# Supplementary material for: The Crk4-Cyc4 complex regulates G2/M transition in Toxoplasma gondii
Source: EMBO J. 2024 Apr 10;43(11):2094–126. doi: 10.1038/s44318-024-00095-4 (PMC11148040; doi:10.1038/s44318-024-00095-4)
Supplement: Supplementary file 3 — Dataset EV3 [file 44318_2024_95_MOESM3_ESM.zip]

Archive with 5 entries (4 files):
- Dataset EV3/
- Dataset EV3/Dataset EV3.xlsx
- __MACOSX/Dataset EV3/._Dataset EV3.xlsx
- Dataset EV3/readme.docx
- __MACOSX/Dataset EV3/._readme.docx
