# Supplementary material for: The Crk4-Cyc4 complex regulates G2/M transition in Toxoplasma gondii
Source: EMBO J. 2024 Apr 10;43(11):2094–126. doi: 10.1038/s44318-024-00095-4 (PMC11148040; doi:10.1038/s44318-024-00095-4)
Supplement: Supplementary file 3 — Dataset EV3 [file 44318_2024_95_MOESM3_ESM.zip › Dataset EV3/Dataset EV3.xlsx]

## Sheet: (S_T)PxR_K motif.result
Results of the short motif search
ext peptide	geneID	peptide	motif	product	comments	category
ARPWPGAADGSSGVGSACAT(0.007)GVS(0.55)AS(0.443)PR	TGME49_215170	ATGVSASPRRDSD	SPRRD	serine/threonine-protein phosphatase 2A catalytic subunit beta isoform, putative	ess	cell cycle
SPAGFYLHGGS(1)PLR	TGME49_295710	FYLHGGSPLRGPR	SPLRG	HECT-domain (ubiquitin-transferase) domain-containing protein	ess, DNA repair???	cell cycle
SFALS(1)PR	TGME49_211220	ARSFALSPRRDSQ	SPRRD	hypothetical protein, ORC4	ess, DNA replication licensing	cell cycle
SFVSPLS(0.002)VCCPEQPAT(0.998)PGRR	TGME49_211220	CPEQPATPGRREE	TPGRR	hypothetical protein, ORC4	ess, DNA replication licensing	cell cycle
ALT(0.14)S(0.116)S(0.664)PS(0.08)REEDAEFEVR	TGME49_263510	KKALTSSPSREED	SPSRE	Spc97 / Spc98 family protein	ess, gTCP2, gamma tubulin complex, spindle nucleation	cell cycle
HLFTNPAHS(0.619)S(0.381)PR	TGME49_228750	FTNPAHSSPRRPT	SSPRR	calcium dependent protein kinase CDPK7	ess, replication, centrosome, mitotic defects	cell cycle
S(0.834)PT(0.166)KFPDR	TGME49_268840	EQLRPKSPTKFPD	SPTKF	N6-adenosine-methyltransferase, putative	ess, RNA methylation, DNA repair???	cell cycle
TASPGTAPATSAGYS(0.002)S(0.037)GYS(0.961)PVR	TGME49_265530	GYSSGYSPVRQSP	SPVRQ	RNA recognition motif-containing protein	ess	gene expression
S(1)RS(1)PDRGGLGPFR	TGME49_268570	GRPRSRSPDRGGL	SPDRG	zinc finger (CCCH type) motif-containing protein	ess, cell cycle, growth phase regulation, Eaf1 related NuA4 acetyltransferase complex	gene expression
GWHS(1)PWR	TGME49_225890	RGRGWHSPWRERG	SPWRE	hypothetical protein	ess, chromain modifier	gene expression
APVGAAAFPASGLVVS(0.003)GPQS(0.997)PPK	TGME49_215150	VVSGPQSPPKETG	SPPKE	AP2 domain transcription factor AP2X-9	ess, repressed by AP2IX-5 until G1/S	gene expression
SGEKPGSAADS(1)ADEDS(0.947)PS(0.053)R	TGME49_203370	DSADEDSPSRGPL	SPSRG	hypothetical protein	ess, ribosome biogenesis, U3	gene expression
S(0.99)PS(0.01)RQEGEER	TGME49_318140	RGKECRSPSRQEG	SPSRQ	SART-1 family protein	ess, splicing	gene expression
AGTLADAIDEGDEDET(1)ES(1)EDEGES(1)PKR	TGME49_314740	SEDEGESPKRADG	SPKRA	PSP protein	ess, splicing factor 3Ba	gene expression
GGLEVS(1)PR	TGME49_281400	RGGLEVSPRKRGL	SPRKR	phosphofructokinase domain-containing protein	ess	metabolism
GSCHSPYQNCQT(0.001)MPIS(0.6)S(0.4)PR	TGME49_258540	CQTMPISSPRRGK	SSPRR	phosphoglycerate mutase family protein	ess	metabolism
HSPGALQLSPGS(1)PR	TGME49_233710	LQLSPGSPRRQAT	SPRRQ	inorganic anion transporter, sulfate permease (SulP) family protein	ess	metabolism
ETVEEAMS(1)PFR	TGME49_247050	TVEEAMSPFRHSS	SPFRH	hypothetical protein	ess, ATPase Fo domain	metabolism
DDENGLCLS(0.83)PS(0.17)R	TGME49_227610	ENGLCLSPSRSGM	SPSRS	hypothetical protein	ess, TRAPP10	protein trafficking
ALPPPS(0.132)GPT(0.146)PDAAGS(0.792)PPRS(0.923)GS(0.856)PT(0.151)PR	TGME49_259260	TPDAAGSPPRSGS	SPPRS	membrane protein FtsH1	ess, apicoplast protease	proteolysis
QLEGET(1)PLK	TGME49_265190	RQLEGETPLKTLK	TPLKT	Ulp1 protease family, C-terminal catalytic domain-containing protein	ess, SUMO protease, nucleus	proteolysis
MPTQEAALPLS(1)PIR	TGME49_320160	EAALPLSPIRNGQ	SPIRN	hypothetical protein	ess	unknown
QT(0.267)ES(0.733)DDDS(1)PIKPR	TGME49_288570	TESDDDSPIKPRS	SPIKP	hypothetical protein	ess	unknown
LLHS(0.012)NS(0.012)T(0.012)S(0.026)S(0.004)S(0.001)AS(0.003)S(0.007)AS(0.255)T(0.669)PR	TGME49_280370	SASSASTPRRPSG	TPRRP	hypothetical protein	ess, centrosomal and chromosomal factor?	unknown
PGVSDILFSHPAVQS(1)PAR	TGME49_228150	SHPAVQSPARQHF	SPARQ	hypothetical protein	ess, no domains	unknown
RS(0.004)S(0.996)IPDAES(1)PVR	TGME49_321550	SIPDAESPVRAAS	SPVRA	hypothetical protein	ess, P-protein	unknown
AWWERPS(0.178)AS(0.822)PIR	TGME49_287170	WERPSASPIRLSR	SPIRL	hypothetical protein	not ess
FGEET(0.094)T(0.099)S(0.027)S(0.029)QLVGVS(0.368)AVPT(0.164)ALVS(0.223)DDEDDEGS(0.996)PERPVR	TGME49_289990	DEDDEGSPERPVR	SPERP	hypothetical protein	not ess
LTPTSQQLPT(0.5)PT(0.5)R	TGME49_310000	TSQQLPTPTRSGE	TPTRS	membrane protein, putative	not ess
GSWS(0.001)VPS(0.029)S(0.97)PR	TGME49_206450	SWSVPSSPRRVRG	SPRRV	autophagy-related cysteine peptidase atg4, putative	not ess,
QTPTSS(0.004)APS(0.996)PVR	TGME49_236560	PTSSAPSPVRAGP	SPVRA	hypothetical protein	not ess,
VLPSSAALVLPAAPVS(1)PAR	TGME49_247290	LPAAPVSPARRRL	SPARR	hypothetical protein	not ess, a/b hydrolyse and TM domain
DLS(1)DVS(1)QCT(1)PVRPADFVPPR	TGME49_249380	SDVSQCTPVRPAD	TPVRP	DHHC zinc finger domain-containing protein	not ess, DHHC13, PM localization
VDGFGS(1)PQR	TGME49_203320	RVDGFGSPQRRRQ	SPQRR	zinc finger in N-recognin protein	not ess, E3 Ub ligase
LMSQSSGAPGGPAGHGIMCHS(0.126)ES(0.874)PQR	TGME49_254940	IMCHSESPQRRLR	SPQRR	MIF4G domain-containing protein	not ess, EIF4G related
ES(0.095)AS(0.832)EVGS(0.103)S(0.098)S(0.094)AHS(0.201)AS(0.576)PERDVIPK	TGME49_201400	SSAHSASPERDVI	SPERD	Sin3-associated polypeptide SAP18	not ess, histone deacetylase
LFS(1)PEGS(1)FVMAPEVT(0.09)PET(0.911)PVR	TGME49_315750	PEVTPETPVRRAT	TPVRR	hypothetical protein	not ess, IMC26
SVDLEAAAAAVEES(1)PEK	TGME49_249020	AAAVEESPEKCTK	SPEKC	kinesin motor domain-containing protein	not ess, kinesin 8
PLTDHGVNHSTALS(0.006)AVS(0.179)LS(0.637)PS(0.179)R	TGME49_217700	LSAVSLSPSRSPL	SPSRS	AP2 domain transcription factor AP2XII-2	not ess, S-phase
MEVDHRPWS(1)PPR	TGME49_220430	VDHRPWSPPRNRD	SPPRN	hypothetical protein	not ess, TM domain
S(0.007)DGT(0.987)PS(0.006)RPLGAASVTEMLK	TGME49_224210	EGKSDGTPSRPLG	TPSRP	hypothetical protein	not ess, TM domain, tRNA function
EFPEPHCVS(0.108)S(0.446)S(0.446)PR	TGME49_206430	PHCVSSSPRKAID	SPRKA	formin FRM1	req, actin polimerization, conoid
VFS(1)PS(0.009)LS(0.991)PAR	TGME49_262780	VFSPSLSPARSAA	SPARS	FHA domain-containing protein	req, maybe relevant
RPEPAT(0.997)PT(0.003)R	TGME49_289290	RRPEPATPTRNKP	TPTRN	hypothetical protein	req, P-protein
LGSRPGT(0.999)PS(0.001)K	TGME49_205650	LGSRPGTPSKSTV	TPSKS	AP2 domain transcription factor AP2VIIa-3	req, S-phase

## Sheet: (S_T)PxxxR_K motif. result
results of the extended motif search
P-peptide	geneID	peptide	position in protein	motif	pproduct	fitness	comments
APAHPLAAPCGAEGT(1)PEAHR	TGME49_209108	PCGAEGTPEAHRV		TPEAHR	hypothetical protein	ess	nuclear
S(1)CGEGLS(0.984)PLS(0.016)AR	TGME49_211220	SCGEGLSPLSARS	S640	SPLSAR	hypothetical protein, ORC4	ess	DNA replication licensing
LPASPSSPQS(0.001)S(0.153)S(0.846)PAFHR	TGME49_214490	SSPQSSSPAFHRV		SPAFHR	peptidase M16 inactive domain-containing protein	ess	peptidase
APVGAAAFPASGLVVS(0.155)GPQS(0.824)PPKET(0.581)GRQT(0.441)PQPAK	TGME49_215150	KETGRQTPQPAKF	T1640	TPQPAK	AP2 domain transcription factor AP2X-9	ess
DCQPPKDFEPGS(1)PEVSK	TGME49_219150	KDFEPGSPEVSKT		SPEVSK	zinc finger, zz type domain-containing protein	ess	small subunit processome, nucleolus
VLPGS(0.254)S(0.323)S(0.413)PS(0.011)PS(0.003)PS(0.281)S(0.683)PAS(0.024)S(0.007)R	TGME49_223610	PSPSPSSPASSRG		SPASSR	hypothetical protein	ess	nuclear
EADS(1)PDS(0.626)S(0.374)RHEEGPLASGR	TGME49_225890	GRREADSPDSSRH		SPDSSR	hypothetical protein	ess	Tudor/PWWP, histone binding
GWHS(1)PWR	TGME49_225890	RGRGWHSPWRERG		SPWRER	hypothetical protein	ess	Tudor/PWWP, histone binding
DFS(1)PQLWR	TGME49_246190	PQCRDFSPQLWRG	S3265	SPQLWR	hypothetical protein CEP530	ess	centrosome
LLS(1)PSHVR	TGME49_246190	FAEKLLSPSHVRS	S4084	SPSHVR	hypothetical protein CEP530	ess	centrosome
VPLGVDGSDGRPMQAATDTQLT(0.069)S(0.766)PS(0.165)AGR	TGME49_247050	TDTQLTSPSAGRL		SPSAGR	hypothetical protein	ess	unknown
VS(0.5)S(0.5)LS(1)PET(1)DKGEPASVSFQEAGK	TGME49_247450	NRVSSLSPETDKG		SPETDK	hypothetical protein	ess	RNA binding
PVLLERES(1)PLYHR	TGME49_250010	VLLERESPLYHRQ	S41	SPLYHR	Sad1 / UNC family C-terminal protein	ess	SUN domain
S(1)AELAAWSSSLSHPT(0.069)S(0.931)PR	TGME49_260140	SLSHPTSPRQARD		SPRQAR	phosphomannose isomerase type I protein	ess	glycolysis
PSAS(0.014)S(0.076)FFPS(0.136)AS(0.57)PT(0.136)S(0.034)S(0.034)K	TGME49_267800	SFFPSASPTSSKE		SPTSSK	dynamin-related protein DRPA	ess	apicoplast
DS(0.004)DPEGHALDAAPGGS(0.495)RT(0.581)PAS(0.92)ER	TGME49_268710	APGGSRTPASERA		TPASER	elongation factor Tu GTP binding domain-containing protein	ess	apicoplast
QT(0.267)ES(0.733)DDDS(1)PIKPR	TGME49_288570	TESDDDSPIKPRS		SPIKPR	hypothetical protein	ess	SRP40 pre-ribosome assembly
TPLS(0.98)PS(0.009)LS(0.011)R	TGME49_292200	SPRTPLSPSLSRS		SPSLSR	RNA recognition motif-containing protein	ess
AGLS(0.115)S(0.529)T(0.58)PAT(0.779)VEGT(0.997)PR	TGME49_293820	PATVEGTPREAKR		TPREAK	calpain family cysteine protease domain-containing protein	ess	protease
CAEAS(1)ES(1)EPES(1)PGLGR	TGME49_294710	SESEPESPGLGRR		SPGLGR	RNA recognition motif-containing protein	ess
HLVVSNPTGPPDGSVPGYSALPAAAS(0.278)S(0.524)PS(0.131)S(0.048)S(0.018)R	TGME49_306660	LPAAASSPSSSRS		SPSSSR	RNA pseudouridine synthase superfamily protein	ess
SSASSEAPAS(0.897)PGT(0.103)AR	TGME49_309250	SSEAPASPGTARE		SPGTAR	hypothetical protein	ess	MAP2, MT associated
GETPNVESTATGSDWGDSAVNDFAEEDSCAVES(1)PAHFK	TGME49_310930	DSCAVESPAHFKL	S171	SPAHFK	hypothetical protein	ess	F-box, FBXO1, daughter bud
AS(0.01)IAT(0.01)DPS(0.891)PCS(0.045)T(0.045)RPQR	TGME49_312230	SIATDPSPCSTRP		SPCSTR	DNA topoisomerase 2, putative	ess	ts-mutant
QPSLSTS(0.002)LIS(0.965)PS(0.031)AS(0.002)R	TGME49_316620	LSTSLISPSASRN	S75	SPSASR	WD domain, G-beta repeat-containing protein	ess	CDC20
CGSVIGPPPEDS(0.234)EKT(0.766)PR	TGME49_321550	PEDSEKTPREAKK		TPREAK	hypothetical protein	ess	unknown
FES(0.999)PHSTR	TGME49_224480	AESRFESPHSTRR		SPHSTR	cell-cycle-associated protein kinase CLK, putative	ess	splicing
APPTLSSQQVPAAVLGAPNT(0.821)PQS(0.179)LR	TGME49_205150	VLGAPNTPQSLRR		TPQSLR	ACR, YagE family COG1723 domain-containing protein	not ess
HAVPLS(0.863)PALS(0.137)R	TGME49_208400	RHAVPLSPALSRL		SPALSR	hypothetical protein	not ess	nuclear
MPSFAS(0.149)S(0.854)AS(0.997)PIEMR	TGME49_213610	SFASSASPIEMRT		SPIEMR	hypothetical protein	not ess
EGILQEMVS(1)PGPPK	TGME49_214880	ILQEMVSPGPPKE		SPGPPK	hypothetical protein, AC4	not ess	apical cap
EGPGFS(0.982)PS(0.019)QLLGEPRS(0.999)PR	TGME49_222240	LLGEPRSPRQDRE		SPRQDR	hypothetical protein	not ess
ASLFES(0.997)PT(0.003)ASR	TGME49_224310	KASLFESPTASRQ		SPTASR	DHHC zinc finger domain-containing protein	not ess	palmitoyiltransferase
QLRDES(1)PQNFR	TGME49_225310	KQLRDESPQNFRC		SPQNFR	ARF1-directed GTPase-activating protein, putative	not ess
GAPAVCVAGAS(1)PPAAK	TGME49_232370	VCVAGASPPAAKK		SPPAAK	CW-type Zinc Finger protein	not ess
QPQHGAPMPGGTSLPNLT(0.001)NGACDS(0.999)PVVPR	TGME49_232720	TNGACDSPVVPRE		SPVVPR	Lsm12, putative	not ess
GEGFALGFPGS(0.998)PAGGRPDS(0.001)GCAS(0.001)R	TGME49_236560	ALGFPGSPAGGRP		SPAGGR	hypothetical protein	not ess
LGLQFPKPSETPQEPS(0.933)PVS(0.029)S(0.038)R	TGME49_236560	ETPQEPSPVSSRT		SPVSSR	hypothetical protein	not ess
VLPSSAALVLPAAPVS(1)PAR	TGME49_247290	LPAAPVSPARRRL		SPARRR	hypothetical protein	not ess	TM
RQEGT(0.288)S(0.712)PVNAR	TGME49_258180	RRQEGTSPVNARR		SPVNAR	hypothetical protein	not ess	ELMO-CED12, cytoskeletal rearrangement
THAAIDSGVGEGT(0.049)RS(0.951)PVLSR	TGME49_259200	VGEGTRSPVLSRG		SPVLSR	Na+/H+ exchanger NHE1	not ess
MQHKPVDAAVT(0.132)GS(0.643)QT(0.284)VS(0.911)PDAS(0.03)R	TGME49_263570	TGSQTVSPDASRS		SPDASR	hypothetical protein	not ess
SFASGTGES(0.001)LDVS(0.999)PGMHR	TGME49_264900	GESLDVSPGMHRR		SPGMHR	hypothetical protein	not ess
DGS(0.042)AS(0.958)LAGS(1)PAPDR	TGME49_267710	SASLAGSPAPDRR		SPAPDR	CPSF A subunit region protein	not ess
LPSSAIFPAVPEATDEPS(0.196)T(0.714)PT(0.089)AS(0.001)R	TGME49_268560	ATDEPSTPTASRA		TPTASR	XPG N-terminal domain-containing protein RAD2 endonuclease	not ess	DNA repair
VAVAAGELS(0.5)S(0.5)PVFQR	TGME49_270550	AAGELSSPVFQRL		SPVFQR	gamma-glutamyl phosphate reductase, putative	not ess
ET(0.001)LWDGGRT(0.999)PDS(1)PRGGEEK	TGME49_285710	LWDGGRTPDSPRG		TPDSPR	hypothetical protein	not ess
PFPTETADAGT(0.012)AT(0.988)PGAGK	TGME49_291820	ADAGTATPGAGKR		TPGAGK	RNA helicase (UPF2 interacting domain) protein	not ess
DLS(0.148)S(0.843)PS(0.278)LS(0.731)R	TGME49_294280	NDRDLSSPSLSRE		SPSLSR	E3 ubiquitin-protein ligase, putative	not ess
MEQQQDELKHS(1)WGANELPAGQQGS(1)PLAER	TGME49_295360	PAGQQGSPLAERQ		SPLAER	hypothetical protein	not ess	IMC18
HPEPADVPT(0.998)PGGS(0.002)R	TGME49_312640	EPADVPTPGGSRR		TPGGSR	hypothetical protein	not ess
RYES(1)PDADRR	TGME49_319670	QARRYESPDADRR		SPDADR	hypothetical protein	not ess
VDGFGS(1)PQR	TGME49_203320	RVDGFGSPQRRRQ		SPQRRR	zinc finger in N-recognin protein	req,	E3 ligase
GSWS(0.001)VPS(0.029)S(0.97)PR	TGME49_206450	SWSVPSSPRRVRG		SPRRVR	autophagy-related cysteine peptidase atg4, putative	req,	peptidase
VLPEEGTPLLASADPTAYT(0.001)ILS(0.026)S(0.973)PR	TGME49_206450	AYTILSSPRGPRP		SPRGPR	autophagy-related cysteine peptidase atg4, putative	req,	peptidase
SPQLADAASASVGDS(0.001)S(0.001)DAPGNS(0.809)PS(0.181)AS(0.009)R	TGME49_211730	SDAPGNSPSASRS		SPSASR	histone lysine methyltransferase SET8	req,	chromatin
VSPPIPT(0.016)APS(0.961)PPLS(0.023)R	TGME49_215010	PIPTAPSPPLSRP		SPPLSR	hypothetical protein	req,	protease, precision
MEVDHRPWS(1)PPR	TGME49_220430	VDHRPWSPPRNRD		SPPRNR	hypothetical protein	req,	TM
AMS(0.124)S(0.898)PS(0.978)PVFSR	TGME49_249260	RAMSSPSPVFSRS		SPVFSR	cell-cycle-associated protein kinase CDK, Crk3	req,
QSGESLPSVSPAAS(0.001)PANVDAS(0.999)PR	TGME49_279320	PANVDASPRLSRP		SPRLSR	hypothetical protein	req,
AAEAEKENET(0.5)S(0.5)PAPR	TGME49_281510	EKENETSPAPRKR		SPAPRK	ribonuclease H1 large subunit, putative	req,	DNA replication, mito
DASGAEQPRPAS(1)PR	TGME49_284180	EQPRPASPRGSRG		SPRGSR	hypothetical protein	req,
RPEPAT(0.997)PT(0.003)R	TGME49_289290	RRPEPATPTRNKP		TPTRNK	hypothetical protein	req,
SVS(0.919)S(0.08)S(0.194)T(0.804)PLAS(0.002)R	TGME49_293170	RSVSSSTPLASRR		TPLASR	hypothetical protein	req,	MAP1B MT binding

## Sheet: (S_T)PxR_K essential
essential genes contaiing short motif
P-peptide	geneID	peptide	position in protein	motif	product	fitness	comments	category
APVGAAAFPASGLVVS(0.003)GPQS(0.997)PPK	TGME49_215150	VVSGPQSPPKETG	S1655	SPPKE	AP2 domain transcription factor AP2X-9	ess	repressed by AP2IX-5 until G1/S	gene expression
HLFTNPAHS(0.619)S(0.381)PR	TGME49_228750	FTNPAHSSPRRPT		SSPRR	calcium dependent protein kinase CDPK7	ess	replication, centrosome, mitotic defects	cell cycle
SPAGFYLHGGS(1)PLR	TGME49_295710	FYLHGGSPLRGPR		SPLRG	HECT-domain (ubiquitin-transferase) domain-containing protein	ess	SWISS modeling: E3 HUWE1 related, cell proliferation, DNA repair (Ubnation of cdc6, DNA replication origins)	cell cycle
GWHS(1)PWR	TGME49_225890	RGRGWHSPWRERG		SPWRE	hypothetical protein	ess	chromain modifier	gene expression
SGEKPGSAADS(1)ADEDS(0.947)PS(0.053)R	TGME49_203370	DSADEDSPSRGPL		SPSRG	hypothetical protein	ess	ribosome biogenesis, U3	gene expression
ETVEEAMS(1)PFR	TGME49_247050	TVEEAMSPFRHSS	S33	SPFRH	hypothetical protein	ess	ATPase Fo domain	metabolism
DDENGLCLS(0.83)PS(0.17)R	TGME49_227610	ENGLCLSPSRSGM		SPSRS	hypothetical protein	ess	TRAPP10	protein trafficking
MPTQEAALPLS(1)PIR	TGME49_320160	EAALPLSPIRNGQ		SPIRN	hypothetical protein	ess		unknown
QT(0.267)ES(0.733)DDDS(1)PIKPR	TGME49_288570	TESDDDSPIKPRS		SPIKP	hypothetical protein	ess		unknown
LLHS(0.012)NS(0.012)T(0.012)S(0.026)S(0.004)S(0.001)AS(0.003)S(0.007)AS(0.255)T(0.669)PR	TGME49_280370	SASSASTPRRPSG		TPRRP	hypothetical protein	ess		unknown
PGVSDILFSHPAVQS(1)PAR	TGME49_228150	SHPAVQSPARQHF		SPARQ	hypothetical protein	ess		unknown
RS(0.004)S(0.996)IPDAES(1)PVR	TGME49_321550	SIPDAESPVRAAS		SPVRA	hypothetical protein	ess		unknown
SFVSPLS(0.002)VCCPEQPAT(0.998)PGRR	TGME49_211220	CPEQPATPGRREE	T737	TPGRR	hypothetical protein, ORC4	ess	DNA replication licensing	cell cycle
SFALS(1)PR	TGME49_211220	ARSFALSPRRDSQ	S656	SPRRD	hypothetical protein, ORC4	ess	DNA replication licensing	cell cycle
HSPGALQLSPGS(1)PR	TGME49_233710	LQLSPGSPRRQAT		SPRRQ	inorganic anion transporter, sulfate permease (SulP) family protein	ess		metabolism
ALPPPS(0.132)GPT(0.146)PDAAGS(0.792)PPRS(0.923)GS(0.856)PT(0.151)PR	TGME49_259260	TPDAAGSPPRSGS		SPPRS	membrane protein FtsH1	ess	apicoplast protease	proteolysis
S(0.834)PT(0.166)KFPDR	TGME49_268840	EQLRPKSPTKFPD		SPTKF	N6-adenosine-methyltransferase, putative	ess	RNA methylation, DNA repair	cell cycle
GGLEVS(1)PR	TGME49_281400	RGGLEVSPRKRGL		SPRKR	phosphofructokinase domain-containing protein	ess		metabolism
GSCHSPYQNCQT(0.001)MPIS(0.6)S(0.4)PR	TGME49_258540	CQTMPISSPRRGK		SSPRR	phosphoglycerate mutase family protein	ess		metabolism
AGTLADAIDEGDEDET(1)ES(1)EDEGES(1)PKR	TGME49_314740	SEDEGESPKRADG		SPKRA	PSP protein	ess	splicing factor 3Ba	gene expression
TASPGTAPATSAGYS(0.002)S(0.037)GYS(0.961)PVR	TGME49_265530	GYSSGYSPVRQSP		SPVRQ	RNA recognition motif-containing protein	ess		gene expression
S(0.99)PS(0.01)RQEGEER	TGME49_318140	RGKECRSPSRQEG		SPSRQ	SART-1 family protein	ess		gene expression
ARPWPGAADGSSGVGSACAT(0.007)GVS(0.55)AS(0.443)PR	TGME49_215170	ATGVSASPRRDSD		SPRRD	serine/threonine-protein phosphatase 2A catalytic subunit beta isoform, putative	ess		cell cycle
ALT(0.14)S(0.116)S(0.664)PS(0.08)REEDAEFEVR	TGME49_263510	KKALTSSPSREED		SPSRE	Spc97 / Spc98 family protein	ess	gTCP2, gamma tubulin complex, spindle nucleation	cell cycle
QLEGET(1)PLK	TGME49_265190	RQLEGETPLKTLK		TPLKT	Ulp1 protease family, C-terminal catalytic domain-containing protein	ess	SUMO protease, nucleus	proteolysis
S(1)RS(1)PDRGGLGPFR	TGME49_268570	GRPRSRSPDRGGL		SPDRG	zinc finger (CCCH type) motif-containing protein	ess	cell cycle, growth phase regulation, Eaf1 related NuA4 acetyltransferase complex	gene expression

## Sheet: (S_T)PxxxR_K essential
essential genes containing extended motif
P-peptide	geneID	peptide	position in protein	motif	pproduct	fitness	comments	category
APVGAAAFPASGLVVS(0.155)GPQS(0.824)PPKET(0.581)GRQT(0.441)PQPAK	TGME49_215150	KETGRQTPQPAKF	T1640	TPQPAK	AP2 domain transcription factor AP2X-9	ess	gene expression	gene expression
AGLS(0.115)S(0.529)T(0.58)PAT(0.779)VEGT(0.997)PR	TGME49_293820	PATVEGTPREAKR		TPREAK	calpain family cysteine protease domain-containing protein	ess	protease	proteolysis
FES(0.999)PHSTR	TGME49_224480	AESRFESPHSTRR		SPHSTR	cell-cycle-associated protein kinase CLK, putative	ess	splicing	gene expression
AS(0.01)IAT(0.01)DPS(0.891)PCS(0.045)T(0.045)RPQR	TGME49_312230	SIATDPSPCSTRP		SPCSTR	DNA topoisomerase 2, putative	ess	ts-mutant	cell cycle
PSAS(0.014)S(0.076)FFPS(0.136)AS(0.57)PT(0.136)S(0.034)S(0.034)K	TGME49_267800	SFFPSASPTSSKE		SPTSSK	dynamin-related protein DRPA	ess	apicoplast	metabolism
DS(0.004)DPEGHALDAAPGGS(0.495)RT(0.581)PAS(0.92)ER	TGME49_268710	APGGSRTPASERA		TPASER	elongation factor Tu GTP binding domain-containing protein	ess	apicoplast	metabolism
APAHPLAAPCGAEGT(1)PEAHR	TGME49_209108	PCGAEGTPEAHRV		TPEAHR	hypothetical protein	ess	nuclear	unknown
VLPGS(0.254)S(0.323)S(0.413)PS(0.011)PS(0.003)PS(0.281)S(0.683)PAS(0.024)S(0.007)R	TGME49_223610	PSPSPSSPASSRG	S29	SPASSR	hypothetical protein	ess	nuclear	unknown
EADS(1)PDS(0.626)S(0.374)RHEEGPLASGR	TGME49_225890	GRREADSPDSSRH	S1406	SPDSSR	hypothetical protein	ess	Tudor/PWWP, histone binding	gene expression
GWHS(1)PWR	TGME49_225890	RGRGWHSPWRERG		SPWRER	hypothetical protein	ess	Tudor/PWWP, histone binding	gene expression
VPLGVDGSDGRPMQAATDTQLT(0.069)S(0.766)PS(0.165)AGR	TGME49_247050	TDTQLTSPSAGRL		SPSAGR	hypothetical protein	ess	unknown	unknown
VS(0.5)S(0.5)LS(1)PET(1)DKGEPASVSFQEAGK	TGME49_247450	NRVSSLSPETDKG		SPETDK	hypothetical protein	ess	RNA binding	gene expression
QT(0.267)ES(0.733)DDDS(1)PIKPR	TGME49_288570	TESDDDSPIKPRS		SPIKPR	hypothetical protein	ess	SRP40 pre-ribosome assembly	gene expression
SSASSEAPAS(0.897)PGT(0.103)AR	TGME49_309250	SSEAPASPGTARE		SPGTAR	hypothetical protein	ess	MAP2, MT associated	cell cycle
GETPNVESTATGSDWGDSAVNDFAEEDSCAVES(1)PAHFK	TGME49_310930	DSCAVESPAHFKL	S171	SPAHFK	hypothetical protein	ess	F-box, FBXO1, daughter bud	cell cycle
CGSVIGPPPEDS(0.234)EKT(0.766)PR	TGME49_321550	PEDSEKTPREAKK		TPREAK	hypothetical protein	ess	unknown	unknown
DFS(1)PQLWR	TGME49_246190	PQCRDFSPQLWRG	S3265	SPQLWR	hypothetical protein CEP530	ess	centrosome	cell cycle
LLS(1)PSHVR	TGME49_246190	FAEKLLSPSHVRS	S4084	SPSHVR	hypothetical protein CEP530	ess	centrosome	cell cycle
S(1)CGEGLS(0.984)PLS(0.016)AR	TGME49_211220	SCGEGLSPLSARS	S640	SPLSAR	hypothetical protein, ORC4	ess	DNA replication licensing	cell cycle
LPASPSSPQS(0.001)S(0.153)S(0.846)PAFHR	TGME49_214490	SSPQSSSPAFHRV		SPAFHR	peptidase M16 inactive domain-containing protein	ess	peptidase	proteolysis
S(1)AELAAWSSSLSHPT(0.069)S(0.931)PR	TGME49_260140	SLSHPTSPRQARD		SPRQAR	phosphomannose isomerase type I protein	ess	glycolysis	metabolism
HLVVSNPTGPPDGSVPGYSALPAAAS(0.278)S(0.524)PS(0.131)S(0.048)S(0.018)R	TGME49_306660	LPAAASSPSSSRS		SPSSSR	RNA pseudouridine synthase superfamily protein	ess		gene expression
TPLS(0.98)PS(0.009)LS(0.011)R	TGME49_292200	SPRTPLSPSLSRS		SPSLSR	RNA recognition motif-containing protein	ess		gene expression
CAEAS(1)ES(1)EPES(1)PGLGR	TGME49_294710	SESEPESPGLGRR		SPGLGR	RNA recognition motif-containing protein	ess		gene expression
PVLLERES(1)PLYHR	TGME49_250010	VLLERESPLYHRQ	S41	SPLYHR	Sad1 / UNC family C-terminal protein	ess	SUN domain	cell cycle
QPSLSTS(0.002)LIS(0.965)PS(0.031)AS(0.002)R	TGME49_316620	LSTSLISPSASRN	S75	SPSASR	WD domain, G-beta repeat-containing protein	ess	CDC20	cell cycle
DCQPPKDFEPGS(1)PEVSK	TGME49_219150	KDFEPGSPEVSKT		SPEVSK	zinc finger, zz type domain-containing protein	ess	small subunit processome, nucleolus	gene expression

## Sheet: Crk4 substrates combined
essential Crk4 substrates with short and extended motifs
P-peptide	geneID	peptide	position in protein	motif	product	fitness	comments	category
HLFTNPAHS(0.619)S(0.381)PR	TGME49_228750	FTNPAHSSPRRPT		SSPRR	calcium dependent protein kinase CDPK7	ess	replication, centrosome, mitotic defects	cell cycle
SPAGFYLHGGS(1)PLR	TGME49_295710	FYLHGGSPLRGPR		SPLRG	HECT-domain (ubiquitin-transferase) domain-containing protein	ess	SWISS modeling: E3 HUWE1 related, cell proliferation, DNA repair (Ubnation of cdc6, DNA replication origins)	cell cycle
SFVSPLS(0.002)VCCPEQPAT(0.998)PGRR	TGME49_211220	CPEQPATPGRREE	T737	TPGRR	hypothetical protein, ORC4	ess	DNA replication licensing	cell cycle
SFALS(1)PR	TGME49_211220	ARSFALSPRRDSQ	S656	SPRRD	hypothetical protein, ORC4	ess	DNA replication licensing	cell cycle
S(1)CGEGLS(0.984)PLS(0.016)AR	TGME49_211220	SCGEGLSPLSARS	S640	SPLSAR	hypothetical protein, ORC4	ess	DNA replication licensing	cell cycle
S(0.834)PT(0.166)KFPDR	TGME49_268840	EQLRPKSPTKFPD		SPTKF	N6-adenosine-methyltransferase, putative	ess	RNA methylation, DNA repair	cell cycle
ARPWPGAADGSSGVGSACAT(0.007)GVS(0.55)AS(0.443)PR	TGME49_215170	ATGVSASPRRDSD	S129	SPRRD	serine/threonine-protein phosphatase 2A catalytic subunit beta isoform, putative	ess		cell cycle
ALT(0.14)S(0.116)S(0.664)PS(0.08)REEDAEFEVR	TGME49_263510	KKALTSSPSREED		SPSRE	Spc97 / Spc98 family protein	ess	gTCP2, gamma tubulin complex, spindle nucleation	cell cycle
AS(0.01)IAT(0.01)DPS(0.891)PCS(0.045)T(0.045)RPQR	TGME49_312230	SIATDPSPCSTRP		SPCSTR	DNA topoisomerase 2, putative	ess	DNA replication	cell cycle
SSASSEAPAS(0.897)PGT(0.103)AR	TGME49_309250	SSEAPASPGTARE		SPGTAR	hypothetical protein	ess	MAP2, MT associated	cell cycle
GETPNVESTATGSDWGDSAVNDFAEEDSCAVES(1)PAHFK	TGME49_310930	DSCAVESPAHFKL	S171	SPAHFK	hypothetical protein	ess	F-box, FBXO1, daughter bud	cell cycle
DFS(1)PQLWR	TGME49_246190	PQCRDFSPQLWRG	S3265	SPQLWR	hypothetical protein CEP530	ess	centrosome	cell cycle
LLS(1)PSHVR	TGME49_246190	FAEKLLSPSHVRS	S4084	SPSHVR	hypothetical protein CEP530	ess	centrosome	cell cycle
PVLLERES(1)PLYHR	TGME49_250010	VLLERESPLYHRQ	S41	SPLYHR	Sad1 / UNC family C-terminal protein	ess	SUN domain	cell cycle
QPSLSTS(0.002)LIS(0.965)PS(0.031)AS(0.002)R	TGME49_316620	LSTSLISPSASRN	S75	SPSASR	WD domain, G-beta repeat-containing protein	ess	CDC20	cell cycle
APVGAAAFPASGLVVS(0.003)GPQS(0.997)PPK	TGME49_215150	VVSGPQSPPKETG	S1655	SPPKE	AP2 domain transcription factor AP2X-9	ess	DNA binding	gene expression
APVGAAAFPASGLVVS(0.155)GPQS(0.824)PPKET(0.581)GRQT(0.441)PQPAK	TGME49_215150	KETGRQTPQPAKF	T1640	TPQPAK	AP2 domain transcription factor AP2X-9	ess	DNA binding	gene expression
GWHS(1)PWR	TGME49_225890	RGRGWHSPWRERG		SPWRE	hypothetical protein	ess	chromain modifier	gene expression
SGEKPGSAADS(1)ADEDS(0.947)PS(0.053)R	TGME49_203370	DSADEDSPSRGPL		SPSRG	hypothetical protein	ess	ribosome biogenesis, U3	gene expression
AGTLADAIDEGDEDET(1)ES(1)EDEGES(1)PKR	TGME49_314740	SEDEGESPKRADG		SPKRA	PSP protein	ess	splicing factor 3Ba	gene expression
TASPGTAPATSAGYS(0.002)S(0.037)GYS(0.961)PVR	TGME49_265530	GYSSGYSPVRQSP		SPVRQ	RNA recognition motif-containing protein	ess		gene expression
S(0.99)PS(0.01)RQEGEER	TGME49_318140	RGKECRSPSRQEG		SPSRQ	SART-1 family protein	ess		gene expression
S(1)RS(1)PDRGGLGPFR	TGME49_268570	GRPRSRSPDRGGL		SPDRG	zinc finger (CCCH type) motif-containing protein	ess	cell cycle, growth phase regulation, Eaf1 related NuA4 acetyltransferase complex	gene expression
FES(0.999)PHSTR	TGME49_224480	AESRFESPHSTRR		SPHSTR	cell-cycle-associated protein kinase CLK, putative	ess	splicing	gene expression
EADS(1)PDS(0.626)S(0.374)RHEEGPLASGR	TGME49_225890	GRREADSPDSSRH	S1406	SPDSSR	hypothetical protein	ess	Tudor/PWWP, histone binding	gene expression
GWHS(1)PWR	TGME49_225890	RGRGWHSPWRERG		SPWRER	hypothetical protein	ess	Tudor/PWWP, histone binding	gene expression
VS(0.5)S(0.5)LS(1)PET(1)DKGEPASVSFQEAGK	TGME49_247450	NRVSSLSPETDKG		SPETDK	hypothetical protein	ess	RNA binding	gene expression
QT(0.267)ES(0.733)DDDS(1)PIKPR	TGME49_288570	TESDDDSPIKPRS		SPIKPR	hypothetical protein	ess	SRP40 pre-ribosome assembly	gene expression
HLVVSNPTGPPDGSVPGYSALPAAAS(0.278)S(0.524)PS(0.131)S(0.048)S(0.018)R	TGME49_306660	LPAAASSPSSSRS		SPSSSR	RNA pseudouridine synthase superfamily protein	ess		gene expression
TPLS(0.98)PS(0.009)LS(0.011)R	TGME49_292200	SPRTPLSPSLSRS		SPSLSR	RNA recognition motif-containing protein	ess		gene expression
CAEAS(1)ES(1)EPES(1)PGLGR	TGME49_294710	SESEPESPGLGRR		SPGLGR	RNA recognition motif-containing protein	ess		gene expression
DCQPPKDFEPGS(1)PEVSK	TGME49_219150	KDFEPGSPEVSKT		SPEVSK	zinc finger, zz type domain-containing protein	ess	small subunit processome, nucleolus	gene expression
ETVEEAMS(1)PFR	TGME49_247050	TVEEAMSPFRHSS	S33	SPFRH	hypothetical protein	ess	ATPase Fo domain	metabolism
HSPGALQLSPGS(1)PR	TGME49_233710	LQLSPGSPRRQAT		SPRRQ	inorganic anion transporter, sulfate permease (SulP) family protein	ess		metabolism
GGLEVS(1)PR	TGME49_281400	RGGLEVSPRKRGL		SPRKR	phosphofructokinase domain-containing protein	ess		metabolism
GSCHSPYQNCQT(0.001)MPIS(0.6)S(0.4)PR	TGME49_258540	CQTMPISSPRRGK		SSPRR	phosphoglycerate mutase family protein	ess		metabolism
PSAS(0.014)S(0.076)FFPS(0.136)AS(0.57)PT(0.136)S(0.034)S(0.034)K	TGME49_267800	SFFPSASPTSSKE		SPTSSK	dynamin-related protein DRPA	ess	apicoplast	metabolism
DS(0.004)DPEGHALDAAPGGS(0.495)RT(0.581)PAS(0.92)ER	TGME49_268710	APGGSRTPASERA		TPASER	elongation factor Tu GTP binding domain-containing protein	ess	apicoplast	metabolism
S(1)AELAAWSSSLSHPT(0.069)S(0.931)PR	TGME49_260140	SLSHPTSPRQARD		SPRQAR	phosphomannose isomerase type I protein	ess	glycolysis	metabolism
DDENGLCLS(0.83)PS(0.17)R	TGME49_227610	ENGLCLSPSRSGM		SPSRS	hypothetical protein	ess	TRAPP10	protein trafficking
ALPPPS(0.132)GPT(0.146)PDAAGS(0.792)PPRS(0.923)GS(0.856)PT(0.151)PR	TGME49_259260	TPDAAGSPPRSGS		SPPRS	membrane protein FtsH1	ess	apicoplast protease	proteolysis
QLEGET(1)PLK	TGME49_265190	RQLEGETPLKTLK		TPLKT	Ulp1 protease family, C-terminal catalytic domain-containing protein	ess	SUMO protease, nucleus	proteolysis
AGLS(0.115)S(0.529)T(0.58)PAT(0.779)VEGT(0.997)PR	TGME49_293820	PATVEGTPREAKR		TPREAK	calpain family cysteine protease domain-containing protein	ess	protease	proteolysis
LPASPSSPQS(0.001)S(0.153)S(0.846)PAFHR	TGME49_214490	SSPQSSSPAFHRV		SPAFHR	peptidase M16 inactive domain-containing protein	ess	peptidase	proteolysis
MPTQEAALPLS(1)PIR	TGME49_320160	EAALPLSPIRNGQ		SPIRN	hypothetical protein	ess		unknown
QT(0.267)ES(0.733)DDDS(1)PIKPR	TGME49_288570	TESDDDSPIKPRS		SPIKP	hypothetical protein	ess		unknown
LLHS(0.012)NS(0.012)T(0.012)S(0.026)S(0.004)S(0.001)AS(0.003)S(0.007)AS(0.255)T(0.669)PR	TGME49_280370	SASSASTPRRPSG		TPRRP	hypothetical protein	ess		unknown
PGVSDILFSHPAVQS(1)PAR	TGME49_228150	SHPAVQSPARQHF		SPARQ	hypothetical protein	ess		unknown
RS(0.004)S(0.996)IPDAES(1)PVR	TGME49_321550	SIPDAESPVRAAS		SPVRA	hypothetical protein	ess		unknown
APAHPLAAPCGAEGT(1)PEAHR	TGME49_209108	PCGAEGTPEAHRV		TPEAHR	hypothetical protein	ess	nuclear	unknown
VLPGS(0.254)S(0.323)S(0.413)PS(0.011)PS(0.003)PS(0.281)S(0.683)PAS(0.024)S(0.007)R	TGME49_223610	PSPSPSSPASSRG	S29	SPASSR	hypothetical protein	ess	nuclear	unknown
VPLGVDGSDGRPMQAATDTQLT(0.069)S(0.766)PS(0.165)AGR	TGME49_247050	TDTQLTSPSAGRL		SPSAGR	hypothetical protein	ess	unknown	unknown
CGSVIGPPPEDS(0.234)EKT(0.766)PR	TGME49_321550	PEDSEKTPREAKK		TPREAK	hypothetical protein	ess	unknown	unknown
