# Supplementary material for: The Crk4-Cyc4 complex regulates G2/M transition in Toxoplasma gondii
Source: EMBO J. 2024 Apr 10;43(11):2094–126. doi: 10.1038/s44318-024-00095-4 (PMC11148040; doi:10.1038/s44318-024-00095-4)
Supplement: Supplementary file 4 — Dataset EV4 [file 44318_2024_95_MOESM4_ESM.zip]

Archive with 5 entries (4 files):
- Dataset EV4/
- Dataset EV4/Dataset EV4 .xlsx
- __MACOSX/Dataset EV4/._Dataset EV4 .xlsx
- Dataset EV4/readme.docx
- __MACOSX/Dataset EV4/._readme.docx
