# Supplementary material for: The Crk4-Cyc4 complex regulates G2/M transition in Toxoplasma gondii
Source: EMBO J. 2024 Apr 10;43(11):2094–126. doi: 10.1038/s44318-024-00095-4 (PMC11148040; doi:10.1038/s44318-024-00095-4)
Supplement: Supplementary file 4 — Dataset EV4 [file 44318_2024_95_MOESM4_ESM.zip › Dataset EV4/Dataset EV4 .xlsx]

## Sheet: Fig EV2 A
raw counts for Fig. EV2 A
RH TgCrk4 AID HA
Time	COUNT 1	COUNT 2	COUNT 3		COUNT 1	COUNT 2	COUNT 3	AVERAGE	STDEV		T.test
0h	94	95	88		100	100	100	100	0
3h	74	77	76		78.7	81.1	86.4	82	3.9		0.00139968
4h	70	73	61		74.5	76.8	69.3	73.5	3.8		0.000282754
5h	37	35	38		39.4	36.8	43.2	39.8	3.2		5.41363e-06
6h	21	23	18		22.3	24.2	20.5	22.3	1.9		2.14447e-07
7h	28	15	21		29.8	15.8	23.9	23.1	7		4.58341e-05

## Sheet: Fig EV2 B
raw counts for Fig. EV2 B
RH TgCrk4 AID HA : No auxin: stained with anti-Atrx1 antibodies
Apicoplast counts
	Segregation	No Segregation
COUNT 1	98	2
COUNT 2	92	8
COUNT 3	96	4
AVERAGE	95.3333	4.66667
STDEV	3.05505	3.05505
RH TgCrk4 AID HA : 8 h auxin block: stained with anti-Atrx1 antibodies
Apicoplast count
	Segregation	No Segregation		T-test
COUNT 1	26	74		3.14395e-06
COUNT 2	24	76
COUNT 3	26	74
AVERAGE	25.3333	74.6667
STDEV	1.1547	1.1547

## Sheet: Fig EV2F
raw counts for Fig. EV2 F
HATgCyc4 + TgiRD1 sm myc : No ATc : co-stained with anti-IMC1 , anti-Centrin antibodies
	Budding	No Budding
COUNT 1	18	82
COUNT 2	13	87
COUNT 3	21	79
AVERAGE	17.3333	82.6667
STDEV	4.04145	4.04145
HATgCyc4 + TgiRD1 sm myc : 16h ATc : co-stained with anti-IMC1 , anti-Centrin antibodies
	Budding	No Budding		T-test
COUNT 1	10	90		0.164789
COUNT 2	13	87
COUNT 3	15	85
AVERAGE	12.6667	87.3333
STDEV	2.51661	2.51661
HATgCyc4 + TgiRD1 sm myc : No ATc : co-stained with anti-IMC1 , anti-Centrin antibodies
	1 bud	2 buds
COUNT 1	10	90
COUNT 2	8	92
COUNT 3	8	92
AVERAGE	8.66667	91.3333
STDEV	1.1547	1.1547
HATgCyc4 + TgiRD1 sm myc : 16h ATc : co-stained with anti-IMC1 , anti-Centrin antibodies
	1 bud	2 buds		T-test
COUNT 1	41	59		0.000867
COUNT 2	34	65
COUNT 3	46	54
AVERAGE	40.3333	59.3333
STDEV	6.02771	5.50757
