# Supplementary material for: The Crk4-Cyc4 complex regulates G2/M transition in Toxoplasma gondii
Source: EMBO J. 2024 Apr 10;43(11):2094–126. doi: 10.1038/s44318-024-00095-4 (PMC11148040; doi:10.1038/s44318-024-00095-4)
Supplement: Supplementary file 5 — Dataset EV5 [file 44318_2024_95_MOESM5_ESM.zip › Dataset EV5/Dataset EV5.xlsx]

## Sheet: proteinGroups
Fasta headers	Protein IDs	Log2 LFQ intensity Crk4_0min-rep1	Log2 LFQ intensity Crk4_0min-rep2	Log2 LFQ intensity Crk4_30min-rep1	Log2 LFQ intensity Crk4_30min-rep2	Log2 LFQ intensity Crk4_4hr-rep1	Log2 LFQ intensity Crk4_4hr-rep2	LFQ intensity Crk4_0min-rep1	LFQ intensity Crk4_0min-rep2	LFQ intensity Crk4_30min-rep1	LFQ intensity Crk4_30min-rep2	LFQ intensity Crk4_4hr-rep1	LFQ intensity Crk4_4hr-rep2
TGME49_253750-t26_1-p1 | transcript=TGME49_253750-t26_1 | gene=TGME49_253750 | organism=Toxoplasma_gondii_ME49 | gene_product=PLU-1 family protein | transcript_product=PLU-1 family protein | location=TGME49_chrIII:1145955-1174056(-) | protein_length=8088 |	TGME49_253750-t26_1-p1	30.7854	30.7485	30.7686	30.7985	30.8171	30.7585	1.8507e+09	1.8039e+09	1.8293e+09	1.8675e+09	1.8918e+09	1.8165e+09
TGME49_280660-t26_1-p1 | transcript=TGME49_280660-t26_1 | gene=TGME49_280660 | organism=Toxoplasma_gondii_ME49 | gene_product=HECT-domain (ubiquitin-transferase) domain-containing protein | transcript_product=HECT-domain (ubiquitin-transferase) domain-cont	TGME49_280660-t26_1-p1	29.3187	29.2588	29.2318	29.1592	29.2047	29.0406	6.6957e+08	6.4235e+08	6.3044e+08	5.9949e+08	6.187e+08	5.5221e+08
TGME49_295710-t26_1-p1 | transcript=TGME49_295710-t26_1 | gene=TGME49_295710 | organism=Toxoplasma_gondii_ME49 | gene_product=HECT-domain (ubiquitin-transferase) domain-containing protein | transcript_product=HECT-domain (ubiquitin-transferase) domain-cont	TGME49_295710-t26_1-p1	31.7253	31.7138	31.5978	31.6055	31.6142	31.4015	3.5503e+09	3.5222e+09	3.25e+09	3.2673e+09	3.2872e+09	2.8365e+09
TGME49_306660-t26_1-p1 | transcript=TGME49_306660-t26_1 | gene=TGME49_306660 | organism=Toxoplasma_gondii_ME49 | gene_product=RNA pseudouridine synthase superfamily protein | transcript_product=RNA pseudouridine synthase superfamily protein | location=TGME	TGME49_306660-t26_1-p1;TGME49_328500-t26_1-p1	30.8092	30.7533	30.7641	30.8147	30.8107	30.7157	1.8815e+09	1.8099e+09	1.8236e+09	1.8886e+09	1.8834e+09	1.7634e+09
TGME49_232080-t26_1-p1 | transcript=TGME49_232080-t26_1 | gene=TGME49_232080 | organism=Toxoplasma_gondii_ME49 | gene_product=hypothetical protein | transcript_product=hypothetical protein | location=TGME49_chrVIII:1809222-1843859(-) | protein_length=10329	TGME49_232080-t26_1-p1	29.0258	28.9734	28.8483	28.9834	28.9128	28.8578	5.4656e+08	5.2707e+08	4.8327e+08	5.3073e+08	5.0539e+08	4.8648e+08
TGME49_291180-t26_1-p1 | transcript=TGME49_291180-t26_1 | gene=TGME49_291180 | organism=Toxoplasma_gondii_ME49 | gene_product=hypothetical protein | transcript_product=hypothetical protein | location=TGME49_chrIX:4196983-4226344(-) | protein_length=5354 |	TGME49_291180-t26_1-p1	30.1844	30.2846	30.1952	30.2938	30.1745	30.2022	1.2201e+09	1.3079e+09	1.2293e+09	1.3163e+09	1.2118e+09	1.2353e+09
TGME49_306060-t26_1-p1 | transcript=TGME49_306060-t26_1 | gene=TGME49_306060 | organism=Toxoplasma_gondii_ME49 | gene_product=rhoptry neck protein RON8 | transcript_product=rhoptry neck protein RON8 | location=TGME49_chrIX:5779879-5794165(-) | protein_leng	TGME49_306060-t26_1-p1	33.411	33.484	33.5444	33.5208	33.3611	33.3802	1.1421e+10	1.2014e+10	1.2528e+10	1.2324e+10	1.1033e+10	1.118e+10
TGME49_268370-t26_1-p1 | transcript=TGME49_268370-t26_1 | gene=TGME49_268370 | organism=Toxoplasma_gondii_ME49 | gene_product=non-specific serine/threonine protein kinase | transcript_product=non-specific serine/threonine protein kinase | location=TGME49_c	TGME49_268370-t26_1-p1	30.3784	30.4421	30.3184	30.4346	30.2845	30.3112	1.3958e+09	1.4588e+09	1.3389e+09	1.4512e+09	1.3078e+09	1.3322e+09
TGME49_292020-t26_1-p1 | transcript=TGME49_292020-t26_1 | gene=TGME49_292020 | organism=Toxoplasma_gondii_ME49 | gene_product=GCC2 and GCC3 domain-containing protein | transcript_product=GCC2 and GCC3 domain-containing protein | location=TGME49_chrIX:44789	TGME49_292020-t26_1-p1	29.5307	29.3762	29.4775	29.3956	29.3851	29.3539	7.7556e+08	6.9681e+08	7.4749e+08	7.0627e+08	7.0115e+08	6.8612e+08
TGME49_294550-t26_1-p1 | transcript=TGME49_294550-t26_1 | gene=TGME49_294550 | organism=Toxoplasma_gondii_ME49 | gene_product=dynein heavy chain | transcript_product=dynein heavy chain | location=TGME49_chrIa:933739-963583(+) | protein_length=4974 | sequen	TGME49_294550-t26_1-p1	29.7558	29.6746	29.6852	29.7736	29.7103	29.5886	9.0655e+08	8.5694e+08	8.63219e+08	9.1781e+08	8.78419e+08	8.0736e+08
TGME49_264660-t26_1-p1 | transcript=TGME49_264660-t26_1 | gene=TGME49_264660 | organism=Toxoplasma_gondii_ME49 | gene_product=SAG-related sequence SRS44 | transcript_product=SAG-related sequence SRS44 | location=TGME49_chrIX:2135664-2143297(+) | protein_le	TGME49_264660-t26_1-p1	32.3513	32.3003	32.0932	32.127	32.1122	32.1353	5.479e+09	5.28899e+09	4.5816e+09	4.6902e+09	4.6424e+09	4.7172e+09
TGME49_297745-t26_1-p1 | transcript=TGME49_297745-t26_1 | gene=TGME49_297745 | organism=Toxoplasma_gondii_ME49 | gene_product=hypothetical protein | transcript_product=hypothetical protein | location=TGME49_chrII:1963001-1979722(-) | protein_length=3867 |	TGME49_297745-t26_1-p1	31.2864	31.24	31.1451	31.139	31.172	31.2272	2.6191e+09	2.5361e+09	2.3747e+09	2.3647e+09	2.4194e+09	2.5137e+09
TGME49_254940-t26_1-p1 | transcript=TGME49_254940-t26_1 | gene=TGME49_254940 | organism=Toxoplasma_gondii_ME49 | gene_product=MIF4G domain-containing protein | transcript_product=MIF4G domain-containing protein | location=TGME49_chrIII:2047649-2063580(+) |	TGME49_254940-t26_1-p1	30.8135	30.6652	30.3098	30.5367	30.5109	30.422	1.8871e+09	1.7027e+09	1.3309e+09	1.5576e+09	1.53e+09	1.4386e+09
TGME49_231480-t26_1-p1 | transcript=TGME49_231480-t26_1 | gene=TGME49_231480 | organism=Toxoplasma_gondii_ME49 | gene_product=GCN1, putative | transcript_product=GCN1, putative | location=TGME49_chrVIII:1456843-1473271(-) | protein_length=3416 | sequence_S	TGME49_231480-t26_1-p1	31.7029	31.7681	31.7889	31.7377	31.7652	31.7253	3.4957e+09	3.6571e+09	3.7104e+09	3.5809e+09	3.65e+09	3.5504e+09
TGME49_306020-t26_1-p1 | transcript=TGME49_306020-t26_1 | gene=TGME49_306020 | organism=Toxoplasma_gondii_ME49 | gene_product=hypothetical protein | transcript_product=hypothetical protein | location=TGME49_chrIX:5725096-5755268(+) | protein_length=8847 |	TGME49_306020-t26_1-p1	28.3592	25.9428	27.9425	28.6113	27.8618	27.3239	3.4433e+08	6.4499e+07	2.5794e+08	4.1007e+08	2.4392e+08	1.68e+08
TGME49_221320-t26_1-p1 | transcript=TGME49_221320-t26_1 | gene=TGME49_221320 | organism=Toxoplasma_gondii_ME49 | gene_product=acetyl-CoA carboxylase ACC1 | transcript_product=acetyl-CoA carboxylase ACC1 | location=TGME49_chrII:236225-252286(-) | protein_le	TGME49_221320-t26_1-p1	31.6858	31.733	31.6576	31.6596	31.7378	31.783	3.4544e+09	3.5692e+09	3.3875e+09	3.3923e+09	3.5811e+09	3.6952e+09
TGME49_311230-t26_1-p1 | transcript=TGME49_311230-t26_1 | gene=TGME49_311230 | organism=Toxoplasma_gondii_ME49 | gene_product=hypothetical protein | transcript_product=hypothetical protein | location=TGME49_chrXI:1880862-1900195(+) | protein_length=4690 |	TGME49_311230-t26_1-p1	30.689	30.7604	30.7139	30.5659	30.686	30.5641	1.7311e+09	1.8189e+09	1.7612e+09	1.5895e+09	1.7275e+09	1.5875e+09
TGME49_269180-t26_1-p1 | transcript=TGME49_269180-t26_1 | gene=TGME49_269180 | organism=Toxoplasma_gondii_ME49 | gene_product=MIF4G domain-containing protein | transcript_product=MIF4G domain-containing protein | location=TGME49_chrVIII:6011236-6023582(-)	TGME49_269180-t26_1-p1	30.5287	30.5165	30.4178	30.3834	30.4108	30.4292	1.549e+09	1.536e+09	1.4344e+09	1.4006e+09	1.4275e+09	1.4458e+09
TGME49_224260-t26_1-p1 | transcript=TGME49_224260-t26_1 | gene=TGME49_224260 | organism=Toxoplasma_gondii_ME49 | gene_product=PHD-finger domain-containing protein | transcript_product=PHD-finger domain-containing protein | location=TGME49_chrX:3156523-3178	TGME49_224260-t26_1-p1	30.2599	30.2923	30.2544	30.1836	30.3702	30.2582	1.2857e+09	1.3149e+09	1.2808e+09	1.2195e+09	1.3878e+09	1.2842e+09
TGME49_298610-t26_1-p1 | transcript=TGME49_298610-t26_1 | gene=TGME49_298610 | organism=Toxoplasma_gondii_ME49 | gene_product=GYF domain-containing protein | transcript_product=GYF domain-containing protein | location=TGME49_chrXI:6592150-6602834(+) | prot	TGME49_298610-t26_1-p1	31.0886	31.0429	30.8692	30.9618	30.8964	30.8978	2.2835e+09	2.2123e+09	1.9614e+09	2.0914e+09	1.9987e+09	2.0006e+09
TGME49_223920-t26_1-p1 | transcript=TGME49_223920-t26_1 | gene=TGME49_223920 | organism=Toxoplasma_gondii_ME49 | gene_product=rhoptry neck protein RON3 | transcript_product=rhoptry neck protein RON3 | location=TGME49_chrX:3453595-3464270(+) | protein_lengt	TGME49_223920-t26_1-p1;TGME49_327200-t26_1-p1	33.7473	33.7154	33.7722	33.7588	33.5522	33.5436	1.4419e+10	1.4104e+10	1.4671e+10	1.4535e+10	1.2596e+10	1.2521e+10
TGME49_312630-t26_1-p1 | transcript=TGME49_312630-t26_1 | gene=TGME49_312630 | organism=Toxoplasma_gondii_ME49 | gene_product=anonymous antigen-1, putative | transcript_product=anonymous antigen-1, putative | location=TGME49_chrXI:2841095-2858527(-) | prot	TGME49_312630-t26_1-p1	33.2739	33.1694	33.2664	33.2814	33.1508	33.0668	1.0386e+10	9.66049e+09	1.0332e+10	1.044e+10	9.53611e+09	8.99699e+09
TGME49_231970-t26_1-p1 | transcript=TGME49_231970-t26_1 | gene=TGME49_231970 | organism=Toxoplasma_gondii_ME49 | gene_product=pre-mRNA processing splicing factor PRP8 | transcript_product=pre-mRNA processing splicing factor PRP8 | location=TGME49_chrVIII:1	TGME49_231970-t26_1-p1;REV__TGME49_207790-t26_1-p1	31.0041	31.0518	30.8882	30.9577	30.9268	30.9639	2.1536e+09	2.226e+09	1.9874e+09	2.0854e+09	2.0413e+09	2.0944e+09
TGME49_216620-t26_1-p1 | transcript=TGME49_216620-t26_1 | gene=TGME49_216620 | organism=Toxoplasma_gondii_ME49 | gene_product=EF hand domain-containing protein | transcript_product=EF hand domain-containing protein | location=TGME49_chrXI:6007500-6037820(+	TGME49_216620-t26_1-p1	29.877	29.8524	29.9622	29.8902	29.8665	29.907	9.8597e+08	9.69341e+08	1.046e+09	9.9505e+08	9.7882e+08	1.0067e+09
TGME49_209000-t26_1-p1 | transcript=TGME49_209000-t26_1 | gene=TGME49_209000 | organism=Toxoplasma_gondii_ME49 | gene_product=HECT-domain (ubiquitin-transferase) domain-containing protein | transcript_product=HECT-domain (ubiquitin-transferase) domain-cont	TGME49_209000-t26_1-p1	29.072	29.1428	28.4821	28.5934	27.3749	27.6317	5.6435e+08	5.9271e+08	3.7495e+08	4.0502e+08	1.7405e+08	2.0795e+08
TGME49_223390-t26_1-p1 | transcript=TGME49_223390-t26_1 | gene=TGME49_223390 | organism=Toxoplasma_gondii_ME49 | gene_product=activating signal cointegrator 1 complex subunit 3 family 1 ASCC3L1, putative | transcript_product=activating signal cointegrator	TGME49_223390-t26_1-p1	32.3132	32.3165	32.11	32.245	32.2312	32.1559	5.33619e+09	5.3484e+09	4.6354e+09	5.0898e+09	5.0414e+09	4.785e+09
TGME49_318440-t26_1-p1 | transcript=TGME49_318440-t26_1 | gene=TGME49_318440 | organism=Toxoplasma_gondii_ME49 | gene_product=helicase associated domain (ha2) protein | transcript_product=helicase associated domain (ha2) protein | location=TGME49_chrIV:132	TGME49_318440-t26_1-p1	31.5135	31.3561	31.1159	31.1817	31.0095	31.1111	3.0655e+09	2.7486e+09	2.3271e+09	2.4357e+09	2.1616e+09	2.3194e+09
TGME49_290950-t26_1-p1 | transcript=TGME49_290950-t26_1 | gene=TGME49_290950 | organism=Toxoplasma_gondii_ME49 | gene_product=clathrin heavy chain, putative | transcript_product=clathrin heavy chain, putative | location=TGME49_chrIX:3962308-3974515(-) | pr	TGME49_290950-t26_1-p1	34.136	34.086	33.9724	34.0306	34.1048	34.0588	1.8878e+10	1.8235e+10	1.6854e+10	1.7548e+10	1.8474e+10	1.7894e+10
TGME49_305340-t26_1-p1 | transcript=TGME49_305340-t26_1 | gene=TGME49_305340 | organism=Toxoplasma_gondii_ME49 | gene_product=corepressor complex CRC230 | transcript_product=corepressor complex CRC230 | location=TGME49_chrIX:5376196-5389817(+) | protein_le	TGME49_305340-t26_1-p1	31.7101	31.6576	31.4222	31.5778	31.517	31.5261	3.5132e+09	3.3875e+09	2.8776e+09	3.2052e+09	3.0729e+09	3.0925e+09
TGME49_269290-t26_1-p1 | transcript=TGME49_269290-t26_1 | gene=TGME49_269290 | organism=Toxoplasma_gondii_ME49 | gene_product=hypothetical protein | transcript_product=hypothetical protein | location=TGME49_chrVIII:5929200-5946737(-) | protein_length=4668	TGME49_269290-t26_1-p1	30.3088	30.2589	30.1456	30.0914	29.9985	30.124	1.33e+09	1.2848e+09	1.1878e+09	1.144e+09	1.0726e+09	1.1701e+09
TGME49_210700-t26_1-p1 | transcript=TGME49_210700-t26_1 | gene=TGME49_210700 | organism=Toxoplasma_gondii_ME49 | gene_product=hypothetical protein | transcript_product=hypothetical protein | location=TGME49_chrIV:2121505-2154366(+) | protein_length=8642 |	TGME49_210700-t26_1-p1	30.4058	29.8998	29.2525	29.1387	29.4673	29.7225	1.4225e+09	1.0017e+09	6.3954e+08	5.9103e+08	7.4222e+08	8.85869e+08
TGME49_289330-t26_1-p1 | transcript=TGME49_289330-t26_1 | gene=TGME49_289330 | organism=Toxoplasma_gondii_ME49 | gene_product=ubiquitin carboxyl-terminal hydrolase family 2 protein | transcript_product=ubiquitin carboxyl-terminal hydrolase family 2 protein	TGME49_289330-t26_1-p1	30.7461	30.7506	30.6141	30.6486	30.5338	30.465	1.8009e+09	1.8066e+09	1.6435e+09	1.6833e+09	1.5545e+09	1.4821e+09
TGME49_308890-t26_1-p1 | transcript=TGME49_308890-t26_1 | gene=TGME49_308890 | organism=Toxoplasma_gondii_ME49 | gene_product=transcription elongation factor SPT6 | transcript_product=transcription elongation factor SPT6 | location=TGME49_chrXI:333208-3510	TGME49_308890-t26_1-p1	31.5294	31.3446	31.4541	31.46	31.4179	31.4269	3.0995e+09	2.7269e+09	2.9419e+09	2.9539e+09	2.869e+09	2.887e+09
TGME49_278870-t26_1-p1 | transcript=TGME49_278870-t26_1 | gene=TGME49_278870 | organism=Toxoplasma_gondii_ME49 | gene_product=myosin F | transcript_product=myosin F | location=TGME49_chrXII:5794929-5810468(+) | protein_length=1953 | sequence_SO=chromosome	TGME49_278870-t26_1-p1	31.7079	31.5815	31.7156	31.7432	31.6788	31.6402	3.5077e+09	3.2136e+09	3.5266e+09	3.5946e+09	3.4378e+09	3.347e+09
TGME49_294350-t26_1-p1 | transcript=TGME49_294350-t26_1 | gene=TGME49_294350 | organism=Toxoplasma_gondii_ME49 | gene_product=DEAD/DEAH box helicase domain-containing protein | transcript_product=DEAD/DEAH box helicase domain-containing protein | location=	TGME49_294350-t26_1-p1	32.1343	32.1837	32.0418	32.0344	32.0347	32.0528	4.7139e+09	4.87811e+09	4.4212e+09	4.3987e+09	4.3994e+09	4.45501e+09
TGME49_313270-t26_1-p1 | transcript=TGME49_313270-t26_1 | gene=TGME49_313270 | organism=Toxoplasma_gondii_ME49 | gene_product=hypothetical protein | transcript_product=hypothetical protein | location=TGME49_chrXI:3220853-3233276(+) | protein_length=2799 |	TGME49_313270-t26_1-p1	31.8298	31.7559	31.6107	31.5932	31.671	31.6061	3.8171e+09	3.6264e+09	3.2791e+09	3.2397e+09	3.4191e+09	3.2688e+09
TGME49_311470-t26_1-p1 | transcript=TGME49_311470-t26_1 | gene=TGME49_311470 | organism=Toxoplasma_gondii_ME49 | gene_product=rhoptry neck protein RON5 | transcript_product=rhoptry neck protein RON5 | location=TGME49_chrXI:2084037-2103770(-) | protein_leng	TGME49_311470-t26_1-p1	33.01	32.9404	33.004	33.057	32.8761	32.8909	8.6497e+09	8.24241e+09	8.6135e+09	8.93611e+09	7.88319e+09	7.9644e+09
TGME49_218960-t26_1-p1 | transcript=TGME49_218960-t26_1 | gene=TGME49_218960 | organism=Toxoplasma_gondii_ME49 | gene_product=AP2 domain transcription factor AP2XII-1 | transcript_product=AP2 domain transcription factor AP2XII-1 | location=TGME49_chrXII:11	TGME49_218960-t26_1-p1	29.1783	28.9784	29.0668	29.2084	29.032	29.0153	6.075e+08	5.2888e+08	5.623e+08	6.2032e+08	5.489e+08	5.426e+08
TGME49_254570-t26_1-p1 | transcript=TGME49_254570-t26_1 | gene=TGME49_254570 | organism=Toxoplasma_gondii_ME49 | gene_product=hypothetical protein | transcript_product=hypothetical protein | location=TGME49_chrIII:1832256-1845065(-) | protein_length=1972 |	TGME49_254570-t26_1-p1	30.1184	29.9528	29.9943	29.9296	29.9459	29.8811	1.1656e+09	1.0392e+09	1.0695e+09	1.0226e+09	1.0342e+09	9.8883e+08
TGME49_287480-t26_1-p1 | transcript=TGME49_287480-t26_1 | gene=TGME49_287480 | organism=Toxoplasma_gondii_ME49 | gene_product=hypothetical protein | transcript_product=hypothetical protein | location=TGME49_chrV:538041-555744(+) | protein_length=4975 | seq	TGME49_287480-t26_1-p1	29.1704	28.8879	28.7689	28.8421	28.9013	28.8015	6.0417e+08	4.9675e+08	4.5739e+08	4.8121e+08	5.0137e+08	4.6785e+08
TGME49_295850-t26_1-p1 | transcript=TGME49_295850-t26_1 | gene=TGME49_295850 | organism=Toxoplasma_gondii_ME49 | gene_product=cyclic nucleotide-binding domain-containing protein | transcript_product=cyclic nucleotide-binding domain-containing protein | loc	TGME49_295850-t26_1-p1	28.2419	28.3222	28.3827	28.3766	28.3799	28.2697	3.1743e+08	3.356e+08	3.4999e+08	3.485e+08	3.4931e+08	3.2361e+08
TGME49_313430-t26_1-p1 | transcript=TGME49_313430-t26_1 | gene=TGME49_313430 | organism=Toxoplasma_gondii_ME49 | gene_product=hypothetical protein | transcript_product=hypothetical protein | location=TGME49_chrXI:3371880-3393994(+) | protein_length=5638 |	TGME49_313430-t26_1-p1	30.8278	30.8221	30.9278	30.9473	30.9766	30.966	1.9059e+09	1.8984e+09	2.0426e+09	2.0705e+09	2.1129e+09	2.0974e+09
TGME49_228120-t26_1-p1 | transcript=TGME49_228120-t26_1 | gene=TGME49_228120 | organism=Toxoplasma_gondii_ME49 | gene_product=hypothetical protein | transcript_product=hypothetical protein | location=TGME49_chrX:559808-576867(+) | protein_length=3945 | seq	TGME49_228120-t26_1-p1	29.4864	29.2753	29.3035	29.1514	29.0882	29.0347	7.5211e+08	6.4976e+08	6.6259e+08	5.9628e+08	5.7072e+08	5.4994e+08
TGME49_311030-t26_1-p1 | transcript=TGME49_311030-t26_1 | gene=TGME49_311030 | organism=Toxoplasma_gondii_ME49 | gene_product=hypothetical protein | transcript_product=hypothetical protein | location=TGME49_chrXI:1729617-1745014(-) | protein_length=3738 |	TGME49_311030-t26_1-p1	31.4132	31.3341	31.2142	31.3046	31.2838	31.2695	2.8597e+09	2.7071e+09	2.4912e+09	2.6523e+09	2.6143e+09	2.5886e+09
TGME49_244560-t26_1-p1 | transcript=TGME49_244560-t26_1 | gene=TGME49_244560 | organism=Toxoplasma_gondii_ME49 | gene_product=heat shock protein 90, putative | transcript_product=heat shock protein 90, putative | location=TGME49_chrVI:3358480-3362144(+) |	TGME49_244560-t26_1-p1	35.2383	35.2558	35.2241	35.1732	35.2132	35.1443	4.0531e+10	4.1025e+10	4.0133e+10	3.8742e+10	3.9832e+10	3.7974e+10
TGME49_273560-t26_1-p1 | transcript=TGME49_273560-t26_1 | gene=TGME49_273560 | organism=Toxoplasma_gondii_ME49 | gene_product=kinesin heavy chain, putative | transcript_product=kinesin heavy chain, putative | location=TGME49_chrVIII:3384822-3403939(-) | pr	TGME49_273560-t26_1-p1	30.2374	30.2243	30.1515	30.3404	30.1082	30.1	1.2658e+09	1.2544e+09	1.1926e+09	1.3595e+09	1.1574e+09	1.1508e+09
TGME49_269885-t26_1-p1 | transcript=TGME49_269885-t26_1 | gene=TGME49_269885 | organism=Toxoplasma_gondii_ME49 | gene_product=rhoptry metalloprotease toxolysin TLN1 | transcript_product=rhoptry metalloprotease toxolysin TLN1 | location=TGME49_chrVIII:55645	TGME49_269885-t26_1-p1	33.2203	33.1836	33.2019	33.3407	33.1435	33.0666	1.0007e+10	9.756e+09	9.8802e+09	1.0878e+10	9.48809e+09	8.9959e+09
TGME49_236970-t26_1-p1 | transcript=TGME49_236970-t26_1 | gene=TGME49_236970 | organism=Toxoplasma_gondii_ME49 | gene_product=SWI2/SNF2-containing PHD finger protein | transcript_product=SWI2/SNF2-containing PHD finger protein | location=TGME49_chrX:561583	TGME49_236970-t26_1-p1	29.635	29.7117	29.4296	29.5373	29.7086	29.5903	8.3375e+08	8.7923e+08	7.2309e+08	7.7916e+08	8.7738e+08	8.0829e+08
TGME49_217680-t26_1-p1 | transcript=TGME49_217680-t26_1 | gene=TGME49_217680 | organism=Toxoplasma_gondii_ME49 | gene_product=hypothetical protein | transcript_product=hypothetical protein | location=TGME49_chrXII:1991989-2003898(-) | protein_length=2234 |	TGME49_217680-t26_1-p1	31.3678	31.2724	31.4484	31.5348	31.546	31.3551	2.771e+09	2.5937e+09	2.9302e+09	3.1112e+09	3.1355e+09	2.7467e+09
TGME49_215260-t26_1-p1 | transcript=TGME49_215260-t26_1 | gene=TGME49_215260 | organism=Toxoplasma_gondii_ME49 | gene_product=carbamoylphosphate synthetase | transcript_product=carbamoylphosphate synthetase | location=TGME49_chrX:6844879-6868965(-) | prote	TGME49_215260-t26_1-p1	31.0316	30.9777	30.9441	30.9816	30.9234	31.0256	2.1951e+09	2.1145e+09	2.0658e+09	2.1203e+09	2.0364e+09	2.186e+09
TGME49_292950-t26_1-p1 | transcript=TGME49_292950-t26_1 | gene=TGME49_292950 | organism=Toxoplasma_gondii_ME49 | gene_product=hypothetical protein | transcript_product=hypothetical protein | location=TGME49_chrIa:37142-43081(-) | protein_length=1979 | sequ	TGME49_292950-t26_1-p1	29.8221	29.8116	29.8382	29.7634	29.6591	29.6696	9.49191e+08	9.4226e+08	9.5985e+08	9.11359e+08	8.4775e+08	8.5394e+08
TGME49_247450-t26_1-p1 | transcript=TGME49_247450-t26_1 | gene=TGME49_247450 | organism=Toxoplasma_gondii_ME49 | gene_product=hypothetical protein | transcript_product=hypothetical protein | location=TGME49_chrXII:3344268-3352546(+) | protein_length=2303 |	TGME49_247450-t26_1-p1	30.0427	29.9912	29.9624	29.8251	30.031	29.9453	1.106e+09	1.0672e+09	1.0461e+09	9.5114e+08	1.0971e+09	1.0338e+09
TGME49_286580-t26_1-p1 | transcript=TGME49_286580-t26_1 | gene=TGME49_286580 | organism=Toxoplasma_gondii_ME49 | gene_product=hypothetical protein | transcript_product=hypothetical protein | location=TGME49_chrV:1776249-1779116(-) | protein_length=955 | se	TGME49_286580-t26_1-p1	33.8557	33.9121	33.9243	33.9633	33.8513	33.837	1.5545e+10	1.6164e+10	1.6302e+10	1.6748e+10	1.5497e+10	1.5344e+10
TGME49_254370-t26_1-p1 | transcript=TGME49_254370-t26_1 | gene=TGME49_254370 | organism=Toxoplasma_gondii_ME49 | gene_product=guanylyl cyclase | transcript_product=guanylyl cyclase | location=TGME49_chrIII:1654121-1692285(+) | protein_length=4367 | sequenc	TGME49_254370-t26_1-p1	28.9039	28.9061	29.1891	28.907	28.9011	28.9451	5.0227e+08	5.0303e+08	6.1207e+08	5.0336e+08	5.013e+08	5.1683e+08
TGME49_249390-t26_1-p1 | transcript=TGME49_249390-t26_1 | gene=TGME49_249390 | organism=Toxoplasma_gondii_ME49 | gene_product=glutamate/leucine/phenylalanine/valine dehydrogenase family protein | transcript_product=glutamate/leucine/phenylalanine/valine de	TGME49_249390-t26_1-p1	33.4517	33.5077	33.5382	33.4523	33.4386	33.4214	1.1748e+10	1.2213e+10	1.2474e+10	1.1753e+10	1.1642e+10	1.1504e+10
TGME49_234230-t26_1-p1 | transcript=TGME49_234230-t26_1 | gene=TGME49_234230 | organism=Toxoplasma_gondii_ME49 | gene_product=hypothetical protein | transcript_product=hypothetical protein | location=TGME49_chrX:4208544-4224990(-) | protein_length=4628 | s	TGME49_234230-t26_1-p1	29.0262	28.8215	28.693	28.5634	28.6363	28.4741	5.4671e+08	4.744e+08	4.3397e+08	3.9668e+08	4.1723e+08	3.7286e+08
TGME49_206670-t26_1-p1 | transcript=TGME49_206670-t26_1 | gene=TGME49_206670 | organism=Toxoplasma_gondii_ME49 | gene_product=hypothetical protein | transcript_product=hypothetical protein | location=TGME49_chrVIIa:730293-739354(-) | protein_length=2071 |	TGME49_206670-t26_1-p1	30.5458	30.5194	30.2064	30.3682	30.2769	30.397	1.5675e+09	1.5391e+09	1.2389e+09	1.3859e+09	1.3009e+09	1.4139e+09
TGME49_226660-t26_1-p1 | transcript=TGME49_226660-t26_1 | gene=TGME49_226660 | organism=Toxoplasma_gondii_ME49 | gene_product=hypothetical protein | transcript_product=hypothetical protein | location=TGME49_chrX:1453772-1473117(+) | protein_length=3735 | s	TGME49_226660-t26_1-p1	30.1228	30.1148	30.1125	30.0969	30.0931	30.0356	1.1691e+09	1.1627e+09	1.1608e+09	1.1483e+09	1.1453e+09	1.1006e+09
TGME49_321450-t26_1-p1 | transcript=TGME49_321450-t26_1 | gene=TGME49_321450 | organism=Toxoplasma_gondii_ME49 | gene_product=Myb family DNA-binding domain-containing protein | transcript_product=Myb family DNA-binding domain-containing protein | location=	TGME49_321450-t26_1-p1	29.5677	29.4002	29.3247	29.3412	29.2074	29.2445	7.9575e+08	7.0849e+08	6.7237e+08	6.8012e+08	6.1988e+08	6.3602e+08
TGME49_228170-t26_1-p1 | transcript=TGME49_228170-t26_1 | gene=TGME49_228170 | organism=Toxoplasma_gondii_ME49 | gene_product=inner membrane complex protein IMC2A | transcript_product=inner membrane complex protein IMC2A | location=TGME49_chrX:521898-52739	TGME49_228170-t26_1-p1	32.0743	31.9885	32.1787	32.1593	32.0652	32.0745	4.52191e+09	4.2608e+09	4.8613e+09	4.7963e+09	4.4934e+09	4.5225e+09
TGME49_291140-t26_1-p1 | transcript=TGME49_291140-t26_1 | gene=TGME49_291140 | organism=Toxoplasma_gondii_ME49 | gene_product=CCR4-Not complex component, Not1 protein | transcript_product=CCR4-Not complex component, Not1 protein | location=TGME49_chrIX:415	TGME49_291140-t26_1-p1	30.943	30.9049	30.934	30.8453	30.9246	30.903	2.0643e+09	2.0105e+09	2.0514e+09	1.9291e+09	2.0381e+09	2.0078e+09
TGME49_225690-t26_1-p1 | transcript=TGME49_225690-t26_1 | gene=TGME49_225690 | organism=Toxoplasma_gondii_ME49 | gene_product=hypothetical protein | transcript_product=hypothetical protein | location=TGME49_chrX:2117359-2122809(+) | protein_length=1816 | s	TGME49_225690-t26_1-p1	31.2491	31.0016	30.9982	31.2013	30.7957	31.1041	2.5522e+09	2.1498e+09	2.1448e+09	2.4691e+09	1.8639e+09	2.3081e+09
TGME49_214600-t26_1-p1 | transcript=TGME49_214600-t26_1 | gene=TGME49_214600 | organism=Toxoplasma_gondii_ME49 | gene_product=hypothetical protein | transcript_product=hypothetical protein | location=TGME49_chrX:6396320-6414014(-) | protein_length=4063 | s	TGME49_214600-t26_1-p1	29.7975	29.9005	29.7956	29.7054	29.976	29.9004	9.33159e+08	1.0022e+09	9.3191e+08	8.7539e+08	1.056e+09	1.0021e+09
TGME49_279320-t26_1-p1 | transcript=TGME49_279320-t26_1 | gene=TGME49_279320 | organism=Toxoplasma_gondii_ME49 | gene_product=hypothetical protein | transcript_product=hypothetical protein | location=TGME49_chrIX:263447-278350(-) | protein_length=4967 | se	TGME49_279320-t26_1-p1	28.9001	28.9211	28.7554	28.8718	28.6961	28.8686	5.0096e+08	5.083e+08	4.5313e+08	4.9121e+08	4.349e+08	4.9012e+08
TGME49_227948-t26_1-p1 | transcript=TGME49_227948-t26_1 | gene=TGME49_227948 | organism=Toxoplasma_gondii_ME49 | gene_product=peptidase M16 inactive domain-containing protein | transcript_product=peptidase M16 inactive domain-containing protein | location=	TGME49_227948-t26_1-p1	32.6973	32.7258	32.7271	32.7306	32.6563	32.6252	6.96409e+09	7.10311e+09	7.1097e+09	7.12691e+09	6.7688e+09	6.6248e+09
TGME49_204160-t26_1-p1 | transcript=TGME49_204160-t26_1 | gene=TGME49_204160 | organism=Toxoplasma_gondii_ME49 | gene_product=GYF domain-containing protein | transcript_product=GYF domain-containing protein | location=TGME49_chrVIIa:1936339-1945229(-) | pr	TGME49_204160-t26_1-p1	30.6038	30.6616	30.4896	30.5912	30.5292	30.5765	1.6318e+09	1.6985e+09	1.5076e+09	1.6176e+09	1.5495e+09	1.6012e+09
TGME49_310900-t26_1-p1 | transcript=TGME49_310900-t26_1 | gene=TGME49_310900 | organism=Toxoplasma_gondii_ME49 | gene_product=AP2 domain transcription factor AP2XI-2 | transcript_product=AP2 domain transcription factor AP2XI-2 | location=TGME49_chrXI:16458	TGME49_310900-t26_1-p1	29.665	29.6121	29.6058	29.5227	29.7519	29.6064	8.5122e+08	8.206e+08	8.1703e+08	7.713e+08	9.0411e+08	8.1734e+08
TGME49_206450-t26_1-p1 | transcript=TGME49_206450-t26_1 | gene=TGME49_206450 | organism=Toxoplasma_gondii_ME49 | gene_product=autophagy-related cysteine peptidase atg4, putative | transcript_product=autophagy-related cysteine peptidase atg4, putative | loc	TGME49_206450-t26_1-p1	28.6303	28.6838	28.3585	28.6976	28.6624	28.5841	4.1552e+08	4.3121e+08	3.4417e+08	4.3535e+08	4.2486e+08	4.0241e+08
TGME49_304630-t26_1-p1 | transcript=TGME49_304630-t26_1 | gene=TGME49_304630 | organism=Toxoplasma_gondii_ME49 | gene_product=ATG C terminal domain-containing protein | transcript_product=ATG C terminal domain-containing protein | location=TGME49_chrVIIa:5	TGME49_304630-t26_1-p1	28.8859	28.671	28.598	28.2309	28.7525	28.6957	4.9603e+08	4.2741e+08	4.063e+08	3.1502e+08	4.5224e+08	4.3479e+08
TGME49_258970-t26_1-p1 | transcript=TGME49_258970-t26_1 | gene=TGME49_258970 | organism=Toxoplasma_gondii_ME49 | gene_product=hypothetical protein | transcript_product=hypothetical protein | location=TGME49_chrVIIb:3057863-3076202(-) | protein_length=3039	TGME49_258970-t26_1-p1	30.6504	30.5872	30.4868	30.5559	30.5319	30.5911	1.6853e+09	1.6131e+09	1.5047e+09	1.5785e+09	1.5524e+09	1.6175e+09
TGME49_255300-t26_1-p1 | transcript=TGME49_255300-t26_1 | gene=TGME49_255300 | organism=Toxoplasma_gondii_ME49 | gene_product=hypothetical protein | transcript_product=hypothetical protein | location=TGME49_chrVIIb:4916993-4926347(+) | protein_length=2496	TGME49_255300-t26_1-p1	28.7829	28.8417	28.5393	28.4558	28.5567	28.4941	4.6188e+08	4.8107e+08	3.9011e+08	3.6816e+08	3.9485e+08	3.7808e+08
TGME49_240650-t26_1-p1 | transcript=TGME49_240650-t26_1 | gene=TGME49_240650 | organism=Toxoplasma_gondii_ME49 | gene_product=coatomer protein complex, subunit alpha, putative | transcript_product=coatomer protein complex, subunit alpha, putative | locatio	TGME49_240650-t26_1-p1	32.1925	32.1721	32.0728	32.1484	31.9752	31.9369	4.9081e+09	4.83929e+09	4.5174e+09	4.7602e+09	4.2219e+09	4.1112e+09
TGME49_301270-t26_1-p1 | transcript=TGME49_301270-t26_1 | gene=TGME49_301270 | organism=Toxoplasma_gondii_ME49 | gene_product=Tyrosine kinase-like (TKL) protein | transcript_product=Tyrosine kinase-like (TKL) protein | location=TGME49_chrIV:2355894-2371705	TGME49_301270-t26_1-p1	31.564	31.6739	31.3764	31.4592	31.6467	31.6369	3.1748e+09	3.426e+09	2.7877e+09	2.9523e+09	3.362e+09	3.3394e+09
TGME49_258240-t26_1-p1 | transcript=TGME49_258240-t26_1 | gene=TGME49_258240 | organism=Toxoplasma_gondii_ME49 | gene_product=chromodomain helicase DNA binding protein CHD1/SWI2/SNF2 | transcript_product=chromodomain helicase DNA binding protein CHD1/SWI2/	TGME49_258240-t26_1-p1	29.6051	29.6519	29.4092	29.5111	29.4793	29.372	8.1664e+08	8.43549e+08	7.1292e+08	7.6514e+08	7.4841e+08	6.9479e+08
TGME49_226960-t26_1-p1 | transcript=TGME49_226960-t26_1 | gene=TGME49_226960 | organism=Toxoplasma_gondii_ME49 | gene_product=phosphofructokinase PFKII | transcript_product=phosphofructokinase PFKII | location=TGME49_chrX:1186611-1197026(-) | protein_lengt	TGME49_226960-t26_1-p1	34.2668	34.3025	34.1629	34.2294	34.3346	34.3145	2.0669e+10	2.1188e+10	1.9233e+10	2.0141e+10	2.1665e+10	2.1364e+10
TGME49_206510-t26_1-p1 | transcript=TGME49_206510-t26_1 | gene=TGME49_206510 | organism=Toxoplasma_gondii_ME49 | gene_product=toxolysin TLN4 | transcript_product=toxolysin TLN4 | location=TGME49_chrVIIa:903405-917753(+) | protein_length=2340 | sequence_SO=	TGME49_206510-t26_1-p1	31.2384	31.1293	31.3924	31.3969	31.4333	31.3178	2.5334e+09	2.3489e+09	2.8187e+09	2.8275e+09	2.8997e+09	2.6767e+09
TGME49_232190-t26_1-p1 | transcript=TGME49_232190-t26_1 | gene=TGME49_232190 | organism=Toxoplasma_gondii_ME49 | gene_product=Sec7 domain-containing protein | transcript_product=Sec7 domain-containing protein | location=TGME49_chrVIII:1933235-1948759(+) |	TGME49_232190-t26_1-p1	29.466	29.3751	29.2011	29.1584	29.1129	28.9992	7.4159e+08	6.9628e+08	6.1716e+08	5.9916e+08	5.8056e+08	5.3659e+08
TGME49_239400-t26_1-p1 | transcript=TGME49_239400-t26_1 | gene=TGME49_239400 | organism=Toxoplasma_gondii_ME49 | gene_product=hypothetical protein | transcript_product=hypothetical protein | location=TGME49_chrVI:616583-623080(+) | protein_length=1265 | se	TGME49_239400-t26_1-p1	27.774	27.6042	27.6604	27.8661	27.5871	27.8237	2.2952e+08	2.0403e+08	2.1214e+08	2.4464e+08	2.0163e+08	2.3756e+08
TGME49_309250-t26_1-p1 | transcript=TGME49_309250-t26_1 | gene=TGME49_309250 | organism=Toxoplasma_gondii_ME49 | gene_product=hypothetical protein | transcript_product=hypothetical protein | location=TGME49_chrXI:584704-598943(-) | protein_length=3800 | se	TGME49_309250-t26_1-p1	28.6963	28.9615	28.5359	28.5256	29.3203	28.8093	4.3496e+08	5.2274e+08	3.892e+08	3.8641e+08	6.7033e+08	4.704e+08
TGME49_216670-t26_1-p1 | transcript=TGME49_216670-t26_1 | gene=TGME49_216670 | organism=Toxoplasma_gondii_ME49 | gene_product=FUSE-binding protein 2 / KH-type splicing regulatory protein | transcript_product=FUSE-binding protein 2 / KH-type splicing regula	TGME49_216670-t26_1-p1	33.3221	33.1462	32.985	33.0734	32.9762	32.8981	1.0739e+10	9.5059e+09	8.5008e+09	9.0381e+09	8.4491e+09	8.0039e+09
TGME49_235020-t26_1-p1 | transcript=TGME49_235020-t26_1 | gene=TGME49_235020 | organism=Toxoplasma_gondii_ME49 | gene_product=COPI protein, putative | transcript_product=COPI protein, putative | location=TGME49_chrX:4606309-4622702(-) | protein_length=1256	TGME49_235020-t26_1-p1	30.5544	30.4231	30.3492	30.4296	30.3785	30.3556	1.5769e+09	1.4397e+09	1.3678e+09	1.4462e+09	1.3959e+09	1.3739e+09
TGME49_280560-t26_1-p1 | transcript=TGME49_280560-t26_1 | gene=TGME49_280560 | organism=Toxoplasma_gondii_ME49 | gene_product=selenide, water dikinase | transcript_product=selenide, water dikinase | location=TGME49_chrVIIa:296007-305380(-) | protein_length	TGME49_280560-t26_1-p1	30.6168	30.5552	30.4554	30.4672	30.593	30.5657	1.6465e+09	1.5777e+09	1.4723e+09	1.4844e+09	1.6196e+09	1.5892e+09
TGME49_314780-t26_1-p1 | transcript=TGME49_314780-t26_1 | gene=TGME49_314780 | organism=Toxoplasma_gondii_ME49 | gene_product=myosin G | transcript_product=myosin G | location=TGME49_chrXI:4279614-4299258(-) | protein_length=2059 | sequence_SO=chromosome |	TGME49_314780-t26_1-p1	30.0221	30.03	30.0523	29.9401	29.8095	29.9436	1.0903e+09	1.0963e+09	1.1134e+09	1.0301e+09	9.40929e+08	1.0326e+09
TGME49_219540-t26_1-p1 | transcript=TGME49_219540-t26_1 | gene=TGME49_219540 | organism=Toxoplasma_gondii_ME49 | gene_product=cytosolic tRNA-Ala synthetase | transcript_product=cytosolic tRNA-Ala synthetase | location=TGME49_chrXII:862865-876562(-) | prote	TGME49_219540-t26_1-p1;REV__TGME49_280390-t26_1-p1	33.4612	33.2466	33.2068	33.2862	33.2291	33.3606	1.1826e+10	1.0191e+10	9.9139e+09	1.0475e+10	1.0068e+10	1.1029e+10
TGME49_201680-t26_1-p1 | transcript=TGME49_201680-t26_1 | gene=TGME49_201680 | organism=Toxoplasma_gondii_ME49 | gene_product=eukaryotic initiation factor-3 subunit 10, putative | transcript_product=eukaryotic initiation factor-3 subunit 10, putative | loc	TGME49_201680-t26_1-p1	32.2773	32.1058	32.024	32.0667	31.9283	31.9852	5.205e+09	4.6219e+09	4.3669e+09	4.4981e+09	4.0868e+09	4.251e+09
TGME49_313410-t26_1-p1 | transcript=TGME49_313410-t26_1 | gene=TGME49_313410 | organism=Toxoplasma_gondii_ME49 | gene_product=proteasome 26S regulatory subunit | transcript_product=proteasome 26S regulatory subunit | location=TGME49_chrXI:3350293-3360813(+	TGME49_313410-t26_1-p1	32.4962	32.4139	32.3327	32.3425	32.3264	32.3078	6.0582e+09	5.7221e+09	5.4089e+09	5.44571e+09	5.38551e+09	5.31641e+09
TGME49_226910-t26_1-p1 | transcript=TGME49_226910-t26_1 | gene=TGME49_226910 | organism=Toxoplasma_gondii_ME49 | gene_product=Amylo-alpha-1,6-glucosidase | transcript_product=Amylo-alpha-1,6-glucosidase | location=TGME49_chrX:1228618-1245169(-) | protein_l	TGME49_226910-t26_1-p1	32.2547	32.1582	32.2395	32.3142	32.085	32.0999	5.1242e+09	4.7927e+09	5.0706e+09	5.33991e+09	4.5555e+09	4.6029e+09
TGME49_304760-t26_1-p1 | transcript=TGME49_304760-t26_1 | gene=TGME49_304760 | organism=Toxoplasma_gondii_ME49 | gene_product=RNA recognition motif-containing protein | transcript_product=RNA recognition motif-containing protein | location=TGME49_chrVIIa:6	TGME49_304760-t26_1-p1	29.9657	30.1556	29.9011	29.9578	30.0274	30.0999	1.0485e+09	1.196e+09	1.0026e+09	1.0428e+09	1.0943e+09	1.1507e+09
TGME49_294610-t26_1-p1 | transcript=TGME49_294610-t26_1 | gene=TGME49_294610 | organism=Toxoplasma_gondii_ME49 | gene_product=histone lysine methyltransferase, SET, putative | transcript_product=histone lysine methyltransferase, SET, putative | location=TG	TGME49_294610-t26_1-p1	29.6964	29.4689	29.5652	29.7959	28.5729	28.1072	8.7e+08	7.4306e+08	7.9436e+08	9.3211e+08	3.9931e+08	2.8915e+08
TGME49_205130-t26_1-p1 | transcript=TGME49_205130-t26_1 | gene=TGME49_205130 | organism=Toxoplasma_gondii_ME49 | gene_product=hypothetical protein | transcript_product=hypothetical protein | location=TGME49_chrVIIa:1595654-1621704(+) | protein_length=4817	TGME49_205130-t26_1-p1	29.1386	29.0544	28.9673	28.9485	28.6172	28.6861	5.9102e+08	5.5751e+08	5.2485e+08	5.1804e+08	4.1176e+08	4.3188e+08
TGME49_259200-t26_1-p1 | transcript=TGME49_259200-t26_1 | gene=TGME49_259200 | organism=Toxoplasma_gondii_ME49 | gene_product=Na+/H+ exchanger NHE1 | transcript_product=Na+/H+ exchanger NHE1 | location=TGME49_chrVIIb:2881694-2894337(-) | protein_length=228	TGME49_259200-t26_1-p1	29.8071	29.7803	29.8794	29.8034	29.6897	29.7846	9.39379e+08	9.221e+08	9.8764e+08	9.36969e+08	8.6592e+08	9.2482e+08
TGME49_300100-t26_1-p1 | transcript=TGME49_300100-t26_1 | gene=TGME49_300100 | organism=Toxoplasma_gondii_ME49 | gene_product=rhoptry neck protein RON2 | transcript_product=rhoptry neck protein RON2 | location=TGME49_chrXII:214746-225245(-) | protein_lengt	TGME49_300100-t26_1-p1	34.8748	34.7407	34.6672	34.7951	34.4919	34.5588	3.1504e+10	2.8708e+10	2.7281e+10	2.9811e+10	2.416e+10	2.5307e+10
TGME49_214090-t26_1-p1 | transcript=TGME49_214090-t26_1 | gene=TGME49_214090 | organism=Toxoplasma_gondii_ME49 | gene_product=signal peptidase | transcript_product=signal peptidase | location=TGME49_chrX:6018231-6030876(+) | protein_length=1859 | sequence_	TGME49_214090-t26_1-p1	30.9317	30.903	30.955	31.0735	31.0332	31.0133	2.0482e+09	2.0078e+09	2.0816e+09	2.2598e+09	2.1975e+09	2.1673e+09
TGME49_209850-t26_1-p1 | transcript=TGME49_209850-t26_1 | gene=TGME49_209850 | organism=Toxoplasma_gondii_ME49 | gene_product=RNA recognition motif-containing protein | transcript_product=RNA recognition motif-containing protein | location=TGME49_chrIb:148	TGME49_209850-t26_1-p1	30.1204	29.9607	29.9545	30.0292	29.8879	29.9176	1.1672e+09	1.0449e+09	1.0404e+09	1.0957e+09	9.9344e+08	1.0141e+09
TGME49_288380-t26_1-p1 | transcript=TGME49_288380-t26_1 | gene=TGME49_288380 | organism=Toxoplasma_gondii_ME49 | gene_product=heat shock protein HSP90 | transcript_product=heat shock protein HSP90 | location=TGME49_chrIX:2483404-2487798(+) | protein_length	TGME49_288380-t26_1-p1	33.9401	34.0019	34.134	33.9341	34.1221	34.0892	1.6481e+10	1.7203e+10	1.8852e+10	1.6413e+10	1.8697e+10	1.8275e+10
TGME49_230940-t26_1-p1 | transcript=TGME49_230940-t26_1 | gene=TGME49_230940 | organism=Toxoplasma_gondii_ME49 | gene_product=hypothetical protein | transcript_product=hypothetical protein | location=TGME49_chrVIII:1117337-1125001(+) | protein_length=1523	TGME49_230940-t26_1-p1	31.9547	31.865	31.7429	31.8312	31.9036	31.8643	4.1622e+09	3.9112e+09	3.594e+09	3.8208e+09	4.0174e+09	3.9095e+09
TGME49_229180-t26_1-p1 | transcript=TGME49_229180-t26_1 | gene=TGME49_229180 | organism=Toxoplasma_gondii_ME49 | gene_product=HEAT repeat-containing protein | transcript_product=HEAT repeat-containing protein | location=TGME49_chrVIII:73906-83739(-) | prot	TGME49_229180-t26_1-p1	32.2471	32.3157	32.1984	32.2958	32.2091	32.278	5.0972e+09	5.3456e+09	4.92801e+09	5.2723e+09	4.9649e+09	5.2077e+09
TGME49_275650-t26_1-p1 | transcript=TGME49_275650-t26_1 | gene=TGME49_275650 | organism=Toxoplasma_gondii_ME49 | gene_product=hypothetical protein | transcript_product=hypothetical protein | location=TGME49_chrIII:301101-303734(+) | protein_length=877 | se	TGME49_275650-t26_1-p1	33.0298	33.1085	33.0722	33.0726	33.0713	33.1308	8.7694e+09	9.2608e+09	9.031e+09	9.03301e+09	9.02501e+09	9.40529e+09
TGME49_224350-t26_1-p1 | transcript=TGME49_224350-t26_1 | gene=TGME49_224350 | organism=Toxoplasma_gondii_ME49 | gene_product=aminopeptidase N, putative | transcript_product=aminopeptidase N, putative | location=TGME49_chrX:3062823-3072006(-) | protein_len	TGME49_224350-t26_1-p1	32.4824	32.3171	32.2716	32.3359	32.3088	32.354	6.00051e+09	5.3508e+09	5.1847e+09	5.421e+09	5.3201e+09	5.4894e+09
TGME49_257990-t26_1-p1 | transcript=TGME49_257990-t26_1 | gene=TGME49_257990 | organism=Toxoplasma_gondii_ME49 | gene_product=heat shock protein 101, putative | transcript_product=heat shock protein 101, putative | location=TGME49_chrVIIb:3670754-3679545(+	TGME49_257990-t26_1-p1	32.0446	31.9374	31.8592	31.9846	31.818	31.8104	4.4299e+09	4.1127e+09	3.8955e+09	4.2493e+09	3.7858e+09	3.766e+09
TGME49_311400-t26_1-p1 | transcript=TGME49_311400-t26_1 | gene=TGME49_311400 | organism=Toxoplasma_gondii_ME49 | gene_product=WD domain, G-beta repeat-containing protein | transcript_product=WD domain, G-beta repeat-containing protein | location=TGME49_chr	TGME49_311400-t26_1-p1	31.6576	31.5654	31.4745	31.4853	31.42	31.3769	3.3875e+09	3.1779e+09	2.9837e+09	3.0063e+09	2.8731e+09	2.7887e+09
TGME49_290640-t26_1-p1 | transcript=TGME49_290640-t26_1 | gene=TGME49_290640 | organism=Toxoplasma_gondii_ME49 | gene_product=DNA mismatch repair protein MSH6-1, putative | transcript_product=DNA mismatch repair protein MSH6-1, putative | location=TGME49_c	TGME49_290640-t26_1-p1	31.3422	31.249	31.1247	31.2197	31.4105	31.3958	2.7223e+09	2.5521e+09	2.3413e+09	2.5007e+09	2.8543e+09	2.8253e+09
TGME49_225125-t26_1-p1 | transcript=TGME49_225125-t26_1 | gene=TGME49_225125 | organism=Toxoplasma_gondii_ME49 | gene_product=pre-rRNA processing protein | transcript_product=pre-rRNA processing protein | location=TGME49_chrX:2469050-2483704(+) | protein_l	TGME49_225125-t26_1-p1	30.4981	30.4221	30.4229	30.5196	30.5955	30.5638	1.5165e+09	1.4387e+09	1.4395e+09	1.5393e+09	1.6224e+09	1.5872e+09
TGME49_265250-t26_1-p1 | transcript=TGME49_265250-t26_1 | gene=TGME49_265250 | organism=Toxoplasma_gondii_ME49 | gene_product=RNA recognition motif-containing protein | transcript_product=RNA recognition motif-containing protein | location=TGME49_chrIX:166	TGME49_265250-t26_1-p1	31.2133	31.1973	31.1098	31.0602	31.0616	31.0928	2.4896e+09	2.4622e+09	2.3173e+09	2.239e+09	2.2411e+09	2.2902e+09
TGME49_216210-t26_1-p1 | transcript=TGME49_216210-t26_1 | gene=TGME49_216210 | organism=Toxoplasma_gondii_ME49 | gene_product=hypothetical protein | transcript_product=hypothetical protein | location=TGME49_chrXI:6320443-6344336(+) | protein_length=5565 |	TGME49_216210-t26_1-p1	28.8005	28.8212	28.854	28.948	29.1177	28.947	4.6754e+08	4.743e+08	4.8519e+08	5.1785e+08	5.8252e+08	5.1751e+08
TGME49_238050-t26_1-p1 | transcript=TGME49_238050-t26_1 | gene=TGME49_238050 | organism=Toxoplasma_gondii_ME49 | gene_product=nuclease and tudor domain-containing protein | transcript_product=nuclease and tudor domain-containing protein | location=TGME49_c	TGME49_238050-t26_1-p1	32.7501	32.6877	32.6496	32.6645	32.6296	32.6747	7.2238e+09	6.9179e+09	6.73761e+09	6.8075e+09	6.6449e+09	6.856e+09
TGME49_216730-t26_1-p1 | transcript=TGME49_216730-t26_1 | gene=TGME49_216730 | organism=Toxoplasma_gondii_ME49 | gene_product=MCM2/3/5 family protein | transcript_product=MCM2/3/5 family protein | location=TGME49_chrXI:5933976-5943206(-) | protein_length=1	TGME49_216730-t26_1-p1	32.8459	32.8046	32.8444	32.7839	33.0662	33.0904	7.7195e+09	7.50199e+09	7.7117e+09	7.39521e+09	8.9934e+09	9.1451e+09
TGME49_237220-t26_1-p1 | transcript=TGME49_237220-t26_1 | gene=TGME49_237220 | organism=Toxoplasma_gondii_ME49 | gene_product=DNA replication licensing factor Mcm7, putative | transcript_product=DNA replication licensing factor Mcm7, putative | location=TG	TGME49_237220-t26_1-p1	31.9364	32.014	31.8702	31.9491	32.1509	32.1155	4.1097e+09	4.3367e+09	3.9254e+09	4.1461e+09	4.76841e+09	4.6529e+09
TGME49_263060-t26_1-p1 | transcript=TGME49_263060-t26_1 | gene=TGME49_263060 | organism=Toxoplasma_gondii_ME49 | gene_product=Proteasome/cyclosome repeat-containing protein | transcript_product=Proteasome/cyclosome repeat-containing protein | location=TGME	TGME49_263060-t26_1-p1	32.4784	32.5669	32.5446	32.5857	32.5554	32.49	5.98381e+09	6.3623e+09	6.2646e+09	6.4457e+09	6.3118e+09	6.03189e+09
TGME49_314410-t26_1-p1 | transcript=TGME49_314410-t26_1 | gene=TGME49_314410 | organism=Toxoplasma_gondii_ME49 | gene_product=aquarius, putative | transcript_product=aquarius, putative | location=TGME49_chrXI:4069823-4083248(+) | protein_length=2250 | sequ	TGME49_314410-t26_1-p1	31.9528	32.0704	31.9228	32.0014	31.8915	31.9032	4.1566e+09	4.5097e+09	4.0713e+09	4.2991e+09	3.9839e+09	4.0162e+09
TGME49_233120-t26_1-p1 | transcript=TGME49_233120-t26_1 | gene=TGME49_233120 | organism=Toxoplasma_gondii_ME49 | gene_product=AP2 domain transcription factor AP2VIII-2 | transcript_product=AP2 domain transcription factor AP2VIII-2 | location=TGME49_chrVIII	TGME49_233120-t26_1-p1	30.7985	30.8118	30.5943	30.7731	30.6545	30.7965	1.8676e+09	1.8849e+09	1.6211e+09	1.8349e+09	1.6902e+09	1.865e+09
TGME49_223880-t26_1-p1 | transcript=TGME49_223880-t26_1 | gene=TGME49_223880 | organism=Toxoplasma_gondii_ME49 | gene_product=zinc finger, C3HC4 type (RING finger) domain-containing protein | transcript_product=zinc finger, C3HC4 type (RING finger) domain-	TGME49_223880-t26_1-p1	29.5214	29.3951	29.2686	29.1799	29.3763	29.2908	7.7057e+08	7.0602e+08	6.4672e+08	6.0817e+08	6.9687e+08	6.5677e+08
TGME49_293170-t26_1-p1 | transcript=TGME49_293170-t26_1 | gene=TGME49_293170 | organism=Toxoplasma_gondii_ME49 | gene_product=hypothetical protein | transcript_product=hypothetical protein | location=TGME49_chrIa:125828-135999(-) | protein_length=3263 | se	TGME49_293170-t26_1-p1	27.4245	28.1653	28.2868	28.0546	28.4076	28.8333	1.8014e+08	3.0103e+08	3.2747e+08	2.7879e+08	3.5608e+08	4.7829e+08
TGME49_235470-t26_1-p1 | transcript=TGME49_235470-t26_1 | gene=TGME49_235470 | organism=Toxoplasma_gondii_ME49 | gene_product=myosin A | transcript_product=myosin A | location=TGME49_chrX:4884161-4889835(+) | protein_length=831 | sequence_SO=chromosome | S	TGME49_235470-t26_1-p1	35.8203	35.8117	35.9712	35.8985	35.85	35.8815	6.0673e+10	6.0309e+10	6.7361e+10	6.4049e+10	6.19331e+10	6.33019e+10
TGME49_273090-t26_1-p1 | transcript=TGME49_273090-t26_1 | gene=TGME49_273090 | organism=Toxoplasma_gondii_ME49 | gene_product=cell division protein CDC48CY | transcript_product=cell division protein CDC48CY | location=TGME49_chrVIII:3665307-3674504(-) | pr	TGME49_273090-t26_1-p1;TGME49_324300-t26_1-p1	34.9674	34.9001	34.839	34.828	34.7674	34.8021	3.3593e+10	3.206e+10	3.0732e+10	3.0498e+10	2.9243e+10	2.9955e+10
TGME49_278660-t26_1-p1 | transcript=TGME49_278660-t26_1 | gene=TGME49_278660 | organism=Toxoplasma_gondii_ME49 | gene_product=P-type ATPase4, putative | transcript_product=P-type ATPase4, putative | location=TGME49_chrXII:5949228-5961962(+) | protein_lengt	TGME49_278660-t26_1-p1	32.5959	32.4708	32.6501	32.6617	32.8007	32.7342	6.49161e+09	5.9525e+09	6.7398e+09	6.7943e+09	7.48161e+09	7.14461e+09
TGME49_214970-t26_1-p1 | transcript=TGME49_214970-t26_1 | gene=TGME49_214970 | organism=Toxoplasma_gondii_ME49 | gene_product=DNA replication licensing factor, putative | transcript_product=DNA replication licensing factor, putative | location=TGME49_chrX:	TGME49_214970-t26_1-p1	31.8883	31.91	31.8633	31.9129	32.2099	32.223	3.9749e+09	4.0351e+09	3.9067e+09	4.0433e+09	4.9677e+09	5.0128e+09
TGME49_292080-t26_1-p1 | transcript=TGME49_292080-t26_1 | gene=TGME49_292080 | organism=Toxoplasma_gondii_ME49 | gene_product=leucyl-tRNA synthetase | transcript_product=leucyl-tRNA synthetase | location=TGME49_chrIX:4536660-4548159(+) | protein_length=125	TGME49_292080-t26_1-p1	32.5782	32.557	32.6157	32.5927	32.6306	32.5997	6.4124e+09	6.3189e+09	6.58139e+09	6.477e+09	6.6497e+09	6.50871e+09
TGME49_280600-t26_1-p1 | transcript=TGME49_280600-t26_1 | gene=TGME49_280600 | organism=Toxoplasma_gondii_ME49 | gene_product=histidyl-tRNA synthetase (HisRS), putative | transcript_product=histidyl-tRNA synthetase (HisRS), putative | location=TGME49_chrVI	TGME49_280600-t26_1-p1	31.9357	31.9505	31.8404	31.9267	31.7841	31.7639	4.1078e+09	4.15e+09	3.8453e+09	4.0821e+09	3.6981e+09	3.6465e+09
TGME49_250820-t26_1-p1 | transcript=TGME49_250820-t26_1 | gene=TGME49_250820 | organism=Toxoplasma_gondii_ME49 | gene_product=hypothetical protein | transcript_product=hypothetical protein | location=TGME49_chrXII:5243205-5247719(+) | protein_length=1156 |	TGME49_250820-t26_1-p1	32.4372	32.2862	32.6816	32.2867	32.4254	32.2039	5.8153e+09	5.2373e+09	6.88889e+09	5.2393e+09	5.7677e+09	4.94711e+09
TGME49_243250-t26_1-p1 | transcript=TGME49_243250-t26_1 | gene=TGME49_243250 | organism=Toxoplasma_gondii_ME49 | gene_product=myosin H | transcript_product=myosin H | location=TGME49_chrVI:2461456-2480070(-) | protein_length=1513 | sequence_SO=chromosome |	TGME49_243250-t26_1-p1	30.7804	30.7501	30.8403	30.9323	30.6849	30.7345	1.8443e+09	1.8059e+09	1.9225e+09	2.049e+09	1.7261e+09	1.7865e+09
TGME49_209210-t26_1-p1 | transcript=TGME49_209210-t26_1 | gene=TGME49_209210 | organism=Toxoplasma_gondii_ME49 | gene_product=hypothetical protein | transcript_product=hypothetical protein | location=TGME49_chrIb:1123894-1132753(+) | protein_length=1484 |	TGME49_209210-t26_1-p1	29.8251	29.9787	29.6462	29.7723	29.7746	29.7896	9.5113e+08	1.058e+09	8.4023e+08	9.16979e+08	9.1844e+08	9.2802e+08
TGME49_253440-t26_1-p1 | transcript=TGME49_253440-t26_1 | gene=TGME49_253440 | organism=Toxoplasma_gondii_ME49 | gene_product=cell-cycle-associated protein kinase SRPK, putative | transcript_product=cell-cycle-associated protein kinase SRPK, putative | loc	TGME49_253440-t26_1-p1	29.1604	29.1696	29.1353	29.2718	29.1893	29.1897	6.0002e+08	6.0386e+08	5.8967e+08	6.4816e+08	6.1213e+08	6.123e+08
TGME49_240980-t26_1-p1 | transcript=TGME49_240980-t26_1 | gene=TGME49_240980 | organism=Toxoplasma_gondii_ME49 | gene_product=hypothetical protein | transcript_product=hypothetical protein | location=TGME49_chrVI:1603067-1612164(+) | protein_length=1420 |	TGME49_240980-t26_1-p1	30.4648	30.5713	30.5777	30.4232	30.366	30.2639	1.4819e+09	1.5954e+09	1.6025e+09	1.4398e+09	1.3838e+09	1.2893e+09
TGME49_202550-t26_1-p1 | transcript=TGME49_202550-t26_1 | gene=TGME49_202550 | organism=Toxoplasma_gondii_ME49 | gene_product=NLI interacting factor family phosphatase | transcript_product=NLI interacting factor family phosphatase | location=TGME49_chrVIIa	TGME49_202550-t26_1-p1	28.8617	28.9433	28.9109	28.8342	28.6037	28.8033	4.878e+08	5.1619e+08	5.0471e+08	4.7857e+08	4.0792e+08	4.6843e+08
TGME49_234270-t26_1-p1 | transcript=TGME49_234270-t26_1 | gene=TGME49_234270 | organism=Toxoplasma_gondii_ME49 | gene_product=hypothetical protein | transcript_product=hypothetical protein | location=TGME49_chrX:4254283-4267673(+) | protein_length=2214 | s	TGME49_234270-t26_1-p1	28.3692	28.2352	28.6724	28.6518	28.5115	27.8709	3.4672e+08	3.1597e+08	4.2781e+08	4.2174e+08	3.8266e+08	2.4546e+08
TGME49_203710-t26_1-p1 | transcript=TGME49_203710-t26_1 | gene=TGME49_203710 | organism=Toxoplasma_gondii_ME49 | gene_product=AP2 domain transcription factor AP2VIIa-4 | transcript_product=AP2 domain transcription factor AP2VIIa-4 | location=TGME49_chrVIIa	TGME49_203710-t26_1-p1	28.218	28.1058	27.4085	28.1279	28.861	28.543	3.1222e+08	2.8887e+08	1.7815e+08	2.9332e+08	4.8757e+08	3.9112e+08
TGME49_219850-t26_1-p1 | transcript=TGME49_219850-t26_1 | gene=TGME49_219850 | organism=Toxoplasma_gondii_ME49 | gene_product=prolyl-tRNA synthetase (ProRS) | transcript_product=prolyl-tRNA synthetase (ProRS) | location=TGME49_chrXII:593135-602054(-) | pro	TGME49_219850-t26_1-p1	32.9589	32.9586	32.8816	32.9028	32.8603	32.8935	8.34861e+09	8.3472e+09	7.91291e+09	8.03029e+09	7.79689e+09	7.97861e+09
TGME49_243920-t26_1-p1 | transcript=TGME49_243920-t26_1 | gene=TGME49_243920 | organism=Toxoplasma_gondii_ME49 | gene_product=DNA replication licensing factor MCM5, putative | transcript_product=DNA replication licensing factor MCM5, putative | location=TG	TGME49_243920-t26_1-p1	32.0207	32.0007	31.8252	32.028	32.1173	32.1534	4.357e+09	4.297e+09	3.8048e+09	4.379e+09	4.6587e+09	4.7767e+09
TGME49_230960-t26_1-p1 | transcript=TGME49_230960-t26_1 | gene=TGME49_230960 | organism=Toxoplasma_gondii_ME49 | gene_product=splicing factor 3b, subunit 3, putative | transcript_product=splicing factor 3b, subunit 3, putative | location=TGME49_chrVIII:113	TGME49_230960-t26_1-p1	31.7462	31.7948	31.9242	31.8726	31.8981	31.8751	3.6021e+09	3.7256e+09	4.075e+09	3.932e+09	4.0022e+09	3.9389e+09
TGME49_214490-t26_1-p1 | transcript=TGME49_214490-t26_1 | gene=TGME49_214490 | organism=Toxoplasma_gondii_ME49 | gene_product=peptidase M16 inactive domain-containing protein | transcript_product=peptidase M16 inactive domain-containing protein | location=	TGME49_214490-t26_1-p1	31.5152	31.64	31.6268	31.6063	31.4118	31.4702	3.0692e+09	3.3465e+09	3.316e+09	3.2693e+09	2.8568e+09	2.9749e+09
TGME49_208370-t26_1-p1 | transcript=TGME49_208370-t26_1 | gene=TGME49_208370 | organism=Toxoplasma_gondii_ME49 | gene_product=myosin heavy chain, putative | transcript_product=myosin heavy chain, putative | location=TGME49_chrIb:636374-641145(+) | protein_	TGME49_208370-t26_1-p1	30.0282	29.8804	29.9935	30.0821	30.2147	30.2002	1.0949e+09	9.8832e+08	1.0689e+09	1.1366e+09	1.246e+09	1.2336e+09
TGME49_235420-t26_1-p1 | transcript=TGME49_235420-t26_1 | gene=TGME49_235420 | organism=Toxoplasma_gondii_ME49 | gene_product=hypothetical protein | transcript_product=hypothetical protein | location=TGME49_chrX:4854403-4868400(-) | protein_length=4118 | s	TGME49_235420-t26_1-p1	29.795	29.7524	29.7152	29.761	29.9004	29.7076	9.3149e+08	9.0438e+08	8.8138e+08	9.09831e+08	1.0021e+09	8.7675e+08
TGME49_283550-t26_1-p1 | transcript=TGME49_283550-t26_1 | gene=TGME49_283550 | organism=Toxoplasma_gondii_ME49 | gene_product=hypothetical protein | transcript_product=hypothetical protein | location=TGME49_chrV:3074734-3088088(+) | protein_length=4210 | s	TGME49_283550-t26_1-p1	29.4955	29.3788	29.6066	29.4662	29.6652	29.3704	7.5691e+08	6.9808e+08	8.1748e+08	7.4169e+08	8.5137e+08	6.9404e+08
TGME49_236930-t26_1-p1 | transcript=TGME49_236930-t26_1 | gene=TGME49_236930 | organism=Toxoplasma_gondii_ME49 | gene_product=hypothetical protein | transcript_product=hypothetical protein | location=TGME49_chrX:5575330-5596896(-) | protein_length=5660 | s	TGME49_236930-t26_1-p1	28.9672	28.5582	28.629	28.3925	28.7665	28.6496	5.248e+08	3.9524e+08	4.1514e+08	3.5236e+08	4.5664e+08	4.211e+08
TGME49_231640-t26_1-p1 | transcript=TGME49_231640-t26_1 | gene=TGME49_231640 | organism=Toxoplasma_gondii_ME49 | gene_product=alveolin domain containing intermediate filament IMC1 | transcript_product=alveolin domain containing intermediate filament IMC1 |	TGME49_231640-t26_1-p1	34.042	34.1176	34.2162	34.0116	34.0005	33.9855	1.7687e+10	1.8639e+10	1.9958e+10	1.7318e+10	1.7186e+10	1.7008e+10
TGME49_226730-t26_1-p1 | transcript=TGME49_226730-t26_1 | gene=TGME49_226730 | organism=Toxoplasma_gondii_ME49 | gene_product=aconitate hydratase ACN/IRP | transcript_product=aconitate hydratase ACN/IRP | location=TGME49_chrX:1401179-1408350(-) | protein_l	TGME49_226730-t26_1-p1	33.21	33.2042	33.0708	33.1427	33.0208	33.0978	9.93621e+09	9.8963e+09	9.0221e+09	9.4828e+09	8.71459e+09	9.19271e+09
TGME49_217460-t26_1-p1 | transcript=TGME49_217460-t26_1 | gene=TGME49_217460 | organism=Toxoplasma_gondii_ME49 | gene_product=glutaminyl-tRNA synthetase (GlnRS) | transcript_product=glutaminyl-tRNA synthetase (GlnRS) | location=TGME49_chrXII:1848594-185601	TGME49_217460-t26_1-p1	31.9387	31.8291	31.8619	31.998	31.786	31.8546	4.1164e+09	3.8153e+09	3.903e+09	4.2891e+09	3.703e+09	3.8832e+09
TGME49_219700-t26_1-p1 | transcript=TGME49_219700-t26_1 | gene=TGME49_219700 | organism=Toxoplasma_gondii_ME49 | gene_product=DNA replication licensing factor MCM4, putative | transcript_product=DNA replication licensing factor MCM4, putative | location=TG	TGME49_219700-t26_1-p1	31.4665	31.3392	31.4435	31.4157	31.6691	31.6681	2.9672e+09	2.7166e+09	2.9204e+09	2.8647e+09	3.4147e+09	3.4122e+09
TGME49_243200-t26_1-p1 | transcript=TGME49_243200-t26_1 | gene=TGME49_243200 | organism=Toxoplasma_gondii_ME49 | gene_product=hypothetical protein | transcript_product=hypothetical protein | location=TGME49_chrVI:2435460-2440086(-) | protein_length=1258 |	TGME49_243200-t26_1-p1	30.5429	30.3947	30.4135	30.387	29.7343	29.7717	1.5643e+09	1.4116e+09	1.4301e+09	1.4041e+09	8.9313e+08	9.1659e+08
TGME49_273870-t26_1-p1 | transcript=TGME49_273870-t26_1 | gene=TGME49_273870 | organism=Toxoplasma_gondii_ME49 | gene_product=SWI2/SNF2 ISWI-like (AT hook) | transcript_product=SWI2/SNF2 ISWI-like (AT hook) | location=TGME49_chrVIII:3202463-3216906(+) | pr	TGME49_273870-t26_1-p1	30.7012	30.5224	30.5028	30.5096	30.5426	30.4739	1.7458e+09	1.5423e+09	1.5215e+09	1.5286e+09	1.564e+09	1.4913e+09
TGME49_204310-t26_1-p1 | transcript=TGME49_204310-t26_1 | gene=TGME49_204310 | organism=Toxoplasma_gondii_ME49 | gene_product=hypothetical protein | transcript_product=hypothetical protein | location=TGME49_chrVIIa:1887392-1908600(+) | protein_length=2209	TGME49_204310-t26_1-p1	30.9657	30.9315	30.8313	31.0188	31.2574	31.1959	2.097e+09	2.0479e+09	1.9105e+09	2.1757e+09	2.567e+09	2.4598e+09
TGME49_213392-t26_1-p1 | transcript=TGME49_213392-t26_1 | gene=TGME49_213392 | organism=Toxoplasma_gondii_ME49 | gene_product=surface antigen repeat-containing protein | transcript_product=surface antigen repeat-containing protein | location=TGME49_chrV:97	TGME49_213392-t26_1-p1	29.3986	29.2047	29.0686	29.4158	29.2648	29.1889	7.077e+08	6.187e+08	5.6303e+08	7.1621e+08	6.4502e+08	6.1199e+08
TGME49_292200-t26_1-p1 | transcript=TGME49_292200-t26_1 | gene=TGME49_292200 | organism=Toxoplasma_gondii_ME49 | gene_product=RNA recognition motif-containing protein | transcript_product=RNA recognition motif-containing protein | location=TGME49_chrIX:460	TGME49_292200-t26_1-p1;TGME49_328100-t26_1-p1	30.4317	30.4323	30.2451	30.3424	30.2529	30.192	1.4483e+09	1.4489e+09	1.2726e+09	1.3614e+09	1.2795e+09	1.2266e+09
TGME49_264860-t26_1-p1 | transcript=TGME49_264860-t26_1 | gene=TGME49_264860 | organism=Toxoplasma_gondii_ME49 | gene_product=zinc finger, C3HC4 type (RING finger) domain-containing protein | transcript_product=zinc finger, C3HC4 type (RING finger) domain-	TGME49_264860-t26_1-p1	29.1287	28.9387	28.9306	29.017	29.0826	29.0063	5.8698e+08	5.1452e+08	5.1166e+08	5.4322e+08	5.685e+08	5.3922e+08
TGME49_243460-t26_1-p1 | transcript=TGME49_243460-t26_1 | gene=TGME49_243460 | organism=Toxoplasma_gondii_ME49 | gene_product=hypothetical protein | transcript_product=hypothetical protein | location=TGME49_chrVI:2646239-2653492(-) | protein_length=2011 |	TGME49_243460-t26_1-p1	29.0416	29.1594	29.2084	29.0326	29.001	29.1861	5.5257e+08	5.9959e+08	6.203e+08	5.4914e+08	5.3726e+08	6.1078e+08
TGME49_244470-t26_1-p1 | transcript=TGME49_244470-t26_1 | gene=TGME49_244470 | organism=Toxoplasma_gondii_ME49 | gene_product=hypothetical protein | transcript_product=hypothetical protein | location=TGME49_chrVI:3289465-3300769(-) | protein_length=2595 |	TGME49_244470-t26_1-p1	28.8808	28.787	28.8347	28.938	28.9669	29.0526	4.9429e+08	4.6317e+08	4.7874e+08	5.143e+08	5.2471e+08	5.5679e+08
TGME49_228660-t26_1-p1 | transcript=TGME49_228660-t26_1 | gene=TGME49_228660 | organism=Toxoplasma_gondii_ME49 | gene_product=Sec7 domain-containing protein | transcript_product=Sec7 domain-containing protein | location=TGME49_chrX:249293-266505(-) | prote	TGME49_228660-t26_1-p1	29.2996	29.2697	29.0648	29.1523	28.9302	28.5797	6.6079e+08	6.4724e+08	5.6155e+08	5.9666e+08	5.1151e+08	4.012e+08
TGME49_291980-t26_1-p1 | transcript=TGME49_291980-t26_1 | gene=TGME49_291980 | organism=Toxoplasma_gondii_ME49 | gene_product=HECT-domain (ubiquitin-transferase) domain-containing protein | transcript_product=HECT-domain (ubiquitin-transferase) domain-cont	TGME49_291980-t26_1-p1	27.7834	27.8513	27.7042	27.6346	27.2948	27.7001	2.3102e+08	2.4215e+08	2.1868e+08	2.0838e+08	1.6465e+08	2.1805e+08
TGME49_310220-t26_1-p1 | transcript=TGME49_310220-t26_1 | gene=TGME49_310220 | organism=Toxoplasma_gondii_ME49 | gene_product=hypothetical protein | transcript_product=hypothetical protein | location=TGME49_chrXI:1164143-1176974(+) | protein_length=1396 |	TGME49_310220-t26_1-p1	27.6249	27.1368	27.8905	27.9099	27.729	27.7025	2.0698e+08	1.4757e+08	2.4881e+08	2.5219e+08	2.2246e+08	2.1842e+08
TGME49_247700-t26_1-p1 | transcript=TGME49_247700-t26_1 | gene=TGME49_247700 | organism=Toxoplasma_gondii_ME49 | gene_product=AP2 domain transcription factor AP2XII-4 | transcript_product=AP2 domain transcription factor AP2XII-4 | location=TGME49_chrXII:35	TGME49_247700-t26_1-p1	28.4054	28.073	27.9319	27.7003	28.0416	27.8711	3.5552e+08	2.8237e+08	2.5605e+08	2.1809e+08	2.7628e+08	2.455e+08
TGME49_205470-t26_1-p1 | transcript=TGME49_205470-t26_1 | gene=TGME49_205470 | organism=Toxoplasma_gondii_ME49 | gene_product=translation elongation factor 2 family protein, putative | transcript_product=translation elongation factor 2 family protein, puta	TGME49_205470-t26_1-p1	35.2886	35.3067	35.2408	35.1747	35.2747	35.1391	4.1969e+10	4.2498e+10	4.06e+10	3.8782e+10	4.1567e+10	3.7837e+10
TGME49_275690-t26_1-p1 | transcript=TGME49_275690-t26_1 | gene=TGME49_275690 | organism=Toxoplasma_gondii_ME49 | gene_product=ClpB, putative | transcript_product=ClpB, putative | location=TGME49_chrIII:268477-279998(+) | protein_length=1022 | sequence_SO=c	TGME49_275690-t26_1-p1	32.2283	32.0672	32.0633	32.0883	32.0573	32.1393	5.0312e+09	4.4997e+09	4.48749e+09	4.566e+09	4.4691e+09	4.7302e+09
TGME49_255190-t26_1-p1 | transcript=TGME49_255190-t26_1 | gene=TGME49_255190 | organism=Toxoplasma_gondii_ME49 | gene_product=myosin C | transcript_product=myosin C | location=TGME49_chrVIIb:5017832-5025813(+) | protein_length=1171 | sequence_SO=chromosome	TGME49_255190-t26_1-p1	31.7047	31.5155	31.8	31.6977	31.7335	31.5854	3.5001e+09	3.0698e+09	3.739e+09	3.4831e+09	3.5705e+09	3.2223e+09
TGME49_211690-t26_1-p1 | transcript=TGME49_211690-t26_1 | gene=TGME49_211690 | organism=Toxoplasma_gondii_ME49 | gene_product=AAA family protein | transcript_product=AAA family protein | location=TGME49_chrIV:1602092-1622172(-) | protein_length=1538 | sequ	TGME49_211690-t26_1-p1	29.3276	29.2319	29.3945	29.3549	29.4173	29.3487	6.7375e+08	6.305e+08	7.0572e+08	6.866e+08	7.1693e+08	6.8365e+08
TGME49_261080-t26_1-p1 | transcript=TGME49_261080-t26_1 | gene=TGME49_261080 | organism=Toxoplasma_gondii_ME49 | gene_product=kringle domain-containing protein | transcript_product=kringle domain-containing protein | location=TGME49_chrVIIb:1850194-1872815	TGME49_261080-t26_1-p1	29.4935	29.4969	29.6685	29.5754	29.6239	29.5566	7.5583e+08	7.5762e+08	8.53329e+08	7.9999e+08	8.2736e+08	7.8961e+08
TGME49_230000-t26_1-p1 | transcript=TGME49_230000-t26_1 | gene=TGME49_230000 | organism=Toxoplasma_gondii_ME49 | gene_product=hypothetical protein | transcript_product=hypothetical protein | location=TGME49_chrVIII:506809-530520(-) | protein_length=6666 |	TGME49_230000-t26_1-p1	29.4148	29.4821	28.8719	29.1296	29.3104	29.093	7.1571e+08	7.4987e+08	4.9126e+08	5.8733e+08	6.6574e+08	5.7262e+08
TGME49_236560-t26_1-p1 | transcript=TGME49_236560-t26_1 | gene=TGME49_236560 | organism=Toxoplasma_gondii_ME49 | gene_product=hypothetical protein | transcript_product=hypothetical protein | location=TGME49_chrX:5421332-5428780(+) | protein_length=2482 | s	TGME49_236560-t26_1-p1	27.2426	26.3381	27.1606	27.2845	26.8868	26.6471	1.588e+08	8.48321e+07	1.5002e+08	1.6348e+08	1.2409e+08	1.0509e+08
TGME49_273760-t26_1-p1 | transcript=TGME49_273760-t26_1 | gene=TGME49_273760 | organism=Toxoplasma_gondii_ME49 | gene_product=heat shock protein HSP70 | transcript_product=heat shock protein HSP70 | location=TGME49_chrVIII:3289228-3291252(-) | protein_leng	TGME49_273760-t26_1-p1	34.7277	34.5067	34.5975	34.4581	34.6235	34.5262	2.8449e+10	2.4409e+10	2.5994e+10	2.36e+10	2.6468e+10	2.4742e+10
TGME49_263180-t26_1-p1 | transcript=TGME49_263180-t26_1 | gene=TGME49_263180 | organism=Toxoplasma_gondii_ME49 | gene_product=myosin D | transcript_product=myosin D | location=TGME49_chrVIIb:739658-747456(-) | protein_length=822 | sequence_SO=chromosome |	TGME49_263180-t26_1-p1	32.3683	32.2762	32.3555	32.4666	32.3335	32.355	5.5442e+09	5.2011e+09	5.4951e+09	5.9348e+09	5.4121e+09	5.4933e+09
TGME49_310080-t26_1-p1 | transcript=TGME49_310080-t26_1 | gene=TGME49_310080 | organism=Toxoplasma_gondii_ME49 | gene_product=AMP-binding enzyme domain-containing protein | transcript_product=AMP-binding enzyme domain-containing protein | location=TGME49_c	TGME49_310080-t26_1-p1	32.6811	32.5799	32.439	32.5514	32.4491	32.4571	6.88631e+09	6.4199e+09	5.8225e+09	6.2944e+09	5.86339e+09	5.896e+09
TGME49_321620-t26_1-p1 | transcript=TGME49_321620-t26_1 | gene=TGME49_321620 | organism=Toxoplasma_gondii_ME49 | gene_product=dynamin-related protein DRPB | transcript_product=dynamin-related protein DRPB | location=TGME49_chrIb:1689989-1700172(+) | protei	TGME49_321620-t26_1-p1;TGME49_326100-t26_1-p1	32.0035	32.0846	31.94	32.0058	32.0205	31.9301	4.3055e+09	4.5545e+09	4.12e+09	4.3123e+09	4.35629e+09	4.0918e+09
TGME49_219860-t26_1-p1 | transcript=TGME49_219860-t26_1 | gene=TGME49_219860 | organism=Toxoplasma_gondii_ME49 | gene_product=replication licensing factor, putative | transcript_product=replication licensing factor, putative | location=TGME49_chrXII:579608	TGME49_219860-t26_1-p1	30.155	30.1369	30.0484	30.1312	30.3585	30.252	1.1955e+09	1.1806e+09	1.1104e+09	1.176e+09	1.3766e+09	1.2787e+09
TGME49_238040-t26_1-p1 | transcript=TGME49_238040-t26_1 | gene=TGME49_238040 | organism=Toxoplasma_gondii_ME49 | gene_product=protein disulfide-isomerase domain-containing protein | transcript_product=protein disulfide-isomerase domain-containing protein |	TGME49_238040-t26_1-p1	29.9168	29.9578	29.8251	29.7949	29.9463	29.8449	1.0136e+09	1.0428e+09	9.5114e+08	9.3143e+08	1.0345e+09	9.6431e+08
TGME49_225260-t26_1-p1 | transcript=TGME49_225260-t26_1 | gene=TGME49_225260 | organism=Toxoplasma_gondii_ME49 | gene_product=DNA-directed RNA polymerase II RPB1 | transcript_product=DNA-directed RNA polymerase II RPB1 | location=TGME49_chrX:2363000-237385	TGME49_225260-t26_1-p1;TGME49_326700-t26_1-p1	30.2235	30.1446	30.1904	30.2697	30.4525	30.4508	1.2537e+09	1.1869e+09	1.2252e+09	1.2945e+09	1.4693e+09	1.4676e+09
TGME49_289880-t26_1-p1 | transcript=TGME49_289880-t26_1 | gene=TGME49_289880 | organism=Toxoplasma_gondii_ME49 | gene_product=hypothetical protein | transcript_product=hypothetical protein | location=TGME49_chrIX:3493432-3505245(-) | protein_length=1326 |	TGME49_289880-t26_1-p1	30.5753	30.6648	30.3698	30.4754	30.3138	30.3505	1.5999e+09	1.7022e+09	1.3875e+09	1.4928e+09	1.3346e+09	1.369e+09
TGME49_201400-t26_1-p1 | transcript=TGME49_201400-t26_1 | gene=TGME49_201400 | organism=Toxoplasma_gondii_ME49 | gene_product=Sin3-associated polypeptide SAP18 | transcript_product=Sin3-associated polypeptide SAP18 | location=TGME49_chrVIIa:3901155-3906794	TGME49_201400-t26_1-p1	29.5815	29.5706	29.6548	29.5925	29.6382	29.5273	8.0339e+08	7.9731e+08	8.4522e+08	8.0955e+08	8.3555e+08	7.7378e+08
TGME49_215910-t26_1-p1 | transcript=TGME49_215910-t26_1 | gene=TGME49_215910 | organism=Toxoplasma_gondii_ME49 | gene_product=hypothetical protein | transcript_product=hypothetical protein | location=TGME49_chrXI:6531898-6544438(+) | protein_length=3029 |	TGME49_215910-t26_1-p1	29.5796	29.7266	29.9825	29.8217	29.8204	29.7337	8.0232e+08	8.88381e+08	1.0608e+09	9.48889e+08	9.48071e+08	8.9277e+08
TGME49_208400-t26_1-p1 | transcript=TGME49_208400-t26_1 | gene=TGME49_208400 | organism=Toxoplasma_gondii_ME49 | gene_product=hypothetical protein | transcript_product=hypothetical protein | location=TGME49_chrIb:655609-666554(-) | protein_length=2067 | se	TGME49_208400-t26_1-p1	28.1135	27.7627	27.6075	27.5654	27.6593	27.5137	2.9041e+08	2.2773e+08	2.0449e+08	1.9861e+08	2.1197e+08	1.9163e+08
TGME49_313860-t26_1-p1 | transcript=TGME49_313860-t26_1 | gene=TGME49_313860 | organism=Toxoplasma_gondii_ME49 | gene_product=regulator of chromosome condensation (RCC1) repeat-containing protein | transcript_product=regulator of chromosome condensation (R	TGME49_313860-t26_1-p1	27.9067	27.4631	27.7231	28.1055	27.9219	27.6617	2.5162e+08	1.8502e+08	2.2155e+08	2.8881e+08	2.5429e+08	2.1232e+08
TGME49_219310-t26_1-p1 | transcript=TGME49_219310-t26_1 | gene=TGME49_219310 | organism=Toxoplasma_gondii_ME49 | gene_product=DnaK family protein | transcript_product=DnaK family protein | location=TGME49_chrXII:977608-984396(+) | protein_length=818 | sequ	TGME49_219310-t26_1-p1	31.7607	31.6703	31.5643	31.6401	31.6876	31.5948	3.6386e+09	3.4174e+09	3.1755e+09	3.3468e+09	3.4588e+09	3.2433e+09
TGME49_229010-t26_1-p1 | transcript=TGME49_229010-t26_1 | gene=TGME49_229010 | organism=Toxoplasma_gondii_ME49 | gene_product=rhoptry neck protein RON4 | transcript_product=rhoptry neck protein RON4 | location=TGME49_chrVIII:20265-26992(+) | protein_length	TGME49_229010-t26_1-p1	33.419	33.5303	33.6195	33.7818	33.5324	33.6983	1.1485e+10	1.2406e+10	1.3197e+10	1.4768e+10	1.2424e+10	1.3938e+10
TGME49_290290-t26_1-p1 | transcript=TGME49_290290-t26_1 | gene=TGME49_290290 | organism=Toxoplasma_gondii_ME49 | gene_product=ubiquitin-activating enzyme E1 family protein | transcript_product=ubiquitin-activating enzyme E1 family protein | location=TGME49	TGME49_290290-t26_1-p1	33.0874	33.1475	33.0762	33.1137	33.0267	33.0331	9.12659e+09	9.5148e+09	9.0558e+09	9.29461e+09	8.75059e+09	8.78911e+09
TGME49_294620-t26_1-p1 | transcript=TGME49_294620-t26_1 | gene=TGME49_294620 | organism=Toxoplasma_gondii_ME49 | gene_product=eukaryotic initiation factor-3, subunit 8, putative | transcript_product=eukaryotic initiation factor-3, subunit 8, putative | loc	TGME49_294620-t26_1-p1	32.1446	32.1383	32.2122	32.1564	32.1763	32.1333	4.7477e+09	4.7271e+09	4.97549e+09	4.7866e+09	4.8533e+09	4.7106e+09
TGME49_244200-t26_1-p1 | transcript=TGME49_244200-t26_1 | gene=TGME49_244200 | organism=Toxoplasma_gondii_ME49 | gene_product=2-oxoglutarate dehydrogenase e1 component, mitochondrial precursor, putative | transcript_product=2-oxoglutarate dehydrogenase e1	TGME49_244200-t26_1-p1	33.6948	33.8807	33.7725	33.7736	33.7618	33.7546	1.3904e+10	1.5816e+10	1.4674e+10	1.4685e+10	1.4565e+10	1.4493e+10
TGME49_300260-t26_1-p1 | transcript=TGME49_300260-t26_1 | gene=TGME49_300260 | organism=Toxoplasma_gondii_ME49 | gene_product=threonyl-tRNA synthetase family protein | transcript_product=threonyl-tRNA synthetase family protein | location=TGME49_chrXII:1225	TGME49_300260-t26_1-p1	31.5696	31.612	31.5949	31.5764	31.5742	31.6059	3.187e+09	3.2821e+09	3.2434e+09	3.2022e+09	3.1972e+09	3.2684e+09
TGME49_315270-t26_1-p1 | transcript=TGME49_315270-t26_1 | gene=TGME49_315270 | organism=Toxoplasma_gondii_ME49 | gene_product=hypothetical protein | transcript_product=hypothetical protein | location=TGME49_chrXI:4611223-4618602(-) | protein_length=780 | s	TGME49_315270-t26_1-p1	29.3126	29.1687	29.1878	29.1998	29.215	29.1009	6.6677e+08	6.0346e+08	6.1151e+08	6.166e+08	6.2315e+08	5.7575e+08
TGME49_286230-t26_1-p1 | transcript=TGME49_286230-t26_1 | gene=TGME49_286230 | organism=Toxoplasma_gondii_ME49 | gene_product=hypothetical protein | transcript_product=hypothetical protein | location=TGME49_chrV:1898055-1908950(-) | protein_length=2622 | s	TGME49_286230-t26_1-p1	30.1629	29.9724	30.0701	30.1803	30.1781	30.2863	1.2021e+09	1.0534e+09	1.1272e+09	1.2167e+09	1.2148e+09	1.3094e+09
TGME49_214260-t26_1-p1 | transcript=TGME49_214260-t26_1 | gene=TGME49_214260 | organism=Toxoplasma_gondii_ME49 | gene_product=alpha-glucan water dikinase 1, putative | transcript_product=alpha-glucan water dikinase 1, putative | location=TGME49_chrX:617962	TGME49_214260-t26_1-p1	30.0168	30.0085	29.7601	29.7852	29.8786	29.7818	1.0863e+09	1.0801e+09	9.0923e+08	9.2518e+08	9.8709e+08	9.23031e+08
TGME49_313910-t26_1-p1 | transcript=TGME49_313910-t26_1 | gene=TGME49_313910 | organism=Toxoplasma_gondii_ME49 | gene_product=RNA recognition motif 2 protein | transcript_product=RNA recognition motif 2 protein | location=TGME49_chrXI:3803888-3807237(+) |	TGME49_313910-t26_1-p1	29.7209	29.9178	29.609	29.8078	29.7986	29.6973	8.8485e+08	1.0143e+09	8.1881e+08	9.3983e+08	9.3383e+08	8.70541e+08
TGME49_270865-t26_1-p1 | transcript=TGME49_270865-t26_1 | gene=TGME49_270865 | organism=Toxoplasma_gondii_ME49 | gene_product=adenylate cyclase, putative | transcript_product=adenylate cyclase, putative | location=TGME49_chrVIII:4924521-4941895(-) | protei	TGME49_270865-t26_1-p1	28.7826	28.6706	28.4579	28.6308	28.3026	28.491	4.6177e+08	4.2727e+08	3.6871e+08	4.1566e+08	3.3109e+08	3.7726e+08
TGME49_280540-t26_1-p1 | transcript=TGME49_280540-t26_1 | gene=TGME49_280540 | organism=Toxoplasma_gondii_ME49 | gene_product=HEAT repeat-containing protein | transcript_product=HEAT repeat-containing protein | location=TGME49_chrVIIa:311965-329088(-) | pr	TGME49_280540-t26_1-p1	29.4366	29.4453	29.5319	29.5188	29.3051	29.455	7.266e+08	7.3101e+08	7.7622e+08	7.692e+08	6.6331e+08	7.3593e+08
TGME49_311920-t26_1-p1 | transcript=TGME49_311920-t26_1 | gene=TGME49_311920 | organism=Toxoplasma_gondii_ME49 | gene_product=GRAM domain-containing protein | transcript_product=GRAM domain-containing protein | location=TGME49_chrXI:2373874-2392738(+) | pr	TGME49_311920-t26_1-p1	29.3574	29.2934	29.2662	29.2735	29.2414	29.0117	6.8779e+08	6.5796e+08	6.4564e+08	6.4894e+08	6.3464e+08	5.4125e+08
TGME49_227450-t26_1-p1 | transcript=TGME49_227450-t26_1 | gene=TGME49_227450 | organism=Toxoplasma_gondii_ME49 | gene_product=hydrolase, NUDIX family protein | transcript_product=hydrolase, NUDIX family protein | location=TGME49_chrX:924766-931715(+) | pro	TGME49_227450-t26_1-p1	28.1754	28.2937	27.8994	28.085	28.0597	28.0568	3.0314e+08	3.2904e+08	2.5036e+08	2.8473e+08	2.7978e+08	2.7922e+08
TGME49_304650-t26_1-p1 | transcript=TGME49_304650-t26_1 | gene=TGME49_304650 | organism=Toxoplasma_gondii_ME49 | gene_product=histidine acid phosphatase superfamily protein | transcript_product=histidine acid phosphatase superfamily protein | location=TGME	TGME49_304650-t26_1-p1	27.6658	27.654	27.7697	27.5428	27.4856	27.6309	2.1293e+08	2.1119e+08	2.2883e+08	1.9553e+08	1.8793e+08	2.0784e+08
TGME49_293000-t26_1-p1 | transcript=TGME49_293000-t26_1 | gene=TGME49_293000 | organism=Toxoplasma_gondii_ME49 | gene_product=35-cyclic nucleotide phosphodiesterase domain-containing protein | transcript_product=35-cyclic nucleotide phosphodiesterase d	TGME49_293000-t26_1-p1	34.5931	34.3693	34.3463	34.3377	34.2227	34.3474	2.5915e+10	2.2192e+10	2.184e+10	2.1711e+10	2.0048e+10	2.1858e+10
TGME49_279420-t26_1-p1 | transcript=TGME49_279420-t26_1 | gene=TGME49_279420 | organism=Toxoplasma_gondii_ME49 | gene_product=hypothetical protein | transcript_product=hypothetical protein | location=TGME49_chrIX:190876-194865(+) | protein_length=1329 | se	TGME49_279420-t26_1-p1	31.9928	31.8527	31.8902	31.9667	31.7783	31.74	4.2735e+09	3.8781e+09	3.9802e+09	4.197e+09	3.6832e+09	3.5868e+09
TGME49_260600-t26_1-p1 | transcript=TGME49_260600-t26_1 | gene=TGME49_260600 | organism=Toxoplasma_gondii_ME49 | gene_product=Pumilio-family RNA binding repeat-containing protein | transcript_product=Pumilio-family RNA binding repeat-containing protein | l	TGME49_260600-t26_1-p1	32.5267	32.5572	32.609	32.5777	32.7467	32.6882	6.18741e+09	6.3198e+09	6.5509e+09	6.41029e+09	7.20659e+09	6.9202e+09
TGME49_253370-t26_1-p1 | transcript=TGME49_253370-t26_1 | gene=TGME49_253370 | organism=Toxoplasma_gondii_ME49 | gene_product=hypothetical protein | transcript_product=hypothetical protein | location=TGME49_chrIII:880824-903021(+) | protein_length=1981 | s	TGME49_253370-t26_1-p1	31.3895	31.2465	31.27	31.2637	31.2983	31.2212	2.8131e+09	2.5477e+09	2.5895e+09	2.5781e+09	2.6408e+09	2.5033e+09
TGME49_297720-t26_1-p1 | transcript=TGME49_297720-t26_1 | gene=TGME49_297720 | organism=Toxoplasma_gondii_ME49 | gene_product=trehalose-phosphatase | transcript_product=trehalose-phosphatase | location=TGME49_chrII:1940101-1952593(+) | protein_length=1222	TGME49_297720-t26_1-p1	30.4868	30.5571	30.4868	30.5187	30.4468	30.3142	1.5047e+09	1.5798e+09	1.5047e+09	1.5383e+09	1.4635e+09	1.335e+09
TGME49_270690-t26_1-p1 | transcript=TGME49_270690-t26_1 | gene=TGME49_270690 | organism=Toxoplasma_gondii_ME49 | gene_product=arginyl-tRNA synthetase | transcript_product=arginyl-tRNA synthetase | location=TGME49_chrVIII:5070401-5083219(-) | protein_length	TGME49_270690-t26_1-p1	31.4529	31.3348	31.5134	31.3797	31.4787	31.2974	2.9394e+09	2.7085e+09	3.0653e+09	2.7941e+09	2.9925e+09	2.6391e+09
TGME49_270930-t26_1-p1 | transcript=TGME49_270930-t26_1 | gene=TGME49_270930 | organism=Toxoplasma_gondii_ME49 | gene_product=hypothetical protein | transcript_product=hypothetical protein | location=TGME49_chrVIII:4852957-4873054(-) | protein_length=3000	TGME49_270930-t26_1-p1	30.2044	30.131	30.4137	30.3215	30.3539	30.1581	1.2372e+09	1.1758e+09	1.4303e+09	1.3418e+09	1.3723e+09	1.1981e+09
TGME49_244880-t26_1-p1 | transcript=TGME49_244880-t26_1 | gene=TGME49_244880 | organism=Toxoplasma_gondii_ME49 | gene_product=DNA-directed RNA polymerase I RPA1 | transcript_product=DNA-directed RNA polymerase I RPA1 | location=TGME49_chrVI:3555613-3578452	TGME49_244880-t26_1-p1	31.3645	31.4228	31.1269	31.2871	31.2422	31.1979	2.7648e+09	2.8787e+09	2.3449e+09	2.6204e+09	2.54e+09	2.4633e+09
TGME49_275490-t26_1-p1 | transcript=TGME49_275490-t26_1 | gene=TGME49_275490 | organism=Toxoplasma_gondii_ME49 | gene_product=hypothetical protein | transcript_product=hypothetical protein | location=TGME49_chrX:7305095-7316790(-) | protein_length=2004 | s	TGME49_275490-t26_1-p1	29.7246	29.7009	29.802	29.8433	29.7914	29.9456	8.87129e+08	8.7269e+08	9.36071e+08	9.632e+08	9.2917e+08	1.034e+09
TGME49_214140-t26_1-p1 | transcript=TGME49_214140-t26_1 | gene=TGME49_214140 | organism=Toxoplasma_gondii_ME49 | gene_product=hypothetical protein | transcript_product=hypothetical protein | location=TGME49_chrX:6060508-6068089(+) | protein_length=1975 | s	TGME49_214140-t26_1-p1	31.0643	30.7333	30.645	30.725	30.7046	30.743	2.2454e+09	1.785e+09	1.679e+09	1.7748e+09	1.7499e+09	1.7971e+09
TGME49_266435-t26_1-p1 | transcript=TGME49_266435-t26_1 | gene=TGME49_266435 | organism=Toxoplasma_gondii_ME49 | gene_product=hypothetical protein | transcript_product=hypothetical protein | location=TGME49_chrIX:1123719-1150129(+) | protein_length=4519 |	TGME49_266435-t26_1-p1	29.0719	28.9802	29.0637	29.1913	29.0238	28.841	5.6432e+08	5.2956e+08	5.611e+08	6.13e+08	5.4579e+08	4.8086e+08
TGME49_290620-t26_1-p1 | transcript=TGME49_290620-t26_1 | gene=TGME49_290620 | organism=Toxoplasma_gondii_ME49 | gene_product=hypothetical protein | transcript_product=hypothetical protein | location=TGME49_chrIX:3769911-3780447(-) | protein_length=2662 |	TGME49_290620-t26_1-p1	27.4497	27.3241	27.2074	27.4768	28.0058	27.9596	1.8331e+08	1.6803e+08	1.5497e+08	1.8679e+08	2.6951e+08	2.6102e+08
TGME49_227610-t26_1-p1 | transcript=TGME49_227610-t26_1 | gene=TGME49_227610 | organism=Toxoplasma_gondii_ME49 | gene_product=hypothetical protein | transcript_product=hypothetical protein | location=TGME49_chrX:875770-892601(+) | protein_length=3648 | seq	TGME49_227610-t26_1-p1	27.4893	27.7073	27.6555	27.656	27.518	27.6057	1.8841e+08	2.1915e+08	2.1142e+08	2.1149e+08	1.922e+08	2.0424e+08
TGME49_238390-t26_1-p1 | transcript=TGME49_238390-t26_1 | gene=TGME49_238390 | organism=Toxoplasma_gondii_ME49 | gene_product=hypothetical protein | transcript_product=hypothetical protein | location=TGME49_chrVI:181594-189527(+) | protein_length=2122 | se	TGME49_238390-t26_1-p1	28.4003	28.0013	27.1983	27.2659	27.5318	27.3634	3.5428e+08	2.6867e+08	1.5399e+08	1.6138e+08	1.9404e+08	1.7267e+08
TGME49_310670-t26_1-p1 | transcript=TGME49_310670-t26_1 | gene=TGME49_310670 | organism=Toxoplasma_gondii_ME49 | gene_product=glycogen phosphorylase 1, putative | transcript_product=glycogen phosphorylase 1, putative | location=TGME49_chrXI:1511130-1516306	TGME49_310670-t26_1-p1	33.0525	33.206	33.0997	33.1583	33.1309	33.1345	8.9081e+09	9.90811e+09	9.2048e+09	9.58611e+09	9.40591e+09	9.42949e+09
TGME49_224460-t26_1-p1 | transcript=TGME49_224460-t26_1 | gene=TGME49_224460 | organism=Toxoplasma_gondii_ME49 | gene_product=aminopeptidase n, putative | transcript_product=aminopeptidase n, putative | location=TGME49_chrX:3053388-3061374(+) | protein_len	TGME49_224460-t26_1-p1	31.1276	31.0849	31.3435	31.4239	31.2124	31.2637	2.3461e+09	2.2776e+09	2.7248e+09	2.8809e+09	2.4881e+09	2.5782e+09
TGME49_256990-t26_1-p1 | transcript=TGME49_256990-t26_1 | gene=TGME49_256990 | organism=Toxoplasma_gondii_ME49 | gene_product=glycyl-tRNA synthetase | transcript_product=glycyl-tRNA synthetase | location=TGME49_chrVIIb:4294413-4297718(+) | protein_length=7	TGME49_256990-t26_1-p1	32.0342	31.9941	31.7857	31.9581	31.8454	31.8585	4.3981e+09	4.2774e+09	3.7021e+09	4.172e+09	3.8585e+09	3.8936e+09
TGME49_249530-t26_1-p1 | transcript=TGME49_249530-t26_1 | gene=TGME49_249530 | organism=Toxoplasma_gondii_ME49 | gene_product=exportin 1, putative | transcript_product=exportin 1, putative | location=TGME49_chrXII:4590841-4605940(+) | protein_length=1125 |	TGME49_249530-t26_1-p1	32.8571	32.823	32.7285	32.7318	32.7906	32.7199	7.78001e+09	7.59819e+09	7.1164e+09	7.13269e+09	7.4295e+09	7.07409e+09
TGME49_294898-t26_1-p1 | transcript=TGME49_294898-t26_1 | gene=TGME49_294898 | organism=Toxoplasma_gondii_ME49 | gene_product=tetratricopeptide repeat-containing protein | transcript_product=tetratricopeptide repeat-containing protein | location=TGME49_chr	TGME49_294898-t26_1-p1	32.1777	32.1113	32.141	32.0756	32.0692	32.0394	4.85779e+09	4.6394e+09	4.736e+09	4.5259e+09	4.5059e+09	4.4139e+09
TGME49_312100-t26_1-p1 | transcript=TGME49_312100-t26_1 | gene=TGME49_312100 | organism=Toxoplasma_gondii_ME49 | gene_product=plasma membrane-type Ca(2+)-ATPase A1 PMCAA1 | transcript_product=plasma membrane-type Ca(2+)-ATPase A1 PMCAA1 | location=TGME49_c	TGME49_312100-t26_1-p1	32.1278	32.0957	32.3068	32.1754	32.0646	32.0675	4.69291e+09	4.58951e+09	5.3127e+09	4.8502e+09	4.4918e+09	4.5007e+09
TGME49_259640-t26_1-p1 | transcript=TGME49_259640-t26_1 | gene=TGME49_259640 | organism=Toxoplasma_gondii_ME49 | gene_product=nucleoporin autopeptidase | transcript_product=nucleoporin autopeptidase | location=TGME49_chrVIIb:2735368-2747363(-) | protein_le	TGME49_259640-t26_1-p1	30.3548	30.2667	30.1325	30.3544	30.0863	30.2468	1.3731e+09	1.2918e+09	1.177e+09	1.3727e+09	1.1399e+09	1.2741e+09
TGME49_209500-t26_1-p1 | transcript=TGME49_209500-t26_1 | gene=TGME49_209500 | organism=Toxoplasma_gondii_ME49 | gene_product=hypothetical protein | transcript_product=hypothetical protein | location=TGME49_chrIb:1270830-1280948(+) | protein_length=3082 |	TGME49_209500-t26_1-p1	28.3028	28.4975	28.4642	28.5782	28.5335	28.6358	3.3113e+08	3.7898e+08	3.7032e+08	4.0077e+08	3.8855e+08	4.171e+08
TGME49_248290-t26_1-p1 | transcript=TGME49_248290-t26_1 | gene=TGME49_248290 | organism=Toxoplasma_gondii_ME49 | gene_product=WD domain, G-beta repeat-containing protein | transcript_product=WD domain, G-beta repeat-containing protein | location=TGME49_chr	TGME49_248290-t26_1-p1	28.8194	28.9515	28.8728	28.9582	28.9796	29.0128	4.737e+08	5.1913e+08	4.9156e+08	5.2153e+08	5.2932e+08	5.4165e+08
TGME49_234900-t26_1-p1 | transcript=TGME49_234900-t26_1 | gene=TGME49_234900 | organism=Toxoplasma_gondii_ME49 | gene_product=PHD-finger domain-containing protein | transcript_product=PHD-finger domain-containing protein | location=TGME49_chrX:4532178-4549	TGME49_234900-t26_1-p1	28.321	28.5954	28.163	28.0561	27.1683	27.9117	3.3533e+08	4.0559e+08	3.0054e+08	2.7907e+08	1.5082e+08	2.5249e+08
TGME49_221200-t26_1-p1 | transcript=TGME49_221200-t26_1 | gene=TGME49_221200 | organism=Toxoplasma_gondii_ME49 | gene_product=CW-type Zinc Finger protein | transcript_product=CW-type Zinc Finger protein | location=TGME49_chrII:120151-131162(-) | protein_le	TGME49_221200-t26_1-p1	28.7579	28.2787	28.5464	28.7129	28.5909	28.2884	4.5393e+08	3.2564e+08	3.9203e+08	4.3999e+08	4.043e+08	3.2783e+08
TGME49_229630-t26_1-p1 | transcript=TGME49_229630-t26_1 | gene=TGME49_229630 | organism=Toxoplasma_gondii_ME49 | gene_product=eIF2 kinase IF2K-A (incomplete catalytic triad) | transcript_product=eIF2 kinase IF2K-A (incomplete catalytic triad) | location=TG	TGME49_229630-t26_1-p1	27.6835	27.7434	27.0698	27.1716	27.1205	27.5513	2.1556e+08	2.247e+08	1.4087e+08	1.5117e+08	1.4591e+08	1.9668e+08
TGME49_226250-t26_1-p1 | transcript=TGME49_226250-t26_1 | gene=TGME49_226250 | organism=Toxoplasma_gondii_ME49 | gene_product=DEAD (Asp-Glu-Ala-Asp) box polypeptide DDX3X | transcript_product=DEAD (Asp-Glu-Ala-Asp) box polypeptide DDX3X | location=TGME49_c	TGME49_226250-t26_1-p1	33.5463	33.4863	33.5357	33.4793	33.3028	33.5692	1.2544e+10	1.2033e+10	1.2452e+10	1.1975e+10	1.0596e+10	1.2745e+10
TGME49_292920-t26_1-p1 | transcript=TGME49_292920-t26_1 | gene=TGME49_292920 | organism=Toxoplasma_gondii_ME49 | gene_product=heat shock protein 75, putative | transcript_product=heat shock protein 75, putative | location=TGME49_chrIa:18785-26221(+) | prot	TGME49_292920-t26_1-p1	34.2532	34.1904	34.084	34.2261	34.2102	34.218	2.0476e+10	1.9604e+10	1.821e+10	2.0095e+10	1.9875e+10	1.9982e+10
TGME49_253290-t26_1-p1 | transcript=TGME49_253290-t26_1 | gene=TGME49_253290 | organism=Toxoplasma_gondii_ME49 | gene_product=valyl-tRNA synthetase | transcript_product=valyl-tRNA synthetase | location=TGME49_chrIII:826641-839041(+) | protein_length=1106 |	TGME49_253290-t26_1-p1	33.4247	33.3228	33.3555	33.4025	33.1905	33.2194	1.153e+10	1.0744e+10	1.099e+10	1.1354e+10	9.8027e+09	1.0001e+10
TGME49_286080-t26_1-p1 | transcript=TGME49_286080-t26_1 | gene=TGME49_286080 | organism=Toxoplasma_gondii_ME49 | gene_product=elongation factor 2 family protein | transcript_product=elongation factor 2 family protein | location=TGME49_chrV:2008581-2019709(	TGME49_286080-t26_1-p1;TGME49_327100-t26_1-p1;TGME49_327000-t26_1-p1	31.0963	30.9483	30.8202	30.9468	30.9468	30.8849	2.2957e+09	2.0719e+09	1.8959e+09	2.0697e+09	2.0697e+09	1.9828e+09
TGME49_221670-t26_1-p1 | transcript=TGME49_221670-t26_1 | gene=TGME49_221670 | organism=Toxoplasma_gondii_ME49 | gene_product=transcriptional elongation factor FACT140 | transcript_product=transcriptional elongation factor FACT140 | location=TGME49_chrII:5	TGME49_221670-t26_1-p1	31.0901	30.9054	30.7596	30.8569	30.8949	30.7921	2.2858e+09	2.0112e+09	1.8179e+09	1.9447e+09	1.9966e+09	1.8593e+09
TGME49_276170-t26_1-p1 | transcript=TGME49_276170-t26_1 | gene=TGME49_276170 | organism=Toxoplasma_gondii_ME49 | gene_product=phosphatidylinositol 3- and 4-kinase | transcript_product=phosphatidylinositol 3- and 4-kinase | location=TGME49_chrIII:96095-1060	TGME49_276170-t26_1-p1	31.3689	31.1897	31.2545	31.1026	31.1962	31.1797	2.7731e+09	2.4492e+09	2.5618e+09	2.3057e+09	2.4604e+09	2.4324e+09
TGME49_306400-t26_1-p1 | transcript=TGME49_306400-t26_1 | gene=TGME49_306400 | organism=Toxoplasma_gondii_ME49 | gene_product=hypothetical protein | transcript_product=hypothetical protein | location=TGME49_chrIX:6053318-6058278(+) | protein_length=1393 |	TGME49_306400-t26_1-p1	28.2799	28.2376	28.0647	28.3933	28.3117	28.5113	3.2592e+08	3.165e+08	2.8074e+08	3.5256e+08	3.3317e+08	3.826e+08
TGME49_246170-t26_1-p1 | transcript=TGME49_246170-t26_1 | gene=TGME49_246170 | organism=Toxoplasma_gondii_ME49 | gene_product=ARID/BRIGHT DNA binding domain-containing protein | transcript_product=ARID/BRIGHT DNA binding domain-containing protein | locatio	TGME49_246170-t26_1-p1	29.6978	29.4331	29.5503	29.7101	29.5556	29.5282	8.708e+08	7.2486e+08	7.8619e+08	8.7826e+08	7.8909e+08	7.7423e+08
TGME49_269990-t26_1-p1 | transcript=TGME49_269990-t26_1 | gene=TGME49_269990 | organism=Toxoplasma_gondii_ME49 | gene_product=hypothetical protein | transcript_product=hypothetical protein | location=TGME49_chrVIII:5472174-5478551(-) | protein_length=1972	TGME49_269990-t26_1-p1	30.1645	30.2686	30.1336	30.2395	30.0902	30.103	1.2034e+09	1.2935e+09	1.1779e+09	1.2676e+09	1.143e+09	1.1532e+09
TGME49_228150-t26_1-p1 | transcript=TGME49_228150-t26_1 | gene=TGME49_228150 | organism=Toxoplasma_gondii_ME49 | gene_product=hypothetical protein | transcript_product=hypothetical protein | location=TGME49_chrX:540868-548551(+) | protein_length=2115 | seq	TGME49_228150-t26_1-p1	30.3673	30.3376	30.1019	30.0632	30.083	30.1768	1.3851e+09	1.3568e+09	1.1523e+09	1.1218e+09	1.1373e+09	1.2137e+09
TGME49_257470-t26_1-p1 | transcript=TGME49_257470-t26_1 | gene=TGME49_257470 | organism=Toxoplasma_gondii_ME49 | gene_product=myosin J | transcript_product=myosin J | location=TGME49_chrVIIb:4030642-4041711(+) | protein_length=2532 | sequence_SO=chromosome	TGME49_257470-t26_1-p1	29.848	29.7872	30.039	29.9761	29.8378	29.8609	9.66369e+08	9.26479e+08	1.1032e+09	1.0561e+09	9.59549e+08	9.7506e+08
TGME49_212880-t26_1-p1 | transcript=TGME49_212880-t26_1 | gene=TGME49_212880 | organism=Toxoplasma_gondii_ME49 | gene_product=surface antigen repeat-containing protein | transcript_product=surface antigen repeat-containing protein | location=TGME49_chrV:66	TGME49_212880-t26_1-p1	27.9792	28.2681	28.3463	28.9545	29.0683	29.2073	2.646e+08	3.2326e+08	3.4127e+08	5.2021e+08	5.6289e+08	6.1985e+08
TGME49_229310-t26_1-p1 | transcript=TGME49_229310-t26_1 | gene=TGME49_229310 | organism=Toxoplasma_gondii_ME49 | gene_product=mediator complex subunit MED14 | transcript_product=mediator complex subunit MED14 | location=TGME49_chrVIII:145397-163760(+) | pr	TGME49_229310-t26_1-p1	28.5048	28.6063	27.7163	27.6389	28.4166	27.9316	3.8089e+08	4.0864e+08	2.2052e+08	2.0899e+08	3.5829e+08	2.56e+08
TGME49_257430-t26_1-p1 | transcript=TGME49_257430-t26_1 | gene=TGME49_257430 | organism=Toxoplasma_gondii_ME49 | gene_product=hypothetical protein | transcript_product=hypothetical protein | location=TGME49_chrVIIb:4052824-4061233(+) | protein_length=2250	TGME49_257430-t26_1-p1	29.2938	28.7702	29.0207	29.1466	28.8547	28.4062	6.5813e+08	4.5783e+08	5.4462e+08	5.9429e+08	4.8542e+08	3.5572e+08
TGME49_289300-t26_1-p1 | transcript=TGME49_289300-t26_1 | gene=TGME49_289300 | organism=Toxoplasma_gondii_ME49 | gene_product=methionyl-tRNA synthetase | transcript_product=methionyl-tRNA synthetase | location=TGME49_chrIX:3158620-3162976(+) | protein_leng	TGME49_289300-t26_1-p1	31.6784	31.5682	31.5869	31.647	31.6378	31.6	3.4368e+09	3.184e+09	3.2256e+09	3.3627e+09	3.3413e+09	3.255e+09
TGME49_310010-t26_1-p1 | transcript=TGME49_310010-t26_1 | gene=TGME49_310010 | organism=Toxoplasma_gondii_ME49 | gene_product=rhoptry neck protein RON1 | transcript_product=rhoptry neck protein RON1 | location=TGME49_chrXI:1006816-1012072(+) | protein_leng	TGME49_310010-t26_1-p1	30.7257	30.885	30.7682	30.9017	30.7134	30.7173	1.7757e+09	1.983e+09	1.8287e+09	2.0061e+09	1.7606e+09	1.7654e+09
TGME49_308810-t26_1-p1 | transcript=TGME49_308810-t26_1 | gene=TGME49_308810 | organism=Toxoplasma_gondii_ME49 | gene_product=rhoptry neck protein RON9 | transcript_product=rhoptry neck protein RON9 | location=TGME49_chrXI:276255-285261(+) | protein_length	TGME49_308810-t26_1-p1	31.1908	31.0384	31.0695	31.1624	30.9216	31.0348	2.4512e+09	2.2054e+09	2.2535e+09	2.4034e+09	2.0339e+09	2.1999e+09
TGME49_321640-t26_1-p1 | transcript=TGME49_321640-t26_1 | gene=TGME49_321640 | organism=Toxoplasma_gondii_ME49 | gene_product=cell division protein CDC48AP | transcript_product=cell division protein CDC48AP | location=TGME49_chrIb:1665913-1674726(-) | prot	TGME49_321640-t26_1-p1	31.2811	31.4168	31.2719	31.3395	31.4011	31.4582	2.6095e+09	2.8669e+09	2.5928e+09	2.7172e+09	2.8357e+09	2.9502e+09
TGME49_304990-t26_1-p1 | transcript=TGME49_304990-t26_1 | gene=TGME49_304990 | organism=Toxoplasma_gondii_ME49 | gene_product=guanylate-binding protein, N-terminal domain-containing protein | transcript_product=guanylate-binding protein, N-terminal domain-	TGME49_304990-t26_1-p1	30.9427	30.9605	30.9973	31.0069	31.1084	31.0093	2.0638e+09	2.0895e+09	2.1435e+09	2.1578e+09	2.315e+09	2.1614e+09
TGME49_311360-t26_1-p1 | transcript=TGME49_311360-t26_1 | gene=TGME49_311360 | organism=Toxoplasma_gondii_ME49 | gene_product=protein kinase G AGC kinase family member PKG | transcript_product=protein kinase G AGC kinase family member PKG | location=TGME49	TGME49_311360-t26_1-p1	32.3211	32.3051	32.4223	32.3928	32.4554	32.3455	5.36559e+09	5.3065e+09	5.75559e+09	5.63889e+09	5.8892e+09	5.4573e+09
TGME49_294710-t26_1-p1 | transcript=TGME49_294710-t26_1 | gene=TGME49_294710 | organism=Toxoplasma_gondii_ME49 | gene_product=RNA recognition motif-containing protein | transcript_product=RNA recognition motif-containing protein | location=TGME49_chrIa:108	TGME49_294710-t26_1-p1	30.4424	30.4423	30.3375	30.4698	30.478	30.3028	1.4591e+09	1.459e+09	1.3567e+09	1.487e+09	1.4955e+09	1.3245e+09
TGME49_214840-t26_1-p1 | transcript=TGME49_214840-t26_1 | gene=TGME49_214840 | organism=Toxoplasma_gondii_ME49 | gene_product=AP2 domain transcription factor AP2X-7 | transcript_product=AP2 domain transcription factor AP2X-7 | location=TGME49_chrX:6536614-	TGME49_214840-t26_1-p1	28.8247	28.946	28.8504	28.8662	28.9258	28.7769	4.7544e+08	5.1714e+08	4.8399e+08	4.8933e+08	5.0996e+08	4.5995e+08
TGME49_222100-t26_1-p1 | transcript=TGME49_222100-t26_1 | gene=TGME49_222100 | organism=Toxoplasma_gondii_ME49 | gene_product=hypothetical protein | transcript_product=hypothetical protein | location=TGME49_chrII:869179-872601(-) | protein_length=1140 | se	TGME49_222100-t26_1-p1	29.8623	29.8206	29.9354	29.9568	29.9625	29.8322	9.76e+08	9.4821e+08	1.0267e+09	1.0421e+09	1.0462e+09	9.5585e+08
TGME49_313370-t26_1-p1 | transcript=TGME49_313370-t26_1 | gene=TGME49_313370 | organism=Toxoplasma_gondii_ME49 | gene_product=hypothetical protein | transcript_product=hypothetical protein | location=TGME49_chrXI:3319067-3324505(+) | protein_length=1687 |	TGME49_313370-t26_1-p1	30.2371	30.1086	29.8809	29.8502	29.7221	29.8644	1.2655e+09	1.1577e+09	9.8868e+08	9.6784e+08	8.8562e+08	9.7743e+08
TGME49_233220-t26_1-p1 | transcript=TGME49_233220-t26_1 | gene=TGME49_233220 | organism=Toxoplasma_gondii_ME49 | gene_product=hypothetical protein | transcript_product=hypothetical protein | location=TGME49_chrVIII:2512537-2518576(-) | protein_length=1476	TGME49_233220-t26_1-p1	29.9743	30.0799	30.2548	30.0014	30.2366	30.1966	1.0548e+09	1.1349e+09	1.2812e+09	1.0748e+09	1.2651e+09	1.2305e+09
TGME49_213040-t26_1-p1 | transcript=TGME49_213040-t26_1 | gene=TGME49_213040 | organism=Toxoplasma_gondii_ME49 | gene_product=hypothetical protein | transcript_product=hypothetical protein | location=TGME49_chrV:808589-816532(+) | protein_length=1825 | seq	TGME49_213040-t26_1-p1	30.0263	30.1804	30.1535	29.8638	29.9371	30.0393	1.0935e+09	1.2168e+09	1.1943e+09	9.7698e+08	1.0279e+09	1.1034e+09
TGME49_226620-t26_1-p1 | transcript=TGME49_226620-t26_1 | gene=TGME49_226620 | organism=Toxoplasma_gondii_ME49 | gene_product=hypothetical protein | transcript_product=hypothetical protein | location=TGME49_chrX:1481931-1493492(+) | protein_length=3744 | s	TGME49_226620-t26_1-p1	28.9336	29.0375	28.8805	28.8625	28.8208	28.4583	5.1273e+08	5.5101e+08	4.9419e+08	4.8805e+08	4.7415e+08	3.688e+08
TGME49_266830-t26_1-p1 | transcript=TGME49_266830-t26_1 | gene=TGME49_266830 | organism=Toxoplasma_gondii_ME49 | gene_product=Sec7 domain-containing protein | transcript_product=Sec7 domain-containing protein | location=TGME49_chrIX:934821-950387(-) | prot	TGME49_266830-t26_1-p1	27.3376	27.4789	27.378	27.2357	27.4786	27.3309	1.696e+08	1.8706e+08	1.7442e+08	1.5804e+08	1.8702e+08	1.6882e+08
TGME49_251780-t26_1-p1 | transcript=TGME49_251780-t26_1 | gene=TGME49_251780 | organism=Toxoplasma_gondii_ME49 | gene_product=heat shock protein | transcript_product=heat shock protein | location=TGME49_chrXII:5583680-5588646(-) | protein_length=728 | sequ	TGME49_251780-t26_1-p1	32.5022	32.5598	32.5132	32.49	32.6094	32.5961	6.08319e+09	6.33091e+09	6.13e+09	6.032e+09	6.5526e+09	6.49221e+09
TGME49_230420-t26_1-p1 | transcript=TGME49_230420-t26_1 | gene=TGME49_230420 | organism=Toxoplasma_gondii_ME49 | gene_product=sarco/endoplasmic reticulum Ca2+-ATPase | transcript_product=sarco/endoplasmic reticulum Ca2+-ATPase | location=TGME49_chrVIII:763	TGME49_230420-t26_1-p1	32.332	32.2048	32.2818	32.16	32.1661	32.1004	5.4065e+09	4.9501e+09	5.2215e+09	4.7988e+09	4.8189e+09	4.60451e+09
TGME49_310150-t26_1-p1 | transcript=TGME49_310150-t26_1 | gene=TGME49_310150 | organism=Toxoplasma_gondii_ME49 | gene_product=AMP-binding enzyme domain-containing protein | transcript_product=AMP-binding enzyme domain-containing protein | location=TGME49_c	TGME49_310150-t26_1-p1	32.5504	32.4942	32.4813	32.5423	32.5312	32.4906	6.28979e+09	6.04961e+09	5.99561e+09	6.2548e+09	6.20681e+09	6.0344e+09
TGME49_290160-t26_1-p1 | transcript=TGME49_290160-t26_1 | gene=TGME49_290160 | organism=Toxoplasma_gondii_ME49 | gene_product=sortilin, putative | transcript_product=sortilin, putative | location=TGME49_chrIX:3602604-3612365(-) | protein_length=1033 | sequ	TGME49_290160-t26_1-p1	30.7507	30.6736	30.6874	30.6717	30.6974	30.6509	1.8067e+09	1.7127e+09	1.7291e+09	1.7104e+09	1.7411e+09	1.6859e+09
TGME49_231600-t26_1-p1 | transcript=TGME49_231600-t26_1 | gene=TGME49_231600 | organism=Toxoplasma_gondii_ME49 | gene_product=HEAT repeat-containing protein | transcript_product=HEAT repeat-containing protein | location=TGME49_chrVIII:1479924-1491169(-) |	TGME49_231600-t26_1-p1	32.5166	32.4825	32.309	32.4358	32.363	32.2781	6.14411e+09	6.0009e+09	5.32079e+09	5.8097e+09	5.5239e+09	5.2081e+09
TGME49_204130-t26_1-p1 | transcript=TGME49_204130-t26_1 | gene=TGME49_204130 | organism=Toxoplasma_gondii_ME49 | gene_product=perforin-like protein PLP1 | transcript_product=perforin-like protein PLP1 | location=TGME49_chrVIIa:1962608-1971451(-) | protein_	TGME49_204130-t26_1-p1	31.1404	31.0293	31.1952	31.2261	31.0957	31.0217	2.367e+09	2.1916e+09	2.4587e+09	2.5119e+09	2.2948e+09	2.1801e+09
TGME49_205010-t26_1-p1 | transcript=TGME49_205010-t26_1 | gene=TGME49_205010 | organism=Toxoplasma_gondii_ME49 | gene_product=U2 small nuclear ribonucleoprotein family protein, putative | transcript_product=U2 small nuclear ribonucleoprotein family protein	TGME49_205010-t26_1-p1;TGME49_262600-t26_1-p1	31.4299	31.4201	31.45	31.526	31.5316	31.7413	2.893e+09	2.8733e+09	2.9336e+09	3.0923e+09	3.1043e+09	3.5898e+09
TGME49_219710-t26_1-p1 | transcript=TGME49_219710-t26_1 | gene=TGME49_219710 | organism=Toxoplasma_gondii_ME49 | gene_product=hypothetical protein | transcript_product=hypothetical protein | location=TGME49_chrXII:697114-708721(-) | protein_length=1893 | s	TGME49_219710-t26_1-p1	30.9406	30.9913	30.6724	30.776	30.6489	30.8171	2.0608e+09	2.1346e+09	1.7112e+09	1.8386e+09	1.6836e+09	1.8918e+09
TGME49_240890-t26_1-p1 | transcript=TGME49_240890-t26_1 | gene=TGME49_240890 | organism=Toxoplasma_gondii_ME49 | gene_product=6-phosphofructokinase | transcript_product=6-phosphofructokinase | location=TGME49_chrVI:1523768-1537073(+) | protein_length=1399	TGME49_240890-t26_1-p1	31.1554	31.225	31.1854	31.0873	31.1613	31.1562	2.3917e+09	2.51e+09	2.4419e+09	2.2814e+09	2.4015e+09	2.3931e+09
TGME49_212820-t26_1-p1 | transcript=TGME49_212820-t26_1 | gene=TGME49_212820 | organism=Toxoplasma_gondii_ME49 | gene_product=ubiquitin family protein | transcript_product=ubiquitin family protein | location=TGME49_chrV:633282-639366(+) | protein_length=11	TGME49_212820-t26_1-p1	30.831	30.8647	30.5028	30.6223	30.7034	30.7001	1.9101e+09	1.9553e+09	1.5215e+09	1.6528e+09	1.7484e+09	1.7444e+09
TGME49_287180-t26_1-p1 | transcript=TGME49_287180-t26_1 | gene=TGME49_287180 | organism=Toxoplasma_gondii_ME49 | gene_product=hypothetical protein | transcript_product=hypothetical protein | location=TGME49_chrV:1536115-1549879(+) | protein_length=2178 | s	TGME49_287180-t26_1-p1	30.3661	30.43	30.2527	30.4656	30.2174	30.2887	1.3839e+09	1.4466e+09	1.2793e+09	1.4827e+09	1.2484e+09	1.3116e+09
TGME49_230690-t26_1-p1 | transcript=TGME49_230690-t26_1 | gene=TGME49_230690 | organism=Toxoplasma_gondii_ME49 | gene_product=LNS2 (Lipin/Ned1/Smp2) protein | transcript_product=LNS2 (Lipin/Ned1/Smp2) protein | location=TGME49_chrVIII:964062-975228(-) | pr	TGME49_230690-t26_1-p1	30.9322	30.8846	31.0521	30.9234	30.7811	31.2181	2.0489e+09	1.9824e+09	2.2265e+09	2.0365e+09	1.8451e+09	2.498e+09
TGME49_242830-t26_1-p1 | transcript=TGME49_242830-t26_1 | gene=TGME49_242830 | organism=Toxoplasma_gondii_ME49 | gene_product=XRN 5-3 exonuclease N-terminus protein | transcript_product=XRN 5-3 exonuclease N-terminus protein | location=TGME49_chrVI:232	TGME49_242830-t26_1-p1	29.8273	29.6275	29.4798	29.6211	29.5797	29.6067	9.5263e+08	8.2943e+08	7.4869e+08	8.2574e+08	8.0236e+08	8.1756e+08
TGME49_253700-t26_1-p1 | transcript=TGME49_253700-t26_1 | gene=TGME49_253700 | organism=Toxoplasma_gondii_ME49 | gene_product=transporter, major facilitator family protein | transcript_product=transporter, major facilitator family protein | location=TGME49	TGME49_253700-t26_1-p1	27.1588	27.3179	27.2324	27.4282	27.3585	27.3848	1.4983e+08	1.673e+08	1.5768e+08	1.806e+08	1.7208e+08	1.7525e+08
TGME49_320100-t26_1-p1 | transcript=TGME49_320100-t26_1 | gene=TGME49_320100 | organism=Toxoplasma_gondii_ME49 | gene_product=RNA recognition motif-containing protein | transcript_product=RNA recognition motif-containing protein | location=TGME49_chrIV:500	TGME49_320100-t26_1-p1	29.7966	29.7777	29.5921	29.6575	29.4614	29.4914	9.3255e+08	9.20411e+08	8.093e+08	8.4681e+08	7.3922e+08	7.5474e+08
TGME49_267650-t26_1-p1 | transcript=TGME49_267650-t26_1 | gene=TGME49_267650 | organism=Toxoplasma_gondii_ME49 | gene_product=hypothetical protein | transcript_product=hypothetical protein | location=TGME49_chrIX:493790-507248(-) | protein_length=3032 | se	TGME49_267650-t26_1-p1	29.5607	29.6574	29.4569	29.4667	29.388	29.5969	7.9186e+08	8.4678e+08	7.369e+08	7.4192e+08	7.0253e+08	8.1201e+08
TGME49_258540-t26_1-p1 | transcript=TGME49_258540-t26_1 | gene=TGME49_258540 | organism=Toxoplasma_gondii_ME49 | gene_product=phosphoglycerate mutase family protein | transcript_product=phosphoglycerate mutase family protein | location=TGME49_chrVIIb:33437	TGME49_258540-t26_1-p1	28.0462	27.7547	27.8522	27.9766	28.2997	27.3426	2.7717e+08	2.2647e+08	2.4229e+08	2.6412e+08	3.3042e+08	1.7019e+08
TGME49_214990-t26_1-p1 | transcript=TGME49_214990-t26_1 | gene=TGME49_214990 | organism=Toxoplasma_gondii_ME49 | gene_product=hypothetical protein | transcript_product=hypothetical protein | location=TGME49_chrX:6660299-6672312(-) | protein_length=3436 | s	TGME49_214990-t26_1-p1	27.855	27.9209	22.7995	27.0252	27.7607	27.414	2.4277e+08	2.5412e+08	7.29997e+06	1.3658e+08	2.2741e+08	1.7883e+08
TGME49_311720-t26_1-p1 | transcript=TGME49_311720-t26_1 | gene=TGME49_311720 | organism=Toxoplasma_gondii_ME49 | gene_product=chaperonin protein BiP | transcript_product=chaperonin protein BiP | location=TGME49_chrXI:2225360-2228735(-) | protein_length=668	TGME49_311720-t26_1-p1	34.0398	33.9621	33.9393	33.9332	33.9946	33.9429	1.766e+10	1.6734e+10	1.6472e+10	1.6403e+10	1.7116e+10	1.6513e+10
TGME49_278830-t26_1-p1 | transcript=TGME49_278830-t26_1 | gene=TGME49_278830 | organism=Toxoplasma_gondii_ME49 | gene_product=glucose-6-phosphate 1-dehydrogenase | transcript_product=glucose-6-phosphate 1-dehydrogenase | location=TGME49_chrXII:5834301-5847	TGME49_278830-t26_1-p1	31.6767	31.6945	31.6592	31.7158	31.6363	31.523	3.4326e+09	3.4753e+09	3.3913e+09	3.5271e+09	3.3379e+09	3.0859e+09
TGME49_206610-t26_1-p1 | transcript=TGME49_206610-t26_1 | gene=TGME49_206610 | organism=Toxoplasma_gondii_ME49 | gene_product=pyruvate dehydrogenase complex subunit PDH-E2 | transcript_product=pyruvate dehydrogenase complex subunit PDH-E2 | location=TGME49	TGME49_206610-t26_1-p1	30.8672	30.658	30.8179	30.7811	30.9457	30.9093	1.9587e+09	1.6942e+09	1.8928e+09	1.8451e+09	2.0682e+09	2.0166e+09
TGME49_230340-t26_1-p1 | transcript=TGME49_230340-t26_1 | gene=TGME49_230340 | organism=Toxoplasma_gondii_ME49 | gene_product=hypothetical protein | transcript_product=hypothetical protein | location=TGME49_chrVIII:714535-719251(+) | protein_length=949 | s	TGME49_230340-t26_1-p1	32.2765	32.253	32.5289	32.4306	32.332	32.3008	5.2022e+09	5.1183e+09	6.19671e+09	5.78861e+09	5.4065e+09	5.29051e+09
TGME49_215040-t26_1-p1 | transcript=TGME49_215040-t26_1 | gene=TGME49_215040 | organism=Toxoplasma_gondii_ME49 | gene_product=HEAT repeat-containing protein | transcript_product=HEAT repeat-containing protein | location=TGME49_chrX:6703443-6719697(-) | pro	TGME49_215040-t26_1-p1	32.0323	31.9708	31.8034	31.7701	31.8833	31.875	4.3921e+09	4.2088e+09	3.7477e+09	3.6624e+09	3.9611e+09	3.9386e+09
TGME49_258210-t26_1-p1 | transcript=TGME49_258210-t26_1 | gene=TGME49_258210 | organism=Toxoplasma_gondii_ME49 | gene_product=DNA-directed RNA polymerase II RPB2 | transcript_product=DNA-directed RNA polymerase II RPB2 | location=TGME49_chrVIIb:3504976-351	TGME49_258210-t26_1-p1	30.2028	30.274	30.3342	30.1484	30.1213	30.32	1.2358e+09	1.2983e+09	1.3536e+09	1.1901e+09	1.1679e+09	1.3404e+09
TGME49_312230-t26_1-p1 | transcript=TGME49_312230-t26_1 | gene=TGME49_312230 | organism=Toxoplasma_gondii_ME49 | gene_product=DNA topoisomerase 2, putative | transcript_product=DNA topoisomerase 2, putative | location=TGME49_chrXI:2509806-2527744(-) | prot	TGME49_312230-t26_1-p1	30.6042	30.5304	30.317	30.3758	30.3887	30.2365	1.6322e+09	1.5508e+09	1.3376e+09	1.3932e+09	1.4058e+09	1.265e+09
TGME49_237280-t26_1-p1 | transcript=TGME49_237280-t26_1 | gene=TGME49_237280 | organism=Toxoplasma_gondii_ME49 | gene_product=TLD protein | transcript_product=TLD protein | location=TGME49_chrX:5822037-5830451(+) | protein_length=2190 | sequence_SO=chromos	TGME49_237280-t26_1-p1	29.3896	29.1543	29.1332	29.2125	28.507	29.0286	7.0333e+08	5.9746e+08	5.8879e+08	6.2207e+08	3.8146e+08	5.4761e+08
TGME49_315860-t26_1-p1 | transcript=TGME49_315860-t26_1 | gene=TGME49_315860 | organism=Toxoplasma_gondii_ME49 | gene_product=EF hand domain-containing protein | transcript_product=EF hand domain-containing protein | location=TGME49_chrXI:5027016-5056738(+	TGME49_315860-t26_1-p1	28.5694	28.3942	28.1706	28.1233	28.2019	28.3937	3.9834e+08	3.5279e+08	3.0214e+08	2.9238e+08	3.0876e+08	3.5267e+08
TGME49_203320-t26_1-p1 | transcript=TGME49_203320-t26_1 | gene=TGME49_203320 | organism=Toxoplasma_gondii_ME49 | gene_product=zinc finger in N-recognin protein | transcript_product=zinc finger in N-recognin protein | location=TGME49_chrVIIa:2574423-2599438	TGME49_203320-t26_1-p1	28.1681	26.4477	27.2467	25.2821	27.3667	27.8418	3.016e+08	9.15299e+07	1.5925e+08	4.0801e+07	1.7306e+08	2.4056e+08
TGME49_288360-t26_1-p1 | transcript=TGME49_288360-t26_1 | gene=TGME49_288360 | organism=Toxoplasma_gondii_ME49 | gene_product=tryptophanyl-tRNA synthetase (TrpRS2) | transcript_product=tryptophanyl-tRNA synthetase (TrpRS2) | location=TGME49_chrIX:2473710-2	TGME49_288360-t26_1-p1;TGME49_324800-t26_1-p1	35.1218	35.0909	35.1865	35.1739	35.1169	35.0989	3.7387e+10	3.6594e+10	3.9101e+10	3.8762e+10	3.7261e+10	3.6798e+10
TGME49_226830-t26_1-p1 | transcript=TGME49_226830-t26_1 | gene=TGME49_226830 | organism=Toxoplasma_gondii_ME49 | gene_product=DnaK family protein | transcript_product=DnaK family protein | location=TGME49_chrX:1308000-1310816(-) | protein_length=938 | sequ	TGME49_226830-t26_1-p1	30.9303	30.7141	30.7379	30.8228	30.7048	30.6988	2.0462e+09	1.7614e+09	1.7907e+09	1.8993e+09	1.7501e+09	1.7429e+09
TGME49_207640-t26_1-p1 | transcript=TGME49_207640-t26_1 | gene=TGME49_207640 | organism=Toxoplasma_gondii_ME49 | gene_product=isoleucyl-tRNA synthetase family protein | transcript_product=isoleucyl-tRNA synthetase family protein | location=TGME49_chrIb:171	TGME49_207640-t26_1-p1	31.6921	31.5899	31.5148	31.5669	31.4706	31.5182	3.4695e+09	3.2322e+09	3.0683e+09	3.1811e+09	2.9758e+09	3.0755e+09
TGME49_221470-t26_1-p1 | transcript=TGME49_221470-t26_1 | gene=TGME49_221470 | organism=Toxoplasma_gondii_ME49 | gene_product=hypothetical protein | transcript_product=hypothetical protein | location=TGME49_chrII:377607-384556(+) | protein_length=552 | seq	TGME49_221470-t26_1-p1	32.2178	32.158	32.1777	32.2272	32.0606	32.0079	4.9948e+09	4.79211e+09	4.85779e+09	5.02751e+09	4.4791e+09	4.3186e+09
TGME49_235160-t26_1-p1 | transcript=TGME49_235160-t26_1 | gene=TGME49_235160 | organism=Toxoplasma_gondii_ME49 | gene_product=hypothetical protein | transcript_product=hypothetical protein | location=TGME49_chrX:4657485-4670523(-) | protein_length=1547 | s	TGME49_235160-t26_1-p1	31.4749	31.4998	31.3583	31.4261	31.221	31.3116	2.9846e+09	3.0366e+09	2.7528e+09	2.8854e+09	2.503e+09	2.6652e+09
TGME49_259260-t26_1-p1 | transcript=TGME49_259260-t26_1 | gene=TGME49_259260 | organism=Toxoplasma_gondii_ME49 | gene_product=membrane protein FtsH1 | transcript_product=membrane protein FtsH1 | location=TGME49_chrVIIb:2827836-2834684(-) | protein_length=1	TGME49_259260-t26_1-p1	30.1166	29.9875	30.0219	30.2015	30.2663	30.3056	1.1641e+09	1.0645e+09	1.0902e+09	1.2347e+09	1.2914e+09	1.3271e+09
TGME49_280490-t26_1-p1 | transcript=TGME49_280490-t26_1 | gene=TGME49_280490 | organism=Toxoplasma_gondii_ME49 | gene_product=U-box domain-containing protein | transcript_product=U-box domain-containing protein | location=TGME49_chrVIIa:352464-368325(-) |	TGME49_280490-t26_1-p1	30.0825	30.1912	30.3372	30.2064	30.1938	30.2415	1.1369e+09	1.2259e+09	1.3565e+09	1.2389e+09	1.2281e+09	1.2694e+09
TGME49_258090-t26_1-p1 | transcript=TGME49_258090-t26_1 | gene=TGME49_258090 | organism=Toxoplasma_gondii_ME49 | gene_product=hypothetical protein | transcript_product=hypothetical protein | location=TGME49_chrVIIb:3578545-3587693(-) | protein_length=954 |	TGME49_258090-t26_1-p1	30.0553	29.799	30.0842	29.9269	29.9188	29.9063	1.1157e+09	9.3412e+08	1.1383e+09	1.0207e+09	1.015e+09	1.0062e+09
TGME49_250700-t26_1-p1 | transcript=TGME49_250700-t26_1 | gene=TGME49_250700 | organism=Toxoplasma_gondii_ME49 | gene_product=hypothetical protein | transcript_product=hypothetical protein | location=TGME49_chrXII:5133986-5141036(+) | protein_length=1509 |	TGME49_250700-t26_1-p1	30.3933	30.2489	30.1051	30.195	30.3315	30.1261	1.4102e+09	1.2759e+09	1.1549e+09	1.2291e+09	1.3511e+09	1.1718e+09
TGME49_294730-t26_1-p1 | transcript=TGME49_294730-t26_1 | gene=TGME49_294730 | organism=Toxoplasma_gondii_ME49 | gene_product=hypothetical protein | transcript_product=hypothetical protein | location=TGME49_chrIa:1099372-1107620(-) | protein_length=2142 |	TGME49_294730-t26_1-p1	30.2178	30.2765	29.9287	29.8272	29.9143	30.2234	1.2487e+09	1.3006e+09	1.022e+09	9.5257e+08	1.0118e+09	1.2536e+09
TGME49_221660-t26_1-p1 | transcript=TGME49_221660-t26_1 | gene=TGME49_221660 | organism=Toxoplasma_gondii_ME49 | gene_product=DEAD/DEAH box helicase domain-containing protein | transcript_product=DEAD/DEAH box helicase domain-containing protein | location=	TGME49_221660-t26_1-p1	29.467	29.3914	29.3024	29.3619	29.4877	29.3528	7.4209e+08	7.042e+08	6.6206e+08	6.8993e+08	7.5282e+08	6.8561e+08
TGME49_285650-t26_1-p1 | transcript=TGME49_285650-t26_1 | gene=TGME49_285650 | organism=Toxoplasma_gondii_ME49 | gene_product=hypothetical protein | transcript_product=hypothetical protein | location=TGME49_chrV:2319248-2326677(-) | protein_length=2263 | s	TGME49_285650-t26_1-p1	28.325	28.6356	28.2177	27.9852	22.5516	26.1892	3.3626e+08	4.1703e+08	3.1215e+08	2.657e+08	6.14756e+06	7.6511e+07
TGME49_312700-t26_1-p1 | transcript=TGME49_312700-t26_1 | gene=TGME49_312700 | organism=Toxoplasma_gondii_ME49 | gene_product=hypothetical protein | transcript_product=hypothetical protein | location=TGME49_chrXI:2910721-2923369(+) | protein_length=2966 |	TGME49_312700-t26_1-p1	27.4163	27.9313	26.9822	27.1476	27.1296	26.0822	1.7911e+08	2.5595e+08	1.3257e+08	1.4868e+08	1.4683e+08	7.1044e+07
TGME49_241850-t26_1-p1 | transcript=TGME49_241850-t26_1 | gene=TGME49_241850 | organism=Toxoplasma_gondii_ME49 | gene_product=hypothetical protein | transcript_product=hypothetical protein | location=TGME49_chrVI:1745686-1761779(-) | protein_length=4533 |	TGME49_241850-t26_1-p1	27.7317	27.6297	28.0501	27.066	27.202	25.6807	2.2288e+08	2.0767e+08	2.7793e+08	1.405e+08	1.5439e+08	5.3784e+07
TGME49_205440-t26_1-p1 | transcript=TGME49_205440-t26_1 | gene=TGME49_205440 | organism=Toxoplasma_gondii_ME49 | gene_product=CCT chaperonin gamma subunit | transcript_product=CCT chaperonin gamma subunit | location=TGME49_chrVIIa:1397504-1403332(+) | prot	TGME49_205440-t26_1-p1	32.426	32.4583	32.3291	32.3905	32.2248	32.2532	5.7704e+09	5.90089e+09	5.3956e+09	5.63019e+09	5.0192e+09	5.119e+09
TGME49_235930-t26_1-p1 | transcript=TGME49_235930-t26_1 | gene=TGME49_235930 | organism=Toxoplasma_gondii_ME49 | gene_product=domain K- type RNA binding proteins family protein | transcript_product=domain K- type RNA binding proteins family protein | locat	TGME49_235930-t26_1-p1	32.6586	32.8232	32.7822	32.6871	32.7931	32.7649	6.7798e+09	7.5992e+09	7.3861e+09	6.9153e+09	7.4425e+09	7.29841e+09
TGME49_222860-t26_1-p1 | transcript=TGME49_222860-t26_1 | gene=TGME49_222860 | organism=Toxoplasma_gondii_ME49 | gene_product=eukaryotic translation initiation factor, putative | transcript_product=eukaryotic translation initiation factor, putative | locat	TGME49_222860-t26_1-p1	32.9345	32.9892	32.9033	33.0228	33.0035	33.0155	8.20861e+09	8.5256e+09	8.03331e+09	8.727e+09	8.6109e+09	8.68281e+09
TGME49_318310-t26_1-p1 | transcript=TGME49_318310-t26_1 | gene=TGME49_318310 | organism=Toxoplasma_gondii_ME49 | gene_product=transketolase | transcript_product=transketolase | location=TGME49_chrIV:1423309-1430441(-) | protein_length=699 | sequence_SO=chr	TGME49_318310-t26_1-p1	32.1493	32.1698	32.2411	32.2063	32.178	32.155	4.7633e+09	4.8315e+09	5.0763e+09	4.9553e+09	4.8591e+09	4.78211e+09
TGME49_321650-t26_1-p1 | transcript=TGME49_321650-t26_1 | gene=TGME49_321650 | organism=Toxoplasma_gondii_ME49 | gene_product=hypothetical protein | transcript_product=hypothetical protein | location=TGME49_chrIb:1651295-1664248(+) | protein_length=1375 |	TGME49_321650-t26_1-p1	30.5366	30.4108	30.4024	30.5242	30.375	30.3406	1.5575e+09	1.4275e+09	1.4192e+09	1.5442e+09	1.3925e+09	1.3597e+09
TGME49_223540-t26_1-p1 | transcript=TGME49_223540-t26_1 | gene=TGME49_223540 | organism=Toxoplasma_gondii_ME49 | gene_product=importin-beta N-terminal domain-containing protein | transcript_product=importin-beta N-terminal domain-containing protein | locat	TGME49_223540-t26_1-p1	31.7568	31.7584	31.6898	31.7479	31.672	31.6168	3.6288e+09	3.6328e+09	3.4639e+09	3.6064e+09	3.4215e+09	3.293e+09
TGME49_222300-t26_1-p1 | transcript=TGME49_222300-t26_1 | gene=TGME49_222300 | organism=Toxoplasma_gondii_ME49 | gene_product=hypothetical protein | transcript_product=hypothetical protein | location=TGME49_chrII:1014684-1020449(-) | protein_length=1476 |	TGME49_222300-t26_1-p1	30.7466	30.4535	30.3817	30.2679	30.5307	30.4124	1.8016e+09	1.4703e+09	1.399e+09	1.2928e+09	1.5512e+09	1.429e+09
TGME49_231070-t26_1-p1 | transcript=TGME49_231070-t26_1 | gene=TGME49_231070 | organism=Toxoplasma_gondii_ME49 | gene_product=protein kinase | transcript_product=protein kinase | location=TGME49_chrVIII:1223766-1227722(+) | protein_length=1318 | sequence_S	TGME49_231070-t26_1-p1	29.2192	29.0952	29.0965	29.2719	28.8733	28.8296	6.2498e+08	5.7349e+08	5.7402e+08	6.4823e+08	4.9174e+08	4.7705e+08
TGME49_247195-t26_1-p1 | transcript=TGME49_247195-t26_1 | gene=TGME49_247195 | organism=Toxoplasma_gondii_ME49 | gene_product=microneme protein MIC15 | transcript_product=microneme protein MIC15 | location=TGME49_chrXII:3145218-3175514(-) | protein_length=	TGME49_247195-t26_1-p1	30.4109	30.4672	30.4482	30.4504	30.381	30.2147	1.4276e+09	1.4844e+09	1.4649e+09	1.4672e+09	1.3983e+09	1.246e+09
TGME49_227800-t26_1-p1 | transcript=TGME49_227800-t26_1 | gene=TGME49_227800 | organism=Toxoplasma_gondii_ME49 | gene_product=EF hand domain-containing protein | transcript_product=EF hand domain-containing protein | location=TGME49_chrX:810640-819713(-) |	TGME49_227800-t26_1-p1	31.2467	31.1719	31.1505	31.0059	31.0803	31.1923	2.5479e+09	2.4193e+09	2.3836e+09	2.1563e+09	2.2704e+09	2.4537e+09
TGME49_220900-t26_1-p1 | transcript=TGME49_220900-t26_1 | gene=TGME49_220900 | organism=Toxoplasma_gondii_ME49 | gene_product=hypothetical protein | transcript_product=hypothetical protein | location=TGME49_chrII:43132-45252(+) | protein_length=706 | seque	TGME49_220900-t26_1-p1;TGME49_227940-t26_1-p1	30.7012	30.2122	30.6197	30.7656	30.0453	29.911	1.7458e+09	1.2439e+09	1.6499e+09	1.8254e+09	1.108e+09	1.0095e+09
TGME49_237290-t26_1-p1 | transcript=TGME49_237290-t26_1 | gene=TGME49_237290 | organism=Toxoplasma_gondii_ME49 | gene_product=hypothetical protein | transcript_product=hypothetical protein | location=TGME49_chrX:5833590-5840992(-) | protein_length=2115 | s	TGME49_237290-t26_1-p1	30.1953	30.2927	30.0938	30.0428	30.0381	30.4472	1.2294e+09	1.3153e+09	1.1459e+09	1.1061e+09	1.1025e+09	1.4639e+09
TGME49_225890-t26_1-p1 | transcript=TGME49_225890-t26_1 | gene=TGME49_225890 | organism=Toxoplasma_gondii_ME49 | gene_product=hypothetical protein | transcript_product=hypothetical protein | location=TGME49_chrX:1955982-1963478(-) | protein_length=2114 | s	TGME49_225890-t26_1-p1	27.9893	28.1945	27.9557	27.8949	26.943	27.867	2.6645e+08	3.0717e+08	2.6032e+08	2.4957e+08	1.2902e+08	2.448e+08
TGME49_311770-t26_1-p1 | transcript=TGME49_311770-t26_1 | gene=TGME49_311770 | organism=Toxoplasma_gondii_ME49 | gene_product=hypothetical protein | transcript_product=hypothetical protein | location=TGME49_chrXI:2275657-2282094(+) | protein_length=2076 |	TGME49_311770-t26_1-p1	25.9764	25.6465	25.5372	25.8974	24.8318	24.4556	6.6018e+07	5.2526e+07	4.8693e+07	6.2504e+07	2.9861e+07	2.3007e+07
TGME49_269190-t26_1-p1 | transcript=TGME49_269190-t26_1 | gene=TGME49_269190 | organism=Toxoplasma_gondii_ME49 | gene_product=glyceraldehyde-3-phosphate dehydrogenase GAPDH2 | transcript_product=glyceraldehyde-3-phosphate dehydrogenase GAPDH2 | location=TG	TGME49_269190-t26_1-p1	34.7923	34.7549	34.7346	34.7474	34.9671	34.9134	2.9753e+10	2.8991e+10	2.8587e+10	2.884e+10	3.3586e+10	3.2357e+10
TGME49_236650-t26_1-p1 | transcript=TGME49_236650-t26_1 | gene=TGME49_236650 | organism=Toxoplasma_gondii_ME49 | gene_product=DEAD (Asp-Glu-Ala-Asp) box polypeptide 17 | transcript_product=DEAD (Asp-Glu-Ala-Asp) box polypeptide 17 | location=TGME49_chrX:54	TGME49_236650-t26_1-p1	32.2707	32.0918	32.0677	32.1438	32.1021	32.1069	5.1815e+09	4.5771e+09	4.5014e+09	4.7452e+09	4.6101e+09	4.6254e+09
TGME49_273460-t26_1-p1 | transcript=TGME49_273460-t26_1 | gene=TGME49_273460 | organism=Toxoplasma_gondii_ME49 | gene_product=eukaryotic translation initiation factor 3 subunit 6 interacting protein | transcript_product=eukaryotic translation initiation fa	TGME49_273460-t26_1-p1	33.427	33.3386	33.2913	33.3532	33.4018	33.4648	1.1549e+10	1.0862e+10	1.0512e+10	1.0973e+10	1.1349e+10	1.1855e+10
TGME49_239752-t26_1-p1 | transcript=TGME49_239752-t26_1 | gene=TGME49_239752 | organism=Toxoplasma_gondii_ME49 | gene_product=hypothetical protein | transcript_product=hypothetical protein | location=TGME49_chrVI:892412-895568(+) | protein_length=905 | seq	TGME49_239752-t26_1-p1	32.8822	32.8651	32.8057	32.9384	32.8174	32.7981	7.9163e+09	7.82331e+09	7.50761e+09	8.23071e+09	7.5688e+09	7.46831e+09
TGME49_294640-t26_1-p1 | transcript=TGME49_294640-t26_1 | gene=TGME49_294640 | organism=Toxoplasma_gondii_ME49 | gene_product=ribonucleoside-diphosphate reductase large chain | transcript_product=ribonucleoside-diphosphate reductase large chain | location=	TGME49_294640-t26_1-p1	31.7675	31.6918	31.6413	31.6855	32.2654	32.2617	3.6557e+09	3.4688e+09	3.3494e+09	3.4537e+09	5.1623e+09	5.14919e+09
TGME49_273370-t26_1-p1 | transcript=TGME49_273370-t26_1 | gene=TGME49_273370 | organism=Toxoplasma_gondii_ME49 | gene_product=coatomer gamma 2-subunit protein, putative | transcript_product=coatomer gamma 2-subunit protein, putative | location=TGME49_chrVI	TGME49_273370-t26_1-p1	31.8058	31.6663	31.7892	31.8186	31.6651	31.8093	3.754e+09	3.408e+09	3.711e+09	3.7876e+09	3.4053e+09	3.7631e+09
TGME49_263580-t26_1-p1 | transcript=TGME49_263580-t26_1 | gene=TGME49_263580 | organism=Toxoplasma_gondii_ME49 | gene_product=bromodomain-containing protein | transcript_product=bromodomain-containing protein | location=TGME49_chrVIIb:462494-466636(+) | pr	TGME49_263580-t26_1-p1	30.4186	30.5096	30.2685	30.5689	30.3724	30.4275	1.4352e+09	1.5286e+09	1.2934e+09	1.5928e+09	1.39e+09	1.4441e+09
TGME49_207720-t26_1-p1 | transcript=TGME49_207720-t26_1 | gene=TGME49_207720 | organism=Toxoplasma_gondii_ME49 | gene_product=hypothetical protein | transcript_product=hypothetical protein | location=TGME49_chrIb:232708-244511(+) | protein_length=1628 | se	TGME49_207720-t26_1-p1	30.277	30.2368	30.1809	30.1377	30.0578	30.012	1.301e+09	1.2653e+09	1.2172e+09	1.1813e+09	1.1176e+09	1.0827e+09
TGME49_235340-t26_1-p1 | transcript=TGME49_235340-t26_1 | gene=TGME49_235340 | organism=Toxoplasma_gondii_ME49 | gene_product=hypothetical protein | transcript_product=hypothetical protein | location=TGME49_chrX:4786646-4792266(+) | protein_length=720 | se	TGME49_235340-t26_1-p1	30.8182	30.706	30.8834	30.7304	30.5373	30.6118	1.8932e+09	1.7516e+09	1.9807e+09	1.7815e+09	1.5583e+09	1.6408e+09
TGME49_313480-t26_1-p1 | transcript=TGME49_313480-t26_1 | gene=TGME49_313480 | organism=Toxoplasma_gondii_ME49 | gene_product=hypothetical protein | transcript_product=hypothetical protein | location=TGME49_chrXI:3423030-3438380(+) | protein_length=1381 |	TGME49_313480-t26_1-p1	28.6671	28.6799	28.7339	28.7683	28.5704	28.467	4.2624e+08	4.3004e+08	4.4644e+08	4.5721e+08	3.9861e+08	3.7104e+08
TGME49_214610-t26_1-p1 | transcript=TGME49_214610-t26_1 | gene=TGME49_214610 | organism=Toxoplasma_gondii_ME49 | gene_product=hypothetical protein | transcript_product=hypothetical protein | location=TGME49_chrX:6417197-6434360(-) | protein_length=3383 | s	TGME49_214610-t26_1-p1	29.4866	29.6095	29.4119	29.5737	29.5728	29.5897	7.5225e+08	8.1911e+08	7.1427e+08	7.99069e+08	7.9853e+08	8.0796e+08
TGME49_255240-t26_1-p1 | transcript=TGME49_255240-t26_1 | gene=TGME49_255240 | organism=Toxoplasma_gondii_ME49 | gene_product=hypothetical protein | transcript_product=hypothetical protein | location=TGME49_chrVIIb:4969147-4983552(-) | protein_length=2466	TGME49_255240-t26_1-p1	29.3917	28.9859	29.0801	28.8927	28.8644	29.0646	7.0432e+08	5.3166e+08	5.6751e+08	4.9839e+08	4.8872e+08	5.6147e+08
TGME49_318230-t26_1-p1 | transcript=TGME49_318230-t26_1 | gene=TGME49_318230 | organism=Toxoplasma_gondii_ME49 | gene_product=phosphoglycerate kinase PGKI | transcript_product=phosphoglycerate kinase PGKI | location=TGME49_chrIV:1472986-1475939(+) | protei	TGME49_318230-t26_1-p1	33.281	33.4682	33.3476	33.3825	33.4951	33.5177	1.0437e+10	1.1883e+10	1.093e+10	1.1198e+10	1.2107e+10	1.2298e+10
TGME49_251690-t26_1-p1 | transcript=TGME49_251690-t26_1 | gene=TGME49_251690 | organism=Toxoplasma_gondii_ME49 | gene_product=seryl-tRNA synthetase, cytoplasmic, putative | transcript_product=seryl-tRNA synthetase, cytoplasmic, putative | location=TGME49_c	TGME49_251690-t26_1-p1	32.6401	32.4671	32.341	32.4339	32.2331	32.3117	6.6935e+09	5.93709e+09	5.44009e+09	5.80211e+09	5.04801e+09	5.33069e+09
TGME49_287500-t26_1-p1 | transcript=TGME49_287500-t26_1 | gene=TGME49_287500 | organism=Toxoplasma_gondii_ME49 | gene_product=T complex chaperonin, putative | transcript_product=T complex chaperonin, putative | location=TGME49_chrV:565387-570680(-) | prote	TGME49_287500-t26_1-p1	32.9455	32.7454	32.7408	32.7476	32.6724	32.6386	8.27129e+09	7.20019e+09	7.17719e+09	7.21099e+09	6.84521e+09	6.68671e+09
TGME49_243800-t26_1-p1 | transcript=TGME49_243800-t26_1 | gene=TGME49_243800 | organism=Toxoplasma_gondii_ME49 | gene_product=long-chain fatty acid CoA ligase, putative | transcript_product=long-chain fatty acid CoA ligase, putative | location=TGME49_chrVI	TGME49_243800-t26_1-p1	32.6869	32.7842	32.7708	32.7697	32.7043	32.5835	6.91389e+09	7.3964e+09	7.32821e+09	7.32271e+09	6.99789e+09	6.43591e+09
TGME49_314970-t26_1-p1 | transcript=TGME49_314970-t26_1 | gene=TGME49_314970 | organism=Toxoplasma_gondii_ME49 | gene_product=root hair defective 3 gtp-binding protein (rhd3) protein | transcript_product=root hair defective 3 gtp-binding protein (rhd3) pro	TGME49_314970-t26_1-p1	32.152	32.0296	32.1179	32.1964	32.018	32.1292	4.7721e+09	4.384e+09	4.6608e+09	4.92149e+09	4.3488e+09	4.6972e+09
TGME49_232050-t26_1-p1 | transcript=TGME49_232050-t26_1 | gene=TGME49_232050 | organism=Toxoplasma_gondii_ME49 | gene_product=DnaJ domain-containing protein | transcript_product=DnaJ domain-containing protein | location=TGME49_chrVIII:1785324-1796765(-) |	TGME49_232050-t26_1-p1	31.7543	31.7824	31.7124	31.8915	31.875	31.9266	3.6223e+09	3.6937e+09	3.5187e+09	3.9837e+09	3.9385e+09	4.0818e+09
TGME49_216590-t26_1-p1 | transcript=TGME49_216590-t26_1 | gene=TGME49_216590 | organism=Toxoplasma_gondii_ME49 | gene_product=HEAT repeat-containing protein | transcript_product=HEAT repeat-containing protein | location=TGME49_chrXI:6062615-6069208(-) | pr	TGME49_216590-t26_1-p1	31.7553	31.7211	31.7969	31.7956	31.789	31.685	3.625e+09	3.5399e+09	3.731e+09	3.7276e+09	3.7106e+09	3.4526e+09
TGME49_218240-t26_1-p1 | transcript=TGME49_218240-t26_1 | gene=TGME49_218240 | organism=Toxoplasma_gondii_ME49 | gene_product=hypothetical protein | transcript_product=hypothetical protein | location=TGME49_chrXII:1652352-1656412(-) | protein_length=1246 |	TGME49_218240-t26_1-p1	31.4258	31.4555	31.6005	31.364	31.3961	31.4156	2.8848e+09	2.9447e+09	3.256e+09	2.7638e+09	2.8259e+09	2.8645e+09
TGME49_283510-t26_1-p1 | transcript=TGME49_283510-t26_1 | gene=TGME49_283510 | organism=Toxoplasma_gondii_ME49 | gene_product=hypothetical protein | transcript_product=hypothetical protein | location=TGME49_chrV:3107086-3112326(+) | protein_length=315 | se	TGME49_283510-t26_1-p1	31.2128	31.0503	31.1887	31.1343	31.076	31.2301	2.4888e+09	2.2237e+09	2.4475e+09	2.357e+09	2.2637e+09	2.5188e+09
TGME49_203780-t26_1-p1 | transcript=TGME49_203780-t26_1 | gene=TGME49_203780 | organism=Toxoplasma_gondii_ME49 | gene_product=hypothetical protein | transcript_product=hypothetical protein | location=TGME49_chrVIIa:2240842-2245269(+) | protein_length=1475	TGME49_203780-t26_1-p1	29.5818	29.5428	29.7432	29.5758	29.6316	29.6265	8.0357e+08	7.8213e+08	8.98649e+08	8.0023e+08	8.3177e+08	8.2883e+08
TGME49_214200-t26_1-p1 | transcript=TGME49_214200-t26_1 | gene=TGME49_214200 | organism=Toxoplasma_gondii_ME49 | gene_product=WD domain, G-beta repeat-containing protein | transcript_product=WD domain, G-beta repeat-containing protein | location=TGME49_chr	TGME49_214200-t26_1-p1	29.524	29.3219	29.2226	29.4643	29.2042	29.4027	7.7198e+08	6.7108e+08	6.2646e+08	7.407e+08	6.1852e+08	7.0975e+08
TGME49_227000-t26_1-p1 | transcript=TGME49_227000-t26_1 | gene=TGME49_227000 | organism=Toxoplasma_gondii_ME49 | gene_product=hypothetical protein | transcript_product=hypothetical protein | location=TGME49_chrX:1144996-1155370(+) | protein_length=1082 | s	TGME49_227000-t26_1-p1	29.6037	29.3462	29.5256	29.3745	29.4495	29.4923	8.1583e+08	6.8246e+08	7.7283e+08	6.9601e+08	7.3315e+08	7.552e+08
TGME49_267710-t26_1-p1 | transcript=TGME49_267710-t26_1 | gene=TGME49_267710 | organism=Toxoplasma_gondii_ME49 | gene_product=CPSF A subunit region protein | transcript_product=CPSF A subunit region protein | location=TGME49_chrIX:427457-442035(+) | protei	TGME49_267710-t26_1-p1	29.3741	29.457	29.1121	29.1224	28.936	28.8783	6.9581e+08	7.3697e+08	5.8025e+08	5.8442e+08	5.1358e+08	4.9345e+08
TGME49_215150-t26_1-p1 | transcript=TGME49_215150-t26_1 | gene=TGME49_215150 | organism=Toxoplasma_gondii_ME49 | gene_product=AP2 domain transcription factor AP2X-9 | transcript_product=AP2 domain transcription factor AP2X-9 | location=TGME49_chrX:6775763-	TGME49_215150-t26_1-p1	27.4451	27.2074	27.2149	27.3342	27.5815	27.4023	1.8273e+08	1.5497e+08	1.5578e+08	1.692e+08	2.0085e+08	1.7738e+08
TGME49_242625-t26_1-p1 | transcript=TGME49_242625-t26_1 | gene=TGME49_242625 | organism=Toxoplasma_gondii_ME49 | gene_product=ATPase family associated with various cellular activities (AAA) subfamily protein | transcript_product=ATPase family associated wi	TGME49_242625-t26_1-p1	27.9273	28.1649	27.5735	27.575	27.7657	27.4839	2.5525e+08	3.0093e+08	1.9974e+08	1.9994e+08	2.282e+08	1.8771e+08
TGME49_238880-t26_1-p1 | transcript=TGME49_238880-t26_1 | gene=TGME49_238880 | organism=Toxoplasma_gondii_ME49 | gene_product=hypothetical protein | transcript_product=hypothetical protein | location=TGME49_chrVI:282228-296911(+) | protein_length=3150 | se	TGME49_238880-t26_1-p1	27.7578	27.6786	27.1864	27.4632	27.4741	27.1524	2.2695e+08	2.1483e+08	1.5273e+08	1.8503e+08	1.8643e+08	1.4917e+08
TGME49_211730-t26_1-p1 | transcript=TGME49_211730-t26_1 | gene=TGME49_211730 | organism=Toxoplasma_gondii_ME49 | gene_product=histone lysine methyltransferase SET8 | transcript_product=histone lysine methyltransferase SET8 | location=TGME49_chrIV:1556791-1	TGME49_211730-t26_1-p1	27.4873	27.7409	27.1354	26.7975	27.4206	27.682	1.8815e+08	2.243e+08	1.4742e+08	1.1664e+08	1.7965e+08	2.1533e+08
TGME49_206580-t26_1-p1 | transcript=TGME49_206580-t26_1 | gene=TGME49_206580 | organism=Toxoplasma_gondii_ME49 | gene_product=formin FRM2 | transcript_product=formin FRM2 | location=TGME49_chrVIIa:813203-830394(+) | protein_length=4709 | sequence_SO=chromo	TGME49_206580-t26_1-p1	28.6165	28.5373	27.9013	28.1878	28.4013	27.8444	4.1155e+08	3.8956e+08	2.5068e+08	3.0576e+08	3.5451e+08	2.4099e+08
TGME49_261490-t26_1-p1 | transcript=TGME49_261490-t26_1 | gene=TGME49_261490 | organism=Toxoplasma_gondii_ME49 | gene_product=hypothetical protein | transcript_product=hypothetical protein | location=TGME49_chrVIIb:1700648-1710832(+) | protein_length=2356	TGME49_261490-t26_1-p1	27.2747	27.1828	27.443	26.9594	27.1019	26.9474	1.6237e+08	1.5235e+08	1.8246e+08	1.3049e+08	1.4404e+08	1.2941e+08
TGME49_261950-t26_1-p1 | transcript=TGME49_261950-t26_1 | gene=TGME49_261950 | organism=Toxoplasma_gondii_ME49 | gene_product=ATP synthase beta subunit ATP-B | transcript_product=ATP synthase beta subunit ATP-B | location=TGME49_chrVIIb:1481422-1484519(-)	TGME49_261950-t26_1-p1	35.4364	35.3255	35.5091	35.4165	35.5733	35.5109	4.64971e+10	4.3055e+10	4.8898e+10	4.5859e+10	5.1124e+10	4.896e+10
TGME49_240600-t26_1-p1 | transcript=TGME49_240600-t26_1 | gene=TGME49_240600 | organism=Toxoplasma_gondii_ME49 | gene_product=chaperonin cpn60, putative | transcript_product=chaperonin cpn60, putative | location=TGME49_chrVI:1335457-1339036(+) | protein_le	TGME49_240600-t26_1-p1	35.0646	34.96	34.9172	34.929	34.92	34.9341	3.5934e+10	3.342e+10	3.2444e+10	3.271e+10	3.2507e+10	3.2826e+10
TGME49_229990-t26_1-p1 | transcript=TGME49_229990-t26_1 | gene=TGME49_229990 | organism=Toxoplasma_gondii_ME49 | gene_product=T-complex protein 1 subunit alpha, putative | transcript_product=T-complex protein 1 subunit alpha, putative | location=TGME49_chr	TGME49_229990-t26_1-p1	32.6665	32.6509	32.6626	32.6525	32.6343	32.6338	6.81699e+09	6.7439e+09	6.79851e+09	6.75139e+09	6.6666e+09	6.6642e+09
TGME49_224060-t26_1-p1 | transcript=TGME49_224060-t26_1 | gene=TGME49_224060 | organism=Toxoplasma_gondii_ME49 | gene_product=thioredoxin, putative | transcript_product=thioredoxin, putative | location=TGME49_chrX:3359090-3360958(-) | protein_length=622 |	TGME49_224060-t26_1-p1	32.3447	32.3349	32.3624	32.4197	32.244	32.2985	5.4543e+09	5.4172e+09	5.52141e+09	5.74519e+09	5.08641e+09	5.2824e+09
TGME49_214210-t26_1-p1 | transcript=TGME49_214210-t26_1 | gene=TGME49_214210 | organism=Toxoplasma_gondii_ME49 | gene_product=rRNA pseudouridine synthase | transcript_product=rRNA pseudouridine synthase | location=TGME49_chrX:6112853-6118397(-) | protein_l	TGME49_214210-t26_1-p1	33.5118	33.6504	33.4567	33.5324	33.5059	33.4779	1.2248e+10	1.3483e+10	1.1789e+10	1.2424e+10	1.2198e+10	1.1963e+10
TGME49_269950-t26_1-p1 | transcript=TGME49_269950-t26_1 | gene=TGME49_269950 | organism=Toxoplasma_gondii_ME49 | gene_product=hypothetical protein | transcript_product=hypothetical protein | location=TGME49_chrVIII:5503737-5507253(-) | protein_length=944 |	TGME49_269950-t26_1-p1	31.7124	31.6114	31.8364	31.8317	31.8981	31.9104	3.5188e+09	3.2807e+09	3.8345e+09	3.8221e+09	4.0022e+09	4.0363e+09
TGME49_266990-t26_1-p1 | transcript=TGME49_266990-t26_1 | gene=TGME49_266990 | organism=Toxoplasma_gondii_ME49 | gene_product=beta-COP | transcript_product=beta-COP | location=TGME49_chrIX:851634-862137(+) | protein_length=1103 | sequence_SO=chromosome | S	TGME49_266990-t26_1-p1	31.0307	31.0793	31.0481	31.1398	31.0767	31.0974	2.1936e+09	2.2688e+09	2.2203e+09	2.366e+09	2.2648e+09	2.2975e+09
TGME49_232830-t26_1-p1 | transcript=TGME49_232830-t26_1 | gene=TGME49_232830 | organism=Toxoplasma_gondii_ME49 | gene_product=vacuolar proton translocating ATPase subunit A, putative | transcript_product=vacuolar proton translocating ATPase subunit A, puta	TGME49_232830-t26_1-p1	31.9175	32.0071	32.1009	32.0704	31.9765	32.073	4.0563e+09	4.3162e+09	4.6061e+09	4.5097e+09	4.2255e+09	4.51779e+09
TGME49_221870-t26_1-p1 | transcript=TGME49_221870-t26_1 | gene=TGME49_221870 | organism=Toxoplasma_gondii_ME49 | gene_product=hypothetical protein | transcript_product=hypothetical protein | location=TGME49_chrII:644118-650964(+) | protein_length=1373 | se	TGME49_221870-t26_1-p1	29.3898	29.4353	29.4656	29.265	29.392	29.3542	7.0341e+08	7.2593e+08	7.4138e+08	6.4513e+08	7.045e+08	6.8628e+08
TGME49_232150-t26_1-p1 | transcript=TGME49_232150-t26_1 | gene=TGME49_232150 | organism=Toxoplasma_gondii_ME49 | gene_product=hypothetical protein | transcript_product=hypothetical protein | location=TGME49_chrVIII:1889437-1900535(+) | protein_length=976 |	TGME49_232150-t26_1-p1	31.2548	31.4345	31.1572	31.1436	31.0807	31.0904	2.5623e+09	2.9021e+09	2.3947e+09	2.3723e+09	2.2711e+09	2.2864e+09
TGME49_203980-t26_1-p1 | transcript=TGME49_203980-t26_1 | gene=TGME49_203980 | organism=Toxoplasma_gondii_ME49 | gene_product=hypothetical protein | transcript_product=hypothetical protein | location=TGME49_chrVIIa:2062064-2074174(+) | protein_length=1919	TGME49_203980-t26_1-p1	30.4764	30.3142	30.3386	30.4033	30.5028	30.5511	1.4939e+09	1.335e+09	1.3578e+09	1.4201e+09	1.5214e+09	1.5733e+09
TGME49_205220-t26_1-p1 | transcript=TGME49_205220-t26_1 | gene=TGME49_205220 | organism=Toxoplasma_gondii_ME49 | gene_product=U5 snRNP-associated subunit, putative | transcript_product=U5 snRNP-associated subunit, putative | location=TGME49_chrVIIa:1532428	TGME49_205220-t26_1-p1	29.6406	29.4174	29.2617	29.3965	29.1787	29.184	8.3699e+08	7.1701e+08	6.4365e+08	7.0671e+08	6.0767e+08	6.0988e+08
TGME49_226340-t26_1-p1 | transcript=TGME49_226340-t26_1 | gene=TGME49_226340 | organism=Toxoplasma_gondii_ME49 | gene_product=hypothetical protein | transcript_product=hypothetical protein | location=TGME49_chrX:1698011-1707666(+) | protein_length=1163 | s	TGME49_226340-t26_1-p1	30.6584	30.5821	30.2207	30.3847	30.3463	30.3876	1.6947e+09	1.6074e+09	1.2512e+09	1.4019e+09	1.365e+09	1.4047e+09
TGME49_270880-t26_1-p1 | transcript=TGME49_270880-t26_1 | gene=TGME49_270880 | organism=Toxoplasma_gondii_ME49 | gene_product=RNA recognition motif-containing protein | transcript_product=RNA recognition motif-containing protein | location=TGME49_chrVIII:4	TGME49_270880-t26_1-p1	29.2801	29.4362	29.0952	29.3445	29.2456	29.0984	6.5192e+08	7.2639e+08	5.7351e+08	6.8165e+08	6.365e+08	5.7478e+08
TGME49_226950-t26_1-p1 | transcript=TGME49_226950-t26_1 | gene=TGME49_226950 | organism=Toxoplasma_gondii_ME49 | gene_product=IgA-specific metalloendopeptidase | transcript_product=IgA-specific metalloendopeptidase | location=TGME49_chrX:1199550-1211755(+)	TGME49_226950-t26_1-p1	29.3524	29.2235	29.4677	29.353	29.397	29.5855	6.854e+08	6.2685e+08	7.4244e+08	6.8569e+08	7.0692e+08	8.0562e+08
TGME49_230400-t26_1-p1 | transcript=TGME49_230400-t26_1 | gene=TGME49_230400 | organism=Toxoplasma_gondii_ME49 | gene_product=hypothetical protein | transcript_product=hypothetical protein | location=TGME49_chrVIII:742008-755298(+) | protein_length=2230 |	TGME49_230400-t26_1-p1	28.2809	28.3493	27.8714	28.3444	28.0358	28.2578	3.2614e+08	3.4198e+08	2.4554e+08	3.4081e+08	2.7518e+08	3.2095e+08
TGME49_271740-t26_1-p1 | transcript=TGME49_271740-t26_1 | gene=TGME49_271740 | organism=Toxoplasma_gondii_ME49 | gene_product=hypothetical protein | transcript_product=hypothetical protein | location=TGME49_chrVIII:4422380-4434177(+) | protein_length=1984	TGME49_271740-t26_1-p1	28.1263	28.1072	28.0776	28.1079	28.2259	28.309	2.9299e+08	2.8914e+08	2.8327e+08	2.8929e+08	3.1393e+08	3.3254e+08
TGME49_319900-t26_1-p1 | transcript=TGME49_319900-t26_1 | gene=TGME49_319900 | organism=Toxoplasma_gondii_ME49 | gene_product=hypothetical protein | transcript_product=hypothetical protein | location=TGME49_chrIV:679205-690324(-) | protein_length=2425 | se	TGME49_319900-t26_1-p1	26.9742	27.7713	24.7691	26.766	26.8715	26.0155	1.3184e+08	2.2908e+08	2.8592e+07	1.1412e+08	1.2278e+08	6.7836e+07
TGME49_211680-t26_1-p1 | transcript=TGME49_211680-t26_1 | gene=TGME49_211680 | organism=Toxoplasma_gondii_ME49 | gene_product=protein disulfide isomerase | transcript_product=protein disulfide isomerase | location=TGME49_chrIV:1626551-1628375(+) | protein_	TGME49_211680-t26_1-p1	36.0862	36.0528	36.2004	36.1666	36.0947	36.0659	7.29481e+10	7.1279e+10	7.8958e+10	7.7132e+10	7.3383e+10	7.1931e+10
TGME49_270510-t26_1-p1 | transcript=TGME49_270510-t26_1 | gene=TGME49_270510 | organism=Toxoplasma_gondii_ME49 | gene_product=asparaginyl-tRNA synthetase (NOB+tRNA synthase) | transcript_product=asparaginyl-tRNA synthetase (NOB+tRNA synthase) | location=TG	TGME49_270510-t26_1-p1	34.496	34.373	34.1756	34.3684	34.2579	34.2819	2.4228e+10	2.2248e+10	1.9404e+10	2.2178e+10	2.0543e+10	2.0887e+10
TGME49_250770-t26_1-p1 | transcript=TGME49_250770-t26_1 | gene=TGME49_250770 | organism=Toxoplasma_gondii_ME49 | gene_product=eukaryotic initiation factor-4A, putative | transcript_product=eukaryotic initiation factor-4A, putative | location=TGME49_chrXII:	TGME49_250770-t26_1-p1	35.0788	35.1264	35.1372	35.1602	35.2078	35.1881	3.6289e+10	3.7506e+10	3.7788e+10	3.8395e+10	3.9684e+10	3.9144e+10
TGME49_256760-t26_1-p1 | transcript=TGME49_256760-t26_1 | gene=TGME49_256760 | organism=Toxoplasma_gondii_ME49 | gene_product=pyruvate kinase PyK1 | transcript_product=pyruvate kinase PyK1 | location=TGME49_chrVIIb:4481106-4484667(-) | protein_length=531 |	TGME49_256760-t26_1-p1	34.0483	33.8308	33.9907	33.9582	34.0491	33.9417	1.7765e+10	1.5279e+10	1.7069e+10	1.6689e+10	1.7775e+10	1.6499e+10
TGME49_290670-t26_1-p1 | transcript=TGME49_290670-t26_1 | gene=TGME49_290670 | organism=Toxoplasma_gondii_ME49 | gene_product=leucyl aminopeptidase LAP | transcript_product=leucyl aminopeptidase LAP | location=TGME49_chrIX:3829311-3834438(+) | protein_leng	TGME49_290670-t26_1-p1	33.1127	33.1617	33.134	33.1157	33.0344	33.1389	9.2876e+09	9.609e+09	9.4261e+09	9.3071e+09	8.79741e+09	9.45811e+09
TGME49_256970-t26_1-p1 | transcript=TGME49_256970-t26_1 | gene=TGME49_256970 | organism=Toxoplasma_gondii_ME49 | gene_product=vacuolar ATP synthase subunit A, putative | transcript_product=vacuolar ATP synthase subunit A, putative | location=TGME49_chrVIIb	TGME49_256970-t26_1-p1	32.9086	32.8545	32.9353	32.8496	32.8735	32.6872	8.06261e+09	7.76609e+09	8.21321e+09	7.73979e+09	7.86891e+09	6.91539e+09
TGME49_258870-t26_1-p1 | transcript=TGME49_258870-t26_1 | gene=TGME49_258870 | organism=Toxoplasma_gondii_ME49 | gene_product=hypothetical protein | transcript_product=hypothetical protein | location=TGME49_chrVIIb:3113941-3118623(-) | protein_length=916 |	TGME49_258870-t26_1-p1	33.9529	33.9966	34.1407	34.0412	34.1824	34.0793	1.6628e+10	1.7139e+10	1.894e+10	1.7677e+10	1.9495e+10	1.8151e+10
TGME49_249180-t26_1-p1 | transcript=TGME49_249180-t26_1 | gene=TGME49_249180 | organism=Toxoplasma_gondii_ME49 | gene_product=bifunctional dihydrofolate reductase-thymidylate synthase | transcript_product=bifunctional dihydrofolate reductase-thymidylate sy	TGME49_249180-t26_1-p1	31.0786	31.1955	31.1115	31.0539	31.3495	31.2173	2.2677e+09	2.4592e+09	2.32e+09	2.2292e+09	2.7361e+09	2.4966e+09
TGME49_212300-t26_1-p1 | transcript=TGME49_212300-t26_1 | gene=TGME49_212300 | organism=Toxoplasma_gondii_ME49 | gene_product=hypothetical protein | transcript_product=hypothetical protein | location=TGME49_chrX:3932540-3937693(+) | protein_length=683 | se	TGME49_212300-t26_1-p1	31.4915	31.5261	31.5556	31.7811	31.6365	31.6589	3.0191e+09	3.0925e+09	3.1563e+09	3.6903e+09	3.3384e+09	3.3907e+09
TGME49_268950-t26_1-p1 | transcript=TGME49_268950-t26_1 | gene=TGME49_268950 | organism=Toxoplasma_gondii_ME49 | gene_product=hypothetical protein | transcript_product=hypothetical protein | location=TGME49_chrVIII:6185699-6190478(-) | protein_length=543 |	TGME49_268950-t26_1-p1	30.6681	30.5735	30.5555	30.6502	30.5973	30.4662	1.7062e+09	1.5979e+09	1.578e+09	1.6851e+09	1.6245e+09	1.4833e+09
TGME49_267330-t26_1-p1 | transcript=TGME49_267330-t26_1 | gene=TGME49_267330 | organism=Toxoplasma_gondii_ME49 | gene_product=fumarate hydratase | transcript_product=fumarate hydratase | location=TGME49_chrIX:710487-716309(+) | protein_length=776 | sequenc	TGME49_267330-t26_1-p1	31.365	31.5636	31.4092	31.4447	31.5361	31.5271	2.7658e+09	3.1739e+09	2.8517e+09	2.9227e+09	3.114e+09	3.0946e+09
TGME49_243960-t26_1-p1 | transcript=TGME49_243960-t26_1 | gene=TGME49_243960 | organism=Toxoplasma_gondii_ME49 | gene_product=nuclear transport factor 2 (ntf2) domain-containing protein | transcript_product=nuclear transport factor 2 (ntf2) domain-containi	TGME49_243960-t26_1-p1	30.3837	30.1705	30.2541	30.2295	30.1751	29.9552	1.4009e+09	1.2084e+09	1.2805e+09	1.2589e+09	1.2123e+09	1.0409e+09
TGME49_210840-t26_1-p1 | transcript=TGME49_210840-t26_1 | gene=TGME49_210840 | organism=Toxoplasma_gondii_ME49 | gene_product=arginyl-tRNA synthetase family protein | transcript_product=arginyl-tRNA synthetase family protein | location=TGME49_chrIV:2012930	TGME49_210840-t26_1-p1	30.8742	30.7934	30.687	30.9114	30.9626	30.895	1.9681e+09	1.8609e+09	1.7286e+09	2.0196e+09	2.0925e+09	1.9968e+09
TGME49_260540-t26_1-p1 | transcript=TGME49_260540-t26_1 | gene=TGME49_260540 | organism=Toxoplasma_gondii_ME49 | gene_product=alveolin domain containing intermediate filament IMC14 | transcript_product=alveolin domain containing intermediate filament IMC14	TGME49_260540-t26_1-p1	32.049	32.1788	32.2419	32.2088	32.0234	32.1117	4.4435e+09	4.8616e+09	5.079e+09	4.96369e+09	4.3653e+09	4.6408e+09
TGME49_310430-t26_1-p1 | transcript=TGME49_310430-t26_1 | gene=TGME49_310430 | organism=Toxoplasma_gondii_ME49 | gene_product=Hsp90 domain-containing protein | transcript_product=Hsp90 domain-containing protein | location=TGME49_chrXI:1332607-1339835(+) |	TGME49_310430-t26_1-p1	30.1867	30.085	30.2014	30.1582	30.1346	30.0863	1.2221e+09	1.1389e+09	1.2346e+09	1.1982e+09	1.1787e+09	1.1399e+09
TGME49_214750-t26_1-p1 | transcript=TGME49_214750-t26_1 | gene=TGME49_214750 | organism=Toxoplasma_gondii_ME49 | gene_product=hypothetical protein | transcript_product=hypothetical protein | location=TGME49_chrX:6466586-6475850(-) | protein_length=1108 | s	TGME49_214750-t26_1-p1	31.6336	31.4931	31.7958	31.8195	31.7025	31.7108	3.3316e+09	3.0225e+09	3.7281e+09	3.7899e+09	3.4947e+09	3.5147e+09
TGME49_268870-t26_1-p1 | transcript=TGME49_268870-t26_1 | gene=TGME49_268870 | organism=Toxoplasma_gondii_ME49 | gene_product=tetratricopeptide repeat-containing protein | transcript_product=tetratricopeptide repeat-containing protein | location=TGME49_chr	TGME49_268870-t26_1-p1	30.2668	30.3208	30.401	30.5305	30.2619	30.2714	1.2919e+09	1.3411e+09	1.4178e+09	1.5509e+09	1.2875e+09	1.296e+09
TGME49_275480-t26_1-p1 | transcript=TGME49_275480-t26_1 | gene=TGME49_275480 | organism=Toxoplasma_gondii_ME49 | gene_product=Myb family DNA-binding domain-containing protein | transcript_product=Myb family DNA-binding domain-containing protein | location=	TGME49_275480-t26_1-p1	29.9246	29.8593	30.0439	29.8459	29.8332	29.6566	1.0191e+09	9.7399e+08	1.1069e+09	9.64991e+08	9.565e+08	8.4633e+08
TGME49_318510-t26_1-p1 | transcript=TGME49_318510-t26_1 | gene=TGME49_318510 | organism=Toxoplasma_gondii_ME49 | gene_product=N-ethylmaleimide-sensitive fusion protein, putative | transcript_product=N-ethylmaleimide-sensitive fusion protein, putative | loc	TGME49_318510-t26_1-p1	30.6056	30.6264	30.6688	30.6375	30.7193	30.4851	1.6338e+09	1.6576e+09	1.707e+09	1.6704e+09	1.7678e+09	1.5029e+09
TGME49_202630-t26_1-p1 | transcript=TGME49_202630-t26_1 | gene=TGME49_202630 | organism=Toxoplasma_gondii_ME49 | gene_product=ATP-dependent metallopeptidase HflB subfamily protein | transcript_product=ATP-dependent metallopeptidase HflB subfamily protein |	TGME49_202630-t26_1-p1	30.1994	29.9967	30.3195	30.2672	30.2863	30.2838	1.2329e+09	1.0713e+09	1.3399e+09	1.2922e+09	1.3094e+09	1.3072e+09
TGME49_246720-t26_1-p1 | transcript=TGME49_246720-t26_1 | gene=TGME49_246720 | organism=Toxoplasma_gondii_ME49 | gene_product=hypothetical protein | transcript_product=hypothetical protein | location=TGME49_chrXII:2943790-2945298(+) | protein_length=502 |	TGME49_246720-t26_1-p1	31.7011	31.6082	31.6996	31.7692	31.0482	31.2205	3.4913e+09	3.2736e+09	3.4877e+09	3.6599e+09	2.2205e+09	2.5021e+09
TGME49_298630-t26_1-p1 | transcript=TGME49_298630-t26_1 | gene=TGME49_298630 | organism=Toxoplasma_gondii_ME49 | gene_product=vacuolar transporter chaperone VTC2 | transcript_product=vacuolar transporter chaperone VTC2 | location=TGME49_chrXI:6609847-66176	TGME49_298630-t26_1-p1	30.6833	30.7766	30.7355	30.7588	30.5963	30.5686	1.7242e+09	1.8394e+09	1.7877e+09	1.8168e+09	1.6233e+09	1.5925e+09
TGME49_251850-t26_1-p1 | transcript=TGME49_251850-t26_1 | gene=TGME49_251850 | organism=Toxoplasma_gondii_ME49 | gene_product=serine/threonine protein phosphatase | transcript_product=serine/threonine protein phosphatase | location=TGME49_chrXII:5612206-56	TGME49_251850-t26_1-p1	29.9592	29.7558	29.8129	29.6819	29.4853	29.5081	1.0438e+09	9.06569e+08	9.4313e+08	8.6126e+08	7.5157e+08	7.6353e+08
TGME49_294630-t26_1-p1 | transcript=TGME49_294630-t26_1 | gene=TGME49_294630 | organism=Toxoplasma_gondii_ME49 | gene_product=hypothetical protein | transcript_product=hypothetical protein | location=TGME49_chrIa:1015457-1024364(+) | protein_length=880 | s	TGME49_294630-t26_1-p1	29.5528	29.3658	29.6175	29.4689	29.6317	29.7872	7.8753e+08	6.9182e+08	8.2366e+08	7.4308e+08	8.3182e+08	9.2646e+08
TGME49_243440-t26_1-p1 | transcript=TGME49_243440-t26_1 | gene=TGME49_243440 | organism=Toxoplasma_gondii_ME49 | gene_product=histone lysine acetyltransferase GCN5-B | transcript_product=histone lysine acetyltransferase GCN5-B | location=TGME49_chrVI:26304	TGME49_243440-t26_1-p1	28.6602	28.5703	28.4937	28.4179	28.5576	28.6861	4.242e+08	3.9858e+08	3.7797e+08	3.5863e+08	3.9509e+08	4.3188e+08
TGME49_212220-t26_1-p1 | transcript=TGME49_212220-t26_1 | gene=TGME49_212220 | organism=Toxoplasma_gondii_ME49 | gene_product=hypothetical protein | transcript_product=hypothetical protein | location=TGME49_chrX:3971703-3974648(+) | protein_length=981 | se	TGME49_212220-t26_1-p1	31.6471	31.3421	31.5141	31.3435	31.2372	31.0578	3.363e+09	2.7222e+09	3.0669e+09	2.7247e+09	2.5313e+09	2.2353e+09
TGME49_284050-t26_1-p1 | transcript=TGME49_284050-t26_1 | gene=TGME49_284050 | organism=Toxoplasma_gondii_ME49 | gene_product=DEAD/DEAH box helicase domain-containing protein | transcript_product=DEAD/DEAH box helicase domain-containing protein | location=	TGME49_284050-t26_1-p1	30.014	29.7878	29.6622	29.8232	29.6901	29.7975	1.0842e+09	9.26849e+08	8.4957e+08	9.499e+08	8.6616e+08	9.3312e+08
TGME49_202980-t26_1-p1 | transcript=TGME49_202980-t26_1 | gene=TGME49_202980 | organism=Toxoplasma_gondii_ME49 | gene_product=hypothetical protein | transcript_product=hypothetical protein | location=TGME49_chrVIIa:2888157-2901415(-) | protein_length=1915	TGME49_202980-t26_1-p1	28.6215	28.3276	28.1807	28.5636	28.6518	28.4395	4.1298e+08	3.3686e+08	3.0425e+08	3.9674e+08	4.2176e+08	3.6404e+08
TGME49_242570-t26_1-p1 | transcript=TGME49_242570-t26_1 | gene=TGME49_242570 | organism=Toxoplasma_gondii_ME49 | gene_product=hypothetical protein | transcript_product=hypothetical protein | location=TGME49_chrVI:2071072-2075613(-) | protein_length=884 | s	TGME49_242570-t26_1-p1	29.0873	29.0836	28.9504	29.0463	28.3799	28.1913	5.7038e+08	5.689e+08	5.1871e+08	5.5439e+08	3.4929e+08	3.065e+08
TGME49_268780-t26_1-p1 | transcript=TGME49_268780-t26_1 | gene=TGME49_268780 | organism=Toxoplasma_gondii_ME49 | gene_product=hypothetical protein | transcript_product=hypothetical protein | location=TGME49_chrVIII:6294214-6318896(-) | protein_length=7354	TGME49_268780-t26_1-p1	26.6055	26.9914	28.6718	29.8016	28.9062	28.2475	1.0211e+08	1.3342e+08	4.2762e+08	9.35809e+08	5.0307e+08	3.1867e+08
TGME49_282070-t26_1-p1 | transcript=TGME49_282070-t26_1 | gene=TGME49_282070 | organism=Toxoplasma_gondii_ME49 | gene_product=hypothetical protein | transcript_product=hypothetical protein | location=TGME49_chrVIIa:4367705-4373811(+) | protein_length=1172	TGME49_282070-t26_1-p1	28.8647	28.9557	28.9614	29.0536	27.7895	27.8902	4.8881e+08	5.2065e+08	5.2268e+08	5.572e+08	2.32e+08	2.4877e+08
TGME49_304970-t26_1-p1 | transcript=TGME49_304970-t26_1 | gene=TGME49_304970 | organism=Toxoplasma_gondii_ME49 | gene_product=cell-cycle-associated protein kinase CDK, putative | transcript_product=cell-cycle-associated protein kinase CDK, putative | locat	TGME49_304970-t26_1-p1	28.7253	28.9676	28.9991	29.1127	28.7341	28.6236	4.438e+08	5.2494e+08	5.3654e+08	5.8048e+08	4.4652e+08	4.1357e+08
TGME49_262390-t26_1-p1 | transcript=TGME49_262390-t26_1 | gene=TGME49_262390 | organism=Toxoplasma_gondii_ME49 | gene_product=TLD protein | transcript_product=TLD protein | location=TGME49_chrVIIb:1305520-1314260(+) | protein_length=1393 | sequence_SO=chro	TGME49_262390-t26_1-p1	28.7498	28.9892	29.0623	28.7455	28.4512	28.6693	4.514e+08	5.3288e+08	5.6055e+08	4.5004e+08	3.67e+08	4.269e+08
TGME49_286160-t26_1-p1 | transcript=TGME49_286160-t26_1 | gene=TGME49_286160 | organism=Toxoplasma_gondii_ME49 | gene_product=non-specific serine/threonine protein kinase | transcript_product=non-specific serine/threonine protein kinase | location=TGME49_c	TGME49_286160-t26_1-p1	27.2416	27.187	26.8558	26.8867	27.0709	27.0149	1.5869e+08	1.5279e+08	1.2145e+08	1.2408e+08	1.4098e+08	1.3561e+08
TGME49_268330-t26_1-p1 | transcript=TGME49_268330-t26_1 | gene=TGME49_268330 | organism=Toxoplasma_gondii_ME49 | gene_product=hypothetical protein | transcript_product=hypothetical protein | location=TGME49_chrVIII:6531527-6544446(+) | protein_length=2955	TGME49_268330-t26_1-p1	28.0853	27.8952	27.3991	27.8691	27.6451	27.8198	2.8479e+08	2.4963e+08	1.7699e+08	2.4516e+08	2.0989e+08	2.3692e+08
TGME49_295658-t26_1-p1 | transcript=TGME49_295658-t26_1 | gene=TGME49_295658 | organism=Toxoplasma_gondii_ME49 | gene_product=zinc finger in N-recognin protein | transcript_product=zinc finger in N-recognin protein | location=TGME49_chrIa:1628673-1649221(-	TGME49_295658-t26_1-p1	27.8033	28.1914	27.9912	28.061	28.0692	27.9897	2.3422e+08	3.0651e+08	2.6681e+08	2.8002e+08	2.8162e+08	2.6653e+08
TGME49_224870-t26_1-p1 | transcript=TGME49_224870-t26_1 | gene=TGME49_224870 | organism=Toxoplasma_gondii_ME49 | gene_product=hypothetical protein | transcript_product=hypothetical protein | location=TGME49_chrX:2727980-2763964(+) | protein_length=8611 | s	TGME49_224870-t26_1-p1	25.1142	24.6193	25.1848	23.8304	25.0071	24.644	3.63186e+07	2.57713e+07	3.814e+07	1.49164e+07	3.3721e+07	2.62172e+07
TGME49_294800-t26_1-p1 | transcript=TGME49_294800-t26_1 | gene=TGME49_294800 | organism=Toxoplasma_gondii_ME49 | gene_product=elongation factor 1-alpha (EF-1-ALPHA), putative | transcript_product=elongation factor 1-alpha (EF-1-ALPHA), putative | location=	TGME49_294800-t26_1-p1;TGME49_286420-t26_1-p1	36.5798	36.4601	36.5834	36.6532	36.635	36.6501	1.0271e+11	9.4535e+10	1.0297e+11	1.0807e+11	1.0672e+11	1.0784e+11
TGME49_239820-t26_1-p1 | transcript=TGME49_239820-t26_1 | gene=TGME49_239820 | organism=Toxoplasma_gondii_ME49 | gene_product=D-3-phosphoglycerate dehydrogenase | transcript_product=D-3-phosphoglycerate dehydrogenase | location=TGME49_chrVI:939237-948026(-	TGME49_239820-t26_1-p1	33.8449	33.7543	33.9024	33.7934	33.6892	33.6636	1.5429e+10	1.449e+10	1.6056e+10	1.4888e+10	1.385e+10	1.3607e+10
TGME49_318410-t26_1-p1 | transcript=TGME49_318410-t26_1 | gene=TGME49_318410 | organism=Toxoplasma_gondii_ME49 | gene_product=TCP-1 chaperonin, putative | transcript_product=TCP-1 chaperonin, putative | location=TGME49_chrIV:1353144-1358251(+) | protein_le	TGME49_318410-t26_1-p1	31.9555	31.9223	31.9714	31.9018	31.8166	31.9276	4.1646e+09	4.0698e+09	4.2106e+09	4.0124e+09	3.7822e+09	4.0848e+09
TGME49_320570-t26_1-p1 | transcript=TGME49_320570-t26_1 | gene=TGME49_320570 | organism=Toxoplasma_gondii_ME49 | gene_product=elongation factor Tu, putative | transcript_product=elongation factor Tu, putative | location=TGME49_chrIV:252483-258390(+) | prot	TGME49_320570-t26_1-p1	32.2793	32.3189	32.1525	32.3115	32.1912	32.2045	5.2123e+09	5.3576e+09	4.7737e+09	5.3302e+09	4.9035e+09	4.94909e+09
TGME49_314100-t26_1-p1 | transcript=TGME49_314100-t26_1 | gene=TGME49_314100 | organism=Toxoplasma_gondii_ME49 | gene_product=tetratricopeptide repeat-containing protein | transcript_product=tetratricopeptide repeat-containing protein | location=TGME49_chr	TGME49_314100-t26_1-p1	32.9561	32.9818	32.838	33.0778	33.0822	33.0408	8.33271e+09	8.4823e+09	7.67781e+09	9.06569e+09	9.09381e+09	8.83641e+09
TGME49_230350-t26_1-p1 | transcript=TGME49_230350-t26_1 | gene=TGME49_230350 | organism=Toxoplasma_gondii_ME49 | gene_product=hypothetical protein | transcript_product=hypothetical protein | location=TGME49_chrVIII:721613-733619(-) | protein_length=1254 |	TGME49_230350-t26_1-p1	30.6638	30.5159	30.9203	30.711	30.5138	30.5932	1.7011e+09	1.5353e+09	2.0321e+09	1.7577e+09	1.5331e+09	1.6198e+09
TGME49_222380-t26_1-p1 | transcript=TGME49_222380-t26_1 | gene=TGME49_222380 | organism=Toxoplasma_gondii_ME49 | gene_product=importin-beta N-terminal domain-containing protein | transcript_product=importin-beta N-terminal domain-containing protein | locat	TGME49_222380-t26_1-p1	31.3296	31.338	31.2813	31.3903	31.326	31.3592	2.6987e+09	2.7144e+09	2.6098e+09	2.8147e+09	2.692e+09	2.7546e+09
TGME49_247330-t26_1-p1 | transcript=TGME49_247330-t26_1 | gene=TGME49_247330 | organism=Toxoplasma_gondii_ME49 | gene_product=hypothetical protein | transcript_product=hypothetical protein | location=TGME49_chrXII:3255799-3271212(-) | protein_length=1891 |	TGME49_247330-t26_1-p1	33.7411	33.8474	33.5889	33.5488	33.4151	33.2301	1.4358e+10	1.5456e+10	1.292e+10	1.2566e+10	1.1454e+10	1.0075e+10
TGME49_318710-t26_1-p1 | transcript=TGME49_318710-t26_1 | gene=TGME49_318710 | organism=Toxoplasma_gondii_ME49 | gene_product=ATP-binding cassette sub-family F member 1 | transcript_product=ATP-binding cassette sub-family F member 1 | location=TGME49_chrIV	TGME49_318710-t26_1-p1;TGME49_325600-t26_1-p1;TGME49_325700-t26_1-p1	30.905	30.8722	30.8029	30.8223	30.7951	30.6738	2.0106e+09	1.9654e+09	1.8733e+09	1.8986e+09	1.8631e+09	1.7129e+09
TGME49_289540-t26_1-p1 | transcript=TGME49_289540-t26_1 | gene=TGME49_289540 | organism=Toxoplasma_gondii_ME49 | gene_product=hypothetical protein | transcript_product=hypothetical protein | location=TGME49_chrIX:3292661-3295474(+) | protein_length=937 | s	TGME49_289540-t26_1-p1	30.9541	31.0076	31.167	31.373	31.181	30.9246	2.0802e+09	2.1588e+09	2.411e+09	2.7811e+09	2.4346e+09	2.0381e+09
TGME49_233000-t26_1-p1 | transcript=TGME49_233000-t26_1 | gene=TGME49_233000 | organism=Toxoplasma_gondii_ME49 | gene_product=KOW motif domain-containing protein | transcript_product=KOW motif domain-containing protein | location=TGME49_chrVIII:2318408-233	TGME49_233000-t26_1-p1	31.6997	31.7411	31.62	31.5577	31.7025	31.6681	3.4878e+09	3.5893e+09	3.3004e+09	3.161e+09	3.4947e+09	3.4123e+09
TGME49_214270-t26_1-p1 | transcript=TGME49_214270-t26_1 | gene=TGME49_214270 | organism=Toxoplasma_gondii_ME49 | gene_product=translation initiation factor IF-2, putative | transcript_product=translation initiation factor IF-2, putative | location=TGME49_c	TGME49_214270-t26_1-p1	32.4487	32.355	32.5981	32.566	32.5971	32.614	5.86191e+09	5.4933e+09	6.5015e+09	6.3582e+09	6.49679e+09	6.57339e+09
TGME49_222400-t26_1-p1 | transcript=TGME49_222400-t26_1 | gene=TGME49_222400 | organism=Toxoplasma_gondii_ME49 | gene_product=hypothetical protein | transcript_product=hypothetical protein | location=TGME49_chrII:1114767-1118687(+) | protein_length=627 | s	TGME49_222400-t26_1-p1	29.6754	29.7817	29.5598	29.7617	29.8733	29.7866	8.5741e+08	9.2296e+08	7.914e+08	9.1028e+08	9.8349e+08	9.2608e+08
TGME49_298020-t26_1-p1 | transcript=TGME49_298020-t26_1 | gene=TGME49_298020 | organism=Toxoplasma_gondii_ME49 | gene_product=DEAD-family helicase | transcript_product=DEAD-family helicase | location=TGME49_chrII:2198046-2210150(+) | protein_length=1158 |	TGME49_298020-t26_1-p1	30.0557	29.6752	29.8074	29.7365	29.5774	29.6707	1.116e+09	8.57289e+08	9.3955e+08	8.94479e+08	8.011e+08	8.5461e+08
TGME49_315760-t26_1-p1 | transcript=TGME49_315760-t26_1 | gene=TGME49_315760 | organism=Toxoplasma_gondii_ME49 | gene_product=AP2 domain transcription factor AP2XI-4 | transcript_product=AP2 domain transcription factor AP2XI-4 | location=TGME49_chrXI:49507	TGME49_315760-t26_1-p1	29.5858	29.7105	30.7697	30.9166	31.6329	30.8696	8.0576e+08	8.785e+08	1.8307e+09	2.0268e+09	3.3301e+09	1.9619e+09
TGME49_256980-t26_1-p1 | transcript=TGME49_256980-t26_1 | gene=TGME49_256980 | organism=Toxoplasma_gondii_ME49 | gene_product=glycerol-3-phosphate-acyltransferase | transcript_product=glycerol-3-phosphate-acyltransferase | location=TGME49_chrVIIb:4299934-4	TGME49_256980-t26_1-p1	29.5311	29.7483	29.5263	29.5839	29.4703	29.6256	7.7582e+08	9.0182e+08	7.73231e+08	8.0472e+08	7.4378e+08	8.283e+08
TGME49_254300-t26_1-p1 | transcript=TGME49_254300-t26_1 | gene=TGME49_254300 | organism=Toxoplasma_gondii_ME49 | gene_product=hypothetical protein | transcript_product=hypothetical protein | location=TGME49_chrIII:1586312-1597008(+) | protein_length=1776 |	TGME49_254300-t26_1-p1	32.2358	32.1456	32.1468	32.1197	32.0375	32.2895	5.0576e+09	4.7511e+09	4.7551e+09	4.6664e+09	4.4081e+09	5.2493e+09
TGME49_320300-t26_1-p1 | transcript=TGME49_320300-t26_1 | gene=TGME49_320300 | organism=Toxoplasma_gondii_ME49 | gene_product=SWI2/SNF2 Brahma-like putative | transcript_product=SWI2/SNF2 Brahma-like putative | location=TGME49_chrIV:379432-393064(-) | prot	TGME49_320300-t26_1-p1	29.0366	29.4695	29.0852	29.2086	29.3502	29.3072	5.5066e+08	7.4339e+08	5.6953e+08	6.2039e+08	6.8435e+08	6.6425e+08
TGME49_214880-t26_1-p1 | transcript=TGME49_214880-t26_1 | gene=TGME49_214880 | organism=Toxoplasma_gondii_ME49 | gene_product=hypothetical protein | transcript_product=hypothetical protein | location=TGME49_chrX:6564478-6568273(-) | protein_length=931 | se	TGME49_214880-t26_1-p1	28.7703	29.2071	29.3067	29.1966	28.9712	29.0954	4.5786e+08	6.1976e+08	6.6405e+08	6.1525e+08	5.2627e+08	5.7357e+08
TGME49_235170-t26_1-p1 | transcript=TGME49_235170-t26_1 | gene=TGME49_235170 | organism=Toxoplasma_gondii_ME49 | gene_product=ATPase, AAA family protein | transcript_product=ATPase, AAA family protein | location=TGME49_chrX:4673415-4684613(+) | protein_len	TGME49_235170-t26_1-p1	30.1437	30.2136	29.8393	30.0042	29.8473	29.8789	1.1862e+09	1.2451e+09	9.6055e+08	1.0769e+09	9.6591e+08	9.8727e+08
TGME49_252430-t26_1-p1 | transcript=TGME49_252430-t26_1 | gene=TGME49_252430 | organism=Toxoplasma_gondii_ME49 | gene_product=hypothetical protein | transcript_product=hypothetical protein | location=TGME49_chrIII:569240-572076(+) | protein_length=767 | se	TGME49_252430-t26_1-p1	29.3047	29.259	29.3689	29.1898	28.6633	29.2635	6.6311e+08	6.4244e+08	6.9329e+08	6.1236e+08	4.2512e+08	6.4446e+08
TGME49_230140-t26_1-p1 | transcript=TGME49_230140-t26_1 | gene=TGME49_230140 | organism=Toxoplasma_gondii_ME49 | gene_product=vacuolar sorting protein 9 (vps9) domain-containing protein | transcript_product=vacuolar sorting protein 9 (vps9) domain-containi	TGME49_230140-t26_1-p1	29.2672	29.2142	29.0637	29.1057	29.1704	29.1262	6.461e+08	6.2282e+08	5.6112e+08	5.777e+08	6.0416e+08	5.8596e+08
TGME49_222900-t26_1-p1 | transcript=TGME49_222900-t26_1 | gene=TGME49_222900 | organism=Toxoplasma_gondii_ME49 | gene_product=phosphoserine phosphatase | transcript_product=phosphoserine phosphatase | location=TGME49_chrII:1285224-1301978(-) | protein_leng	TGME49_222900-t26_1-p1	28.9306	28.837	28.7247	28.724	28.7482	28.8105	5.1164e+08	4.795e+08	4.4359e+08	4.4339e+08	4.5089e+08	4.7078e+08
TGME49_228750-t26_1-p1 | transcript=TGME49_228750-t26_1 | gene=TGME49_228750 | organism=Toxoplasma_gondii_ME49 | gene_product=calcium dependent protein kinase CDPK7 | transcript_product=calcium dependent protein kinase CDPK7 | location=TGME49_chrX:161918-1	TGME49_228750-t26_1-p1	29.3613	29.458	29.1023	29.0656	29.1215	29.0087	6.8966e+08	7.3748e+08	5.7633e+08	5.6185e+08	5.8404e+08	5.4012e+08
TGME49_233160-t26_1-p1 | transcript=TGME49_233160-t26_1 | gene=TGME49_233160 | organism=Toxoplasma_gondii_ME49 | gene_product=hypothetical protein | transcript_product=hypothetical protein | location=TGME49_chrVIII:2466138-2473615(+) | protein_length=1874	TGME49_233160-t26_1-p1	29.5971	29.5386	29.1811	29.1876	29.4421	29.4477	8.1212e+08	7.7984e+08	6.0866e+08	6.1144e+08	7.294e+08	7.3223e+08
TGME49_264090-t26_1-p1 | transcript=TGME49_264090-t26_1 | gene=TGME49_264090 | organism=Toxoplasma_gondii_ME49 | gene_product=hypothetical protein | transcript_product=hypothetical protein | location=TGME49_chrVIIb:186467-201846(+) | protein_length=2986 |	TGME49_264090-t26_1-p1	28.7156	28.9865	28.8544	28.5927	28.7456	28.3103	4.4082e+08	5.3188e+08	4.8532e+08	4.0482e+08	4.5009e+08	3.3284e+08
TGME49_272600-t26_1-p1 | transcript=TGME49_272600-t26_1 | gene=TGME49_272600 | organism=Toxoplasma_gondii_ME49 | gene_product=adaptin c-terminal domain-containing protein | transcript_product=adaptin c-terminal domain-containing protein | location=TGME49_c	TGME49_272600-t26_1-p1	27.2189	27.6141	26.2242	26.7893	27.2265	27.0161	1.5621e+08	2.0543e+08	7.8393e+07	1.1598e+08	1.5703e+08	1.3572e+08
TGME49_269460-t26_1-p1 | transcript=TGME49_269460-t26_1 | gene=TGME49_269460 | organism=Toxoplasma_gondii_ME49 | gene_product=Ser/Thr phosphatase family protein | transcript_product=Ser/Thr phosphatase family protein | location=TGME49_chrVIII:5778051-57898	TGME49_269460-t26_1-p1	28.8709	28.0896	28.0323	28.2557	28.2445	26.8953	4.9091e+08	2.8564e+08	2.7451e+08	3.2048e+08	3.1801e+08	1.2482e+08
TGME49_245730-t26_1-p1 | transcript=TGME49_245730-t26_1 | gene=TGME49_245730 | organism=Toxoplasma_gondii_ME49 | gene_product=phosphatidylinositol-4-phosphate 5-Kinase | transcript_product=phosphatidylinositol-4-phosphate 5-Kinase | location=TGME49_chrXII:	TGME49_245730-t26_1-p1	27.797	27.5237	27.0771	27.1756	27.578	27.2763	2.332e+08	1.9296e+08	1.4159e+08	1.5159e+08	2.0036e+08	1.6255e+08
TGME49_226810-t26_1-p1 | transcript=TGME49_226810-t26_1 | gene=TGME49_226810 | organism=Toxoplasma_gondii_ME49 | gene_product=histone lysine methyltransferase SET1 | transcript_product=histone lysine methyltransferase SET1 | location=TGME49_chrX:1321918-13	TGME49_226810-t26_1-p1	25.5026	26.2635	26.5595	25.8319	26.311	25.0368	4.7538e+07	8.0558e+07	9.8903e+07	5.9729e+07	8.3254e+07	3.4421e+07
TGME49_266640-t26_1-p1 | transcript=TGME49_266640-t26_1 | gene=TGME49_266640 | organism=Toxoplasma_gondii_ME49 | gene_product=Acetyl-coenzyme A synthetase 2, putative | transcript_product=Acetyl-coenzyme A synthetase 2, putative | location=TGME49_chrIX:105	TGME49_266640-t26_1-p1	32.5065	32.4219	32.3104	32.2898	32.2273	32.2164	6.1014e+09	5.7539e+09	5.3259e+09	5.2504e+09	5.0279e+09	4.99011e+09
TGME49_273520-t26_1-p1 | transcript=TGME49_273520-t26_1 | gene=TGME49_273520 | organism=Toxoplasma_gondii_ME49 | gene_product=PCI domain-containing protein | transcript_product=PCI domain-containing protein | location=TGME49_chrVIII:3419960-3427248(+) | pr	TGME49_273520-t26_1-p1;REV__TGME49_233190-t26_1-p1	33.1184	33.0609	32.8884	33.0022	32.9064	33.0144	9.32439e+09	8.96031e+09	7.95049e+09	8.6033e+09	8.05051e+09	8.67611e+09
TGME49_317720-t26_1-p1 | transcript=TGME49_317720-t26_1 | gene=TGME49_317720 | organism=Toxoplasma_gondii_ME49 | gene_product=eukaryotic translation initiation factor 3 subunit 7, putative | transcript_product=eukaryotic translation initiation factor 3 sub	TGME49_317720-t26_1-p1	32.1593	32.2452	31.9229	32.127	32.0866	31.9548	4.7965e+09	5.09081e+09	4.0715e+09	4.6903e+09	4.5608e+09	4.1625e+09
TGME49_243710-t26_1-p1 | transcript=TGME49_243710-t26_1 | gene=TGME49_243710 | organism=Toxoplasma_gondii_ME49 | gene_product=t-complex protein beta subunit | transcript_product=t-complex protein beta subunit | location=TGME49_chrVI:2803485-2811554(+) | pr	TGME49_243710-t26_1-p1	30.8809	30.8949	30.7885	30.7371	30.7424	30.8001	1.9773e+09	1.9966e+09	1.8547e+09	1.7897e+09	1.7963e+09	1.8696e+09
TGME49_205710-t26_1-p1 | transcript=TGME49_205710-t26_1 | gene=TGME49_205710 | organism=Toxoplasma_gondii_ME49 | gene_product=lysine-tRNA ligase | transcript_product=lysine-tRNA ligase | location=TGME49_chrVIIa:1202972-1207613(+) | protein_length=658 | seq	TGME49_205710-t26_1-p1	31.6989	31.5279	31.6061	31.7586	31.6096	31.6134	3.4859e+09	3.0964e+09	3.2687e+09	3.6333e+09	3.2766e+09	3.2854e+09
TGME49_321680-t26_1-p1 | transcript=TGME49_321680-t26_1 | gene=TGME49_321680 | organism=Toxoplasma_gondii_ME49 | gene_product=hypothetical protein | transcript_product=hypothetical protein | location=TGME49_chrIb:1639665-1643069(-) | protein_length=372 | s	TGME49_321680-t26_1-p1	32.1017	32.0815	31.7724	32.0008	31.8517	31.8818	4.60881e+09	4.5447e+09	3.6681e+09	4.2974e+09	3.8754e+09	3.9571e+09
TGME49_231960-t26_1-p1 | transcript=TGME49_231960-t26_1 | gene=TGME49_231960 | organism=Toxoplasma_gondii_ME49 | gene_product=omega secalin, putative | transcript_product=omega secalin, putative | location=TGME49_chrVIII:1671288-1677536(-) | protein_length	TGME49_231960-t26_1-p1	30.4723	30.687	30.797	30.8438	30.9826	30.8507	1.4896e+09	1.7286e+09	1.8656e+09	1.9271e+09	2.1217e+09	1.9364e+09
TGME49_293630-t26_1-p1 | transcript=TGME49_293630-t26_1 | gene=TGME49_293630 | organism=Toxoplasma_gondii_ME49 | gene_product=hypothetical protein | transcript_product=hypothetical protein | location=TGME49_chrIa:465303-475485(-) | protein_length=811 | seq	TGME49_293630-t26_1-p1	30.8684	30.8992	30.7221	30.8286	30.8293	30.7892	1.9602e+09	2.0025e+09	1.7712e+09	1.9069e+09	1.9078e+09	1.8555e+09
TGME49_205040-t26_1-p1 | transcript=TGME49_205040-t26_1 | gene=TGME49_205040 | organism=Toxoplasma_gondii_ME49 | gene_product=PGAP1 family protein | transcript_product=PGAP1 family protein | location=TGME49_chrVIIa:1657073-1664628(-) | protein_length=2110	TGME49_205040-t26_1-p1	29.7516	29.7508	29.7576	29.8613	29.9252	29.7988	9.0392e+08	9.034e+08	9.0768e+08	9.7533e+08	1.0195e+09	9.3397e+08
TGME49_288460-t26_1-p1 | transcript=TGME49_288460-t26_1 | gene=TGME49_288460 | organism=Toxoplasma_gondii_ME49 | gene_product=hypothetical protein | transcript_product=hypothetical protein | location=TGME49_chrIX:2556865-2570918(+) | protein_length=1816 |	TGME49_288460-t26_1-p1	31.058	31.1169	31.2638	31.1395	31.06	31.2502	2.2356e+09	2.3288e+09	2.5784e+09	2.3655e+09	2.2387e+09	2.5541e+09
TGME49_209960-t26_1-p1 | transcript=TGME49_209960-t26_1 | gene=TGME49_209960 | organism=Toxoplasma_gondii_ME49 | gene_product=glycosyltransferase | transcript_product=glycosyltransferase | location=TGME49_chrIb:1578753-1592881(+) | protein_length=1707 | se	TGME49_209960-t26_1-p1	30.4114	30.2132	30.2033	30.3747	30.1785	30.3428	1.4281e+09	1.2447e+09	1.2362e+09	1.3922e+09	1.2152e+09	1.3617e+09
TGME49_320080-t26_1-p1 | transcript=TGME49_320080-t26_1 | gene=TGME49_320080 | organism=Toxoplasma_gondii_ME49 | gene_product=hypothetical protein | transcript_product=hypothetical protein | location=TGME49_chrIV:527046-534571(+) | protein_length=1673 | se	TGME49_320080-t26_1-p1	29.384	29.5698	29.5656	29.5757	29.4921	29.4905	7.0057e+08	7.9689e+08	7.9456e+08	8.0017e+08	7.5509e+08	7.5429e+08
TGME49_231170-t26_1-p1 | transcript=TGME49_231170-t26_1 | gene=TGME49_231170 | organism=Toxoplasma_gondii_ME49 | gene_product=RecF/RecN/SMC N terminal domain-containing protein | transcript_product=RecF/RecN/SMC N terminal domain-containing protein | locat	TGME49_231170-t26_1-p1	28.6175	28.6309	28.4139	28.6322	28.7373	28.6653	4.1184e+08	4.1567e+08	3.5763e+08	4.1606e+08	4.4751e+08	4.2571e+08
TGME49_239620-t26_1-p1 | transcript=TGME49_239620-t26_1 | gene=TGME49_239620 | organism=Toxoplasma_gondii_ME49 | gene_product=5-nucleotidase, C-terminal domain-containing protein | transcript_product=5-nucleotidase, C-terminal domain-containing protein |	TGME49_239620-t26_1-p1	28.5096	28.3484	28.6467	28.6874	28.4311	28.3859	3.8217e+08	3.4176e+08	4.2027e+08	4.3228e+08	3.6193e+08	3.5075e+08
TGME49_224890-t26_1-p1 | transcript=TGME49_224890-t26_1 | gene=TGME49_224890 | organism=Toxoplasma_gondii_ME49 | gene_product=hypothetical protein | transcript_product=hypothetical protein | location=TGME49_chrX:2707676-2712114(-) | protein_length=1075 | s	TGME49_224890-t26_1-p1	28.6957	28.6238	28.3436	28.4576	28.3969	28.3797	4.3479e+08	4.1364e+08	3.4063e+08	3.6863e+08	3.5345e+08	3.4926e+08
TGME49_245560-t26_1-p1 | transcript=TGME49_245560-t26_1 | gene=TGME49_245560 | organism=Toxoplasma_gondii_ME49 | gene_product=hypothetical protein | transcript_product=hypothetical protein | location=TGME49_chrXII:2368999-2381284(+) | protein_length=2147 |	TGME49_245560-t26_1-p1	29.0606	29.1796	28.9607	29.0318	29.0046	29.1683	5.5992e+08	6.0805e+08	5.2246e+08	5.4884e+08	5.386e+08	6.0329e+08
TGME49_213300-t26_1-p1 | transcript=TGME49_213300-t26_1 | gene=TGME49_213300 | organism=Toxoplasma_gondii_ME49 | gene_product=hypothetical protein | transcript_product=hypothetical protein | location=TGME49_chrV:901168-918480(+) | protein_length=4986 | seq	TGME49_213300-t26_1-p1	29.3432	29.5213	29.2715	29.1561	29.351	29.3555	6.8104e+08	7.7053e+08	6.4804e+08	5.9824e+08	6.8477e+08	6.8691e+08
TGME49_202070-t26_1-p1 | transcript=TGME49_202070-t26_1 | gene=TGME49_202070 | organism=Toxoplasma_gondii_ME49 | gene_product=hypothetical protein | transcript_product=hypothetical protein | location=TGME49_chrVIIa:3630367-3663316(-) | protein_length=7892	TGME49_202070-t26_1-p1	27.2318	23.4827	26.7996	26.6308	26.9006	27.1708	1.5761e+08	1.17219e+07	1.1681e+08	1.0391e+08	1.2528e+08	1.5109e+08
TGME49_230980-t26_1-p1 | transcript=TGME49_230980-t26_1 | gene=TGME49_230980 | organism=Toxoplasma_gondii_ME49 | gene_product=myosin I | transcript_product=myosin I | location=TGME49_chrVIII:1156909-1172549(-) | protein_length=1821 | sequence_SO=chromosome	TGME49_230980-t26_1-p1	25.4977	26.3344	28.5989	28.2171	28.7511	29.4148	4.7376e+07	8.4617e+07	4.0656e+08	3.1202e+08	4.5179e+08	7.1572e+08
TGME49_242890-t26_1-p1 | transcript=TGME49_242890-t26_1 | gene=TGME49_242890 | organism=Toxoplasma_gondii_ME49 | gene_product=hypothetical protein | transcript_product=hypothetical protein | location=TGME49_chrVI:2380334-2398628(+) | protein_length=3149 |	TGME49_242890-t26_1-p1	27.6465	27.6424	27.2611	27.5352	27.099	25.434	2.101e+08	2.0951e+08	1.6084e+08	1.945e+08	1.4375e+08	4.533e+07
TGME49_280590-t26_1-p1 | transcript=TGME49_280590-t26_1 | gene=TGME49_280590 | organism=Toxoplasma_gondii_ME49 | gene_product=hypothetical protein | transcript_product=hypothetical protein | location=TGME49_chrVIIa:280157-288577(+) | protein_length=2806 |	TGME49_280590-t26_1-p1	27.351	26.968	26.5764	27.0081	26.6239	27.1046	1.7119e+08	1.3127e+08	1.0007e+08	1.3497e+08	1.0342e+08	1.4431e+08
TGME49_247550-t26_1-p1 | transcript=TGME49_247550-t26_1 | gene=TGME49_247550 | organism=Toxoplasma_gondii_ME49 | gene_product=heat shock protein HSP60 | transcript_product=heat shock protein HSP60 | location=TGME49_chrXII:3410667-3414639(-) | protein_lengt	TGME49_247550-t26_1-p1	33.4905	33.5	33.6237	33.5631	33.7107	33.6839	1.2068e+10	1.2148e+10	1.3236e+10	1.2691e+10	1.4058e+10	1.38e+10
TGME49_289650-t26_1-p1 | transcript=TGME49_289650-t26_1 | gene=TGME49_289650 | organism=Toxoplasma_gondii_ME49 | gene_product=PEP-carboxykinase I | transcript_product=PEP-carboxykinase I | location=TGME49_chrIX:3365112-3368307(+) | protein_length=677 | seq	TGME49_289650-t26_1-p1	33.9158	33.9063	33.895	33.9105	33.9211	33.8228	1.6206e+10	1.6099e+10	1.5974e+10	1.6147e+10	1.6266e+10	1.5194e+10
TGME49_272910-t26_1-p1 | transcript=TGME49_272910-t26_1 | gene=TGME49_272910 | organism=Toxoplasma_gondii_ME49 | gene_product=T-complex protein 1 delta subunit | transcript_product=T-complex protein 1 delta subunit | location=TGME49_chrVIII:3703587-3710903	TGME49_272910-t26_1-p1	32.5568	32.5107	32.4929	32.4527	32.4637	32.4113	6.3178e+09	6.1192e+09	6.0443e+09	5.8781e+09	5.9232e+09	5.71179e+09
TGME49_231410-t26_1-p1 | transcript=TGME49_231410-t26_1 | gene=TGME49_231410 | organism=Toxoplasma_gondii_ME49 | gene_product=hypothetical protein | transcript_product=hypothetical protein | location=TGME49_chrVIII:1406518-1410847(+) | protein_length=571 |	TGME49_231410-t26_1-p1	31.9724	31.8374	31.8582	31.8485	31.9598	32.0308	4.2135e+09	3.8373e+09	3.893e+09	3.8667e+09	4.177e+09	4.3878e+09
TGME49_286120-t26_1-p1 | transcript=TGME49_286120-t26_1 | gene=TGME49_286120 | organism=Toxoplasma_gondii_ME49 | gene_product=prolyl endopeptidase | transcript_product=prolyl endopeptidase | location=TGME49_chrV:1975941-1984996(-) | protein_length=825 | se	TGME49_286120-t26_1-p1	31.258	31.1725	31.024	31.1969	30.9952	30.9887	2.568e+09	2.4203e+09	2.1835e+09	2.4616e+09	2.1403e+09	2.1308e+09
TGME49_206590-t26_1-p1 | transcript=TGME49_206590-t26_1 | gene=TGME49_206590 | organism=Toxoplasma_gondii_ME49 | gene_product=calcium-dependent protein kinase CDPK2A | transcript_product=calcium-dependent protein kinase CDPK2A | location=TGME49_chrVIIa:800	TGME49_206590-t26_1-p1;TGME49_242400-t26_1-p1	32.4043	32.3698	32.197	32.128	32.0089	31.9441	5.68419e+09	5.5499e+09	4.9233e+09	4.6935e+09	4.3214e+09	4.1317e+09
TGME49_269690-t26_1-p1 | transcript=TGME49_269690-t26_1 | gene=TGME49_269690 | organism=Toxoplasma_gondii_ME49 | gene_product=hypothetical protein | transcript_product=hypothetical protein | location=TGME49_chrVIII:5681399-5683996(+) | protein_length=865 |	TGME49_269690-t26_1-p1	30.7684	30.8054	31.078	31.1377	30.9129	30.7985	1.829e+09	1.8765e+09	2.2668e+09	2.3626e+09	2.0216e+09	1.8676e+09
TGME49_205740-t26_1-p1 | transcript=TGME49_205740-t26_1 | gene=TGME49_205740 | organism=Toxoplasma_gondii_ME49 | gene_product=hypothetical protein | transcript_product=hypothetical protein | location=TGME49_chrVIIa:1179955-1192576(-) | protein_length=1306	TGME49_205740-t26_1-p1	31.0918	31.3469	31.2242	31.3188	31.3486	31.2293	2.2886e+09	2.7313e+09	2.5085e+09	2.6786e+09	2.7345e+09	2.5175e+09
TGME49_257350-t26_1-p1 | transcript=TGME49_257350-t26_1 | gene=TGME49_257350 | organism=Toxoplasma_gondii_ME49 | gene_product=eukaryotic translation initiation factor, putative | transcript_product=eukaryotic translation initiation factor, putative | locat	TGME49_257350-t26_1-p1	30.9222	30.9119	30.7222	30.7855	30.7862	30.6517	2.0348e+09	2.0202e+09	1.7714e+09	1.8508e+09	1.8517e+09	1.6869e+09
TGME49_249610-t26_1-p1 | transcript=TGME49_249610-t26_1 | gene=TGME49_249610 | organism=Toxoplasma_gondii_ME49 | gene_product=hypothetical protein | transcript_product=hypothetical protein | location=TGME49_chrXII:4682833-4692564(-) | protein_length=1201 |	TGME49_249610-t26_1-p1	31.4721	31.3767	31.4065	31.5238	31.4101	31.3601	2.9788e+09	2.7882e+09	2.8465e+09	3.0875e+09	2.8535e+09	2.7564e+09
TGME49_203370-t26_1-p1 | transcript=TGME49_203370-t26_1 | gene=TGME49_203370 | organism=Toxoplasma_gondii_ME49 | gene_product=hypothetical protein | transcript_product=hypothetical protein | location=TGME49_chrVIIa:2539835-2542159(-) | protein_length=774 |	TGME49_203370-t26_1-p1	30.3116	30.3989	30.2499	30.4227	30.3688	30.4753	1.3326e+09	1.4157e+09	1.2768e+09	1.4393e+09	1.3865e+09	1.4927e+09
TGME49_207370-t26_1-p1 | transcript=TGME49_207370-t26_1 | gene=TGME49_207370 | organism=Toxoplasma_gondii_ME49 | gene_product=hypothetical protein | transcript_product=hypothetical protein | location=TGME49_chrIb:11951-16550(-) | protein_length=1373 | sequ	TGME49_207370-t26_1-p1	30.4453	30.4155	30.2235	30.2735	30.4175	30.2799	1.462e+09	1.4321e+09	1.2537e+09	1.2979e+09	1.4341e+09	1.3036e+09
TGME49_315670-t26_1-p1 | transcript=TGME49_315670-t26_1 | gene=TGME49_315670 | organism=Toxoplasma_gondii_ME49 | gene_product=HEAT repeat-containing protein | transcript_product=HEAT repeat-containing protein | location=TGME49_chrXI:4885283-4891701(-) | pr	TGME49_315670-t26_1-p1	30.2232	30.3515	30.245	30.2195	30.0669	30.141	1.2534e+09	1.37e+09	1.2725e+09	1.2502e+09	1.1247e+09	1.184e+09
TGME49_234280-t26_1-p1 | transcript=TGME49_234280-t26_1 | gene=TGME49_234280 | organism=Toxoplasma_gondii_ME49 | gene_product=AMP deaminase | transcript_product=AMP deaminase | location=TGME49_chrX:4271672-4283352(-) | protein_length=1163 | sequence_SO=chr	TGME49_234280-t26_1-p1	29.7612	29.8714	29.8377	29.7584	29.7802	29.514	9.0996e+08	9.8215e+08	9.5952e+08	9.0815e+08	9.2203e+08	7.6665e+08
TGME49_241170-t26_1-p1 | transcript=TGME49_241170-t26_1 | gene=TGME49_241170 | organism=Toxoplasma_gondii_ME49 | gene_product=hypothetical protein | transcript_product=hypothetical protein | location=TGME49_chrVI:1669204-1673422(+) | protein_length=1275 |	TGME49_241170-t26_1-p1	28.0596	27.7849	27.63	27.8335	27.7575	27.7649	2.7976e+08	2.3126e+08	2.0771e+08	2.3917e+08	2.2691e+08	2.2807e+08
TGME49_255510-t26_1-p1 | transcript=TGME49_255510-t26_1 | gene=TGME49_255510 | organism=Toxoplasma_gondii_ME49 | gene_product=ankyrin repeat-containing protein | transcript_product=ankyrin repeat-containing protein | location=TGME49_chrVIIb:4775868-4781341	TGME49_255510-t26_1-p1	29.1645	29.0933	29.2196	29.4055	29.5652	29.6215	6.0172e+08	5.7272e+08	6.2515e+08	7.1112e+08	7.9435e+08	8.2599e+08
TGME49_205360-t26_1-p1 | transcript=TGME49_205360-t26_1 | gene=TGME49_205360 | organism=Toxoplasma_gondii_ME49 | gene_product=hypothetical protein | transcript_product=hypothetical protein | location=TGME49_chrVIIa:1442993-1459115(+) | protein_length=2607	TGME49_205360-t26_1-p1	28.1765	28.0172	28.1322	28.201	28.1999	27.9953	3.0337e+08	2.7166e+08	2.9419e+08	3.0856e+08	3.0834e+08	2.6756e+08
TGME49_221390-t26_1-p1 | transcript=TGME49_221390-t26_1 | gene=TGME49_221390 | organism=Toxoplasma_gondii_ME49 | gene_product=hypothetical protein | transcript_product=hypothetical protein | location=TGME49_chrII:303287-309176(-) | protein_length=875 | seq	TGME49_221390-t26_1-p1	28.1621	28.0187	27.7643	27.87	28.5084	27.4429	3.0035e+08	2.7193e+08	2.2797e+08	2.453e+08	3.8185e+08	1.8245e+08
TGME49_240220-t26_1-p1 | transcript=TGME49_240220-t26_1 | gene=TGME49_240220 | organism=Toxoplasma_gondii_ME49 | gene_product=hypothetical protein | transcript_product=hypothetical protein | location=TGME49_chrVI:1074913-1084361(+) | protein_length=1518 |	TGME49_240220-t26_1-p1	30.1507	30.0909	30.0069	29.7825	29.8877	30.0413	1.192e+09	1.1436e+09	1.0789e+09	9.235e+08	9.9332e+08	1.1049e+09
TGME49_269710-t26_1-p1 | transcript=TGME49_269710-t26_1 | gene=TGME49_269710 | organism=Toxoplasma_gondii_ME49 | gene_product=hypothetical protein | transcript_product=hypothetical protein | location=TGME49_chrVIII:5654055-5665382(-) | protein_length=1612	TGME49_269710-t26_1-p1	28.0425	27.6946	27.552	27.5123	27.7909	27.5682	2.7646e+08	2.1723e+08	1.9678e+08	1.9144e+08	2.3221e+08	1.99e+08
TGME49_226890-t26_1-p1 | transcript=TGME49_226890-t26_1 | gene=TGME49_226890 | organism=Toxoplasma_gondii_ME49 | gene_product=hypothetical protein | transcript_product=hypothetical protein | location=TGME49_chrX:1259022-1265567(+) | protein_length=2067 | s	TGME49_226890-t26_1-p1	29.0905	29.0124	28.5956	28.7502	28.8733	28.9502	5.7163e+08	5.4152e+08	4.0563e+08	4.5152e+08	4.9174e+08	5.1865e+08
TGME49_239410-t26_1-p1 | transcript=TGME49_239410-t26_1 | gene=TGME49_239410 | organism=Toxoplasma_gondii_ME49 | gene_product=hypothetical protein | transcript_product=hypothetical protein | location=TGME49_chrVI:625857-636761(-) | protein_length=2507 | se	TGME49_239410-t26_1-p1	27.8116	27.7972	27.4935	27.7352	27.5144	27.3487	2.3558e+08	2.3324e+08	1.8896e+08	2.2342e+08	1.9171e+08	1.7091e+08
TGME49_289120-t26_1-p1 | transcript=TGME49_289120-t26_1 | gene=TGME49_289120 | organism=Toxoplasma_gondii_ME49 | gene_product=hypothetical protein | transcript_product=hypothetical protein | location=TGME49_chrIX:3002117-3016979(+) | protein_length=2703 |	TGME49_289120-t26_1-p1	27.533	27.3824	26.871	26.7448	27.5881	25.1633	1.9421e+08	1.7495e+08	1.2274e+08	1.1246e+08	2.0177e+08	3.7575e+07
TGME49_310450-t26_1-p1 | transcript=TGME49_310450-t26_1 | gene=TGME49_310450 | organism=Toxoplasma_gondii_ME49 | gene_product=myosin heavy chain, putative | transcript_product=myosin heavy chain, putative | location=TGME49_chrXI:1349368-1364031(+) | protei	TGME49_310450-t26_1-p1	25.8692	26.5089	26.4205	26.1812	24.0064	25.8932	6.1291e+07	9.5492e+07	8.9821e+07	7.6092e+07	1.6852e+07	6.2321e+07
TGME49_238400-t26_1-p1 | transcript=TGME49_238400-t26_1 | gene=TGME49_238400 | organism=Toxoplasma_gondii_ME49 | gene_product=endonuclease/exonuclease/phosphatase domain-containing protein | transcript_product=endonuclease/exonuclease/phosphatase domain-co	TGME49_238400-t26_1-p1	28.0105	28.1163	27.8129	27.9063	27.4006	27.8776	2.704e+08	2.9097e+08	2.3579e+08	2.5155e+08	1.7717e+08	2.466e+08
TGME49_202490-t26_1-p1 | transcript=TGME49_202490-t26_1 | gene=TGME49_202490 | organism=Toxoplasma_gondii_ME49 | gene_product=AP2 domain transcription factor AP2VIIa-7 | transcript_product=AP2 domain transcription factor AP2VIIa-7 | location=TGME49_chrVIIa	TGME49_202490-t26_1-p1	27.2654	28.225	27.9819	28.0206	28.0527	28.4045	1.6133e+08	3.1374e+08	2.6508e+08	2.7229e+08	2.7843e+08	3.5532e+08
TGME49_316680-t26_1-p1 | transcript=TGME49_316680-t26_1 | gene=TGME49_316680 | organism=Toxoplasma_gondii_ME49 | gene_product=RNA pseudouridine synthase superfamily protein | transcript_product=RNA pseudouridine synthase superfamily protein | location=TGME	TGME49_316680-t26_1-p1	27.3224	27.4809	27.2322	27.4101	27.2844	27.0622	1.6783e+08	1.8731e+08	1.5766e+08	1.7834e+08	1.6346e+08	1.4013e+08
TGME49_315950-t26_1-p1 | transcript=TGME49_315950-t26_1 | gene=TGME49_315950 | organism=Toxoplasma_gondii_ME49 | gene_product=zinc finger, C3HC4 type (RING finger) domain-containing protein | transcript_product=zinc finger, C3HC4 type (RING finger) domain-	TGME49_315950-t26_1-p1	23.6009	23.7652	25.518	25.4531	24.2789	24.4778	1.27224e+07	1.4257e+07	4.8048e+07	4.59361e+07	2.0355e+07	2.33642e+07
TGME49_204400-t26_1-p1 | transcript=TGME49_204400-t26_1 | gene=TGME49_204400 | organism=Toxoplasma_gondii_ME49 | gene_product=ATPase synthase subunit alpha, putative | transcript_product=ATPase synthase subunit alpha, putative | location=TGME49_chrVIIa:181	TGME49_204400-t26_1-p1	34.8947	34.7352	34.9614	34.909	35.1243	35.0551	3.1941e+10	2.8599e+10	3.3453e+10	3.226e+10	3.7451e+10	3.5698e+10
TGME49_207620-t26_1-p1 | transcript=TGME49_207620-t26_1 | gene=TGME49_207620 | organism=Toxoplasma_gondii_ME49 | gene_product=pyridine nucleotide-disulfide oxidoreductase domain-containing protein | transcript_product=pyridine nucleotide-disulfide oxidored	TGME49_207620-t26_1-p1	31.1602	30.9959	31.0421	31.0935	31.0458	31.1944	2.3997e+09	2.1414e+09	2.211e+09	2.2913e+09	2.2167e+09	2.4572e+09
TGME49_268830-t26_1-p1 | transcript=TGME49_268830-t26_1 | gene=TGME49_268830 | organism=Toxoplasma_gondii_ME49 | gene_product=hypothetical protein | transcript_product=hypothetical protein | location=TGME49_chrVIII:6262703-6267267(+) | protein_length=536 |	TGME49_268830-t26_1-p1	33.5275	33.4518	33.426	33.4722	33.4966	33.5203	1.2382e+10	1.1749e+10	1.1541e+10	1.1916e+10	1.2119e+10	1.232e+10
TGME49_224850-t26_1-p1 | transcript=TGME49_224850-t26_1 | gene=TGME49_224850 | organism=Toxoplasma_gondii_ME49 | gene_product=polyadenylate binding protein, putative | transcript_product=polyadenylate binding protein, putative | location=TGME49_chrX:277632	TGME49_224850-t26_1-p1	33.188	33.1628	33.1047	33.2092	33.1795	33.1559	9.7852e+09	9.61619e+09	9.23681e+09	9.93009e+09	9.72829e+09	9.57021e+09
TGME49_230450-t26_1-p1 | transcript=TGME49_230450-t26_1 | gene=TGME49_230450 | organism=Toxoplasma_gondii_ME49 | gene_product=bifunctional GMP synthase/glutamine amidotransferase protein | transcript_product=bifunctional GMP synthase/glutamine amidotransfe	TGME49_230450-t26_1-p1	32.7799	32.7811	32.5259	32.831	32.5858	32.6665	7.37461e+09	7.38069e+09	6.1841e+09	7.6405e+09	6.4464e+09	6.8169e+09
TGME49_299210-t26_1-p1 | transcript=TGME49_299210-t26_1 | gene=TGME49_299210 | organism=Toxoplasma_gondii_ME49 | gene_product=CTP synthase | transcript_product=CTP synthase | location=TGME49_chrIII:2114631-2120417(+) | protein_length=652 | sequence_SO=chro	TGME49_299210-t26_1-p1	32.5153	32.504	32.3626	32.3565	32.3096	32.3966	6.1386e+09	6.091e+09	5.5224e+09	5.4991e+09	5.3229e+09	5.65409e+09
TGME49_232440-t26_1-p1 | transcript=TGME49_232440-t26_1 | gene=TGME49_232440 | organism=Toxoplasma_gondii_ME49 | gene_product=Brf1p family coiled coil protein | transcript_product=Brf1p family coiled coil protein | location=TGME49_chrVIII:2095932-2100571(+	TGME49_232440-t26_1-p1	30.84	30.8694	30.8568	30.7739	30.9491	30.7323	1.922e+09	1.9616e+09	1.9445e+09	1.836e+09	2.073e+09	1.7838e+09
TGME49_253900-t26_1-p1 | transcript=TGME49_253900-t26_1 | gene=TGME49_253900 | organism=Toxoplasma_gondii_ME49 | gene_product=parasite porphobilinogen synthase PBGS | transcript_product=parasite porphobilinogen synthase PBGS | location=TGME49_chrIII:128483	TGME49_253900-t26_1-p1	30.6216	30.5309	30.4631	30.4455	30.5249	30.5418	1.652e+09	1.5514e+09	1.4802e+09	1.4622e+09	1.5449e+09	1.5631e+09
TGME49_291680-t26_1-p1 | transcript=TGME49_291680-t26_1 | gene=TGME49_291680 | organism=Toxoplasma_gondii_ME49 | gene_product=Sec23/Sec24 trunk domain-containing protein | transcript_product=Sec23/Sec24 trunk domain-containing protein | location=TGME49_chr	TGME49_291680-t26_1-p1	31.9543	31.9136	31.7103	31.8837	31.8138	31.7513	4.1611e+09	4.0453e+09	3.5135e+09	3.9622e+09	3.7749e+09	3.615e+09
TGME49_262920-t26_1-p1 | transcript=TGME49_262920-t26_1 | gene=TGME49_262920 | organism=Toxoplasma_gondii_ME49 | gene_product=trypsin domain-containing protein | transcript_product=trypsin domain-containing protein | location=TGME49_chrVIIb:922803-931563(+	TGME49_262920-t26_1-p1	30.6375	30.6713	30.7878	30.7971	30.5229	30.6282	1.6703e+09	1.71e+09	1.8537e+09	1.8658e+09	1.5428e+09	1.6596e+09
TGME49_240870-t26_1-p1 | transcript=TGME49_240870-t26_1 | gene=TGME49_240870 | organism=Toxoplasma_gondii_ME49 | gene_product=beta adaptin protein, putative | transcript_product=beta adaptin protein, putative | location=TGME49_chrVI:1486135-1499617(+) | pr	TGME49_240870-t26_1-p1	31.3897	31.3647	31.1478	31.1565	30.9641	31.2069	2.8135e+09	2.7652e+09	2.3791e+09	2.3936e+09	2.0947e+09	2.4786e+09
TGME49_297960-t26_1-p1 | transcript=TGME49_297960-t26_1 | gene=TGME49_297960 | organism=Toxoplasma_gondii_ME49 | gene_product=rhoptry neck protein RON6 | transcript_product=rhoptry neck protein RON6 | location=TGME49_chrII:2131728-2142882(-) | protein_leng	TGME49_297960-t26_1-p1	30.3773	30.2989	30.1788	30.3135	29.9931	29.9839	1.3947e+09	1.3209e+09	1.2154e+09	1.3344e+09	1.0686e+09	1.0618e+09
TGME49_231210-t26_1-p1 | transcript=TGME49_231210-t26_1 | gene=TGME49_231210 | organism=Toxoplasma_gondii_ME49 | gene_product=sarcalumenin/eps15 family protein | transcript_product=sarcalumenin/eps15 family protein | location=TGME49_chrVIII:1329160-1335865	TGME49_231210-t26_1-p1	30.7663	30.6757	30.6744	30.6154	30.537	30.5743	1.8263e+09	1.7152e+09	1.7136e+09	1.645e+09	1.5579e+09	1.5988e+09
TGME49_247760-t26_1-p1 | transcript=TGME49_247760-t26_1 | gene=TGME49_247760 | organism=Toxoplasma_gondii_ME49 | gene_product=AMP-binding enzyme domain-containing protein | transcript_product=AMP-binding enzyme domain-containing protein | location=TGME49_c	TGME49_247760-t26_1-p1	30.3299	30.2899	30.3297	30.3145	30.123	30.2341	1.3496e+09	1.3127e+09	1.3494e+09	1.3353e+09	1.1693e+09	1.2629e+09
TGME49_204340-t26_1-p1 | transcript=TGME49_204340-t26_1 | gene=TGME49_204340 | organism=Toxoplasma_gondii_ME49 | gene_product=hypothetical protein | transcript_product=hypothetical protein | location=TGME49_chrVIIa:1869394-1873887(-) | protein_length=877 |	TGME49_204340-t26_1-p1	31.5546	31.421	31.6513	31.6227	31.6288	31.3987	3.1542e+09	2.8751e+09	3.3727e+09	3.3066e+09	3.3206e+09	2.8311e+09
TGME49_219630-t26_1-p1 | transcript=TGME49_219630-t26_1 | gene=TGME49_219630 | organism=Toxoplasma_gondii_ME49 | gene_product=flavodoxin domain-containing protein | transcript_product=flavodoxin domain-containing protein | location=TGME49_chrXII:803527-815	TGME49_219630-t26_1-p1	31.5549	31.5447	31.4356	31.5416	31.4093	31.48	3.1549e+09	3.1325e+09	2.9045e+09	3.1258e+09	2.8519e+09	2.9951e+09
TGME49_264830-t26_1-p1 | transcript=TGME49_264830-t26_1 | gene=TGME49_264830 | organism=Toxoplasma_gondii_ME49 | gene_product=hypothetical protein | transcript_product=hypothetical protein | location=TGME49_chrIX:1983821-1993532(+) | protein_length=1252 |	TGME49_264830-t26_1-p1	30.3661	30.5729	30.5204	30.5943	30.528	30.5051	1.3839e+09	1.5972e+09	1.5401e+09	1.6211e+09	1.5483e+09	1.5239e+09
TGME49_246940-t26_1-p1 | transcript=TGME49_246940-t26_1 | gene=TGME49_246940 | organism=Toxoplasma_gondii_ME49 | gene_product=hypothetical protein | transcript_product=hypothetical protein | location=TGME49_chrXII:3027111-3028292(+) | protein_length=393 |	TGME49_246940-t26_1-p1	29.5507	29.2941	29.322	29.3009	29.2856	29.2555	7.8641e+08	6.5827e+08	6.7111e+08	6.6137e+08	6.5441e+08	6.4087e+08
TGME49_223710-t26_1-p1 | transcript=TGME49_223710-t26_1 | gene=TGME49_223710 | organism=Toxoplasma_gondii_ME49 | gene_product=tetratricopeptide repeat-containing protein | transcript_product=tetratricopeptide repeat-containing protein | location=TGME49_chr	TGME49_223710-t26_1-p1	29.9418	30.0737	29.9546	30.0288	30.1418	29.8782	1.0313e+09	1.13e+09	1.0405e+09	1.0954e+09	1.1846e+09	9.8684e+08
TGME49_223840-t26_1-p1 | transcript=TGME49_223840-t26_1 | gene=TGME49_223840 | organism=Toxoplasma_gondii_ME49 | gene_product=ATP-citrate lyase, putative | transcript_product=ATP-citrate lyase, putative | location=TGME49_chrX:3540913-3545202(-) | protein_l	TGME49_223840-t26_1-p1	30.032	30.0193	29.8864	30.0061	30.0753	30.2755	1.0978e+09	1.0882e+09	9.9247e+08	1.0783e+09	1.1313e+09	1.2997e+09
TGME49_225200-t26_1-p1 | transcript=TGME49_225200-t26_1 | gene=TGME49_225200 | organism=Toxoplasma_gondii_ME49 | gene_product=hypothetical protein | transcript_product=hypothetical protein | location=TGME49_chrX:2408633-2433221(+) | protein_length=1641 | s	TGME49_225200-t26_1-p1	28.2275	28.1593	28.232	28.4225	28.0919	28.1087	3.1428e+08	2.9978e+08	3.1526e+08	3.5976e+08	2.8609e+08	2.8945e+08
TGME49_224980-t26_1-p1 | transcript=TGME49_224980-t26_1 | gene=TGME49_224980 | organism=Toxoplasma_gondii_ME49 | gene_product=hypothetical protein | transcript_product=hypothetical protein | location=TGME49_chrX:2612329-2620974(+) | protein_length=1114 | s	TGME49_224980-t26_1-p1	29.1848	29.0874	29.0545	29.0066	29.0656	28.9393	6.1023e+08	5.7039e+08	5.5754e+08	5.3932e+08	5.6186e+08	5.1475e+08
TGME49_284780-t26_1-p1 | transcript=TGME49_284780-t26_1 | gene=TGME49_284780 | organism=Toxoplasma_gondii_ME49 | gene_product=hypothetical protein | transcript_product=hypothetical protein | location=TGME49_chrV:2617818-2624687(+) | protein_length=1600 | s	TGME49_284780-t26_1-p1	28.7244	28.565	28.7373	28.6387	28.8707	28.8736	4.4351e+08	3.9713e+08	4.4749e+08	4.1793e+08	4.9085e+08	4.9182e+08
TGME49_201150-t26_1-p1 | transcript=TGME49_201150-t26_1 | gene=TGME49_201150 | organism=Toxoplasma_gondii_ME49 | gene_product=heavy metal translocating P-type ATPase subfamily protein | transcript_product=heavy metal translocating P-type ATPase subfamily p	TGME49_201150-t26_1-p1	29.7511	29.7562	29.9005	29.8806	29.7103	29.7099	9.0361e+08	9.068e+08	1.0022e+09	9.8843e+08	8.784e+08	8.78161e+08
TGME49_292975-t26_1-p1 | transcript=TGME49_292975-t26_1 | gene=TGME49_292975 | organism=Toxoplasma_gondii_ME49 | gene_product=hypothetical protein | transcript_product=hypothetical protein | location=TGME49_chrIa:52746-68900(-) | protein_length=2746 | sequ	TGME49_292975-t26_1-p1	31.1374	31.3405	30.8674	31.0688	31.0707	31.1889	2.3621e+09	2.7192e+09	1.9589e+09	2.2523e+09	2.2554e+09	2.4479e+09
TGME49_225560-t26_1-p1 | transcript=TGME49_225560-t26_1 | gene=TGME49_225560 | organism=Toxoplasma_gondii_ME49 | gene_product=hypothetical protein | transcript_product=hypothetical protein | location=TGME49_chrX:2152763-2158857(-) | protein_length=1116 | s	TGME49_225560-t26_1-p1	28.0585	27.528	28.0839	28.0687	27.9675	27.6064	2.7955e+08	1.9353e+08	2.8451e+08	2.8152e+08	2.6245e+08	2.0434e+08
TGME49_318620-t26_1-p1 | transcript=TGME49_318620-t26_1 | gene=TGME49_318620 | organism=Toxoplasma_gondii_ME49 | gene_product=RNA-directed RNA polymerase | transcript_product=RNA-directed RNA polymerase | location=TGME49_chrIV:1179793-1189357(+) | protein_	TGME49_318620-t26_1-p1	28.6947	28.6625	28.6161	28.6489	28.6146	28.5396	4.3447e+08	4.2488e+08	4.1145e+08	4.2089e+08	4.11e+08	3.9019e+08
TGME49_281980-t26_1-p1 | transcript=TGME49_281980-t26_1 | gene=TGME49_281980 | organism=Toxoplasma_gondii_ME49 | gene_product=phosphatidate cytidylyltransferase | transcript_product=phosphatidate cytidylyltransferase | location=TGME49_chrVIIa:4303342-43065	TGME49_281980-t26_1-p1	27.5013	27.4727	27.4744	27.3188	27.2065	27.3772	1.8999e+08	1.8626e+08	1.8647e+08	1.6741e+08	1.5487e+08	1.7432e+08
TGME49_259560-t26_1-p1 | transcript=TGME49_259560-t26_1 | gene=TGME49_259560 | organism=Toxoplasma_gondii_ME49 | gene_product=endonuclease/exonuclease/phosphatase family protein | transcript_product=endonuclease/exonuclease/phosphatase family protein | loc	TGME49_259560-t26_1-p1	28.2699	28.1751	27.79	27.837	28.1079	28.0491	3.2367e+08	3.0308e+08	2.3207e+08	2.3976e+08	2.8929e+08	2.7773e+08
TGME49_232800-t26_1-p1 | transcript=TGME49_232800-t26_1 | gene=TGME49_232800 | organism=Toxoplasma_gondii_ME49 | gene_product=hypothetical protein | transcript_product=hypothetical protein | location=TGME49_chrVIII:2269041-2273552(+) | protein_length=1503	TGME49_232800-t26_1-p1	28.0965	27.9959	27.8382	28.0388	28.0872	27.9478	2.87e+08	2.6768e+08	2.3996e+08	2.7575e+08	2.8516e+08	2.5889e+08
TGME49_211700-t26_1-p1 | transcript=TGME49_211700-t26_1 | gene=TGME49_211700 | organism=Toxoplasma_gondii_ME49 | gene_product=hypothetical protein | transcript_product=hypothetical protein | location=TGME49_chrIV:1585757-1597207(-) | protein_length=2520 |	TGME49_211700-t26_1-p1	27.6334	27.4868	27.6055	27.6026	27.2459	26.1073	2.082e+08	1.8808e+08	2.0421e+08	2.038e+08	1.5916e+08	7.2289e+07
TGME49_265770-t26_1-p1 | transcript=TGME49_265770-t26_1 | gene=TGME49_265770 | organism=Toxoplasma_gondii_ME49 | gene_product=hypothetical protein | transcript_product=hypothetical protein | location=TGME49_chrIX:1468067-1479922(-) | protein_length=2107 |	TGME49_265770-t26_1-p1	24.7457	24.3576	24.6959	24.215	25.2931	24.9928	2.8132e+07	2.1496e+07	2.7177e+07	1.9474e+07	4.1112e+07	3.3387e+07
TGME49_250690-t26_1-p1 | transcript=TGME49_250690-t26_1 | gene=TGME49_250690 | organism=Toxoplasma_gondii_ME49 | gene_product=zinc finger (CCCH type) motif-containing protein | transcript_product=zinc finger (CCCH type) motif-containing protein | location=	TGME49_250690-t26_1-p1	27.2729	26.5042	26.5365	26.6889	24.7142	24.5039	1.6217e+08	9.51799e+07	9.7337e+07	1.0818e+08	2.75251e+07	2.37916e+07
TGME49_221280-t26_1-p1 | transcript=TGME49_221280-t26_1 | gene=TGME49_221280 | organism=Toxoplasma_gondii_ME49 | gene_product=hypothetical protein | transcript_product=hypothetical protein | location=TGME49_chrII:203726-220400(+) | protein_length=4047 | se	TGME49_221280-t26_1-p1	26.4165	26.3292	25.8809	26.0943	26.3356	26.2832	8.9571e+07	8.4309e+07	6.1791e+07	7.1642e+07	8.4686e+07	8.1664e+07
TGME49_236210-t26_1-p1 | transcript=TGME49_236210-t26_1 | gene=TGME49_236210 | organism=Toxoplasma_gondii_ME49 | gene_product=peptidase M16 family potein, putative | transcript_product=peptidase M16 family potein, putative | location=TGME49_chrX:5327303-53	TGME49_236210-t26_1-p1	34.0796	33.9989	34.2336	34.0929	34.1414	34.0687	1.8154e+10	1.7167e+10	2.0199e+10	1.8323e+10	1.8949e+10	1.8018e+10
TGME49_312110-t26_1-p1 | transcript=TGME49_312110-t26_1 | gene=TGME49_312110 | organism=Toxoplasma_gondii_ME49 | gene_product=apicoplast-associated thioredoxin family protein Atrx1 | transcript_product=apicoplast-associated thioredoxin family protein Atrx1	TGME49_312110-t26_1-p1	33.7816	33.6408	33.662	33.6765	33.6893	33.6708	1.4766e+10	1.3393e+10	1.3592e+10	1.3729e+10	1.3851e+10	1.3675e+10
TGME49_215590-t26_1-p1 | transcript=TGME49_215590-t26_1 | gene=TGME49_215590 | organism=Toxoplasma_gondii_ME49 | gene_product=flavoprotein subunit of succinate dehydrogenase | transcript_product=flavoprotein subunit of succinate dehydrogenase | location=TG	TGME49_215590-t26_1-p1	33.9969	33.9534	33.9017	33.8923	33.8219	33.8409	1.7143e+10	1.6634e+10	1.6048e+10	1.5944e+10	1.5185e+10	1.5386e+10
TGME49_259550-t26_1-p1 | transcript=TGME49_259550-t26_1 | gene=TGME49_259550 | organism=Toxoplasma_gondii_ME49 | gene_product=dihydropteroate synthase | transcript_product=dihydropteroate synthase | location=TGME49_chrVIIb:2776628-2781631(-) | protein_leng	TGME49_259550-t26_1-p1	31.871	31.8326	31.6526	31.8588	31.7156	31.73	3.9277e+09	3.8244e+09	3.3758e+09	3.8946e+09	3.5266e+09	3.5619e+09
TGME49_248810-t26_1-p1 | transcript=TGME49_248810-t26_1 | gene=TGME49_248810 | organism=Toxoplasma_gondii_ME49 | gene_product=nuclear factor NF7 | transcript_product=nuclear factor NF7 | location=TGME49_chrXII:4186912-4190953(+) | protein_length=497 | sequ	TGME49_248810-t26_1-p1	32.1299	32.128	31.9283	31.9473	31.926	31.8383	4.6996e+09	4.6936e+09	4.0866e+09	4.1408e+09	4.0803e+09	3.8395e+09
TGME49_202370-t26_1-p1 | transcript=TGME49_202370-t26_1 | gene=TGME49_202370 | organism=Toxoplasma_gondii_ME49 | gene_product=T-complex protein 1, epsilon subunit (TCP-1-epsilon), putative | transcript_product=T-complex protein 1, epsilon subunit (TCP-1-ep	TGME49_202370-t26_1-p1	31.2882	31.1639	31.1962	31.2829	31.124	31.1099	2.6223e+09	2.4058e+09	2.4604e+09	2.6128e+09	2.3402e+09	2.3174e+09
TGME49_270320-t26_1-p1 | transcript=TGME49_270320-t26_1 | gene=TGME49_270320 | organism=Toxoplasma_gondii_ME49 | gene_product=protein phosphatase 2C domain-containing protein | transcript_product=protein phosphatase 2C domain-containing protein | location=	TGME49_270320-t26_1-p1	30.379	30.1787	30.2686	30.2432	30.1978	30.049	1.3963e+09	1.2153e+09	1.2935e+09	1.2709e+09	1.2315e+09	1.1108e+09
TGME49_292220-t26_1-p1 | transcript=TGME49_292220-t26_1 | gene=TGME49_292220 | organism=Toxoplasma_gondii_ME49 | gene_product=PCI domain-containing protein | transcript_product=PCI domain-containing protein | location=TGME49_chrIX:4617149-4624014(+) | prot	TGME49_292220-t26_1-p1	30.4658	30.6197	30.5816	30.4198	30.469	30.4802	1.4829e+09	1.6499e+09	1.6069e+09	1.4364e+09	1.4862e+09	1.4978e+09
TGME49_232340-t26_1-p1 | transcript=TGME49_232340-t26_1 | gene=TGME49_232340 | organism=Toxoplasma_gondii_ME49 | gene_product=protein phosphatase 2C domain-containing protein | transcript_product=protein phosphatase 2C domain-containing protein | location=	TGME49_232340-t26_1-p1	30.5756	30.5678	30.2751	30.4425	30.4886	30.3317	1.6002e+09	1.5916e+09	1.2993e+09	1.4592e+09	1.5066e+09	1.3513e+09
TGME49_249990-t26_1-p1 | transcript=TGME49_249990-t26_1 | gene=TGME49_249990 | organism=Toxoplasma_gondii_ME49 | gene_product=hypothetical protein | transcript_product=hypothetical protein | location=TGME49_chrXII:4973183-4977966(-) | protein_length=838 |	TGME49_249990-t26_1-p1	32.4048	32.3199	32.2794	32.3948	32.3877	32.4007	5.6861e+09	5.3611e+09	5.2128e+09	5.6468e+09	5.61931e+09	5.67001e+09
TGME49_202530-t26_1-p1 | transcript=TGME49_202530-t26_1 | gene=TGME49_202530 | organism=Toxoplasma_gondii_ME49 | gene_product=aspartate-tRNA ligase | transcript_product=aspartate-tRNA ligase | location=TGME49_chrVIIa:3255147-3260937(-) | protein_length=773	TGME49_202530-t26_1-p1	30.3518	30.3104	30.0738	30.1951	30.2806	30.207	1.3703e+09	1.3315e+09	1.1301e+09	1.2292e+09	1.3043e+09	1.2394e+09
TGME49_209160-t26_1-p1 | transcript=TGME49_209160-t26_1 | gene=TGME49_209160 | organism=Toxoplasma_gondii_ME49 | gene_product=myristoyl CoA:protein N-myristoyltransferase | transcript_product=myristoyl CoA:protein N-myristoyltransferase | location=TGME49_c	TGME49_209160-t26_1-p1	32.0528	32.1979	32.0117	32.1693	32.0425	32.106	4.4551e+09	4.92649e+09	4.3298e+09	4.82969e+09	4.4235e+09	4.6223e+09
TGME49_224280-t26_1-p1 | transcript=TGME49_224280-t26_1 | gene=TGME49_224280 | organism=Toxoplasma_gondii_ME49 | gene_product=CPSF A subunit region protein | transcript_product=CPSF A subunit region protein | location=TGME49_chrX:3119400-3135671(-) | prote	TGME49_224280-t26_1-p1	32.233	32.0844	32.0781	32.0551	31.9965	31.9419	5.04781e+09	4.5537e+09	4.5339e+09	4.4621e+09	4.2846e+09	4.1253e+09
TGME49_231440-t26_1-p1 | transcript=TGME49_231440-t26_1 | gene=TGME49_231440 | organism=Toxoplasma_gondii_ME49 | gene_product=LsmAD domain-containing protein | transcript_product=LsmAD domain-containing protein | location=TGME49_chrVIII:1423694-1431777(-)	TGME49_231440-t26_1-p1	31.4117	31.4914	31.1209	31.0563	31.2222	31.225	2.8566e+09	3.019e+09	2.3352e+09	2.233e+09	2.505e+09	2.51e+09
TGME49_261750-t26_1-p1 | transcript=TGME49_261750-t26_1 | gene=TGME49_261750 | organism=Toxoplasma_gondii_ME49 | gene_product=rhoptry neck protein RON10 | transcript_product=rhoptry neck protein RON10 | location=TGME49_chrVIIb:1545934-1550693(-) | protein_	TGME49_261750-t26_1-p1	30.8515	30.7155	30.6352	30.6344	30.4794	30.6045	1.9375e+09	1.7631e+09	1.6677e+09	1.6668e+09	1.497e+09	1.6326e+09
TGME49_216260-t26_1-p1 | transcript=TGME49_216260-t26_1 | gene=TGME49_216260 | organism=Toxoplasma_gondii_ME49 | gene_product=eukaryotic initiation factor-2B, gamma subunit, putative | transcript_product=eukaryotic initiation factor-2B, gamma subunit, puta	TGME49_216260-t26_1-p1	30.7253	30.6977	30.7444	30.7885	30.6098	30.6649	1.7751e+09	1.7415e+09	1.7988e+09	1.8546e+09	1.6386e+09	1.7024e+09
TGME49_258770-t26_1-p1 | transcript=TGME49_258770-t26_1 | gene=TGME49_258770 | organism=Toxoplasma_gondii_ME49 | gene_product=polypeptide n-acetylgalactosaminyltransferase 12, putative | transcript_product=polypeptide n-acetylgalactosaminyltransferase 12,	TGME49_258770-t26_1-p1	31.5389	31.5051	31.4525	31.5135	31.363	31.2879	3.12e+09	3.0478e+09	2.9386e+09	3.0656e+09	2.7618e+09	2.6218e+09
TGME49_232180-t26_1-p1 | transcript=TGME49_232180-t26_1 | gene=TGME49_232180 | organism=Toxoplasma_gondii_ME49 | gene_product=UBA/TS-N domain-containing protein | transcript_product=UBA/TS-N domain-containing protein | location=TGME49_chrVIII:1918534-19291	TGME49_232180-t26_1-p1	31.114	31.1349	31.2586	31.2084	31.232	31.328	2.324e+09	2.358e+09	2.569e+09	2.4813e+09	2.5221e+09	2.6956e+09
TGME49_248740-t26_1-p1 | transcript=TGME49_248740-t26_1 | gene=TGME49_248740 | organism=Toxoplasma_gondii_ME49 | gene_product=hypothetical protein | transcript_product=hypothetical protein | location=TGME49_chrXII:4133995-4141267(-) | protein_length=1241 |	TGME49_248740-t26_1-p1	29.8334	30.0422	29.9974	30.2289	29.9293	29.8458	9.5663e+08	1.1056e+09	1.0718e+09	1.2584e+09	1.0224e+09	9.6492e+08
TGME49_313670-t26_1-p1 | transcript=TGME49_313670-t26_1 | gene=TGME49_313670 | organism=Toxoplasma_gondii_ME49 | gene_product=adaptin n terminal region domain-containing protein | transcript_product=adaptin n terminal region domain-containing protein | loc	TGME49_313670-t26_1-p1	30.723	30.7559	30.4372	30.3697	30.282	30.5857	1.7723e+09	1.8132e+09	1.4538e+09	1.3874e+09	1.3055e+09	1.6114e+09
TGME49_314740-t26_1-p1 | transcript=TGME49_314740-t26_1 | gene=TGME49_314740 | organism=Toxoplasma_gondii_ME49 | gene_product=PSP protein | transcript_product=PSP protein | location=TGME49_chrXI:4259598-4265278(+) | protein_length=758 | sequence_SO=chromos	TGME49_314740-t26_1-p1	31.8139	31.8918	31.7335	31.9004	31.8467	31.859	3.7752e+09	3.9845e+09	3.5705e+09	4.0085e+09	3.8621e+09	3.8951e+09
TGME49_293730-t26_1-p1 | transcript=TGME49_293730-t26_1 | gene=TGME49_293730 | organism=Toxoplasma_gondii_ME49 | gene_product=DHHC zinc finger domain-containing protein | transcript_product=DHHC zinc finger domain-containing protein | location=TGME49_chrIa	TGME49_293730-t26_1-p1	29.153	29.0736	29.2606	29.2477	29.3033	29.3417	5.9692e+08	5.6497e+08	6.4317e+08	6.3744e+08	6.6248e+08	6.8033e+08
TGME49_281580-t26_1-p1 | transcript=TGME49_281580-t26_1 | gene=TGME49_281580 | organism=Toxoplasma_gondii_ME49 | gene_product=PP2C, putative | transcript_product=PP2C, putative | location=TGME49_chrVIIa:4206408-4212454(+) | protein_length=673 | sequence_SO	TGME49_281580-t26_1-p1	28.7546	28.7444	28.9668	29.0283	29.0203	28.8748	4.529e+08	4.497e+08	5.2467e+08	5.4752e+08	5.4446e+08	4.9224e+08
TGME49_305240-t26_1-p1 | transcript=TGME49_305240-t26_1 | gene=TGME49_305240 | organism=Toxoplasma_gondii_ME49 | gene_product=XPA binding protein 2 family protein | transcript_product=XPA binding protein 2 family protein | location=TGME49_chrIX:5305770-531	TGME49_305240-t26_1-p1	30.6319	30.557	30.5816	30.5998	30.4999	30.4532	1.6639e+09	1.5797e+09	1.6069e+09	1.6273e+09	1.5184e+09	1.47e+09
TGME49_319530-t26_1-p1 | transcript=TGME49_319530-t26_1 | gene=TGME49_319530 | organism=Toxoplasma_gondii_ME49 | gene_product=splicing factor SF2 | transcript_product=splicing factor SF2 | location=TGME49_chrIV:932427-938437(+) | protein_length=449 | seque	TGME49_319530-t26_1-p1	29.8494	29.9259	29.9015	29.9758	29.0466	29.5222	9.6732e+08	1.02e+09	1.0029e+09	1.0559e+09	5.545e+08	7.71e+08
TGME49_225850-t26_1-p1 | transcript=TGME49_225850-t26_1 | gene=TGME49_225850 | organism=Toxoplasma_gondii_ME49 | gene_product=peptidase, M28 family protein | transcript_product=peptidase, M28 family protein | location=TGME49_chrX:1998525-2009384(+) | prote	TGME49_225850-t26_1-p1	29.228	29.2395	29.0769	29.2372	29.0213	28.9901	6.2881e+08	6.3382e+08	5.6628e+08	6.328e+08	5.4485e+08	5.3321e+08
TGME49_244460-t26_1-p1 | transcript=TGME49_244460-t26_1 | gene=TGME49_244460 | organism=Toxoplasma_gondii_ME49 | gene_product=hypothetical protein | transcript_product=hypothetical protein | location=TGME49_chrVI:3278534-3284508(-) | protein_length=1239 |	TGME49_244460-t26_1-p1	29.0626	29.0505	29.1707	29.1952	29.1709	29.3225	5.6066e+08	5.56e+08	6.0432e+08	6.1466e+08	6.044e+08	6.7135e+08
TGME49_202840-t26_1-p1 | transcript=TGME49_202840-t26_1 | gene=TGME49_202840 | organism=Toxoplasma_gondii_ME49 | gene_product=FHA domain-containing protein | transcript_product=FHA domain-containing protein | location=TGME49_chrVIIa:2991534-2997998(-) | pr	TGME49_202840-t26_1-p1	31.2104	31.2657	31.0702	31.2294	31.2227	30.8676	2.4847e+09	2.5817e+09	2.2546e+09	2.5176e+09	2.5059e+09	1.9592e+09
TGME49_255340-t26_1-p1 | transcript=TGME49_255340-t26_1 | gene=TGME49_255340 | organism=Toxoplasma_gondii_ME49 | gene_product=tetratricopeptide repeat-containing protein | transcript_product=tetratricopeptide repeat-containing protein | location=TGME49_chr	TGME49_255340-t26_1-p1	31.2401	31.1717	30.9933	31.0681	31.1208	31.1447	2.5363e+09	2.4189e+09	2.1375e+09	2.2513e+09	2.3351e+09	2.374e+09
TGME49_280800-t26_1-p1 | transcript=TGME49_280800-t26_1 | gene=TGME49_280800 | organism=Toxoplasma_gondii_ME49 | gene_product=SWI2/SNF2 SRCAP/Ino80 | transcript_product=SWI2/SNF2 SRCAP/Ino80 | location=TGME49_chrVIIa:64495-80597(-) | protein_length=2894 |	TGME49_280800-t26_1-p1	29.158	28.9367	28.8639	28.7826	29.4683	28.9347	5.9902e+08	5.1381e+08	4.8854e+08	4.6177e+08	7.4277e+08	5.1313e+08
TGME49_228100-t26_1-p1 | transcript=TGME49_228100-t26_1 | gene=TGME49_228100 | organism=Toxoplasma_gondii_ME49 | gene_product=hypothetical protein | transcript_product=hypothetical protein | location=TGME49_chrX:583489-592859(-) | protein_length=1314 | seq	TGME49_228100-t26_1-p1	30.508	30.5815	30.4907	30.549	30.7984	30.7716	1.5269e+09	1.6067e+09	1.5087e+09	1.571e+09	1.8674e+09	1.8331e+09
TGME49_244290-t26_1-p1 | transcript=TGME49_244290-t26_1 | gene=TGME49_244290 | organism=Toxoplasma_gondii_ME49 | gene_product=adapter-related protein | transcript_product=adapter-related protein | location=TGME49_chrVI:3158679-3170377(-) | protein_length=1	TGME49_244290-t26_1-p1	30.3842	30.5206	30.5065	30.2568	30.0411	30.308	1.4014e+09	1.5403e+09	1.5254e+09	1.2829e+09	1.1048e+09	1.3293e+09
TGME49_311410-t26_1-p1 | transcript=TGME49_311410-t26_1 | gene=TGME49_311410 | organism=Toxoplasma_gondii_ME49 | gene_product=M phase phosphoprotein MPP10, putative | transcript_product=M phase phosphoprotein MPP10, putative | location=TGME49_chrXI:2062470	TGME49_311410-t26_1-p1	28.7852	28.9381	28.4524	28.6916	28.4999	28.6908	4.626e+08	5.1433e+08	3.6731e+08	4.3355e+08	3.796e+08	4.333e+08
TGME49_217480-t26_1-p1 | transcript=TGME49_217480-t26_1 | gene=TGME49_217480 | organism=Toxoplasma_gondii_ME49 | gene_product=hypothetical protein | transcript_product=hypothetical protein | location=TGME49_chrXII:1867132-1875006(+) | protein_length=1589 |	TGME49_217480-t26_1-p1	30.3082	30.6009	30.0675	30.1005	30.3926	30.3503	1.3295e+09	1.6285e+09	1.1252e+09	1.1512e+09	1.4096e+09	1.3688e+09
TGME49_240510-t26_1-p1 | transcript=TGME49_240510-t26_1 | gene=TGME49_240510 | organism=Toxoplasma_gondii_ME49 | gene_product=hypothetical protein | transcript_product=hypothetical protein | location=TGME49_chrVI:1299462-1303181(-) | protein_length=1239 |	TGME49_240510-t26_1-p1	29.7956	29.6828	29.6767	29.8706	29.7101	29.7776	9.3189e+08	8.618e+08	8.5816e+08	9.8165e+08	8.78291e+08	9.2034e+08
TGME49_251630-t26_1-p1 | transcript=TGME49_251630-t26_1 | gene=TGME49_251630 | organism=Toxoplasma_gondii_ME49 | gene_product=slc30a2 protein | transcript_product=slc30a2 protein | location=TGME49_chrXII:5500559-5505991(+) | protein_length=920 | sequence_S	TGME49_251630-t26_1-p1	30.0239	30.1715	29.8833	30.3367	30.5398	30.0946	1.0917e+09	1.2093e+09	9.9034e+08	1.356e+09	1.561e+09	1.1465e+09
TGME49_234560-t26_1-p1 | transcript=TGME49_234560-t26_1 | gene=TGME49_234560 | organism=Toxoplasma_gondii_ME49 | gene_product=hypothetical protein | transcript_product=hypothetical protein | location=TGME49_chrX:4455474-4464208(-) | protein_length=1285 | s	TGME49_234560-t26_1-p1	28.6029	28.6864	28.5754	28.6172	28.8304	28.5483	4.0768e+08	4.3198e+08	3.9998e+08	4.1174e+08	4.7733e+08	3.9254e+08
TGME49_267100-t26_1-p1 | transcript=TGME49_267100-t26_1 | gene=TGME49_267100 | organism=Toxoplasma_gondii_ME49 | gene_product=protein phosphatase 2C domain-containing protein | transcript_product=protein phosphatase 2C domain-containing protein | location=	TGME49_267100-t26_1-p1	29.1533	28.907	28.7943	28.6407	28.7972	28.717	5.9706e+08	5.0334e+08	4.6552e+08	4.1851e+08	4.6647e+08	4.4124e+08
TGME49_227820-t26_1-p1 | transcript=TGME49_227820-t26_1 | gene=TGME49_227820 | organism=Toxoplasma_gondii_ME49 | gene_product=hypothetical protein | transcript_product=hypothetical protein | location=TGME49_chrX:795597-803577(+) | protein_length=2018 | seq	TGME49_227820-t26_1-p1	27.559	27.4888	27.5082	27.3117	27.3505	27.3031	1.9774e+08	1.8835e+08	1.9089e+08	1.6659e+08	1.7113e+08	1.656e+08
TGME49_265190-t26_1-p1 | transcript=TGME49_265190-t26_1 | gene=TGME49_265190 | organism=Toxoplasma_gondii_ME49 | gene_product=Ulp1 protease family, C-terminal catalytic domain-containing protein | transcript_product=Ulp1 protease family, C-terminal catalyt	TGME49_265190-t26_1-p1	26.7242	27.1299	28.1149	28	27.4891	27.9986	1.1086e+08	1.4686e+08	2.9069e+08	2.6844e+08	1.8838e+08	2.6818e+08
TGME49_211150-t26_1-p1 | transcript=TGME49_211150-t26_1 | gene=TGME49_211150 | organism=Toxoplasma_gondii_ME49 | gene_product=hypothetical protein | transcript_product=hypothetical protein | location=TGME49_chrIV:1920504-1932608(-) | protein_length=2517 |	TGME49_211150-t26_1-p1	27.846	27.975	27.4015	27.6943	27.8348	27.3669	2.4126e+08	2.6382e+08	1.7728e+08	2.1718e+08	2.394e+08	1.7309e+08
TGME49_244700-t26_1-p1 | transcript=TGME49_244700-t26_1 | gene=TGME49_244700 | organism=Toxoplasma_gondii_ME49 | gene_product=NAD(+)/NADH kinase domain-containing protein | transcript_product=NAD(+)/NADH kinase domain-containing protein | location=TGME49_c	TGME49_244700-t26_1-p1	26.1734	26.313	25.8748	26.3816	26.3538	26.0304	7.5682e+07	8.3366e+07	6.153e+07	8.7428e+07	8.57621e+07	6.8538e+07
TGME49_203180-t26_1-p1 | transcript=TGME49_203180-t26_1 | gene=TGME49_203180 | organism=Toxoplasma_gondii_ME49 | gene_product=leucine rich repeat-containing protein | transcript_product=leucine rich repeat-containing protein | location=TGME49_chrVIIa:26903	TGME49_203180-t26_1-p1	24.4766	23.8253	23.3158	23.8567	23.4235	23.8205	2.3345e+07	1.4864e+07	1.0441e+07	1.5191e+07	1.1251e+07	1.4814e+07
TGME49_216860-t26_1-p1 | transcript=TGME49_216860-t26_1 | gene=TGME49_216860 | organism=Toxoplasma_gondii_ME49 | gene_product=DEAD (Asp-Glu-Ala-Asp) box polypeptide DDX39 | transcript_product=DEAD (Asp-Glu-Ala-Asp) box polypeptide DDX39 | location=TGME49_c	TGME49_216860-t26_1-p1	34.5504	34.7461	34.4933	34.3834	34.3503	34.3649	2.5159e+10	2.8815e+10	2.4184e+10	2.2409e+10	2.1902e+10	2.2124e+10
TGME49_236040-t26_1-p1 | transcript=TGME49_236040-t26_1 | gene=TGME49_236040 | organism=Toxoplasma_gondii_ME49 | gene_product=fructose-1,6-bisphosphate aldolase | transcript_product=fructose-1,6-bisphosphate aldolase | location=TGME49_chrX:5250532-5252570(	TGME49_236040-t26_1-p1;TGME49_321900-t26_1-p1;TGME49_236050-t26_1-p1	34.4512	33.9814	33.8641	33.9178	33.7846	33.6438	2.3488e+10	1.696e+10	1.5635e+10	1.6228e+10	1.4797e+10	1.3421e+10
TGME49_243730-t26_1-p1 | transcript=TGME49_243730-t26_1 | gene=TGME49_243730 | organism=Toxoplasma_gondii_ME49 | gene_product=rhoptry protein ROP9 | transcript_product=rhoptry protein ROP9 | location=TGME49_chrVI:2819522-2822066(+) | protein_length=353 | s	TGME49_243730-t26_1-p1	33.2275	33.1819	33.3478	33.3816	33.2858	33.1886	1.0057e+10	9.74451e+09	1.0932e+10	1.1191e+10	1.0472e+10	9.78929e+09
TGME49_242070-t26_1-p1 | transcript=TGME49_242070-t26_1 | gene=TGME49_242070 | organism=Toxoplasma_gondii_ME49 | gene_product=cAMP-dependent protein kinase regulatory subunit | transcript_product=cAMP-dependent protein kinase regulatory subunit | location=	TGME49_242070-t26_1-p1	34.5048	34.4291	34.5991	34.4302	34.5348	34.5216	2.4377e+10	2.3131e+10	2.6023e+10	2.3149e+10	2.4889e+10	2.4662e+10
TGME49_253430-t26_1-p1 | transcript=TGME49_253430-t26_1 | gene=TGME49_253430 | organism=Toxoplasma_gondii_ME49 | gene_product=asparagine synthetase, putative | transcript_product=asparagine synthetase, putative | location=TGME49_chrIII:943634-949862(+) | p	TGME49_253430-t26_1-p1	34.4317	34.4167	34.3769	34.5268	34.3939	34.2614	2.3173e+10	2.2933e+10	2.2309e+10	2.4751e+10	2.2574e+10	2.0592e+10
TGME49_263870-t26_1-p1 | transcript=TGME49_263870-t26_1 | gene=TGME49_263870 | organism=Toxoplasma_gondii_ME49 | gene_product=glutamate-tRNA ligase | transcript_product=glutamate-tRNA ligase | location=TGME49_chrVIIb:274169-283563(-) | protein_length=849 |	TGME49_263870-t26_1-p1	33.106	33.1788	33.1227	33.1503	33.1709	33.2019	9.24509e+09	9.72299e+09	9.35219e+09	9.53311e+09	9.6702e+09	9.8803e+09
TGME49_263070-t26_1-p1 | transcript=TGME49_263070-t26_1 | gene=TGME49_263070 | organism=Toxoplasma_gondii_ME49 | gene_product=CMGC kinase, CK2 family | transcript_product=CMGC kinase, CK2 family | location=TGME49_chrVIIb:827321-832243(+) | protein_length=5	TGME49_263070-t26_1-p1	32.3186	32.1375	32.1957	32.2152	32.1183	31.954	5.35629e+09	4.7246e+09	4.9191e+09	4.986e+09	4.6621e+09	4.1602e+09
TGME49_247470-t26_1-p1 | transcript=TGME49_247470-t26_1 | gene=TGME49_247470 | organism=Toxoplasma_gondii_ME49 | gene_product=nucleolar protein, putative | transcript_product=nucleolar protein, putative | location=TGME49_chrXII:3359532-3363829(+) | protein	TGME49_247470-t26_1-p1	31.5255	31.4638	31.5459	31.4364	31.6829	31.6455	3.0912e+09	2.9617e+09	3.1351e+09	2.906e+09	3.4475e+09	3.3593e+09
TGME49_306960-t26_1-p1 | transcript=TGME49_306960-t26_1 | gene=TGME49_306960 | organism=Toxoplasma_gondii_ME49 | gene_product=phenylalanine--tRNA ligase, beta subunit protein | transcript_product=phenylalanine--tRNA ligase, beta subunit protein | location=	TGME49_306960-t26_1-p1	31.9797	32.0663	31.8081	31.7908	31.7581	31.7394	4.235e+09	4.497e+09	3.7601e+09	3.7152e+09	3.632e+09	3.5852e+09
TGME49_309600-t26_1-p1 | transcript=TGME49_309600-t26_1 | gene=TGME49_309600 | organism=Toxoplasma_gondii_ME49 | gene_product=hypothetical protein | transcript_product=hypothetical protein | location=TGME49_chrXI:751293-759036(+) | protein_length=960 | seq	TGME49_309600-t26_1-p1	31.9967	31.8521	32.0095	32.0039	31.9669	32.0079	4.2851e+09	3.8764e+09	4.3233e+09	4.3065e+09	4.1976e+09	4.31851e+09
TGME49_289380-t26_1-p1 | transcript=TGME49_289380-t26_1 | gene=TGME49_289380 | organism=Toxoplasma_gondii_ME49 | gene_product=hypothetical protein | transcript_product=hypothetical protein | location=TGME49_chrIX:3244017-3249294(+) | protein_length=921 | s	TGME49_289380-t26_1-p1	31.7822	31.6526	32.1479	32.1935	32.217	32.0746	3.6931e+09	3.3758e+09	4.7588e+09	4.91139e+09	4.9921e+09	4.5229e+09
TGME49_253730-t26_1-p1 | transcript=TGME49_253730-t26_1 | gene=TGME49_253730 | organism=Toxoplasma_gondii_ME49 | gene_product=importin-beta N-terminal domain-containing protein | transcript_product=importin-beta N-terminal domain-containing protein | locat	TGME49_253730-t26_1-p1	32.1387	32.1407	31.9822	32.1531	31.9877	32.1589	4.7283e+09	4.735e+09	4.2423e+09	4.7757e+09	4.2584e+09	4.7952e+09
TGME49_284190-t26_1-p1 | transcript=TGME49_284190-t26_1 | gene=TGME49_284190 | organism=Toxoplasma_gondii_ME49 | gene_product=pyruvate carboxylase | transcript_product=pyruvate carboxylase | location=TGME49_chrV:2762528-2777156(-) | protein_length=1391 | s	TGME49_284190-t26_1-p1	31.4334	31.3685	31.4292	31.4927	31.5154	31.5048	2.9e+09	2.7724e+09	2.8915e+09	3.0216e+09	3.0696e+09	3.0472e+09
TGME49_212250-t26_1-p1 | transcript=TGME49_212250-t26_1 | gene=TGME49_212250 | organism=Toxoplasma_gondii_ME49 | gene_product=XPG N-terminal domain-containing protein | transcript_product=XPG N-terminal domain-containing protein | location=TGME49_chrX:3958	TGME49_212250-t26_1-p1	31.2336	31.0808	31.0619	31.114	31.1623	31.2003	2.5249e+09	2.2712e+09	2.2416e+09	2.324e+09	2.4032e+09	2.4673e+09
TGME49_299070-t26_1-p1 | transcript=TGME49_299070-t26_1 | gene=TGME49_299070 | organism=Toxoplasma_gondii_ME49 | gene_product=pyruvate kinase PyKII | transcript_product=pyruvate kinase PyKII | location=TGME49_chrIII:2206606-2210332(+) | protein_length=987	TGME49_299070-t26_1-p1	30.6942	30.6445	30.5772	30.574	30.4533	30.6203	1.7373e+09	1.6785e+09	1.602e+09	1.5984e+09	1.4701e+09	1.6505e+09
TGME49_254390-t26_1-p1 | transcript=TGME49_254390-t26_1 | gene=TGME49_254390 | organism=Toxoplasma_gondii_ME49 | gene_product=CRAL/TRIO domain-containing protein | transcript_product=CRAL/TRIO domain-containing protein | location=TGME49_chrIII:1701044-1706	TGME49_254390-t26_1-p1	32.6264	32.5609	32.4425	32.5772	32.6271	32.6419	6.63e+09	6.336e+09	5.8366e+09	6.40801e+09	6.6333e+09	6.70159e+09
TGME49_244690-t26_1-p1 | transcript=TGME49_244690-t26_1 | gene=TGME49_244690 | organism=Toxoplasma_gondii_ME49 | gene_product=hypothetical protein | transcript_product=hypothetical protein | location=TGME49_chrVI:3452022-3453893(+) | protein_length=623 | s	TGME49_244690-t26_1-p1	31.1011	31.1453	31.1039	31.1347	31.0523	30.8639	2.3033e+09	2.3751e+09	2.3079e+09	2.3577e+09	2.2267e+09	1.9541e+09
TGME49_309140-t26_1-p1 | transcript=TGME49_309140-t26_1 | gene=TGME49_309140 | organism=Toxoplasma_gondii_ME49 | gene_product=transducin beta-like protein TBL1 | transcript_product=transducin beta-like protein TBL1 | location=TGME49_chrXI:518508-525149(+)	TGME49_309140-t26_1-p1	30.7907	30.6372	30.5832	30.4604	30.4078	30.518	1.8575e+09	1.67e+09	1.6086e+09	1.4774e+09	1.4245e+09	1.5376e+09
TGME49_213900-t26_1-p1 | transcript=TGME49_213900-t26_1 | gene=TGME49_213900 | organism=Toxoplasma_gondii_ME49 | gene_product=regulator of chromosome condensation RCC1 | transcript_product=regulator of chromosome condensation RCC1 | location=TGME49_chrV:14	TGME49_213900-t26_1-p1	31.1533	30.8976	30.8723	31.0584	30.8831	30.9368	2.3883e+09	2.0003e+09	1.9656e+09	2.2362e+09	1.9803e+09	2.0555e+09
TGME49_235380-t26_1-p1 | transcript=TGME49_235380-t26_1 | gene=TGME49_235380 | organism=Toxoplasma_gondii_ME49 | gene_product=hypothetical protein | transcript_product=hypothetical protein | location=TGME49_chrX:4816062-4823298(-) | protein_length=583 | se	TGME49_235380-t26_1-p1	31.1483	31.1235	30.9612	31.1341	31.0291	30.9848	2.3799e+09	2.3394e+09	2.0905e+09	2.3566e+09	2.1912e+09	2.125e+09
TGME49_233520-t26_1-p1 | transcript=TGME49_233520-t26_1 | gene=TGME49_233520 | organism=Toxoplasma_gondii_ME49 | gene_product=ATP-dependent RNA helicase | transcript_product=ATP-dependent RNA helicase | location=TGME49_chrVIII:2690037-2693686(+) | protein_	TGME49_233520-t26_1-p1	30.2979	30.2142	30.1168	30.2616	30.1804	30.1104	1.32e+09	1.2456e+09	1.1643e+09	1.2872e+09	1.2168e+09	1.1591e+09
TGME49_312420-t26_1-p1 | transcript=TGME49_312420-t26_1 | gene=TGME49_312420 | organism=Toxoplasma_gondii_ME49 | gene_product=hypothetical protein | transcript_product=hypothetical protein | location=TGME49_chrXI:2670485-2675677(-) | protein_length=1086 |	TGME49_312420-t26_1-p1	30.8291	30.9103	31.1897	31.2264	31.207	31.1484	1.9076e+09	2.018e+09	2.4492e+09	2.5124e+09	2.4788e+09	2.3801e+09
TGME49_320630-t26_1-p1 | transcript=TGME49_320630-t26_1 | gene=TGME49_320630 | organism=Toxoplasma_gondii_ME49 | gene_product=phosphotransferase enzyme family protein | transcript_product=phosphotransferase enzyme family protein | location=TGME49_chrIV:187	TGME49_320630-t26_1-p1	29.9617	30.0784	30.0866	30.2297	30.1397	29.9844	1.0456e+09	1.1337e+09	1.1402e+09	1.2591e+09	1.1829e+09	1.0622e+09
TGME49_276890-t26_1-p1 | transcript=TGME49_276890-t26_1 | gene=TGME49_276890 | organism=Toxoplasma_gondii_ME49 | gene_product=hypothetical protein | transcript_product=hypothetical protein | location=TGME49_chrXII:6874134-6881849(-) | protein_length=1174 |	TGME49_276890-t26_1-p1	30.5565	30.685	30.4888	30.6254	30.4995	30.524	1.5792e+09	1.7263e+09	1.5068e+09	1.6564e+09	1.518e+09	1.544e+09
TGME49_309570-t26_1-p1 | transcript=TGME49_309570-t26_1 | gene=TGME49_309570 | organism=Toxoplasma_gondii_ME49 | gene_product=DEAD/DEAH box helicase domain-containing protein | transcript_product=DEAD/DEAH box helicase domain-containing protein | location=	TGME49_309570-t26_1-p1	29.2683	29.2565	29.3158	29.2933	29.3892	29.2763	6.4658e+08	6.4132e+08	6.6823e+08	6.5791e+08	7.0314e+08	6.5018e+08
TGME49_290720-t26_1-p1 | transcript=TGME49_290720-t26_1 | gene=TGME49_290720 | organism=Toxoplasma_gondii_ME49 | gene_product=vacuolar proton translocating ATPase subunit, putative | transcript_product=vacuolar proton translocating ATPase subunit, putative	TGME49_290720-t26_1-p1	31.8068	31.6161	31.4763	31.5709	31.92	31.621	3.7566e+09	3.2915e+09	2.9876e+09	3.19e+09	4.0632e+09	3.3027e+09
TGME49_260310-t26_1-p1 | transcript=TGME49_260310-t26_1 | gene=TGME49_260310 | organism=Toxoplasma_gondii_ME49 | gene_product=ATP-binding cassette transporter ABC.B1 | transcript_product=ATP-binding cassette transporter ABC.B1 | location=TGME49_chrVIIb:236	TGME49_260310-t26_1-p1	28.6838	28.5247	28.6809	28.5156	28.4213	28.6232	4.312e+08	3.8619e+08	4.3035e+08	3.8376e+08	3.5948e+08	4.1346e+08
TGME49_320430-t26_1-p1 | transcript=TGME49_320430-t26_1 | gene=TGME49_320430 | organism=Toxoplasma_gondii_ME49 | gene_product=cell-cycle-control protein (translation regulation), putative | transcript_product=cell-cycle-control protein (translation regulat	TGME49_320430-t26_1-p1	31.8751	31.7269	31.6497	31.8295	31.6452	31.6694	3.9387e+09	3.5542e+09	3.369e+09	3.8163e+09	3.3585e+09	3.4155e+09
TGME49_219440-t26_1-p1 | transcript=TGME49_219440-t26_1 | gene=TGME49_219440 | organism=Toxoplasma_gondii_ME49 | gene_product=hypothetical protein | transcript_product=hypothetical protein | location=TGME49_chrXII:941715-951504(-) | protein_length=1707 | s	TGME49_219440-t26_1-p1	30.7082	30.7747	30.8827	30.8353	30.8883	30.7617	1.7542e+09	1.837e+09	1.9798e+09	1.9158e+09	1.9875e+09	1.8205e+09
TGME49_234360-t26_1-p1 | transcript=TGME49_234360-t26_1 | gene=TGME49_234360 | organism=Toxoplasma_gondii_ME49 | gene_product=DNA topoisomerase I, putative | transcript_product=DNA topoisomerase I, putative | location=TGME49_chrX:4313246-4324560(+) | prote	TGME49_234360-t26_1-p1	29.5655	29.4079	29.5677	29.6254	29.3716	29.4701	7.9449e+08	7.1232e+08	7.9571e+08	8.28179e+08	6.9462e+08	7.4367e+08
TGME49_264640-t26_1-p1 | transcript=TGME49_264640-t26_1 | gene=TGME49_264640 | organism=Toxoplasma_gondii_ME49 | gene_product=bromodomain-containing protein | transcript_product=bromodomain-containing protein | location=TGME49_chrIX:2154644-2159066(-) | pr	TGME49_264640-t26_1-p1	30.2222	30.0379	29.8336	29.9566	29.8785	29.7725	1.2525e+09	1.1023e+09	9.5675e+08	1.0419e+09	9.8705e+08	9.1709e+08
TGME49_280700-t26_1-p1 | transcript=TGME49_280700-t26_1 | gene=TGME49_280700 | organism=Toxoplasma_gondii_ME49 | gene_product=arginine decarboxylase | transcript_product=arginine decarboxylase | location=TGME49_chrVIIa:163923-171562(-) | protein_length=122	TGME49_280700-t26_1-p1	28.5479	28.3281	28.6301	28.625	28.7192	28.5377	3.9245e+08	3.3699e+08	4.1545e+08	4.1397e+08	4.4193e+08	3.8967e+08
TGME49_289570-t26_1-p1 | transcript=TGME49_289570-t26_1 | gene=TGME49_289570 | organism=Toxoplasma_gondii_ME49 | gene_product=phosphatidylinositol transfer protein | transcript_product=phosphatidylinositol transfer protein | location=TGME49_chrIX:3310644-3	TGME49_289570-t26_1-p1	30.0495	30.0205	29.9981	30.0821	30.1247	29.9379	1.1112e+09	1.0891e+09	1.0723e+09	1.1366e+09	1.1707e+09	1.0285e+09
TGME49_229640-t26_1-p1 | transcript=TGME49_229640-t26_1 | gene=TGME49_229640 | organism=Toxoplasma_gondii_ME49 | gene_product=hypothetical protein | transcript_product=hypothetical protein | location=TGME49_chrVIII:350776-359116(+) | protein_length=1274 |	TGME49_229640-t26_1-p1	28.5519	28.6602	28.7723	28.7281	28.9221	28.3168	3.9354e+08	4.2422e+08	4.5849e+08	4.4464e+08	5.0864e+08	3.3436e+08
TGME49_285200-t26_1-p1 | transcript=TGME49_285200-t26_1 | gene=TGME49_285200 | organism=Toxoplasma_gondii_ME49 | gene_product=cleavage and polyadenylation specifity factor protein | transcript_product=cleavage and polyadenylation specifity factor protein |	TGME49_285200-t26_1-p1	27.8067	27.9997	27.9739	27.9772	27.876	27.1778	2.3478e+08	2.6838e+08	2.6362e+08	2.6423e+08	2.4632e+08	1.5182e+08
TGME49_223760-t26_1-p1 | transcript=TGME49_223760-t26_1 | gene=TGME49_223760 | organism=Toxoplasma_gondii_ME49 | gene_product=hypothetical protein | transcript_product=hypothetical protein | location=TGME49_chrX:3602452-3609185(-) | protein_length=1588 | s	TGME49_223760-t26_1-p1	28.6967	28.1964	28.3392	28.5113	28.2653	28.3308	4.3509e+08	3.0759e+08	3.3958e+08	3.8262e+08	3.2263e+08	3.3761e+08
TGME49_265090-t26_1-p1 | transcript=TGME49_265090-t26_1 | gene=TGME49_265090 | organism=Toxoplasma_gondii_ME49 | gene_product=hypothetical protein | transcript_product=hypothetical protein | location=TGME49_chrIX:1778770-1791552(-) | protein_length=2476 |	TGME49_265090-t26_1-p1	29.7794	29.8843	29.5732	29.8711	29.9333	29.7284	9.215e+08	9.9097e+08	7.9876e+08	9.81961e+08	1.0252e+09	8.89501e+08
TGME49_201140-t26_1-p1 | transcript=TGME49_201140-t26_1 | gene=TGME49_201140 | organism=Toxoplasma_gondii_ME49 | gene_product=hypothetical protein | transcript_product=hypothetical protein | location=TGME49_chrVIIa:4008450-4016025(+) | protein_length=1051	TGME49_201140-t26_1-p1	27.497	27.5381	27.2958	27.1357	27.4708	27.2236	1.8942e+08	1.9489e+08	1.6476e+08	1.4746e+08	1.8601e+08	1.5672e+08
TGME49_218300-t26_1-p1 | transcript=TGME49_218300-t26_1 | gene=TGME49_218300 | organism=Toxoplasma_gondii_ME49 | gene_product=zinc finger (CCCH type) motif-containing protein | transcript_product=zinc finger (CCCH type) motif-containing protein | location=	TGME49_218300-t26_1-p1	28.7021	28.6317	28.5885	28.4923	28.7207	28.5933	4.3672e+08	4.159e+08	4.0363e+08	3.776e+08	4.4239e+08	4.05e+08
TGME49_310170-t26_1-p1 | transcript=TGME49_310170-t26_1 | gene=TGME49_310170 | organism=Toxoplasma_gondii_ME49 | gene_product=hypothetical protein | transcript_product=hypothetical protein | location=TGME49_chrXI:1109823-1112762(-) | protein_length=979 | s	TGME49_310170-t26_1-p1	27.4063	27.2302	27.0636	27.2725	27.0876	27.0276	1.7788e+08	1.5744e+08	1.4027e+08	1.6212e+08	1.4262e+08	1.3681e+08
TGME49_289710-t26_1-p1 | transcript=TGME49_289710-t26_1 | gene=TGME49_289710 | organism=Toxoplasma_gondii_ME49 | gene_product=AP2 domain transcription factor AP2IX-5 | transcript_product=AP2 domain transcription factor AP2IX-5 | location=TGME49_chrIX:33897	TGME49_289710-t26_1-p1	26.6432	26.6044	25.3648	26.3747	27.4958	27.4997	1.0481e+08	1.0203e+08	4.3208e+07	8.70121e+07	1.8926e+08	1.8977e+08
TGME49_307860-t26_1-p1 | transcript=TGME49_307860-t26_1 | gene=TGME49_307860 | organism=Toxoplasma_gondii_ME49 | gene_product=hypothetical protein | transcript_product=hypothetical protein | location=TGME49_chrXII:451375-470721(+) | protein_length=4107 | s	TGME49_307860-t26_1-p1	27.3118	27.348	27.4199	27.0808	27.2667	26.7695	1.666e+08	1.7083e+08	1.7956e+08	1.4195e+08	1.6147e+08	1.144e+08
TGME49_230490-t26_1-p1 | transcript=TGME49_230490-t26_1 | gene=TGME49_230490 | organism=Toxoplasma_gondii_ME49 | gene_product=phosphatidylinositol-4-phosphate 5-kinase | transcript_product=phosphatidylinositol-4-phosphate 5-kinase | location=TGME49_chrVIII	TGME49_230490-t26_1-p1	26.8158	26.6832	26.7158	26.6427	26.9232	27.2649	1.1813e+08	1.0776e+08	1.1022e+08	1.0477e+08	1.2726e+08	1.6127e+08
TGME49_311860-t26_1-p1 | transcript=TGME49_311860-t26_1 | gene=TGME49_311860 | organism=Toxoplasma_gondii_ME49 | gene_product=hypothetical protein | transcript_product=hypothetical protein | location=TGME49_chrXI:2321895-2332306(+) | protein_length=3213 |	TGME49_311860-t26_1-p1	25.0326	24.4536	25.5242	25.4953	25.4552	26.2804	3.4321e+07	2.2976e+07	4.8255e+07	4.73e+07	4.6002e+07	8.1507e+07
TGME49_209030-t26_1-p1 | transcript=TGME49_209030-t26_1 | gene=TGME49_209030 | organism=Toxoplasma_gondii_ME49 | gene_product=actin ACT1 | transcript_product=actin ACT1 | location=TGME49_chrIb:998462-1000024(+) | protein_length=376 | sequence_SO=chromosome	TGME49_209030-t26_1-p1	35.5664	35.542	35.6869	35.7177	35.5652	35.6153	5.0882e+10	5.00279e+10	5.5312e+10	5.6505e+10	5.0839e+10	5.2634e+10
TGME49_308090-t26_1-p1 | transcript=TGME49_308090-t26_1 | gene=TGME49_308090 | organism=Toxoplasma_gondii_ME49 | gene_product=rhoptry protein ROP5 | transcript_product=rhoptry protein ROP5 | location=TGME49_chrXII:566721-568370(-) | protein_length=549 | se	TGME49_308090-t26_1-p1	35.0132	35.1426	35.2521	35.1927	35.2974	35.275	3.4676e+10	3.793e+10	4.092e+10	3.927e+10	4.2225e+10	4.1574e+10
TGME49_232250-t26_1-p1 | transcript=TGME49_232250-t26_1 | gene=TGME49_232250 | organism=Toxoplasma_gondii_ME49 | gene_product=catalase | transcript_product=catalase | location=TGME49_chrVIII:1974007-1980110(-) | protein_length=502 | sequence_SO=chromosome	TGME49_232250-t26_1-p1	32.7154	32.6965	32.5889	32.6526	32.524	32.6087	7.0523e+09	6.96039e+09	6.46e+09	6.75161e+09	6.1761e+09	6.5494e+09
TGME49_288500-t26_1-p1 | transcript=TGME49_288500-t26_1 | gene=TGME49_288500 | organism=Toxoplasma_gondii_ME49 | gene_product=FAD Malate-dehydrogenase (MDH-FAD) | transcript_product=FAD Malate-dehydrogenase (MDH-FAD) | location=TGME49_chrIX:2581064-2585255	TGME49_288500-t26_1-p1	32.9387	32.7352	32.7454	32.7472	32.7118	32.7834	8.23249e+09	7.14971e+09	7.2005e+09	7.20939e+09	7.03449e+09	7.3922e+09
TGME49_219800-t26_1-p1 | transcript=TGME49_219800-t26_1 | gene=TGME49_219800 | organism=Toxoplasma_gondii_ME49 | gene_product=vacuolar ATP synthase subunit b, putative | transcript_product=vacuolar ATP synthase subunit b, putative | location=TGME49_chrXII:	TGME49_219800-t26_1-p1	34.3342	34.5279	34.5545	34.5797	34.3898	34.5001	2.1659e+10	2.4771e+10	2.5231e+10	2.5676e+10	2.2509e+10	2.4298e+10
TGME49_214350-t26_1-p1 | transcript=TGME49_214350-t26_1 | gene=TGME49_214350 | organism=Toxoplasma_gondii_ME49 | gene_product=GTP-binding protein, putative | transcript_product=GTP-binding protein, putative | location=TGME49_chrX:6260711-6264729(+) | prote	TGME49_214350-t26_1-p1	33.8002	33.8355	33.7731	33.8028	33.7182	33.7235	1.4958e+10	1.5329e+10	1.468e+10	1.4985e+10	1.4132e+10	1.4184e+10
TGME49_293180-t26_1-p1 | transcript=TGME49_293180-t26_1 | gene=TGME49_293180 | organism=Toxoplasma_gondii_ME49 | gene_product=NADP-specific glutamate dehydrogenase | transcript_product=NADP-specific glutamate dehydrogenase | location=TGME49_chrIa:139348-14	TGME49_293180-t26_1-p1	33.6487	33.5493	33.5644	33.5594	33.4304	33.3852	1.3467e+10	1.257e+10	1.2703e+10	1.2659e+10	1.1576e+10	1.1219e+10
TGME49_239490-t26_1-p1 | transcript=TGME49_239490-t26_1 | gene=TGME49_239490 | organism=Toxoplasma_gondii_ME49 | gene_product=dehydrogenase E1 component family protein | transcript_product=dehydrogenase E1 component family protein | location=TGME49_chrVI:7	TGME49_239490-t26_1-p1	32.2915	32.0949	32.3925	32.1946	32.3133	32.3571	5.2567e+09	4.58699e+09	5.638e+09	4.9151e+09	5.3368e+09	5.50111e+09
TGME49_313080-t26_1-p1 | transcript=TGME49_313080-t26_1 | gene=TGME49_313080 | organism=Toxoplasma_gondii_ME49 | gene_product=hypothetical protein | transcript_product=hypothetical protein | location=TGME49_chrXI:3086593-3087960(-) | protein_length=455 | s	TGME49_313080-t26_1-p1	32.093	31.9671	32.0172	31.9791	32.1714	32.1028	4.58099e+09	4.1982e+09	4.3465e+09	4.2331e+09	4.8369e+09	4.6121e+09
TGME49_222020-t26_1-p1 | transcript=TGME49_222020-t26_1 | gene=TGME49_222020 | organism=Toxoplasma_gondii_ME49 | gene_product=phosphoglycerate kinase PGKII | transcript_product=phosphoglycerate kinase PGKII | location=TGME49_chrII:761699-766846(+) | protei	TGME49_222020-t26_1-p1	33.0321	32.9788	33.2229	33.1886	33.3766	33.3704	8.78339e+09	8.46439e+09	1.0025e+10	9.7896e+09	1.1152e+10	1.1104e+10
TGME49_313010-t26_1-p1 | transcript=TGME49_313010-t26_1 | gene=TGME49_313010 | organism=Toxoplasma_gondii_ME49 | gene_product=DEAD (Asp-Glu-Ala-Asp) box polypeptide DDX6 | transcript_product=DEAD (Asp-Glu-Ala-Asp) box polypeptide DDX6 | location=TGME49_chr	TGME49_313010-t26_1-p1	32.1185	32.2176	32.117	32.1564	32.002	32.1623	4.6625e+09	4.9942e+09	4.6579e+09	4.7869e+09	4.301e+09	4.80639e+09
TGME49_262380-t26_1-p1 | transcript=TGME49_262380-t26_1 | gene=TGME49_262380 | organism=Toxoplasma_gondii_ME49 | gene_product=elongation factor Tu, putative | transcript_product=elongation factor Tu, putative | location=TGME49_chrVIIb:1315955-1319614(-) |	TGME49_262380-t26_1-p1	31.4169	31.5319	31.5095	31.5803	31.5493	31.5536	2.8671e+09	3.105e+09	3.057e+09	3.2109e+09	3.1425e+09	3.152e+09
TGME49_256770-t26_1-p1 | transcript=TGME49_256770-t26_1 | gene=TGME49_256770 | organism=Toxoplasma_gondii_ME49 | gene_product=eukaryotic translation initiation factor 4A, isoform 3, putative | transcript_product=eukaryotic translation initiation factor 4A,	TGME49_256770-t26_1-p1	31.4911	31.4244	31.423	31.5403	31.3883	31.5293	3.0183e+09	2.882e+09	2.8792e+09	3.123e+09	2.8107e+09	3.0994e+09
TGME49_216790-t26_1-p1 | transcript=TGME49_216790-t26_1 | gene=TGME49_216790 | organism=Toxoplasma_gondii_ME49 | gene_product=ATP-binding cassette sub-family E member 1, putative | transcript_product=ATP-binding cassette sub-family E member 1, putative | l	TGME49_216790-t26_1-p1	30.3339	30.225	30.1105	30.1822	30.1937	30.1436	1.3534e+09	1.255e+09	1.1592e+09	1.2183e+09	1.228e+09	1.1861e+09
TGME49_293770-t26_1-p1 | transcript=TGME49_293770-t26_1 | gene=TGME49_293770 | organism=Toxoplasma_gondii_ME49 | gene_product=chitinase-like protein CLP1 | transcript_product=chitinase-like protein CLP1 | location=TGME49_chrIa:550266-555576(+) | protein_le	TGME49_293770-t26_1-p1	32.7452	32.6308	32.8075	32.6688	32.7987	32.782	7.19939e+09	6.6506e+09	7.5172e+09	6.828e+09	7.47109e+09	7.38501e+09
TGME49_288830-t26_1-p1 | transcript=TGME49_288830-t26_1 | gene=TGME49_288830 | organism=Toxoplasma_gondii_ME49 | gene_product=NADH dehydrogenase (NDH2-II) | transcript_product=NADH dehydrogenase (NDH2-II) | location=TGME49_chrIX:2754569-2762254(+) | protei	TGME49_288830-t26_1-p1	31.4018	31.4835	31.3613	31.327	31.3969	31.5166	2.8371e+09	3.0025e+09	2.7587e+09	2.6938e+09	2.8275e+09	3.0722e+09
TGME49_254880-t26_1-p1 | transcript=TGME49_254880-t26_1 | gene=TGME49_254880 | organism=Toxoplasma_gondii_ME49 | gene_product=Alpha-galactosidase | transcript_product=Alpha-galactosidase | location=TGME49_chrIII:2003160-2010880(+) | protein_length=747 | se	TGME49_254880-t26_1-p1	30.5718	30.4307	30.4322	30.4912	30.4294	30.4897	1.596e+09	1.4473e+09	1.4488e+09	1.5093e+09	1.446e+09	1.5077e+09
TGME49_277720-t26_1-p1 | transcript=TGME49_277720-t26_1 | gene=TGME49_277720 | organism=Toxoplasma_gondii_ME49 | gene_product=GDA1/CD39 (nucleoside phosphatase) family protein | transcript_product=GDA1/CD39 (nucleoside phosphatase) family protein | locatio	TGME49_277720-t26_1-p1	32.2294	32.3468	31.991	32.2999	31.9658	32.0622	5.0353e+09	5.4619e+09	4.2684e+09	5.2874e+09	4.1943e+09	4.4843e+09
TGME49_234420-t26_1-p1 | transcript=TGME49_234420-t26_1 | gene=TGME49_234420 | organism=Toxoplasma_gondii_ME49 | gene_product=ATPase, AAA family protein | transcript_product=ATPase, AAA family protein | location=TGME49_chrX:4366567-4374032(-) | protein_len	TGME49_234420-t26_1-p1	30.3048	30.1299	30.104	30.1586	30.154	30.1538	1.3263e+09	1.1749e+09	1.154e+09	1.1985e+09	1.1947e+09	1.1945e+09
TGME49_229000-t26_1-p1 | transcript=TGME49_229000-t26_1 | gene=TGME49_229000 | organism=Toxoplasma_gondii_ME49 | gene_product=kelch repeat-containing protein | transcript_product=kelch repeat-containing protein | location=TGME49_chrVIII:12596-16333(-) | pr	TGME49_229000-t26_1-p1	31.7339	31.7918	31.9038	31.829	31.5422	31.6353	3.5715e+09	3.7178e+09	4.0178e+09	3.8148e+09	3.1271e+09	3.3356e+09
TGME49_288860-t26_1-p1 | transcript=TGME49_288860-t26_1 | gene=TGME49_288860 | organism=Toxoplasma_gondii_ME49 | gene_product=RuvB family 2 protein | transcript_product=RuvB family 2 protein | location=TGME49_chrIX:2777345-2784866(-) | protein_length=508 |	TGME49_288860-t26_1-p1	29.8582	29.8931	29.7699	29.884	29.6765	29.6215	9.7324e+08	9.97031e+08	9.1544e+08	9.90769e+08	8.58061e+08	8.2596e+08
TGME49_289580-t26_1-p1 | transcript=TGME49_289580-t26_1 | gene=TGME49_289580 | organism=Toxoplasma_gondii_ME49 | gene_product=strictosidine synthase subfamily protein | transcript_product=strictosidine synthase subfamily protein | location=TGME49_chrIX:333	TGME49_289580-t26_1-p1	30.5702	30.4614	30.3142	30.4382	30.299	30.2803	1.5942e+09	1.4784e+09	1.335e+09	1.4548e+09	1.321e+09	1.304e+09
TGME49_202200-t26_1-p1 | transcript=TGME49_202200-t26_1 | gene=TGME49_202200 | organism=Toxoplasma_gondii_ME49 | gene_product=hypothetical protein | transcript_product=hypothetical protein | location=TGME49_chrVIIa:3522799-3526928(-) | protein_length=793 |	TGME49_202200-t26_1-p1	31.477	31.513	31.6306	31.5994	31.4633	31.4226	2.9889e+09	3.0644e+09	3.3247e+09	3.2537e+09	2.9607e+09	2.8783e+09
TGME49_221950-t26_1-p1 | transcript=TGME49_221950-t26_1 | gene=TGME49_221950 | organism=Toxoplasma_gondii_ME49 | gene_product=splicesome-associated protein, putative | transcript_product=splicesome-associated protein, putative | location=TGME49_chrII:72099	TGME49_221950-t26_1-p1	29.8821	29.7388	29.8048	29.8658	29.8958	29.8632	9.8949e+08	8.9594e+08	9.3788e+08	9.78359e+08	9.9894e+08	9.76599e+08
TGME49_208590-t26_1-p1 | transcript=TGME49_208590-t26_1 | gene=TGME49_208590 | organism=Toxoplasma_gondii_ME49 | gene_product=vacuolar ATP synthase subunit 54kD, putative | transcript_product=vacuolar ATP synthase subunit 54kD, putative | location=TGME49_c	TGME49_208590-t26_1-p1	31.9031	31.9346	31.9045	31.8966	32.0703	32.0084	4.016e+09	4.1047e+09	4.02e+09	3.9979e+09	4.5095e+09	4.3201e+09
TGME49_242660-t26_1-p1 | transcript=TGME49_242660-t26_1 | gene=TGME49_242660 | organism=Toxoplasma_gondii_ME49 | gene_product=vacuolar sorting protein 35, putative | transcript_product=vacuolar sorting protein 35, putative | location=TGME49_chrVI:2163415-2	TGME49_242660-t26_1-p1	31.6962	31.3791	31.3793	31.5154	31.4605	31.3872	3.4795e+09	2.7929e+09	2.7932e+09	3.0696e+09	2.955e+09	2.8085e+09
TGME49_291950-t26_1-p1 | transcript=TGME49_291950-t26_1 | gene=TGME49_291950 | organism=Toxoplasma_gondii_ME49 | gene_product=RNA recognition motif-containing protein | transcript_product=RNA recognition motif-containing protein | location=TGME49_chrIX:441	TGME49_291950-t26_1-p1	31.3487	31.507	31.4491	31.4665	31.5734	31.4871	2.7347e+09	3.0518e+09	2.9317e+09	2.9672e+09	3.1955e+09	3.0099e+09
TGME49_312530-t26_1-p1 | transcript=TGME49_312530-t26_1 | gene=TGME49_312530 | organism=Toxoplasma_gondii_ME49 | gene_product=splicing factor, CC1 family protein | transcript_product=splicing factor, CC1 family protein | location=TGME49_chrXI:2765290-27674	TGME49_312530-t26_1-p1	30.2464	30.6182	30.3512	30.1968	30.4468	30.2802	1.2737e+09	1.6482e+09	1.3697e+09	1.2307e+09	1.4635e+09	1.3039e+09
TGME49_262150-t26_1-p1 | transcript=TGME49_262150-t26_1 | gene=TGME49_262150 | organism=Toxoplasma_gondii_ME49 | gene_product=kelch repeat and K+ channel tetramerisation domain containing protein | transcript_product=kelch repeat and K+ channel tetramerisa	TGME49_262150-t26_1-p1	31.3139	31.3221	31.2501	31.4076	31.0628	31.3216	2.6695e+09	2.6846e+09	2.554e+09	2.8485e+09	2.2431e+09	2.6838e+09
TGME49_261600-t26_1-p1 | transcript=TGME49_261600-t26_1 | gene=TGME49_261600 | organism=Toxoplasma_gondii_ME49 | gene_product=creatinase domain-containing protein | transcript_product=creatinase domain-containing protein | location=TGME49_chrVIIb:1635885-1	TGME49_261600-t26_1-p1	31.4754	31.4269	31.3477	31.4692	31.3974	31.4382	2.9856e+09	2.8869e+09	2.7327e+09	2.9728e+09	2.8285e+09	2.9096e+09
TGME49_277760-t26_1-p1 | transcript=TGME49_277760-t26_1 | gene=TGME49_277760 | organism=Toxoplasma_gondii_ME49 | gene_product=adenylosuccinate lyase, putative | transcript_product=adenylosuccinate lyase, putative | location=TGME49_chrXII:6533549-6540347(+)	TGME49_277760-t26_1-p1	30.4158	30.6023	30.5736	30.3342	30.5523	30.456	1.4324e+09	1.6301e+09	1.598e+09	1.3536e+09	1.5746e+09	1.4729e+09
TGME49_203240-t26_1-p1 | transcript=TGME49_203240-t26_1 | gene=TGME49_203240 | organism=Toxoplasma_gondii_ME49 | gene_product=hypothetical protein | transcript_product=hypothetical protein | location=TGME49_chrVIIa:2649304-2656803(-) | protein_length=739 |	TGME49_203240-t26_1-p1	32.1912	32.0652	32.073	32.1151	32.0508	31.9457	4.9035e+09	4.4936e+09	4.5179e+09	4.6517e+09	4.449e+09	4.1362e+09
TGME49_305780-t26_1-p1 | transcript=TGME49_305780-t26_1 | gene=TGME49_305780 | organism=Toxoplasma_gondii_ME49 | gene_product=5-3 exoribonuclease, putative | transcript_product=5-3 exoribonuclease, putative | location=TGME49_chrIX:5571957-5581439(+) |	TGME49_305780-t26_1-p1;TGME49_327600-t26_1-p1	31.0875	30.7728	30.7413	30.678	30.6018	30.5642	2.2817e+09	1.8346e+09	1.795e+09	1.7179e+09	1.6295e+09	1.5876e+09
TGME49_202950-t26_1-p1 | transcript=TGME49_202950-t26_1 | gene=TGME49_202950 | organism=Toxoplasma_gondii_ME49 | gene_product=hypothetical protein | transcript_product=hypothetical protein | location=TGME49_chrVIIa:2923051-2935206(+) | protein_length=1414	TGME49_202950-t26_1-p1	30.1687	30.3991	30.2942	30.4416	30.2881	30.5248	1.2069e+09	1.4159e+09	1.3166e+09	1.4583e+09	1.3111e+09	1.5448e+09
TGME49_308580-t26_1-p1 | transcript=TGME49_308580-t26_1 | gene=TGME49_308580 | organism=Toxoplasma_gondii_ME49 | gene_product=Lon protease family protein | transcript_product=Lon protease family protein | location=TGME49_chrXI:254701-267259(+) | protein_le	TGME49_308580-t26_1-p1	31.3812	31.4326	31.4251	31.3112	31.542	31.502	2.797e+09	2.8984e+09	2.8834e+09	2.6645e+09	3.1267e+09	3.0412e+09
TGME49_233190-t26_1-p1 | transcript=TGME49_233190-t26_1 | gene=TGME49_233190 | organism=Toxoplasma_gondii_ME49 | gene_product=SKIP/SNW domain-containing protein | transcript_product=SKIP/SNW domain-containing protein | location=TGME49_chrVIII:2486379-24931	TGME49_233190-t26_1-p1	29.7427	29.479	29.4644	29.3321	29.5024	29.5594	8.9835e+08	7.483e+08	7.4072e+08	6.7583e+08	7.6049e+08	7.9116e+08
TGME49_265870-t26_1-p1 | transcript=TGME49_265870-t26_1 | gene=TGME49_265870 | organism=Toxoplasma_gondii_ME49 | gene_product=pantoate-beta-alanine ligase | transcript_product=pantoate-beta-alanine ligase | location=TGME49_chrIX:1393622-1398246(-) | protei	TGME49_265870-t26_1-p1	31.0619	31.2329	31.1978	31.1334	31.1379	31.1232	2.2417e+09	2.5237e+09	2.463e+09	2.3556e+09	2.3629e+09	2.3389e+09
TGME49_305040-t26_1-p1 | transcript=TGME49_305040-t26_1 | gene=TGME49_305040 | organism=Toxoplasma_gondii_ME49 | gene_product=HEAT repeat-containing protein | transcript_product=HEAT repeat-containing protein | location=TGME49_chrIX:5185751-5200608(-) | pr	TGME49_305040-t26_1-p1	29.5013	29.5716	29.486	29.4527	29.6996	29.6492	7.5993e+08	7.9786e+08	7.5192e+08	7.3474e+08	8.719e+08	8.4199e+08
TGME49_318140-t26_1-p1 | transcript=TGME49_318140-t26_1 | gene=TGME49_318140 | organism=Toxoplasma_gondii_ME49 | gene_product=SART-1 family protein | transcript_product=SART-1 family protein | location=TGME49_chrIV:1527211-1535369(+) | protein_length=861 |	TGME49_318140-t26_1-p1	30.2132	30.3578	30.0359	30.0058	30.1985	30.0602	1.2447e+09	1.376e+09	1.1008e+09	1.0781e+09	1.2321e+09	1.1195e+09
TGME49_232380-t26_1-p1 | transcript=TGME49_232380-t26_1 | gene=TGME49_232380 | organism=Toxoplasma_gondii_ME49 | gene_product=WD domain, G-beta repeat-containing protein | transcript_product=WD domain, G-beta repeat-containing protein | location=TGME49_chr	TGME49_232380-t26_1-p1	30.6265	30.8017	30.4781	30.6154	30.5824	30.591	1.6577e+09	1.8717e+09	1.4956e+09	1.645e+09	1.6078e+09	1.6174e+09
TGME49_249170-t26_1-p1 | transcript=TGME49_249170-t26_1 | gene=TGME49_249170 | organism=Toxoplasma_gondii_ME49 | gene_product=Ras family protein | transcript_product=Ras family protein | location=TGME49_chrXII:4351206-4360876(+) | protein_length=771 | sequ	TGME49_249170-t26_1-p1	28.7384	28.7331	28.7949	28.6799	28.9181	28.8369	4.4783e+08	4.4618e+08	4.6573e+08	4.3005e+08	5.0725e+08	4.7948e+08
TGME49_293320-t26_1-p1 | transcript=TGME49_293320-t26_1 | gene=TGME49_293320 | organism=Toxoplasma_gondii_ME49 | gene_product=hypothetical protein | transcript_product=hypothetical protein | location=TGME49_chrIa:247206-260229(+) | protein_length=1857 | se	TGME49_293320-t26_1-p1	30.104	30.0583	29.8836	30.0186	29.8615	30.2864	1.154e+09	1.118e+09	9.9051e+08	1.0877e+09	9.7547e+08	1.3095e+09
TGME49_270220-t26_1-p1 | transcript=TGME49_270220-t26_1 | gene=TGME49_270220 | organism=Toxoplasma_gondii_ME49 | gene_product=hypothetical protein | transcript_product=hypothetical protein | location=TGME49_chrVIII:5326644-5330962(+) | protein_length=1296	TGME49_270220-t26_1-p1	28.9364	29.101	28.7971	29.0203	28.8982	28.7022	5.137e+08	5.7582e+08	4.6644e+08	5.4446e+08	5.0031e+08	4.3675e+08
TGME49_320030-t26_1-p1 | transcript=TGME49_320030-t26_1 | gene=TGME49_320030 | organism=Toxoplasma_gondii_ME49 | gene_product=hypothetical protein | transcript_product=hypothetical protein | location=TGME49_chrIV:568593-570851(+) | protein_length=752 | seq	TGME49_320030-t26_1-p1	28.8672	28.8206	28.931	29.0107	28.8871	28.7475	4.8966e+08	4.741e+08	5.1181e+08	5.4086e+08	4.9645e+08	4.5068e+08
TGME49_237520-t26_1-p1 | transcript=TGME49_237520-t26_1 | gene=TGME49_237520 | organism=Toxoplasma_gondii_ME49 | gene_product=hypothetical protein | transcript_product=hypothetical protein | location=TGME49_chrX:5948070-5951513(-) | protein_length=1147 | s	TGME49_237520-t26_1-p1	30.281	30.3284	29.961	30.2187	30.0767	30.1494	1.3046e+09	1.3482e+09	1.0451e+09	1.2495e+09	1.1324e+09	1.1909e+09
TGME49_294330-t26_1-p1 | transcript=TGME49_294330-t26_1 | gene=TGME49_294330 | organism=Toxoplasma_gondii_ME49 | gene_product=EGF family domain-containing protein | transcript_product=EGF family domain-containing protein | location=TGME49_chrIa:802883-8086	TGME49_294330-t26_1-p1	29.1679	29.2412	29.4713	29.3312	29.3303	29.4074	6.0312e+08	6.3458e+08	7.4431e+08	6.754e+08	6.7499e+08	7.1203e+08
TGME49_313830-t26_1-p1 | transcript=TGME49_313830-t26_1 | gene=TGME49_313830 | organism=Toxoplasma_gondii_ME49 | gene_product=AARP2CN (NUC121) domain-containing protein | transcript_product=AARP2CN (NUC121) domain-containing protein | location=TGME49_chrXI	TGME49_313830-t26_1-p1	29.2345	28.8785	28.8326	28.5599	29.0177	28.4348	6.3161e+08	4.9352e+08	4.7804e+08	3.9572e+08	5.4351e+08	3.6286e+08
TGME49_246600-t26_1-p1 | transcript=TGME49_246600-t26_1 | gene=TGME49_246600 | organism=Toxoplasma_gondii_ME49 | gene_product=ABC1 family protein | transcript_product=ABC1 family protein | location=TGME49_chrXII:2875544-2881537(+) | protein_length=1900 | s	TGME49_246600-t26_1-p1	29.7641	29.7435	29.5211	29.5616	29.8372	29.346	9.1178e+08	8.98821e+08	7.7045e+08	7.9237e+08	9.5915e+08	6.8236e+08
TGME49_215700-t26_1-p1 | transcript=TGME49_215700-t26_1 | gene=TGME49_215700 | organism=Toxoplasma_gondii_ME49 | gene_product=phosphatidylinositol 3- and 4-kinase | transcript_product=phosphatidylinositol 3- and 4-kinase | location=TGME49_chrX:7100087-7114	TGME49_215700-t26_1-p1	28.1153	27.8517	27.4875	27.4922	27.4929	26.9709	2.9076e+08	2.4222e+08	1.8818e+08	1.8879e+08	1.8888e+08	1.3154e+08
TGME49_208340-t26_1-p1 | transcript=TGME49_208340-t26_1 | gene=TGME49_208340 | organism=Toxoplasma_gondii_ME49 | gene_product=hypothetical protein | transcript_product=hypothetical protein | location=TGME49_chrIb:614107-622612(+) | protein_length=1285 | se	TGME49_208340-t26_1-p1	25.974	25.8197	25.4597	25.656	25.9418	25.9568	6.5912e+07	5.9226e+07	4.6147e+07	5.2871e+07	6.4457e+07	6.5128e+07
TGME49_316400-t26_1-p1 | transcript=TGME49_316400-t26_1 | gene=TGME49_316400 | organism=Toxoplasma_gondii_ME49 | gene_product=alpha tubulin TUBA1 | transcript_product=alpha tubulin TUBA1 | location=TGME49_chrXI:5274572-5276593(+) | protein_length=453 | seq	TGME49_316400-t26_1-p1	36.517	36.3918	36.6315	36.5377	36.625	36.5911	9.83369e+10	9.01641e+10	1.0646e+11	9.97561e+10	1.0598e+11	1.0352e+11
TGME49_249270-t26_1-p1 | transcript=TGME49_249270-t26_1 | gene=TGME49_249270 | organism=Toxoplasma_gondii_ME49 | gene_product=protein disulfide isomerase-related protein (provisional), putative | transcript_product=protein disulfide isomerase-related prote	TGME49_249270-t26_1-p1	33.7012	33.6354	33.5919	33.5751	33.4589	33.5593	1.3966e+10	1.3343e+10	1.2947e+10	1.2797e+10	1.1807e+10	1.2658e+10
TGME49_313140-t26_1-p1 | transcript=TGME49_313140-t26_1 | gene=TGME49_313140 | organism=Toxoplasma_gondii_ME49 | gene_product=isocitrate dehydrogenase | transcript_product=isocitrate dehydrogenase | location=TGME49_chrXI:3132487-3138372(-) | protein_length	TGME49_313140-t26_1-p1	33.3411	33.1848	33.2691	33.2688	33.3569	33.3382	1.0881e+10	9.7637e+09	1.0351e+10	1.0349e+10	1.1001e+10	1.0859e+10
TGME49_222220-t26_1-p1 | transcript=TGME49_222220-t26_1 | gene=TGME49_222220 | organism=Toxoplasma_gondii_ME49 | gene_product=alveolin domain containing intermediate filament IMC7 | transcript_product=alveolin domain containing intermediate filament IMC7 |	TGME49_222220-t26_1-p1	34.3899	34.1773	34.2327	34.3608	34.8833	34.8137	2.2511e+10	1.9426e+10	2.0187e+10	2.2061e+10	3.1689e+10	3.0198e+10
TGME49_285980-t26_1-p1 | transcript=TGME49_285980-t26_1 | gene=TGME49_285980 | organism=Toxoplasma_gondii_ME49 | gene_product=glucosephosphate-mutase GPM1 | transcript_product=glucosephosphate-mutase GPM1 | location=TGME49_chrV:2088588-2097731(-) | protein	TGME49_285980-t26_1-p1	33.445	33.4527	33.3228	33.4198	33.3937	33.3485	1.1694e+10	1.1756e+10	1.0744e+10	1.1491e+10	1.1285e+10	1.0937e+10
TGME49_220270-t26_1-p1 | transcript=TGME49_220270-t26_1 | gene=TGME49_220270 | organism=Toxoplasma_gondii_ME49 | gene_product=alveolin domain containing intermediate filament IMC6 | transcript_product=alveolin domain containing intermediate filament IMC6 |	TGME49_220270-t26_1-p1	32.6462	32.6816	32.8072	32.9808	32.8201	32.7603	6.72181e+09	6.88869e+09	7.51549e+09	8.4766e+09	7.5828e+09	7.2749e+09
TGME49_235970-t26_1-p1 | transcript=TGME49_235970-t26_1 | gene=TGME49_235970 | organism=Toxoplasma_gondii_ME49 | gene_product=eukaryotic initiation factor-2 gamma, putative | transcript_product=eukaryotic initiation factor-2 gamma, putative | location=TGME	TGME49_235970-t26_1-p1	32.0441	32.028	32.0368	32.0498	32.0564	32.1749	4.42821e+09	4.379e+09	4.4058e+09	4.4459e+09	4.4661e+09	4.8485e+09
TGME49_305860-t26_1-p1 | transcript=TGME49_305860-t26_1 | gene=TGME49_305860 | organism=Toxoplasma_gondii_ME49 | gene_product=calcium-dependent protein kinase CDPK3 | transcript_product=calcium-dependent protein kinase CDPK3 | location=TGME49_chrIX:5629850	TGME49_305860-t26_1-p1	30.658	30.5863	30.6516	30.6367	30.5866	30.6665	1.6942e+09	1.6121e+09	1.6868e+09	1.6694e+09	1.6124e+09	1.7043e+09
TGME49_283850-t26_1-p1 | transcript=TGME49_283850-t26_1 | gene=TGME49_283850 | organism=Toxoplasma_gondii_ME49 | gene_product=peptidyl-prolyl cis-trans isomerase | transcript_product=peptidyl-prolyl cis-trans isomerase | location=TGME49_chrV:2914078-292131	TGME49_283850-t26_1-p1	30.4921	30.4611	30.4675	30.4984	30.5078	30.4212	1.5102e+09	1.4781e+09	1.4847e+09	1.5168e+09	1.5267e+09	1.4378e+09
TGME49_310750-t26_1-p1 | transcript=TGME49_310750-t26_1 | gene=TGME49_310750 | organism=Toxoplasma_gondii_ME49 | gene_product=emp24/gp25L/p24 family protein | transcript_product=emp24/gp25L/p24 family protein | location=TGME49_chrXI:1569488-1573498(+) | pr	TGME49_310750-t26_1-p1	32.0217	32.0447	31.9163	31.9731	31.9291	32.0531	4.3601e+09	4.4302e+09	4.0528e+09	4.2156e+09	4.0889e+09	4.4561e+09
TGME49_209150-t26_1-p1 | transcript=TGME49_209150-t26_1 | gene=TGME49_209150 | organism=Toxoplasma_gondii_ME49 | gene_product=non-proton pumping type-II NADH dehydrogenase I | transcript_product=non-proton pumping type-II NADH dehydrogenase I | location=TG	TGME49_209150-t26_1-p1	31.8674	31.8959	31.7655	31.8243	31.6852	31.8293	3.9178e+09	3.9959e+09	3.6506e+09	3.8024e+09	3.453e+09	3.8157e+09
TGME49_308860-t26_1-p1 | transcript=TGME49_308860-t26_1 | gene=TGME49_308860 | organism=Toxoplasma_gondii_ME49 | gene_product=hypothetical protein | transcript_product=hypothetical protein | location=TGME49_chrXI:304612-308195(-) | protein_length=654 | seq	TGME49_308860-t26_1-p1	30.7968	30.54	30.5395	30.4607	30.3193	30.2492	1.8653e+09	1.5612e+09	1.5607e+09	1.4777e+09	1.3397e+09	1.2762e+09
TGME49_232130-t26_1-p1 | transcript=TGME49_232130-t26_1 | gene=TGME49_232130 | organism=Toxoplasma_gondii_ME49 | gene_product=hypothetical protein | transcript_product=hypothetical protein | location=TGME49_chrVIII:1881330-1883888(+) | protein_length=446 |	TGME49_232130-t26_1-p1	30.7895	30.953	30.8971	30.895	30.8721	30.7337	1.8559e+09	2.0786e+09	1.9997e+09	1.9967e+09	1.9653e+09	1.7855e+09
TGME49_293440-t26_1-p1 | transcript=TGME49_293440-t26_1 | gene=TGME49_293440 | organism=Toxoplasma_gondii_ME49 | gene_product=hypothetical protein | transcript_product=hypothetical protein | location=TGME49_chrIa:321363-322979(-) | protein_length=538 | seq	TGME49_293440-t26_1-p1	30.7704	30.7635	30.5917	30.8274	30.6666	30.6295	1.8315e+09	1.8228e+09	1.6181e+09	1.9053e+09	1.7044e+09	1.6611e+09
TGME49_270550-t26_1-p1 | transcript=TGME49_270550-t26_1 | gene=TGME49_270550 | organism=Toxoplasma_gondii_ME49 | gene_product=gamma-glutamyl phosphate reductase, putative | transcript_product=gamma-glutamyl phosphate reductase, putative | location=TGME49_c	TGME49_270550-t26_1-p1	31.1548	31.1295	31.009	31.1197	30.848	30.9898	2.3908e+09	2.3492e+09	2.1609e+09	2.3333e+09	1.9328e+09	2.1324e+09
TGME49_275802-t26_1-p1 | transcript=TGME49_275802-t26_1 | gene=TGME49_275802 | organism=Toxoplasma_gondii_ME49 | gene_product=SRP72 RNA-binding domain-containing protein | transcript_product=SRP72 RNA-binding domain-containing protein | location=TGME49_chr	TGME49_275802-t26_1-p1	29.135	29.1516	28.8447	28.9846	28.9971	28.8722	5.8955e+08	5.9636e+08	4.8208e+08	5.3117e+08	5.358e+08	4.9136e+08
TGME49_274190-t26_1-p1 | transcript=TGME49_274190-t26_1 | gene=TGME49_274190 | organism=Toxoplasma_gondii_ME49 | gene_product=eukaryotic initiation factor 2B epsilon subunit, putative | transcript_product=eukaryotic initiation factor 2B epsilon subunit, pu	TGME49_274190-t26_1-p1	30.2299	30.0715	30.1806	30.0263	30.1166	30.0033	1.2592e+09	1.1283e+09	1.2169e+09	1.0935e+09	1.1641e+09	1.0762e+09
TGME49_216810-t26_1-p1 | transcript=TGME49_216810-t26_1 | gene=TGME49_216810 | organism=Toxoplasma_gondii_ME49 | gene_product=5-nucleotidase, C-terminal domain-containing protein | transcript_product=5-nucleotidase, C-terminal domain-containing protein |	TGME49_216810-t26_1-p1	29.634	29.4186	29.5625	29.6197	29.6204	29.4609	8.3315e+08	7.1758e+08	7.9285e+08	8.2493e+08	8.2535e+08	7.3894e+08
TGME49_209280-t26_1-p1 | transcript=TGME49_209280-t26_1 | gene=TGME49_209280 | organism=Toxoplasma_gondii_ME49 | gene_product=hypothetical protein | transcript_product=hypothetical protein | location=TGME49_chrIb:1178911-1188011(+) | protein_length=1600 |	TGME49_209280-t26_1-p1	29.3474	29.3417	29.3598	29.216	29.2913	29.3973	6.8302e+08	6.8037e+08	6.8895e+08	6.236e+08	6.5697e+08	7.0708e+08
TGME49_267800-t26_1-p1 | transcript=TGME49_267800-t26_1 | gene=TGME49_267800 | organism=Toxoplasma_gondii_ME49 | gene_product=dynamin-related protein DRPA | transcript_product=dynamin-related protein DRPA | location=TGME49_chrIX:346566-356769(+) | protein_	TGME49_267800-t26_1-p1	29.5005	29.4407	29.5983	29.4087	29.2951	29.4615	7.5953e+08	7.2866e+08	8.12759e+08	7.1267e+08	6.5874e+08	7.3924e+08
TGME49_316900-t26_1-p1 | transcript=TGME49_316900-t26_1 | gene=TGME49_316900 | organism=Toxoplasma_gondii_ME49 | gene_product=Sas10 C-terminal domain-containing protein | transcript_product=Sas10 C-terminal domain-containing protein | location=TGME49_chrXI	TGME49_316900-t26_1-p1	27.8312	27.8914	27.9482	28.0217	28.11	27.8442	2.388e+08	2.4897e+08	2.5896e+08	2.7251e+08	2.8971e+08	2.4095e+08
TGME49_265840-t26_1-p1 | transcript=TGME49_265840-t26_1 | gene=TGME49_265840 | organism=Toxoplasma_gondii_ME49 | gene_product=hypothetical protein | transcript_product=hypothetical protein | location=TGME49_chrIX:1418195-1425500(+) | protein_length=1338 |	TGME49_265840-t26_1-p1	30.712	30.767	30.7711	30.6263	30.584	30.5062	1.7589e+09	1.8272e+09	1.8324e+09	1.6574e+09	1.6095e+09	1.525e+09
TGME49_304520-t26_1-p1 | transcript=TGME49_304520-t26_1 | gene=TGME49_304520 | organism=Toxoplasma_gondii_ME49 | gene_product=hypothetical protein | transcript_product=hypothetical protein | location=TGME49_chrVIIa:533507-546136(+) | protein_length=1015 |	TGME49_304520-t26_1-p1	28.829	28.6852	28.531	29.2953	31.3528	29.7913	4.7686e+08	4.3162e+08	3.8788e+08	6.5882e+08	2.7424e+09	9.29099e+08
TGME49_297420-t26_1-p1 | transcript=TGME49_297420-t26_1 | gene=TGME49_297420 | organism=Toxoplasma_gondii_ME49 | gene_product=beta-tubulin cofactor D, putative | transcript_product=beta-tubulin cofactor D, putative | location=TGME49_chrII:1758976-1769905(-	TGME49_297420-t26_1-p1	30.0903	30.1542	30.1825	29.9505	29.9982	30.0989	1.1431e+09	1.1949e+09	1.2185e+09	1.0375e+09	1.0724e+09	1.1499e+09
TGME49_272640-t26_1-p1 | transcript=TGME49_272640-t26_1 | gene=TGME49_272640 | organism=Toxoplasma_gondii_ME49 | gene_product=eukaryotic initiation factor-2B, epsilon subunit, putative | transcript_product=eukaryotic initiation factor-2B, epsilon subunit,	TGME49_272640-t26_1-p1	29.972	29.8627	29.6746	30.1904	29.6654	29.7375	1.0531e+09	9.7627e+08	8.56949e+08	1.2252e+09	8.51511e+08	8.9511e+08
TGME49_261050-t26_1-p1 | transcript=TGME49_261050-t26_1 | gene=TGME49_261050 | organism=Toxoplasma_gondii_ME49 | gene_product=RNB family domain-containing protein | transcript_product=RNB family domain-containing protein | location=TGME49_chrVIIb:1885595-1	TGME49_261050-t26_1-p1	29.689	29.6703	29.45	29.6551	29.4891	29.5723	8.655e+08	8.544e+08	7.3341e+08	8.4543e+08	7.5355e+08	7.9827e+08
TGME49_205500-t26_1-p1 | transcript=TGME49_205500-t26_1 | gene=TGME49_205500 | organism=Toxoplasma_gondii_ME49 | gene_product=hypothetical protein | transcript_product=hypothetical protein | location=TGME49_chrVIIa:1366359-1373406(+) | protein_length=1037	TGME49_205500-t26_1-p1	28.8239	28.6891	28.3025	28.6225	28.4213	28.5803	4.7519e+08	4.3279e+08	3.3106e+08	4.1328e+08	3.5947e+08	4.0136e+08
TGME49_252210-t26_1-p1 | transcript=TGME49_252210-t26_1 | gene=TGME49_252210 | organism=Toxoplasma_gondii_ME49 | gene_product=pentatricopeptide repeat domain-containing protein | transcript_product=pentatricopeptide repeat domain-containing protein | locat	TGME49_252210-t26_1-p1	27.8104	27.7601	27.7876	27.8904	27.8515	28.0413	2.3537e+08	2.2731e+08	2.3169e+08	2.488e+08	2.4218e+08	2.7624e+08
TGME49_218070-t26_1-p1 | transcript=TGME49_218070-t26_1 | gene=TGME49_218070 | organism=Toxoplasma_gondii_ME49 | gene_product=hypothetical protein | transcript_product=hypothetical protein | location=TGME49_chrXII:1729307-1737254(-) | protein_length=1745 |	TGME49_218070-t26_1-p1	27.9454	28.1406	27.7434	27.9499	27.7633	27.8024	2.5847e+08	2.9591e+08	2.247e+08	2.5928e+08	2.2782e+08	2.3408e+08
TGME49_222230-t26_1-p1 | transcript=TGME49_222230-t26_1 | gene=TGME49_222230 | organism=Toxoplasma_gondii_ME49 | gene_product=hypothetical protein | transcript_product=hypothetical protein | location=TGME49_chrII:973850-982577(-) | protein_length=2493 | se	TGME49_222230-t26_1-p1	28.6942	28.3696	28.1166	28.2573	28.1511	28.0629	4.3431e+08	3.4682e+08	2.9104e+08	3.2085e+08	2.9807e+08	2.804e+08
TGME49_294860-t26_1-p1 | transcript=TGME49_294860-t26_1 | gene=TGME49_294860 | organism=Toxoplasma_gondii_ME49 | gene_product=hypothetical protein | transcript_product=hypothetical protein | location=TGME49_chrIa:1222119-1231108(+) | protein_length=2457 |	TGME49_294860-t26_1-p1	27.4183	26.9069	27.1941	26.9622	26.3657	26.4231	1.7936e+08	1.2583e+08	1.5355e+08	1.3075e+08	8.6472e+07	8.9979e+07
TGME49_241880-t26_1-p1 | transcript=TGME49_241880-t26_1 | gene=TGME49_241880 | organism=Toxoplasma_gondii_ME49 | gene_product=35-cyclic nucleotide phosphodiesterase domain-containing protein | transcript_product=35-cyclic nucleotide phosphodiesterase d	TGME49_241880-t26_1-p1	28.4723	28.1492	28.118	28.2361	28.2277	28.0859	3.7241e+08	2.9768e+08	2.9131e+08	3.1617e+08	3.1432e+08	2.849e+08
TGME49_304720-t26_1-p1 | transcript=TGME49_304720-t26_1 | gene=TGME49_304720 | organism=Toxoplasma_gondii_ME49 | gene_product=hypothetical protein | transcript_product=hypothetical protein | location=TGME49_chrVIIa:650529-671237(+) | protein_length=6036 |	TGME49_304720-t26_1-p1	28.1255	26.3805	27.8519	27.2919	24.3165	26.4848	2.9284e+08	8.7363e+07	2.4224e+08	1.6432e+08	2.0893e+07	9.3913e+07
TGME49_240380-t26_1-p1 | transcript=TGME49_240380-t26_1 | gene=TGME49_240380 | organism=Toxoplasma_gondii_ME49 | gene_product=hypothetical protein | transcript_product=hypothetical protein | location=TGME49_chrVI:1217424-1243175(+) | protein_length=4956 |	TGME49_240380-t26_1-p1	27.7044	26.8237	25.4509	27.8961	27.516	27.4213	2.187e+08	1.1878e+08	4.5864e+07	2.4979e+08	1.9193e+08	1.7974e+08
TGME49_223610-t26_1-p1 | transcript=TGME49_223610-t26_1 | gene=TGME49_223610 | organism=Toxoplasma_gondii_ME49 | gene_product=hypothetical protein | transcript_product=hypothetical protein | location=TGME49_chrX:3697080-3701807(-) | protein_length=1297 | s	TGME49_223610-t26_1-p1	26.1391	27.5107	27.1877	27.1883	27.5888	26.9214	7.3903e+07	1.9122e+08	1.5287e+08	1.5293e+08	2.0186e+08	1.271e+08
TGME49_268176-t26_1-p1 | transcript=TGME49_268176-t26_1 | gene=TGME49_268176 | organism=Toxoplasma_gondii_ME49 | gene_product=hypothetical protein | transcript_product=hypothetical protein | location=TGME49_chrVIII:6668429-6671260(+) | protein_length=701 |	TGME49_268176-t26_1-p1	26.8723	26.8488	27.2121	27.3298	27.1104	27.0754	1.2285e+08	1.2086e+08	1.5547e+08	1.6869e+08	1.4489e+08	1.4142e+08
TGME49_262780-t26_1-p1 | transcript=TGME49_262780-t26_1 | gene=TGME49_262780 | organism=Toxoplasma_gondii_ME49 | gene_product=FHA domain-containing protein | transcript_product=FHA domain-containing protein | location=TGME49_chrVIIb:1023157-1031571(-) | pr	TGME49_262780-t26_1-p1	28.8684	28.4188	28.5704	27.9953	28.9572	28.0483	4.9006e+08	3.5885e+08	3.9862e+08	2.6756e+08	5.2118e+08	2.7757e+08
TGME49_201250-t26_1-p1 | transcript=TGME49_201250-t26_1 | gene=TGME49_201250 | organism=Toxoplasma_gondii_ME49 | gene_product=histone lysine methyltransferase, SET, putative | transcript_product=histone lysine methyltransferase, SET, putative | location=TG	TGME49_201250-t26_1-p1	26.6078	25.6796	26.4955	26.8042	27.3607	26.9614	1.0227e+08	5.3745e+07	9.4613e+07	1.1718e+08	1.7234e+08	1.3067e+08
TGME49_234250-t26_1-p1 | transcript=TGME49_234250-t26_1 | gene=TGME49_234250 | organism=Toxoplasma_gondii_ME49 | gene_product=hypothetical protein | transcript_product=hypothetical protein | location=TGME49_chrX:4236367-4252113(-) | protein_length=2276 | s	TGME49_234250-t26_1-p1	26.1304	25.9053	25.385	25.7195	25.7556	26.0172	7.3457e+07	6.2844e+07	4.3817e+07	5.5252e+07	5.665e+07	6.7914e+07
TGME49_224270-t26_1-p1 | transcript=TGME49_224270-t26_1 | gene=TGME49_224270 | organism=Toxoplasma_gondii_ME49 | gene_product=hypothetical protein | transcript_product=hypothetical protein | location=TGME49_chrX:3139707-3150904(-) | protein_length=3378 | s	TGME49_224270-t26_1-p1	25.04	26.6342	27.618	26.6826	26.603	27.032	3.44971e+07	1.0416e+08	2.0599e+08	1.0771e+08	1.0193e+08	1.3723e+08
TGME49_206430-t26_1-p1 | transcript=TGME49_206430-t26_1 | gene=TGME49_206430 | organism=Toxoplasma_gondii_ME49 | gene_product=formin FRM1 | transcript_product=formin FRM1 | location=TGME49_chrVIIa:973851-990948(-) | protein_length=5009 | sequence_SO=chromo	TGME49_206430-t26_1-p1	25.1696	22.8062	27.3781	26.9825	24.3234	26.6315	3.77392e+07	7.33398e+06	1.7443e+08	1.326e+08	2.09929e+07	1.0396e+08
TGME49_248510-t26_1-p1 | transcript=TGME49_248510-t26_1 | gene=TGME49_248510 | organism=Toxoplasma_gondii_ME49 | gene_product=hypothetical protein | transcript_product=hypothetical protein | location=TGME49_chrXII:3895882-3935995(-) | protein_length=11933	TGME49_248510-t26_1-p1	26.5612	25.444	26.213	25.5499	25.6879	26.1104	9.90219e+07	4.56464e+07	7.7783e+07	4.9122e+07	5.4055e+07	7.2445e+07
TGME49_255700-t26_1-p1 | transcript=TGME49_255700-t26_1 | gene=TGME49_255700 | organism=Toxoplasma_gondii_ME49 | gene_product=hypothetical protein | transcript_product=hypothetical protein | location=TGME49_chrVIIb:4712094-4726257(-) | protein_length=3696	TGME49_255700-t26_1-p1	25.8478	26.2142	23.7727	26.2324	24.6907	25.6727	6.0391e+07	7.7849e+07	1.43315e+07	7.8841e+07	2.70789e+07	5.34887e+07
TGME49_309120-t26_1-p1 | transcript=TGME49_309120-t26_1 | gene=TGME49_309120 | organism=Toxoplasma_gondii_ME49 | gene_product=ribosomal protein RPL4 | transcript_product=ribosomal protein RPL4 | location=TGME49_chrXI:513855-515201(-) | protein_length=448 |	TGME49_309120-t26_1-p1	36.4381	36.3867	36.2801	36.4337	36.4115	36.2971	9.31031e+10	8.98409e+10	8.34421e+10	9.2818e+10	9.13991e+10	8.4431e+10
TGME49_201780-t26_1-p1 | transcript=TGME49_201780-t26_1 | gene=TGME49_201780 | organism=Toxoplasma_gondii_ME49 | gene_product=microneme protein MIC2 | transcript_product=microneme protein MIC2 | location=TGME49_chrVIIa:3794121-3797385(-) | protein_length=7	TGME49_201780-t26_1-p1	33.6028	33.4933	33.8505	33.9399	33.9725	33.9256	1.3045e+10	1.2092e+10	1.5489e+10	1.6479e+10	1.6855e+10	1.6316e+10
TGME49_227360-t26_1-p1 | transcript=TGME49_227360-t26_1 | gene=TGME49_227360 | organism=Toxoplasma_gondii_ME49 | gene_product=ribosomal protein RPL3 | transcript_product=ribosomal protein RPL3 | location=TGME49_chrX:994273-996966(-) | protein_length=389 |	TGME49_227360-t26_1-p1	35.3077	35.0066	34.7914	35.0518	34.7955	34.8962	4.2527e+10	3.4518e+10	2.9735e+10	3.5615e+10	2.9818e+10	3.1975e+10
TGME49_294200-t26_1-p1 | transcript=TGME49_294200-t26_1 | gene=TGME49_294200 | organism=Toxoplasma_gondii_ME49 | gene_product=glucose-6-phosphate 1-dehydrogenase | transcript_product=glucose-6-phosphate 1-dehydrogenase | location=TGME49_chrIa:698240-705095	TGME49_294200-t26_1-p1	33.016	32.8994	33.1909	33.2362	33.1749	33.2664	8.68579e+09	8.0111e+09	9.80509e+09	1.0118e+10	9.6969e+09	1.0332e+10
TGME49_309752-t26_1-p1 | transcript=TGME49_309752-t26_1 | gene=TGME49_309752 | organism=Toxoplasma_gondii_ME49 | gene_product=succinate-Coenzyme A ligase, beta subunit, putative | transcript_product=succinate-Coenzyme A ligase, beta subunit, putative | loc	TGME49_309752-t26_1-p1	30.398	30.1973	30.2521	30.3516	30.2936	30.2834	1.4148e+09	1.2311e+09	1.2788e+09	1.3701e+09	1.3161e+09	1.3068e+09
TGME49_205510-t26_1-p1 | transcript=TGME49_205510-t26_1 | gene=TGME49_205510 | organism=Toxoplasma_gondii_ME49 | gene_product=nucleolar protein 5, putative | transcript_product=nucleolar protein 5, putative | location=TGME49_chrVIIa:1360707-1364682(-) | pr	TGME49_205510-t26_1-p1	32.0574	32.2783	32.2114	32.1711	32.0769	32.2571	4.4694e+09	5.2089e+09	4.9726e+09	4.8357e+09	4.5302e+09	5.13271e+09
TGME49_300310-t26_1-p1 | transcript=TGME49_300310-t26_1 | gene=TGME49_300310 | organism=Toxoplasma_gondii_ME49 | gene_product=26S proteasome regulatory subunit, S6a family AAA ATpase | transcript_product=26S proteasome regulatory subunit, S6a family AAA AT	TGME49_300310-t26_1-p1	32.2729	32.3394	32.1672	32.3905	32.18	32.1345	5.18941e+09	5.4341e+09	4.8228e+09	5.63019e+09	4.8658e+09	4.7146e+09
TGME49_267080-t26_1-p1 | transcript=TGME49_267080-t26_1 | gene=TGME49_267080 | organism=Toxoplasma_gondii_ME49 | gene_product=26S protease regulatory subunit 4, putative | transcript_product=26S protease regulatory subunit 4, putative | location=TGME49_chr	TGME49_267080-t26_1-p1	29.84	30.0223	29.7462	29.9136	29.8831	29.6804	9.6103e+08	1.0905e+09	9.005e+08	1.0113e+09	9.902e+08	8.60399e+08
TGME49_277500-t26_1-p1 | transcript=TGME49_277500-t26_1 | gene=TGME49_277500 | organism=Toxoplasma_gondii_ME49 | gene_product=26S proteasome regulatory subunit 7, putative | transcript_product=26S proteasome regulatory subunit 7, putative | location=TGME49	TGME49_277500-t26_1-p1	31.3144	31.2724	31.1801	31.0627	31.1901	31.097	2.6704e+09	2.5938e+09	2.433e+09	2.2428e+09	2.4499e+09	2.2969e+09
TGME49_245490-t26_1-p1 | transcript=TGME49_245490-t26_1 | gene=TGME49_245490 | organism=Toxoplasma_gondii_ME49 | gene_product=microneme protein MIC8 | transcript_product=microneme protein MIC8 | location=TGME49_chrXII:2306394-2308448(+) | protein_length=68	TGME49_245490-t26_1-p1	29.3347	29.2534	29.3007	29.3779	29.3244	29.2655	6.7707e+08	6.3994e+08	6.613e+08	6.9766e+08	6.7224e+08	6.4535e+08
TGME49_233110-t26_1-p1 | transcript=TGME49_233110-t26_1 | gene=TGME49_233110 | organism=Toxoplasma_gondii_ME49 | gene_product=IMP dehydrogenas | transcript_product=IMP dehydrogenas | location=TGME49_chrVIII:2422638-2427795(+) | protein_length=551 | sequenc	TGME49_233110-t26_1-p1	31.6462	31.6617	31.4696	31.4913	31.3095	31.3455	3.3608e+09	3.3971e+09	2.9737e+09	3.0188e+09	2.6614e+09	2.7286e+09
TGME49_254690-t26_1-p1 | transcript=TGME49_254690-t26_1 | gene=TGME49_254690 | organism=Toxoplasma_gondii_ME49 | gene_product=phospholipase/carboxylesterase | transcript_product=phospholipase/carboxylesterase | location=TGME49_chrIII:1884115-1886854(+) | p	TGME49_254690-t26_1-p1	32.4054	32.298	32.4356	32.3813	32.1835	32.4216	5.6886e+09	5.2804e+09	5.809e+09	5.5941e+09	4.8774e+09	5.7527e+09
TGME49_222160-t26_1-p1 | transcript=TGME49_222160-t26_1 | gene=TGME49_222160 | organism=Toxoplasma_gondii_ME49 | gene_product=aldehyde dehydrogenase | transcript_product=aldehyde dehydrogenase | location=TGME49_chrII:918527-925169(-) | protein_length=497 |	TGME49_222160-t26_1-p1	31.695	31.6205	31.5307	31.5833	31.4801	31.4825	3.4766e+09	3.3015e+09	3.1024e+09	3.2175e+09	2.9954e+09	3.0003e+09
TGME49_237010-t26_1-p1 | transcript=TGME49_237010-t26_1 | gene=TGME49_237010 | organism=Toxoplasma_gondii_ME49 | gene_product=hypothetical protein | transcript_product=hypothetical protein | location=TGME49_chrX:5664772-5670664(-) | protein_length=645 | se	TGME49_237010-t26_1-p1	31.5439	31.3375	31.2859	31.4306	31.2764	31.3786	3.1308e+09	2.7134e+09	2.6181e+09	2.8943e+09	2.6009e+09	2.7919e+09
TGME49_261210-t26_1-p1 | transcript=TGME49_261210-t26_1 | gene=TGME49_261210 | organism=Toxoplasma_gondii_ME49 | gene_product=26s proteasome subunit p55, putative | transcript_product=26s proteasome subunit p55, putative | location=TGME49_chrVIIb:1830929-1	TGME49_261210-t26_1-p1	30.8993	30.9045	30.8758	30.7937	30.6176	30.697	2.0027e+09	2.01e+09	1.9703e+09	1.8614e+09	1.6475e+09	1.7407e+09
TGME49_304740-t26_1-p1 | transcript=TGME49_304740-t26_1 | gene=TGME49_304740 | organism=Toxoplasma_gondii_ME49 | gene_product=rhoptry kinase family protein ROP35 | transcript_product=rhoptry kinase family protein ROP35 | location=TGME49_chrVIIa:678262-6813	TGME49_304740-t26_1-p1	29.3622	29.401	29.6122	29.5326	29.5984	29.6395	6.901e+08	7.0888e+08	8.2066e+08	7.7662e+08	8.1285e+08	8.3631e+08
TGME49_229650-t26_1-p1 | transcript=TGME49_229650-t26_1 | gene=TGME49_229650 | organism=Toxoplasma_gondii_ME49 | gene_product=josephin protein | transcript_product=josephin protein | location=TGME49_chrVIII:361813-367389(-) | protein_length=412 | sequence_	TGME49_229650-t26_1-p1	31.5123	31.4493	31.4441	31.4033	31.2062	31.1861	3.0631e+09	2.9321e+09	2.9216e+09	2.8401e+09	2.4775e+09	2.4432e+09
TGME49_214440-t26_1-p1 | transcript=TGME49_214440-t26_1 | gene=TGME49_214440 | organism=Toxoplasma_gondii_ME49 | gene_product=4-phosphopantetheinyl transferase superfamily protein | transcript_product=4-phosphopantetheinyl transferase superfamily protein	TGME49_214440-t26_1-p1	32.0373	31.7709	31.7181	31.7343	31.7633	31.7557	4.40749e+09	3.6643e+09	3.5327e+09	3.5726e+09	3.645e+09	3.626e+09
TGME49_293470-t26_1-p1 | transcript=TGME49_293470-t26_1 | gene=TGME49_293470 | organism=Toxoplasma_gondii_ME49 | gene_product=hypothetical protein | transcript_product=hypothetical protein | location=TGME49_chrIa:348414-350725(-) | protein_length=400 | seq	TGME49_293470-t26_1-p1	31.0724	31.1284	31.0307	30.8186	31.0689	31.0222	2.258e+09	2.3474e+09	2.1937e+09	1.8938e+09	2.2525e+09	2.1808e+09
TGME49_286750-t26_1-p1 | transcript=TGME49_286750-t26_1 | gene=TGME49_286750 | organism=Toxoplasma_gondii_ME49 | gene_product=MA3 domain-containing protein | transcript_product=MA3 domain-containing protein | location=TGME49_chrV:1688720-1696027(+) | prote	TGME49_286750-t26_1-p1	29.598	29.4595	29.4832	29.5878	29.4852	29.4438	8.126e+08	7.3823e+08	7.5047e+08	8.0689e+08	7.5151e+08	7.3024e+08
TGME49_295040-t26_1-p1 | transcript=TGME49_295040-t26_1 | gene=TGME49_295040 | organism=Toxoplasma_gondii_ME49 | gene_product=HEAT repeat-containing protein | transcript_product=HEAT repeat-containing protein | location=TGME49_chrIa:1345929-1357349(-) | pr	TGME49_295040-t26_1-p1	31.125	31.0797	30.8674	31.0146	30.9825	30.9624	2.3418e+09	2.2695e+09	1.9589e+09	2.1693e+09	2.1216e+09	2.0923e+09
TGME49_300120-t26_1-p1 | transcript=TGME49_300120-t26_1 | gene=TGME49_300120 | organism=Toxoplasma_gondii_ME49 | gene_product=aminotransferase, class V superfamily protein | transcript_product=aminotransferase, class V superfamily protein | location=TGME49	TGME49_300120-t26_1-p1	31.6284	31.7092	31.6487	31.554	31.6573	31.5978	3.3197e+09	3.5108e+09	3.3668e+09	3.1528e+09	3.3869e+09	3.25e+09
TGME49_220860-t26_1-p1 | transcript=TGME49_220860-t26_1 | gene=TGME49_220860 | organism=Toxoplasma_gondii_ME49 | gene_product=DEAD/DEAH box helicase | transcript_product=DEAD/DEAH box helicase | location=TGME49_chrII:24997-28873(+) | protein_length=602 | s	TGME49_220860-t26_1-p1	30.0005	30.0894	29.8721	30.132	29.9438	29.855	1.0741e+09	1.1424e+09	9.82629e+08	1.1766e+09	1.0327e+09	9.71059e+08
TGME49_280370-t26_1-p1 | transcript=TGME49_280370-t26_1 | gene=TGME49_280370 | organism=Toxoplasma_gondii_ME49 | gene_product=hypothetical protein | transcript_product=hypothetical protein | location=TGME49_chrVIIa:492510-497888(+) | protein_length=665 | s	TGME49_280370-t26_1-p1	29.9123	30.2583	30.3337	30.2764	30.2539	30.0029	1.0104e+09	1.2843e+09	1.3532e+09	1.3005e+09	1.2804e+09	1.0759e+09
TGME49_313100-t26_1-p1 | transcript=TGME49_313100-t26_1 | gene=TGME49_313100 | organism=Toxoplasma_gondii_ME49 | gene_product=signal recognition particle SRP54 protein | transcript_product=signal recognition particle SRP54 protein | location=TGME49_chrXI:3	TGME49_313100-t26_1-p1	30.5	30.324	30.4635	30.4268	30.4556	30.1352	1.5185e+09	1.3441e+09	1.4806e+09	1.4434e+09	1.4725e+09	1.1792e+09
TGME49_261000-t26_1-p1 | transcript=TGME49_261000-t26_1 | gene=TGME49_261000 | organism=Toxoplasma_gondii_ME49 | gene_product=MutS domain V domain-containing protein | transcript_product=MutS domain V domain-containing protein | location=TGME49_chrVIIb:198	TGME49_261000-t26_1-p1	29.9937	29.7972	29.9962	29.9211	30.2599	30.1164	1.0691e+09	9.3292e+08	1.0709e+09	1.0166e+09	1.2857e+09	1.164e+09
TGME49_311210-t26_1-p1 | transcript=TGME49_311210-t26_1 | gene=TGME49_311210 | organism=Toxoplasma_gondii_ME49 | gene_product=hypothetical protein | transcript_product=hypothetical protein | location=TGME49_chrXI:1859046-1869362(+) | protein_length=1818 |	TGME49_311210-t26_1-p1	30.4444	30.5771	30.4636	30.4198	30.4476	30.5548	1.4611e+09	1.6019e+09	1.4807e+09	1.4364e+09	1.4643e+09	1.5773e+09
TGME49_233340-t26_1-p1 | transcript=TGME49_233340-t26_1 | gene=TGME49_233340 | organism=Toxoplasma_gondii_ME49 | gene_product=hypothetical protein | transcript_product=hypothetical protein | location=TGME49_chrVIII:2599736-2604789(-) | protein_length=877 |	TGME49_233340-t26_1-p1	27.9364	27.6879	27.4447	27.808	27.8025	27.8438	2.5685e+08	2.1621e+08	1.8267e+08	2.3498e+08	2.341e+08	2.4089e+08
TGME49_246982-t26_1-p1 | transcript=TGME49_246982-t26_1 | gene=TGME49_246982 | organism=Toxoplasma_gondii_ME49 | gene_product=hypothetical protein | transcript_product=hypothetical protein | location=TGME49_chrXII:3069174-3073064(-) | protein_length=1042 |	TGME49_246982-t26_1-p1	29.7379	30.0878	29.6863	29.8025	29.7256	29.5478	8.9539e+08	1.1411e+09	8.6392e+08	9.364e+08	8.8775e+08	7.8484e+08
TGME49_213770-t26_1-p1 | transcript=TGME49_213770-t26_1 | gene=TGME49_213770 | organism=Toxoplasma_gondii_ME49 | gene_product=Superkiller viralicidic activity 2 family 2, putative | transcript_product=Superkiller viralicidic activity 2 family 2, putative |	TGME49_213770-t26_1-p1	29.2333	29.4069	29.1786	29.3142	29.0865	29.4311	6.311e+08	7.1181e+08	6.0764e+08	6.6751e+08	5.7003e+08	7.2383e+08
TGME49_288040-t26_1-p1 | transcript=TGME49_288040-t26_1 | gene=TGME49_288040 | organism=Toxoplasma_gondii_ME49 | gene_product=hypothetical protein | transcript_product=hypothetical protein | location=TGME49_chrIX:2312107-2323164(-) | protein_length=1290 |	TGME49_288040-t26_1-p1	30.3491	30.3422	29.7808	30.3499	30.1116	30.2281	1.3677e+09	1.3612e+09	9.22419e+08	1.3685e+09	1.1601e+09	1.2577e+09
TGME49_249480-t26_1-p1 | transcript=TGME49_249480-t26_1 | gene=TGME49_249480 | organism=Toxoplasma_gondii_ME49 | gene_product=tetratricopeptide repeat-containing protein | transcript_product=tetratricopeptide repeat-containing protein | location=TGME49_chr	TGME49_249480-t26_1-p1	28.5821	28.4185	28.7383	28.584	28.6331	28.4969	4.0186e+08	3.5877e+08	4.478e+08	4.0239e+08	4.1632e+08	3.7881e+08
TGME49_318460-t26_1-p1 | transcript=TGME49_318460-t26_1 | gene=TGME49_318460 | organism=Toxoplasma_gondii_ME49 | gene_product=P-type ATPase of unknown pump specificity (type V) protein | transcript_product=P-type ATPase of unknown pump specificity (type V)	TGME49_318460-t26_1-p1	28.4478	28.41	28.5101	28.3298	28.4233	28.5743	3.6614e+08	3.5667e+08	3.823e+08	3.3738e+08	3.5996e+08	3.9969e+08
TGME49_226680-t26_1-p1 | transcript=TGME49_226680-t26_1 | gene=TGME49_226680 | organism=Toxoplasma_gondii_ME49 | gene_product=hypothetical protein | transcript_product=hypothetical protein | location=TGME49_chrX:1442897-1448473(-) | protein_length=899 | se	TGME49_226680-t26_1-p1	30.1285	30.2391	30.0276	30.1821	29.7832	29.5328	1.1738e+09	1.2673e+09	1.0945e+09	1.2182e+09	9.239e+08	7.7673e+08
TGME49_312280-t26_1-p1 | transcript=TGME49_312280-t26_1 | gene=TGME49_312280 | organism=Toxoplasma_gondii_ME49 | gene_product=pre-mRNA-splicing factor ATP-dependent RNA helicase, putative | transcript_product=pre-mRNA-splicing factor ATP-dependent RNA heli	TGME49_312280-t26_1-p1	29.0492	29.3726	29.3207	29.26	29.2615	29.1411	5.5548e+08	6.9507e+08	6.7054e+08	6.4289e+08	6.4358e+08	5.9202e+08
TGME49_285250-t26_1-p1 | transcript=TGME49_285250-t26_1 | gene=TGME49_285250 | organism=Toxoplasma_gondii_ME49 | gene_product=hypothetical protein | transcript_product=hypothetical protein | location=TGME49_chrV:2485341-2490089(+) | protein_length=1151 | s	TGME49_285250-t26_1-p1	27.8277	27.7306	27.7622	27.9211	27.7979	27.4668	2.3822e+08	2.2271e+08	2.2764e+08	2.5415e+08	2.3335e+08	1.855e+08
TGME49_212770-t26_1-p1 | transcript=TGME49_212770-t26_1 | gene=TGME49_212770 | organism=Toxoplasma_gondii_ME49 | gene_product=hypothetical protein | transcript_product=hypothetical protein | location=TGME49_chrV:587591-592553(-) | protein_length=940 | sequ	TGME49_212770-t26_1-p1	27.8249	27.4398	27.8949	27.3633	23.4454	22.9532	2.3775e+08	1.8206e+08	2.4957e+08	1.7265e+08	1.1423e+07	8.1207e+06
TGME49_202540-t26_1-p1 | transcript=TGME49_202540-t26_1 | gene=TGME49_202540 | organism=Toxoplasma_gondii_ME49 | gene_product=35-cyclic nucleotide phosphodiesterase domain-containing protein | transcript_product=35-cyclic nucleotide phosphodiesterase d	TGME49_202540-t26_1-p1	30.8233	30.5504	30.4209	30.7622	30.5114	29.7075	1.8999e+09	1.5725e+09	1.4375e+09	1.8212e+09	1.5305e+09	8.7667e+08
TGME49_320160-t26_1-p1 | transcript=TGME49_320160-t26_1 | gene=TGME49_320160 | organism=Toxoplasma_gondii_ME49 | gene_product=hypothetical protein | transcript_product=hypothetical protein | location=TGME49_chrIV:457167-463557(+) | protein_length=1862 | se	TGME49_320160-t26_1-p1	27.6326	27.6499	27.9703	28.3871	27.9209	28.1107	2.0809e+08	2.1059e+08	2.6296e+08	3.5104e+08	2.5411e+08	2.8984e+08
TGME49_249260-t26_1-p1 | transcript=TGME49_249260-t26_1 | gene=TGME49_249260 | organism=Toxoplasma_gondii_ME49 | gene_product=cell-cycle-associated protein kinase CDK, putative | transcript_product=cell-cycle-associated protein kinase CDK, putative | locat	TGME49_249260-t26_1-p1	28.7085	28.524	28.3157	28.5658	28.2956	28.3104	4.3866e+08	3.8598e+08	3.3409e+08	3.9734e+08	3.2948e+08	3.3288e+08
TGME49_293190-t26_1-p1 | transcript=TGME49_293190-t26_1 | gene=TGME49_293190 | organism=Toxoplasma_gondii_ME49 | gene_product=endonuclease/exonuclease/phosphatase family protein | transcript_product=endonuclease/exonuclease/phosphatase family protein | loc	TGME49_293190-t26_1-p1	29.2352	28.8777	28.6878	28.858	28.6497	28.5092	6.3194e+08	4.9325e+08	4.3241e+08	4.8653e+08	4.2112e+08	3.8205e+08
TGME49_214240-t26_1-p1 | transcript=TGME49_214240-t26_1 | gene=TGME49_214240 | organism=Toxoplasma_gondii_ME49 | gene_product=bromodomain-containing protein | transcript_product=bromodomain-containing protein | location=TGME49_chrX:6150609-6173324(+) | pro	TGME49_214240-t26_1-p1	27.9763	28.1969	28.0585	27.9655	27.8129	27.9651	2.6406e+08	3.0769e+08	2.7955e+08	2.6209e+08	2.3578e+08	2.6202e+08
TGME49_261430-t26_1-p1 | transcript=TGME49_261430-t26_1 | gene=TGME49_261430 | organism=Toxoplasma_gondii_ME49 | gene_product=hypothetical protein | transcript_product=hypothetical protein | location=TGME49_chrVIIb:1758528-1762519(-) | protein_length=1072	TGME49_261430-t26_1-p1	27.005	27.2261	27.5217	27.7693	27.4662	27.0901	1.3468e+08	1.5699e+08	1.9269e+08	2.2877e+08	1.8542e+08	1.4287e+08
TGME49_287980-t26_1-p1 | transcript=TGME49_287980-t26_1 | gene=TGME49_287980 | organism=Toxoplasma_gondii_ME49 | gene_product=FHA domain-containing protein | transcript_product=FHA domain-containing protein | location=TGME49_chrIX:2277753-2285889(-) | prot	TGME49_287980-t26_1-p1	26.1418	25.4929	25.9167	26.3661	26.3744	26.3576	7.4039e+07	4.722e+07	6.3344e+07	8.6495e+07	8.6994e+07	8.5984e+07
TGME49_220360-t26_1-p1 | transcript=TGME49_220360-t26_1 | gene=TGME49_220360 | organism=Toxoplasma_gondii_ME49 | gene_product=FAD binding domain-containing protein | transcript_product=FAD binding domain-containing protein | location=TGME49_chrV:320814-330	TGME49_220360-t26_1-p1	27.7277	27.5159	28.0272	27.5808	26.9051	27.4845	2.2227e+08	1.9191e+08	2.7355e+08	2.0075e+08	1.2567e+08	1.8779e+08
TGME49_264190-t26_1-p1 | transcript=TGME49_264190-t26_1 | gene=TGME49_264190 | organism=Toxoplasma_gondii_ME49 | gene_product=hypothetical protein | transcript_product=hypothetical protein | location=TGME49_chrVIIb:91358-97357(+) | protein_length=1818 | se	TGME49_264190-t26_1-p1	27.4351	27.6452	27.4257	27.5362	27.6364	27.5935	1.8146e+08	2.0991e+08	1.8029e+08	1.9464e+08	2.0864e+08	2.0252e+08
TGME49_249440-t26_1-p1 | transcript=TGME49_249440-t26_1 | gene=TGME49_249440 | organism=Toxoplasma_gondii_ME49 | gene_product=hypothetical protein | transcript_product=hypothetical protein | location=TGME49_chrXII:4535185-4540898(-) | protein_length=1795 |	TGME49_249440-t26_1-p1;TGME49_249425-t26_1-p1	25.6518	25.4347	25.6914	25.8325	25.5098	24.7171	5.272e+07	4.5352e+07	5.4186e+07	5.9751e+07	4.7776e+07	2.758e+07
TGME49_244500-t26_1-p1 | transcript=TGME49_244500-t26_1 | gene=TGME49_244500 | organism=Toxoplasma_gondii_ME49 | gene_product=Tubulin-tyrosine ligase family protein | transcript_product=Tubulin-tyrosine ligase family protein | location=TGME49_chrVI:3309568	TGME49_244500-t26_1-p1	27.1106	27.3175	26.6995	26.641	25.291	24.1885	1.4491e+08	1.6726e+08	1.0898e+08	1.0465e+08	4.1054e+07	1.91195e+07
TGME49_277940-t26_1-p1 | transcript=TGME49_277940-t26_1 | gene=TGME49_277940 | organism=Toxoplasma_gondii_ME49 | gene_product=hypothetical protein | transcript_product=hypothetical protein | location=TGME49_chrXII:6392404-6404251(-) | protein_length=2927 |	TGME49_277940-t26_1-p1	24.113	23.4628	24.2593	21.7006	26.1982	24.4557	1.81444e+07	1.1561e+07	2.00806e+07	3.4083e+06	7.699e+07	2.3009e+07
TGME49_247040-t26_1-p1 | transcript=TGME49_247040-t26_1 | gene=TGME49_247040 | organism=Toxoplasma_gondii_ME49 | gene_product=hypothetical protein | transcript_product=hypothetical protein | location=TGME49_chrXII:3120826-3127172(-) | protein_length=1140 |	TGME49_247040-t26_1-p1	27.5849	28.1292	23.5772	27.8164	23.9155	28.2111	2.0132e+08	2.9358e+08	1.25157e+07	2.3636e+08	1.58231e+07	3.1074e+08
TGME49_316650-t26_1-p1 | transcript=TGME49_316650-t26_1 | gene=TGME49_316650 | organism=Toxoplasma_gondii_ME49 | gene_product=hypothetical protein | transcript_product=hypothetical protein | location=TGME49_chrXI:5458530-5463502(-) | protein_length=1315 |	TGME49_316650-t26_1-p1	23.9575	24.7128	24.1076	24.3678	24.3599	24.0653	1.62906e+07	2.7497e+07	1.8076e+07	2.1649e+07	2.1531e+07	1.7554e+07
TGME49_232350-t26_1-p1 | transcript=TGME49_232350-t26_1 | gene=TGME49_232350 | organism=Toxoplasma_gondii_ME49 | gene_product=lactate dehydrogenase LDH1 | transcript_product=lactate dehydrogenase LDH1 | location=TGME49_chrVIII:2028207-2029734(+) | protein_	TGME49_232350-t26_1-p1	35.3205	35.4673	35.4929	35.3234	35.2714	35.2431	4.2907e+10	4.7503e+10	4.8352e+10	4.2995e+10	4.1472e+10	4.0667e+10
TGME49_288650-t26_1-p1 | transcript=TGME49_288650-t26_1 | gene=TGME49_288650 | organism=Toxoplasma_gondii_ME49 | gene_product=dense granule protein GRA12 | transcript_product=dense granule protein GRA12 | location=TGME49_chrIX:2657225-2659018(-) | protein_	TGME49_288650-t26_1-p1	36.3941	36.3556	36.62	36.5275	36.5933	36.5371	9.03051e+10	8.793e+10	1.0561e+11	9.9054e+10	1.0368e+11	9.97149e+10
TGME49_263090-t26_1-p1 | transcript=TGME49_263090-t26_1 | gene=TGME49_263090 | organism=Toxoplasma_gondii_ME49 | gene_product=14-3-3 protein | transcript_product=14-3-3 protein | location=TGME49_chrVIIb:813151-815788(+) | protein_length=323 | sequence_SO=c	TGME49_263090-t26_1-p1	35.5776	35.36	35.58	35.4498	35.4177	35.4324	5.1276e+10	4.4097e+10	5.1363e+10	4.693e+10	4.5898e+10	4.6368e+10
TGME49_249900-t26_1-p1 | transcript=TGME49_249900-t26_1 | gene=TGME49_249900 | organism=Toxoplasma_gondii_ME49 | gene_product=adenine nucleotide translocator, putative | transcript_product=adenine nucleotide translocator, putative | location=TGME49_chrXII:	TGME49_249900-t26_1-p1	34.4987	34.4204	34.53	34.5005	34.5706	34.565	2.4274e+10	2.2992e+10	2.4807e+10	2.4305e+10	2.5514e+10	2.5416e+10
TGME49_291890-t26_1-p1 | transcript=TGME49_291890-t26_1 | gene=TGME49_291890 | organism=Toxoplasma_gondii_ME49 | gene_product=microneme protein MIC1 | transcript_product=microneme protein MIC1 | location=TGME49_chrIX:4394433-4396776(-) | protein_length=456	TGME49_291890-t26_1-p1	34.4844	34.3146	34.8254	34.7873	34.7892	34.8856	2.4035e+10	2.1366e+10	3.0443e+10	2.9649e+10	2.9689e+10	3.1741e+10
TGME49_291960-t26_1-p1 | transcript=TGME49_291960-t26_1 | gene=TGME49_291960 | organism=Toxoplasma_gondii_ME49 | gene_product=rhoptry kinase family protein ROP40 (incomplete catalytic triad) | transcript_product=rhoptry kinase family protein ROP40 (incompl	TGME49_291960-t26_1-p1	34.3406	34.3022	34.4447	34.4514	34.2122	34.332	2.1754e+10	2.1183e+10	2.3383e+10	2.3491e+10	1.9902e+10	2.1625e+10
TGME49_208030-t26_1-p1 | transcript=TGME49_208030-t26_1 | gene=TGME49_208030 | organism=Toxoplasma_gondii_ME49 | gene_product=microneme protein MIC4 | transcript_product=microneme protein MIC4 | location=TGME49_chrIb:531695-533437(+) | protein_length=580 |	TGME49_208030-t26_1-p1	31.4162	31.3576	31.4857	31.5953	31.5242	31.4873	2.8657e+09	2.7516e+09	3.007e+09	3.2443e+09	3.0884e+09	3.0104e+09
TGME49_290200-t26_1-p1 | transcript=TGME49_290200-t26_1 | gene=TGME49_290200 | organism=Toxoplasma_gondii_ME49 | gene_product=NAD/NADP octopine/nopaline dehydrogenase, alpha-helical domain-containing protein | transcript_product=NAD/NADP octopine/nopaline	TGME49_290200-t26_1-p1	34.1941	34.1518	34.304	34.3885	34.2519	34.2916	1.9654e+10	1.9086e+10	2.1209e+10	2.2489e+10	2.0458e+10	2.1028e+10
TGME49_301440-t26_1-p1 | transcript=TGME49_301440-t26_1 | gene=TGME49_301440 | organism=Toxoplasma_gondii_ME49 | gene_product=calcium-dependent protein kinase CDPK1 | transcript_product=calcium-dependent protein kinase CDPK1 | location=TGME49_chrIV:2480948	TGME49_301440-t26_1-p1	32.044	32.074	32.1072	32.0832	31.9398	31.9908	4.4281e+09	4.521e+09	4.62611e+09	4.54999e+09	4.1194e+09	4.2677e+09
TGME49_209600-t26_1-p1 | transcript=TGME49_209600-t26_1 | gene=TGME49_209600 | organism=Toxoplasma_gondii_ME49 | gene_product=hypothetical protein | transcript_product=hypothetical protein | location=TGME49_chrIb:1356941-1358765(-) | protein_length=451 | s	TGME49_209600-t26_1-p1	32.4442	32.4933	32.5255	32.5838	32.4783	32.5333	5.84351e+09	6.0458e+09	6.1825e+09	6.4372e+09	5.9834e+09	6.216e+09
TGME49_252220-t26_1-p1 | transcript=TGME49_252220-t26_1 | gene=TGME49_252220 | organism=Toxoplasma_gondii_ME49 | gene_product=tetratricopeptide repeat domain containing protein | transcript_product=tetratricopeptide repeat domain containing protein | locat	TGME49_252220-t26_1-p1	33.045	33.0285	32.9574	33.0148	33.0941	32.9802	8.8622e+09	8.76159e+09	8.3402e+09	8.67861e+09	9.1687e+09	8.47259e+09
TGME49_297500-t26_1-p1 | transcript=TGME49_297500-t26_1 | gene=TGME49_297500 | organism=Toxoplasma_gondii_ME49 | gene_product=T-complex protein 1 eta subunit | transcript_product=T-complex protein 1 eta subunit | location=TGME49_chrII:1831235-1838793(-) |	TGME49_297500-t26_1-p1	33.2605	33.2178	33.2632	33.1715	33.1922	33.2851	1.029e+10	9.9895e+09	1.0309e+10	9.67419e+09	9.8137e+09	1.0467e+10
TGME49_311240-t26_1-p1 | transcript=TGME49_311240-t26_1 | gene=TGME49_311240 | organism=Toxoplasma_gondii_ME49 | gene_product=DnaJ family chaperone, putative | transcript_product=DnaJ family chaperone, putative | location=TGME49_chrXI:1903328-1908342(-) |	TGME49_311240-t26_1-p1	32.5498	32.4495	32.4592	32.5101	32.5541	32.5288	6.2875e+09	5.86519e+09	5.9045e+09	6.1165e+09	6.306e+09	6.19649e+09
TGME49_218780-t26_1-p1 | transcript=TGME49_218780-t26_1 | gene=TGME49_218780 | organism=Toxoplasma_gondii_ME49 | gene_product=phosphoserine aminotransferase, putative | transcript_product=phosphoserine aminotransferase, putative | location=TGME49_chrXII:13	TGME49_218780-t26_1-p1	31.7079	31.5507	31.5406	31.6186	31.5354	31.4367	3.5078e+09	3.1456e+09	3.1237e+09	3.2971e+09	3.1124e+09	2.9066e+09
TGME49_251500-t26_1-p1 | transcript=TGME49_251500-t26_1 | gene=TGME49_251500 | organism=Toxoplasma_gondii_ME49 | gene_product=eukaryotic initiation factor-3, subunit 3, putative | transcript_product=eukaryotic initiation factor-3, subunit 3, putative | loc	TGME49_251500-t26_1-p1	31.2578	31.2769	31.0538	31.1274	31.2359	31.2271	2.5677e+09	2.6018e+09	2.2291e+09	2.3457e+09	2.529e+09	2.5135e+09
TGME49_263520-t26_1-p1 | transcript=TGME49_263520-t26_1 | gene=TGME49_263520 | organism=Toxoplasma_gondii_ME49 | gene_product=microtubule associated protein SPM1 | transcript_product=microtubule associated protein SPM1 | location=TGME49_chrVIIb:498809-5008	TGME49_263520-t26_1-p1	31.6258	31.5197	31.7308	31.81	31.6709	31.5665	3.3137e+09	3.0788e+09	3.5638e+09	3.7651e+09	3.419e+09	3.1803e+09
TGME49_246580-t26_1-p1 | transcript=TGME49_246580-t26_1 | gene=TGME49_246580 | organism=Toxoplasma_gondii_ME49 | gene_product=hypothetical protein | transcript_product=hypothetical protein | location=TGME49_chrXII:2863310-2866992(+) | protein_length=383 |	TGME49_246580-t26_1-p1	30.9864	31.2158	31.2836	31.2211	31.3269	31.2457	2.1274e+09	2.4939e+09	2.614e+09	2.5032e+09	2.6937e+09	2.5462e+09
TGME49_277000-t26_1-p1 | transcript=TGME49_277000-t26_1 | gene=TGME49_277000 | organism=Toxoplasma_gondii_ME49 | gene_product=transport protein Sec24, putative | transcript_product=transport protein Sec24, putative | location=TGME49_chrXII:6793742-6802522(	TGME49_277000-t26_1-p1	31.7158	31.9166	31.9449	31.8116	31.896	31.6501	3.527e+09	4.0537e+09	4.1339e+09	3.7691e+09	3.9963e+09	3.3699e+09
TGME49_234505-t26_1-p1 | transcript=TGME49_234505-t26_1 | gene=TGME49_234505 | organism=Toxoplasma_gondii_ME49 | gene_product=phenylalanyl-tRNA synthetase alpha chain A, putative | transcript_product=phenylalanyl-tRNA synthetase alpha chain A, putative | l	TGME49_234505-t26_1-p1	31.595	31.5189	31.5042	31.5489	31.5449	31.5672	3.2437e+09	3.077e+09	3.0458e+09	3.1416e+09	3.1331e+09	3.1819e+09
TGME49_261010-t26_1-p1 | transcript=TGME49_261010-t26_1 | gene=TGME49_261010 | organism=Toxoplasma_gondii_ME49 | gene_product=tat-binding family protein, putative | transcript_product=tat-binding family protein, putative | location=TGME49_chrVIIb:1973935-1	TGME49_261010-t26_1-p1	30.2068	30.1992	30.3449	30.1715	30.2976	30.333	1.2392e+09	1.2327e+09	1.3637e+09	1.2093e+09	1.3197e+09	1.3525e+09
TGME49_306190-t26_1-p1 | transcript=TGME49_306190-t26_1 | gene=TGME49_306190 | organism=Toxoplasma_gondii_ME49 | gene_product=hypothetical protein | transcript_product=hypothetical protein | location=TGME49_chrIX:5819202-5822297(+) | protein_length=469 | s	TGME49_306190-t26_1-p1	31.0487	31.1063	31.2572	31.4067	31.5736	31.7677	2.2212e+09	2.3117e+09	2.5666e+09	2.8468e+09	3.1959e+09	3.6562e+09
TGME49_238950-t26_1-p1 | transcript=TGME49_238950-t26_1 | gene=TGME49_238950 | organism=Toxoplasma_gondii_ME49 | gene_product=fatty acyl-CoA desaturase, putative | transcript_product=fatty acyl-CoA desaturase, putative | location=TGME49_chrVI:333714-343136	TGME49_238950-t26_1-p1	30.9651	30.6166	30.8561	30.6838	30.9797	31.0274	2.0961e+09	1.6463e+09	1.9436e+09	1.7248e+09	2.1175e+09	2.1886e+09
TGME49_247220-t26_1-p1 | transcript=TGME49_247220-t26_1 | gene=TGME49_247220 | organism=Toxoplasma_gondii_ME49 | gene_product=nudix -type motif 9 isoform a family protein | transcript_product=nudix -type motif 9 isoform a family protein | location=TGME49_c	TGME49_247220-t26_1-p1	30.5336	30.3777	30.4181	30.5084	30.4448	30.3807	1.5543e+09	1.3951e+09	1.4347e+09	1.5274e+09	1.4615e+09	1.398e+09
TGME49_263730-t26_1-p1 | transcript=TGME49_263730-t26_1 | gene=TGME49_263730 | organism=Toxoplasma_gondii_ME49 | gene_product=FAD-dependent glycerol-3-phosphate dehydrogenase | transcript_product=FAD-dependent glycerol-3-phosphate dehydrogenase | location=	TGME49_263730-t26_1-p1	31.6308	31.5817	31.5988	31.5557	31.6073	31.6705	3.3253e+09	3.214e+09	3.2522e+09	3.1566e+09	3.2715e+09	3.418e+09
TGME49_256840-t26_1-p1 | transcript=TGME49_256840-t26_1 | gene=TGME49_256840 | organism=Toxoplasma_gondii_ME49 | gene_product=hypothetical protein | transcript_product=hypothetical protein | location=TGME49_chrVIIb:4404817-4411300(-) | protein_length=764 |	TGME49_256840-t26_1-p1;TGME49_327500-t26_1-p1	30.3836	30.4493	30.535	30.5012	30.7227	30.6233	1.4008e+09	1.4661e+09	1.5558e+09	1.5198e+09	1.772e+09	1.654e+09
TGME49_271440-t26_1-p1 | transcript=TGME49_271440-t26_1 | gene=TGME49_271440 | organism=Toxoplasma_gondii_ME49 | gene_product=NPL4 family protein | transcript_product=NPL4 family protein | location=TGME49_chrVIII:4490437-4496076(-) | protein_length=502 | s	TGME49_271440-t26_1-p1	31.5749	31.5452	31.4288	31.3878	31.2864	31.3987	3.1988e+09	3.1337e+09	2.8907e+09	2.8098e+09	2.619e+09	2.8311e+09
TGME49_294360-t26_1-p1 | transcript=TGME49_294360-t26_1 | gene=TGME49_294360 | organism=Toxoplasma_gondii_ME49 | gene_product=ubiquitin specific protease 39 isoform 2, putative | transcript_product=ubiquitin specific protease 39 isoform 2, putative | locat	TGME49_294360-t26_1-p1	31.6781	31.7572	31.4976	31.6457	31.5421	31.4437	3.4361e+09	3.6297e+09	3.0319e+09	3.3598e+09	3.1269e+09	2.9208e+09
TGME49_216050-t26_1-p1 | transcript=TGME49_216050-t26_1 | gene=TGME49_216050 | organism=Toxoplasma_gondii_ME49 | gene_product=tetratricopeptide repeat-containing protein | transcript_product=tetratricopeptide repeat-containing protein | location=TGME49_chr	TGME49_216050-t26_1-p1	31.0601	30.74	30.7603	30.8717	30.7017	30.6612	2.2388e+09	1.7933e+09	1.8187e+09	1.9647e+09	1.7464e+09	1.698e+09
TGME49_260320-t26_1-p1 | transcript=TGME49_260320-t26_1 | gene=TGME49_260320 | organism=Toxoplasma_gondii_ME49 | gene_product=Noc2p family protein | transcript_product=Noc2p family protein | location=TGME49_chrVIIb:2351544-2357464(+) | protein_length=1036	TGME49_260320-t26_1-p1	31.241	31.1176	31.3965	31.4573	31.5804	31.5814	2.5379e+09	2.3299e+09	2.8267e+09	2.9484e+09	3.2111e+09	3.2133e+09
TGME49_258740-t26_1-p1 | transcript=TGME49_258740-t26_1 | gene=TGME49_258740 | organism=Toxoplasma_gondii_ME49 | gene_product=eukaryotic initiation factor-2A, putative | transcript_product=eukaryotic initiation factor-2A, putative | location=TGME49_chrVIIb	TGME49_258740-t26_1-p1	30.6833	30.5945	30.3361	30.5599	30.4158	30.4799	1.7242e+09	1.6213e+09	1.3554e+09	1.5829e+09	1.4324e+09	1.4975e+09
TGME49_215560-t26_1-p1 | transcript=TGME49_215560-t26_1 | gene=TGME49_215560 | organism=Toxoplasma_gondii_ME49 | gene_product=histone arginine methyltransferase PRMT5 | transcript_product=histone arginine methyltransferase PRMT5 | location=TGME49_chrX:7017	TGME49_215560-t26_1-p1	31.3487	31.3575	31.3774	31.346	31.2154	31.1882	2.7346e+09	2.7513e+09	2.7896e+09	2.7296e+09	2.4933e+09	2.4468e+09
TGME49_286920-t26_1-p1 | transcript=TGME49_286920-t26_1 | gene=TGME49_286920 | organism=Toxoplasma_gondii_ME49 | gene_product=SWIRM domain-containing protein | transcript_product=SWIRM domain-containing protein | location=TGME49_chrV:1637614-1644989(+) | p	TGME49_286920-t26_1-p1	30.7246	30.723	30.7749	30.6779	30.661	30.6226	1.7743e+09	1.7723e+09	1.8372e+09	1.7178e+09	1.6978e+09	1.6532e+09
TGME49_301390-t26_1-p1 | transcript=TGME49_301390-t26_1 | gene=TGME49_301390 | organism=Toxoplasma_gondii_ME49 | gene_product=ribosome biogenesis protein BOP1, putative | transcript_product=ribosome biogenesis protein BOP1, putative | location=TGME49_chrIV	TGME49_301390-t26_1-p1	29.8536	29.6344	29.7894	29.8246	29.7954	29.7495	9.7013e+08	8.3339e+08	9.2793e+08	9.5084e+08	9.3179e+08	9.0261e+08
TGME49_247000-t26_1-p1 | transcript=TGME49_247000-t26_1 | gene=TGME49_247000 | organism=Toxoplasma_gondii_ME49 | gene_product=tetratricopeptide repeat-containing protein | transcript_product=tetratricopeptide repeat-containing protein | location=TGME49_chr	TGME49_247000-t26_1-p1	27.6931	27.6399	27.8779	27.511	27.9572	27.8304	2.1699e+08	2.0914e+08	2.4665e+08	1.9127e+08	2.6058e+08	2.3866e+08
TGME49_321410-t26_1-p1 | transcript=TGME49_321410-t26_1 | gene=TGME49_321410 | organism=Toxoplasma_gondii_ME49 | gene_product=hypothetical protein | transcript_product=hypothetical protein | location=TGME49_chrIb:1826752-1838525(-) | protein_length=1920 |	TGME49_321410-t26_1-p1	29.4099	28.9516	29.329	29.6367	29.4208	29.4719	7.1329e+08	5.1916e+08	6.7437e+08	8.3471e+08	7.187e+08	7.446e+08
TGME49_289310-t26_1-p1 | transcript=TGME49_289310-t26_1 | gene=TGME49_289310 | organism=Toxoplasma_gondii_ME49 | gene_product=cullin family protein | transcript_product=cullin family protein | location=TGME49_chrIX:3165985-3175565(-) | protein_length=916 |	TGME49_289310-t26_1-p1	28.4806	28.6712	28.1902	28.5807	28.3669	28.309	3.7455e+08	4.2746e+08	3.0626e+08	4.0146e+08	3.4617e+08	3.3255e+08
TGME49_218610-t26_1-p1 | transcript=TGME49_218610-t26_1 | gene=TGME49_218610 | organism=Toxoplasma_gondii_ME49 | gene_product=ATPase (DUF699) protein | transcript_product=ATPase (DUF699) protein | location=TGME49_chrXII:1365292-1375295(-) | protein_length=	TGME49_218610-t26_1-p1	30.0557	30.2195	30.1511	29.8802	30.2193	29.7013	1.116e+09	1.2502e+09	1.1923e+09	9.8817e+08	1.25e+09	8.7296e+08
TGME49_229750-t26_1-p1 | transcript=TGME49_229750-t26_1 | gene=TGME49_229750 | organism=Toxoplasma_gondii_ME49 | gene_product=hypothetical protein | transcript_product=hypothetical protein | location=TGME49_chrVIII:417978-428448(-) | protein_length=1364 |	TGME49_229750-t26_1-p1	29.4272	29.382	29.3568	29.3796	29.2942	29.3233	7.2187e+08	6.9961e+08	6.8752e+08	6.9847e+08	6.5832e+08	6.7175e+08
TGME49_254490-t26_1-p1 | transcript=TGME49_254490-t26_1 | gene=TGME49_254490 | organism=Toxoplasma_gondii_ME49 | gene_product=Sel1 repeat-containing protein | transcript_product=Sel1 repeat-containing protein | location=TGME49_chrIII:1773058-1787707(+) | p	TGME49_254490-t26_1-p1	29.7695	29.8087	29.8948	29.7687	29.7753	29.9422	9.152e+08	9.40429e+08	9.9823e+08	9.1471e+08	9.18849e+08	1.0316e+09
TGME49_225860-t26_1-p1 | transcript=TGME49_225860-t26_1 | gene=TGME49_225860 | organism=Toxoplasma_gondii_ME49 | gene_product=hypothetical protein | transcript_product=hypothetical protein | location=TGME49_chrX:1989154-1994106(-) | protein_length=1057 | s	TGME49_225860-t26_1-p1	30.153	30.146	30.2054	30.0237	29.9937	29.9894	1.1939e+09	1.1881e+09	1.238e+09	1.0915e+09	1.0691e+09	1.0659e+09
TGME49_252340-t26_1-p1 | transcript=TGME49_252340-t26_1 | gene=TGME49_252340 | organism=Toxoplasma_gondii_ME49 | gene_product=hypothetical protein | transcript_product=hypothetical protein | location=TGME49_chrIII:497620-504137(+) | protein_length=1243 | s	TGME49_252340-t26_1-p1	29.7885	29.7217	30.2832	29.9431	29.9478	29.9378	9.273e+08	8.8535e+08	1.3066e+09	1.0322e+09	1.0356e+09	1.0284e+09
TGME49_226510-t26_1-p1 | transcript=TGME49_226510-t26_1 | gene=TGME49_226510 | organism=Toxoplasma_gondii_ME49 | gene_product=Sec23/Sec24 trunk domain-containing protein | transcript_product=Sec23/Sec24 trunk domain-containing protein | location=TGME49_chr	TGME49_226510-t26_1-p1	29.4418	29.3008	29.4216	29.385	29.2464	29.4405	7.2921e+08	6.6131e+08	7.1908e+08	7.0107e+08	6.3685e+08	7.2857e+08
TGME49_242790-t26_1-p1 | transcript=TGME49_242790-t26_1 | gene=TGME49_242790 | organism=Toxoplasma_gondii_ME49 | gene_product=trichohyalin, putative | transcript_product=trichohyalin, putative | location=TGME49_chrVI:2288582-2306613(+) | protein_length=176	TGME49_242790-t26_1-p1	29.0835	29.0965	28.8175	29.3005	28.7615	28.9252	5.6885e+08	5.7403e+08	4.7308e+08	6.6118e+08	4.5507e+08	5.0974e+08
TGME49_225020-t26_1-p1 | transcript=TGME49_225020-t26_1 | gene=TGME49_225020 | organism=Toxoplasma_gondii_ME49 | gene_product=hypothetical protein | transcript_product=hypothetical protein | location=TGME49_chrX:2578813-2583373(-) | protein_length=1010 | s	TGME49_225020-t26_1-p1	28.0432	27.8965	28.2049	28.1488	27.9393	27.914	2.7659e+08	2.4985e+08	3.0939e+08	2.976e+08	2.5737e+08	2.529e+08
TGME49_297530-t26_1-p1 | transcript=TGME49_297530-t26_1 | gene=TGME49_297530 | organism=Toxoplasma_gondii_ME49 | gene_product=DNA-directed RNA polymerase I RPA2 | transcript_product=DNA-directed RNA polymerase I RPA2 | location=TGME49_chrII:1860788-1879275	TGME49_297530-t26_1-p1	29.4574	29.655	29.2935	29.4481	29.3668	29.4737	7.3717e+08	8.4538e+08	6.5798e+08	7.3242e+08	6.9227e+08	7.4556e+08
TGME49_318260-t26_1-p1 | transcript=TGME49_318260-t26_1 | gene=TGME49_318260 | organism=Toxoplasma_gondii_ME49 | gene_product=transcription initiation factor TFIID subunit TAF5 | transcript_product=transcription initiation factor TFIID subunit TAF5 | locat	TGME49_318260-t26_1-p1	29.792	29.8133	30.0029	29.7676	29.8006	29.7136	9.2959e+08	9.43389e+08	1.0759e+09	9.1399e+08	9.3514e+08	8.8039e+08
TGME49_291820-t26_1-p1 | transcript=TGME49_291820-t26_1 | gene=TGME49_291820 | organism=Toxoplasma_gondii_ME49 | gene_product=RNA helicase (UPF2 interacting domain) protein | transcript_product=RNA helicase (UPF2 interacting domain) protein | location=TGME	TGME49_291820-t26_1-p1	28.2239	28.504	28.3649	28.2379	28.2968	28.0617	3.135e+08	3.8067e+08	3.4568e+08	3.1657e+08	3.2976e+08	2.8017e+08
TGME49_224210-t26_1-p1 | transcript=TGME49_224210-t26_1 | gene=TGME49_224210 | organism=Toxoplasma_gondii_ME49 | gene_product=hypothetical protein | transcript_product=hypothetical protein | location=TGME49_chrX:3225503-3238161(-) | protein_length=1356 | s	TGME49_224210-t26_1-p1	27.5119	27.4573	27.6673	27.2673	27.8219	27.795	1.9138e+08	1.8428e+08	2.1315e+08	1.6154e+08	2.3726e+08	2.3287e+08
TGME49_224660-t26_1-p1 | transcript=TGME49_224660-t26_1 | gene=TGME49_224660 | organism=Toxoplasma_gondii_ME49 | gene_product=transcription factor s-ii (tfiis), central domain-containing protein | transcript_product=transcription factor s-ii (tfiis), centr	TGME49_224660-t26_1-p1	28.2073	28.2147	27.6488	27.9959	27.8628	28.159	3.0992e+08	3.1151e+08	2.1044e+08	2.6767e+08	2.4408e+08	2.9972e+08
TGME49_312190-t26_1-p1 | transcript=TGME49_312190-t26_1 | gene=TGME49_312190 | organism=Toxoplasma_gondii_ME49 | gene_product=hypothetical protein | transcript_product=hypothetical protein | location=TGME49_chrXI:2477549-2492098(+) | protein_length=2275 |	TGME49_312190-t26_1-p1	28.3242	28.2579	28.4464	28.38	28.5068	28.4313	3.3607e+08	3.2097e+08	3.6577e+08	3.4933e+08	3.8143e+08	3.6198e+08
TGME49_213790-t26_1-p1 | transcript=TGME49_213790-t26_1 | gene=TGME49_213790 | organism=Toxoplasma_gondii_ME49 | gene_product=hypothetical protein | transcript_product=hypothetical protein | location=TGME49_chrV:1325594-1339547(+) | protein_length=1761 | s	TGME49_213790-t26_1-p1	28.8231	28.9491	28.7737	28.8071	28.5029	28.0139	4.7493e+08	5.1827e+08	4.5892e+08	4.6969e+08	3.8038e+08	2.7104e+08
TGME49_232540-t26_1-p1 | transcript=TGME49_232540-t26_1 | gene=TGME49_232540 | organism=Toxoplasma_gondii_ME49 | gene_product=FAD binding domain-containing protein | transcript_product=FAD binding domain-containing protein | location=TGME49_chrVIII:2148530	TGME49_232540-t26_1-p1	28.4808	28.4199	28.2464	28.6137	28.5006	28.5543	3.746e+08	3.5911e+08	3.1844e+08	4.1075e+08	3.7978e+08	3.9418e+08
TGME49_229490-t26_1-p1 | transcript=TGME49_229490-t26_1 | gene=TGME49_229490 | organism=Toxoplasma_gondii_ME49 | gene_product=tetratricopeptide repeat-containing protein | transcript_product=tetratricopeptide repeat-containing protein | location=TGME49_chr	TGME49_229490-t26_1-p1	26.6472	26.488	26.4149	26.192	26.3461	26.2031	1.051e+08	9.41211e+07	8.9469e+07	7.6662e+07	8.5305e+07	7.7253e+07
TGME49_209250-t26_1-p1 | transcript=TGME49_209250-t26_1 | gene=TGME49_209250 | organism=Toxoplasma_gondii_ME49 | gene_product=hypothetical protein | transcript_product=hypothetical protein | location=TGME49_chrIb:1145433-1151052(+) | protein_length=1018 |	TGME49_209250-t26_1-p1	28.6852	28.5498	27.8356	28.4084	27.4672	27.0472	4.3163e+08	3.9295e+08	2.3952e+08	3.5626e+08	1.8555e+08	1.3868e+08
TGME49_299080-t26_1-p1 | transcript=TGME49_299080-t26_1 | gene=TGME49_299080 | organism=Toxoplasma_gondii_ME49 | gene_product=VTC domain-containing protein | transcript_product=VTC domain-containing protein | location=TGME49_chrIII:2192004-2204633(+) | pro	TGME49_299080-t26_1-p1	28.663	28.2902	28.3995	28.4893	28.29	28.2986	4.2503e+08	3.2824e+08	3.5407e+08	3.7682e+08	3.2819e+08	3.3016e+08
TGME49_293820-t26_1-p1 | transcript=TGME49_293820-t26_1 | gene=TGME49_293820 | organism=Toxoplasma_gondii_ME49 | gene_product=calpain family cysteine protease domain-containing protein | transcript_product=calpain family cysteine protease domain-containing	TGME49_293820-t26_1-p1	28.3598	28.2987	28.2219	28.1931	26.1145	28.2997	3.4446e+08	3.3019e+08	3.1307e+08	3.0687e+08	7.2653e+07	3.3041e+08
TGME49_278440-t26_1-p1 | transcript=TGME49_278440-t26_1 | gene=TGME49_278440 | organism=Toxoplasma_gondii_ME49 | gene_product=SWI2/SNF2 Brahma-like putative | transcript_product=SWI2/SNF2 Brahma-like putative | location=TGME49_chrXII:6096858-6111965(+) | p	TGME49_278440-t26_1-p1	29.271	28.8794	29.1313	29.2919	29.4203	29.5926	6.478e+08	4.9383e+08	5.8801e+08	6.5727e+08	7.1846e+08	8.0958e+08
TGME49_277710-t26_1-p1 | transcript=TGME49_277710-t26_1 | gene=TGME49_277710 | organism=Toxoplasma_gondii_ME49 | gene_product=hypothetical protein | transcript_product=hypothetical protein | location=TGME49_chrXII:6558145-6563282(-) | protein_length=703 |	TGME49_277710-t26_1-p1	25.6076	26.4516	26.7869	26.4502	26.6292	26.4863	5.1128e+07	9.1775e+07	1.1579e+08	9.16859e+07	1.038e+08	9.4012e+07
TGME49_289520-t26_1-p1 | transcript=TGME49_289520-t26_1 | gene=TGME49_289520 | organism=Toxoplasma_gondii_ME49 | gene_product=hypothetical protein | transcript_product=hypothetical protein | location=TGME49_chrIX:3270000-3284153(-) | protein_length=3307 |	TGME49_289520-t26_1-p1	26.4801	27.0243	26.6914	26.5474	26.804	26.6446	9.3604e+07	1.365e+08	1.0837e+08	9.8079e+07	1.1717e+08	1.0491e+08
TGME49_304700-t26_1-p1 | transcript=TGME49_304700-t26_1 | gene=TGME49_304700 | organism=Toxoplasma_gondii_ME49 | gene_product=hypothetical protein | transcript_product=hypothetical protein | location=TGME49_chrVIIa:629301-639242(+) | protein_length=1485 |	TGME49_304700-t26_1-p1	27.2623	27.2886	27.4802	26.7948	27.4739	26.9622	1.6098e+08	1.6394e+08	1.8723e+08	1.1642e+08	1.8641e+08	1.3075e+08
TGME49_310190-t26_1-p1 | transcript=TGME49_310190-t26_1 | gene=TGME49_310190 | organism=Toxoplasma_gondii_ME49 | gene_product=PIK3R4 kinase-related protein (incomplete catalytic triad) | transcript_product=PIK3R4 kinase-related protein (incomplete catalyti	TGME49_310190-t26_1-p1	27.0282	27.5646	28.1886	27.6001	27.0965	26.6782	1.3687e+08	1.985e+08	3.0592e+08	2.0345e+08	1.435e+08	1.0738e+08
TGME49_229260-t26_1-p1 | transcript=TGME49_229260-t26_1 | gene=TGME49_229260 | organism=Toxoplasma_gondii_ME49 | gene_product=hypothetical protein | transcript_product=hypothetical protein | location=TGME49_chrVIII:114070-124452(-) | protein_length=3460 |	TGME49_229260-t26_1-p1	29.5263	23.9098	23.5187	30.3634	23.993	24.4558	7.7321e+08	1.57601e+07	1.20185e+07	1.3813e+09	1.66957e+07	2.30103e+07
TGME49_247730-t26_1-p1 | transcript=TGME49_247730-t26_1 | gene=TGME49_247730 | organism=Toxoplasma_gondii_ME49 | gene_product=AP2 domain transcription factor AP2XII-5 | transcript_product=AP2 domain transcription factor AP2XII-5 | location=TGME49_chrXII:35	TGME49_247730-t26_1-p1	25.7895	25.0877	25.6963	26.0297	24.8905	24.2938	5.7998e+07	3.5658e+07	5.437e+07	6.8503e+07	3.1101e+07	2.0567e+07
TGME49_255180-t26_1-p1 | transcript=TGME49_255180-t26_1 | gene=TGME49_255180 | organism=Toxoplasma_gondii_ME49 | gene_product=ubiquitin carboxyl-terminal hydrolase | transcript_product=ubiquitin carboxyl-terminal hydrolase | location=TGME49_chrVIIb:5028130	TGME49_255180-t26_1-p1	24.9599	24.7639	23.198	26.3579	23.636	23.621	3.2635e+07	2.8489e+07	9.6228e+06	8.6004e+07	1.3036e+07	1.2901e+07
TGME49_263610-t26_1-p1 | transcript=TGME49_263610-t26_1 | gene=TGME49_263610 | organism=Toxoplasma_gondii_ME49 | gene_product=hypothetical protein | transcript_product=hypothetical protein | location=TGME49_chrVIIb:432171-450711(+) | protein_length=4275 |	TGME49_263610-t26_1-p1	27.1153	26.6146	23.3151	26.2448	26.2391	25.9159	1.4538e+08	1.0275e+08	1.04365e+07	7.9519e+07	7.9205e+07	6.3307e+07
TGME49_239250-t26_1-p1 | transcript=TGME49_239250-t26_1 | gene=TGME49_239250 | organism=Toxoplasma_gondii_ME49 | gene_product=diacylglycerol kinase, putative | transcript_product=diacylglycerol kinase, putative | location=TGME49_chrVI:484324-493295(-) | pr	TGME49_239250-t26_1-p1	26.3771	26.8119	25.6522	26.2199	26.126	26.8087	8.7156e+07	1.1781e+08	5.27323e+07	7.8157e+07	7.3235e+07	1.1755e+08
TGME49_209950-t26_1-p1 | transcript=TGME49_209950-t26_1 | gene=TGME49_209950 | organism=Toxoplasma_gondii_ME49 | gene_product=thioredoxin, putative | transcript_product=thioredoxin, putative | location=TGME49_chrIb:1569785-1573497(-) | protein_length=424 |	TGME49_209950-t26_1-p1	33.3915	33.5902	33.4654	33.3736	33.378	33.4621	1.1268e+10	1.2932e+10	1.186e+10	1.1129e+10	1.1163e+10	1.1833e+10
TGME49_231850-t26_1-p1 | transcript=TGME49_231850-t26_1 | gene=TGME49_231850 | organism=Toxoplasma_gondii_ME49 | gene_product=serine-threonine phosophatase 2C (PP2C) | transcript_product=serine-threonine phosophatase 2C (PP2C) | location=TGME49_chrVIII:158	TGME49_231850-t26_1-p1	34.3839	34.4999	34.4836	34.4712	34.4208	34.4349	2.2418e+10	2.4294e+10	2.4021e+10	2.3815e+10	2.2998e+10	2.3224e+10
TGME49_202680-t26_1-p1 | transcript=TGME49_202680-t26_1 | gene=TGME49_202680 | organism=Toxoplasma_gondii_ME49 | gene_product=peptidase M16, alpha subunit, putative | transcript_product=peptidase M16, alpha subunit, putative | location=TGME49_chrVIIa:31078	TGME49_202680-t26_1-p1	33.6011	33.5953	33.4571	33.6855	33.5749	33.5761	1.303e+10	1.2978e+10	1.1792e+10	1.3815e+10	1.2795e+10	1.2806e+10
TGME49_206470-t26_1-p1 | transcript=TGME49_206470-t26_1 | gene=TGME49_206470 | organism=Toxoplasma_gondii_ME49 | gene_product=pyruvate dehydrogenase complex subunit PDH-E3II | transcript_product=pyruvate dehydrogenase complex subunit PDH-E3II | location=TG	TGME49_206470-t26_1-p1	35.8218	35.9642	35.9338	35.8067	36.0132	35.8007	6.0733e+10	6.7033e+10	6.5639e+10	6.01041e+10	6.9352e+10	5.9854e+10
TGME49_310640-t26_1-p1 | transcript=TGME49_310640-t26_1 | gene=TGME49_310640 | organism=Toxoplasma_gondii_ME49 | gene_product=phosphorylase family protein | transcript_product=phosphorylase family protein | location=TGME49_chrXI:1497317-1500417(-) | protei	TGME49_310640-t26_1-p1	32.8516	32.8795	32.8626	32.9035	32.7588	32.725	7.7503e+09	7.90139e+09	7.8094e+09	8.03401e+09	7.26731e+09	7.099e+09
TGME49_217820-t26_1-p1 | transcript=TGME49_217820-t26_1 | gene=TGME49_217820 | organism=Toxoplasma_gondii_ME49 | gene_product=PCI domain-containing protein | transcript_product=PCI domain-containing protein | location=TGME49_chrXII:2149943-2155311(+) | pro	TGME49_217820-t26_1-p1	33.58	33.4232	33.3907	33.3767	33.2771	33.3033	1.2841e+10	1.1518e+10	1.1262e+10	1.1153e+10	1.0409e+10	1.06e+10
TGME49_232600-t26_1-p1 | transcript=TGME49_232600-t26_1 | gene=TGME49_232600 | organism=Toxoplasma_gondii_ME49 | gene_product=phospholipase, patatin family protein | transcript_product=phospholipase, patatin family protein | location=TGME49_chrVIII:2186702	TGME49_232600-t26_1-p1	31.8724	31.8253	31.6505	31.6886	31.5106	31.6043	3.9314e+09	3.8052e+09	3.3709e+09	3.4612e+09	3.0593e+09	3.2646e+09
TGME49_291930-t26_1-p1 | transcript=TGME49_291930-t26_1 | gene=TGME49_291930 | organism=Toxoplasma_gondii_ME49 | gene_product=RNA recognition motif-containing protein | transcript_product=RNA recognition motif-containing protein | location=TGME49_chrIX:440	TGME49_291930-t26_1-p1	31.9466	31.685	31.6237	31.6311	31.5161	31.6698	4.139e+09	3.4524e+09	3.309e+09	3.3258e+09	3.0711e+09	3.4163e+09
TGME49_243930-t26_1-p1 | transcript=TGME49_243930-t26_1 | gene=TGME49_243930 | organism=Toxoplasma_gondii_ME49 | gene_product=hypothetical protein | transcript_product=hypothetical protein | location=TGME49_chrVI:2894467-2899469(-) | protein_length=943 | s	TGME49_243930-t26_1-p1	32.1371	32.0296	32.2319	32.1898	32.18	32.3337	4.72321e+09	4.3839e+09	5.0441e+09	4.8987e+09	4.8656e+09	5.4128e+09
TGME49_246130-t26_1-p1 | transcript=TGME49_246130-t26_1 | gene=TGME49_246130 | organism=Toxoplasma_gondii_ME49 | gene_product=serpin (serine proteinase inhibitor) superfamily protein | transcript_product=serpin (serine proteinase inhibitor) superfamily pro	TGME49_246130-t26_1-p1	31.9086	31.7966	32.1641	32.0344	31.8141	31.9105	4.0314e+09	3.7303e+09	4.81221e+09	4.3986e+09	3.7756e+09	4.0365e+09
TGME49_305850-t26_1-p1 | transcript=TGME49_305850-t26_1 | gene=TGME49_305850 | organism=Toxoplasma_gondii_ME49 | gene_product=RNA recognition motif-containing protein | transcript_product=RNA recognition motif-containing protein | location=TGME49_chrIX:561	TGME49_305850-t26_1-p1	32.8326	32.7632	32.5845	32.5859	32.5277	32.5927	7.64871e+09	7.2894e+09	6.4404e+09	6.44681e+09	6.19179e+09	6.4772e+09
TGME49_247460-t26_1-p1 | transcript=TGME49_247460-t26_1 | gene=TGME49_247460 | organism=Toxoplasma_gondii_ME49 | gene_product=proliferating cell nuclear antigen PCNA1 | transcript_product=proliferating cell nuclear antigen PCNA1 | location=TGME49_chrXII:33	TGME49_247460-t26_1-p1	30.178	29.9523	30.0484	30.0589	30.3892	30.3154	1.2147e+09	1.0388e+09	1.1104e+09	1.1185e+09	1.4062e+09	1.3361e+09
TGME49_306330-t26_1-p1 | transcript=TGME49_306330-t26_1 | gene=TGME49_306330 | organism=Toxoplasma_gondii_ME49 | gene_product=phospholipase | transcript_product=phospholipase | location=TGME49_chrIX:5968718-5971499(+) | protein_length=582 | sequence_SO=chr	TGME49_306330-t26_1-p1	31.469	31.356	31.3445	31.4172	31.3174	31.2036	2.9725e+09	2.7485e+09	2.7266e+09	2.8676e+09	2.6759e+09	2.4729e+09
TGME49_299810-t26_1-p1 | transcript=TGME49_299810-t26_1 | gene=TGME49_299810 | organism=Toxoplasma_gondii_ME49 | gene_product=cysteine-tRNA synthetase (CysRS) | transcript_product=cysteine-tRNA synthetase (CysRS) | location=TGME49_chrXII:331125-343420(-) |	TGME49_299810-t26_1-p1	30.3555	30.1871	30.1755	30.1808	30.259	30.1938	1.3738e+09	1.2224e+09	1.2126e+09	1.2171e+09	1.2849e+09	1.2281e+09
TGME49_205240-t26_1-p1 | transcript=TGME49_205240-t26_1 | gene=TGME49_205240 | organism=Toxoplasma_gondii_ME49 | gene_product=cleft lip and palate transmembrane protein 1 (clptm1) protein | transcript_product=cleft lip and palate transmembrane protein 1 (c	TGME49_205240-t26_1-p1	31.3563	31.3354	31.3137	31.4819	31.3446	31.2738	2.749e+09	2.7095e+09	2.669e+09	2.9991e+09	2.7268e+09	2.5963e+09
TGME49_286590-t26_1-p1 | transcript=TGME49_286590-t26_1 | gene=TGME49_286590 | organism=Toxoplasma_gondii_ME49 | gene_product=microtubule associated protein SPM2 | transcript_product=microtubule associated protein SPM2 | location=TGME49_chrV:1770238-177177	TGME49_286590-t26_1-p1	30.1728	30.0181	30.2135	30.1551	29.8999	29.9276	1.2104e+09	1.0873e+09	1.245e+09	1.1956e+09	1.0018e+09	1.0212e+09
TGME49_263130-t26_1-p1 | transcript=TGME49_263130-t26_1 | gene=TGME49_263130 | organism=Toxoplasma_gondii_ME49 | gene_product=citrate synthase, putative | transcript_product=citrate synthase, putative | location=TGME49_chrVIIb:780112-785548(+) | protein_le	TGME49_263130-t26_1-p1	31.8235	31.8339	31.6263	31.7198	31.5395	31.4598	3.8005e+09	3.8278e+09	3.3149e+09	3.5368e+09	3.1213e+09	2.9536e+09
TGME49_307850-t26_1-p1 | transcript=TGME49_307850-t26_1 | gene=TGME49_307850 | organism=Toxoplasma_gondii_ME49 | gene_product=6-phosphogluconate dehydrogenase | transcript_product=6-phosphogluconate dehydrogenase | location=TGME49_chrXII:443925-448136(-) |	TGME49_307850-t26_1-p1	31.0775	30.9723	31.0952	31.1628	31.15	31.0409	2.266e+09	2.1066e+09	2.294e+09	2.4041e+09	2.3827e+09	2.2093e+09
TGME49_213870-t26_1-p1 | transcript=TGME49_213870-t26_1 | gene=TGME49_213870 | organism=Toxoplasma_gondii_ME49 | gene_product=UBA/TS-N domain-containing protein | transcript_product=UBA/TS-N domain-containing protein | location=TGME49_chrV:1389361-1399034(	TGME49_213870-t26_1-p1	31.7646	31.5595	31.6873	31.7498	31.7889	31.51	3.6484e+09	3.1648e+09	3.458e+09	3.6111e+09	3.7102e+09	3.0582e+09
TGME49_295360-t26_1-p1 | transcript=TGME49_295360-t26_1 | gene=TGME49_295360 | organism=Toxoplasma_gondii_ME49 | gene_product=hypothetical protein | transcript_product=hypothetical protein | location=TGME49_chrIa:1808455-1809997(+) | protein_length=268 | s	TGME49_295360-t26_1-p1	30.1601	29.7859	30.3253	30.1156	30.2915	30.2884	1.1998e+09	9.2568e+08	1.3453e+09	1.1633e+09	1.3142e+09	1.3113e+09
TGME49_280610-t26_1-p1 | transcript=TGME49_280610-t26_1 | gene=TGME49_280610 | organism=Toxoplasma_gondii_ME49 | gene_product=signal recognition particle receptor alpha subunit | transcript_product=signal recognition particle receptor alpha subunit | locat	TGME49_280610-t26_1-p1	31.1307	31.0559	31.0783	31.1021	31.0143	31.0378	2.3511e+09	2.2323e+09	2.2672e+09	2.305e+09	2.1689e+09	2.2045e+09
TGME49_312200-t26_1-p1 | transcript=TGME49_312200-t26_1 | gene=TGME49_312200 | organism=Toxoplasma_gondii_ME49 | gene_product=serine/threonine protein phosphatase | transcript_product=serine/threonine protein phosphatase | location=TGME49_chrXI:2494938-249	TGME49_312200-t26_1-p1	31.2268	31.1804	31.1407	30.9858	31.1541	31.0841	2.5131e+09	2.4336e+09	2.3674e+09	2.1264e+09	2.3895e+09	2.2764e+09
TGME49_320020-t26_1-p1 | transcript=TGME49_320020-t26_1 | gene=TGME49_320020 | organism=Toxoplasma_gondii_ME49 | gene_product=transporter, major facilitator family protein | transcript_product=transporter, major facilitator family protein | location=TGME49	TGME49_320020-t26_1-p1	30.4991	30.6264	30.7239	30.7296	30.8546	30.95	1.5175e+09	1.6576e+09	1.7734e+09	1.7804e+09	1.9416e+09	2.0743e+09
TGME49_222360-t26_1-p1 | transcript=TGME49_222360-t26_1 | gene=TGME49_222360 | organism=Toxoplasma_gondii_ME49 | gene_product=hypothetical protein | transcript_product=hypothetical protein | location=TGME49_chrII:1066967-1076786(+) | protein_length=774 | s	TGME49_222360-t26_1-p1	29.7905	29.6426	29.6571	29.8246	29.5095	29.5397	9.2863e+08	8.3814e+08	8.466e+08	9.5084e+08	7.6428e+08	7.8045e+08
TGME49_233010-t26_1-p1 | transcript=TGME49_233010-t26_1 | gene=TGME49_233010 | organism=Toxoplasma_gondii_ME49 | gene_product=cell-cycle-assocaited protein kinase ERK7, putative | transcript_product=cell-cycle-assocaited protein kinase ERK7, putative | loc	TGME49_233010-t26_1-p1	29.7713	29.8901	29.7494	29.8355	29.645	29.4426	9.1633e+08	9.9497e+08	9.0255e+08	9.58e+08	8.3951e+08	7.2961e+08
TGME49_213010-t26_1-p1 | transcript=TGME49_213010-t26_1 | gene=TGME49_213010 | organism=Toxoplasma_gondii_ME49 | gene_product=hypothetical protein | transcript_product=hypothetical protein | location=TGME49_chrV:779391-789313(-) | protein_length=1036 | seq	TGME49_213010-t26_1-p1	30.2803	30.3495	30.0168	30.149	30.3417	30.1661	1.304e+09	1.3681e+09	1.0863e+09	1.1906e+09	1.3607e+09	1.2048e+09
TGME49_248120-t26_1-p1 | transcript=TGME49_248120-t26_1 | gene=TGME49_248120 | organism=Toxoplasma_gondii_ME49 | gene_product=hypothetical protein | transcript_product=hypothetical protein | location=TGME49_chrXII:3669599-3676372(-) | protein_length=962 |	TGME49_248120-t26_1-p1	30.523	30.5361	30.6518	30.4383	30.6438	30.5614	1.5429e+09	1.557e+09	1.687e+09	1.4549e+09	1.6777e+09	1.5845e+09
TGME49_313290-t26_1-p1 | transcript=TGME49_313290-t26_1 | gene=TGME49_313290 | organism=Toxoplasma_gondii_ME49 | gene_product=MORN repeat-containing protein | transcript_product=MORN repeat-containing protein | location=TGME49_chrXI:3245358-3249309(-) | pr	TGME49_313290-t26_1-p1	28.5413	28.6938	28.5555	28.6718	28.5659	28.422	3.9066e+08	4.342e+08	3.945e+08	4.2763e+08	3.9736e+08	3.5965e+08
TGME49_246340-t26_1-p1 | transcript=TGME49_246340-t26_1 | gene=TGME49_246340 | organism=Toxoplasma_gondii_ME49 | gene_product=DnaJ domain-containing protein | transcript_product=DnaJ domain-containing protein | location=TGME49_chrXII:2768904-2775676(+) | p	TGME49_246340-t26_1-p1	28.4797	28.1739	28.3247	28.5236	28.3603	28.3137	3.7432e+08	3.0283e+08	3.3618e+08	3.8589e+08	3.4459e+08	3.3364e+08
TGME49_211460-t26_1-p1 | transcript=TGME49_211460-t26_1 | gene=TGME49_211460 | organism=Toxoplasma_gondii_ME49 | gene_product=hypothetical protein | transcript_product=hypothetical protein | location=TGME49_chrIV:1697186-1700134(+) | protein_length=982 | s	TGME49_211460-t26_1-p1	30.1163	30.0018	30.037	30.1288	30.3592	30.3848	1.1639e+09	1.0751e+09	1.1016e+09	1.174e+09	1.3773e+09	1.402e+09
TGME49_288400-t26_1-p1 | transcript=TGME49_288400-t26_1 | gene=TGME49_288400 | organism=Toxoplasma_gondii_ME49 | gene_product=LETM1 family protein | transcript_product=LETM1 family protein | location=TGME49_chrIX:2495487-2507287(-) | protein_length=1096 |	TGME49_288400-t26_1-p1	29.6386	29.3969	29.5308	29.475	29.6134	29.4622	8.3582e+08	7.0688e+08	7.7563e+08	7.4622e+08	8.2133e+08	7.3963e+08
TGME49_234610-t26_1-p1 | transcript=TGME49_234610-t26_1 | gene=TGME49_234610 | organism=Toxoplasma_gondii_ME49 | gene_product=WD-40 repeat protein | transcript_product=WD-40 repeat protein | location=TGME49_chrX:4492164-4499777(+) | protein_length=702 | se	TGME49_234610-t26_1-p1	30.9901	31.0042	30.9798	30.9146	30.9165	30.8415	2.1328e+09	2.1537e+09	2.1176e+09	2.0241e+09	2.0267e+09	1.924e+09
TGME49_251770-t26_1-p1 | transcript=TGME49_251770-t26_1 | gene=TGME49_251770 | organism=Toxoplasma_gondii_ME49 | gene_product=hypothetical protein | transcript_product=hypothetical protein | location=TGME49_chrXII:5573077-5579562(-) | protein_length=1265 |	TGME49_251770-t26_1-p1	30.8647	30.6413	30.7116	30.7248	31.0123	30.9163	1.9552e+09	1.6748e+09	1.7584e+09	1.7746e+09	2.1658e+09	2.0264e+09
TGME49_236140-t26_1-p1 | transcript=TGME49_236140-t26_1 | gene=TGME49_236140 | organism=Toxoplasma_gondii_ME49 | gene_product=hypothetical protein | transcript_product=hypothetical protein | location=TGME49_chrX:5298183-5301704(+) | protein_length=1057 | s	TGME49_236140-t26_1-p1	28.9597	28.9512	28.7792	28.813	28.6931	28.8652	5.2209e+08	5.19e+08	4.6068e+08	4.7159e+08	4.3399e+08	4.8898e+08
TGME49_294560-t26_1-p1 | transcript=TGME49_294560-t26_1 | gene=TGME49_294560 | organism=Toxoplasma_gondii_ME49 | gene_product=rhoptry kinase family protein ROP37 (incomplete catalytic triad) | transcript_product=rhoptry kinase family protein ROP37 (incompl	TGME49_294560-t26_1-p1	27.5427	27.6164	27.5584	27.5611	27.2965	27.3852	1.9552e+08	2.0576e+08	1.9766e+08	1.9803e+08	1.6484e+08	1.7529e+08
TGME49_289100-t26_1-p1 | transcript=TGME49_289100-t26_1 | gene=TGME49_289100 | organism=Toxoplasma_gondii_ME49 | gene_product=hypothetical protein | transcript_product=hypothetical protein | location=TGME49_chrIX:2984785-2994223(+) | protein_length=698 | s	TGME49_289100-t26_1-p1	28.6333	28.5658	28.3752	28.5752	28.3618	28.2325	4.1637e+08	3.9734e+08	3.4817e+08	3.9994e+08	3.4494e+08	3.1538e+08
TGME49_205320-t26_1-p1 | transcript=TGME49_205320-t26_1 | gene=TGME49_205320 | organism=Toxoplasma_gondii_ME49 | gene_product=hypothetical protein | transcript_product=hypothetical protein | location=TGME49_chrVIIa:1473570-1476738(+) | protein_length=655 |	TGME49_205320-t26_1-p1	27.8836	27.5168	27.3703	27.5248	27.2255	27.2595	2.4762e+08	1.9204e+08	1.7349e+08	1.9311e+08	1.5692e+08	1.6067e+08
TGME49_246740-t26_1-p1 | transcript=TGME49_246740-t26_1 | gene=TGME49_246740 | organism=Toxoplasma_gondii_ME49 | gene_product=hypothetical protein | transcript_product=hypothetical protein | location=TGME49_chrXII:2955259-2960481(+) | protein_length=591 |	TGME49_246740-t26_1-p1	28.2889	28.3006	28.1601	28.277	28.1714	28.2146	3.2795e+08	3.3061e+08	2.9993e+08	3.2525e+08	3.0229e+08	3.1148e+08
TGME49_315140-t26_1-p1 | transcript=TGME49_315140-t26_1 | gene=TGME49_315140 | organism=Toxoplasma_gondii_ME49 | gene_product=WD domain, G-beta repeat-containing protein | transcript_product=WD domain, G-beta repeat-containing protein | location=TGME49_chr	TGME49_315140-t26_1-p1	29.7738	29.5563	29.8025	29.6976	29.8257	29.7708	9.179e+08	7.8946e+08	9.3636e+08	8.7069e+08	9.5155e+08	9.15989e+08
TGME49_318525-t26_1-p1 | transcript=TGME49_318525-t26_1 | gene=TGME49_318525 | organism=Toxoplasma_gondii_ME49 | gene_product=hypothetical protein | transcript_product=hypothetical protein | location=TGME49_chrIV:1250242-1260400(-) | protein_length=1796 |	TGME49_318525-t26_1-p1	27.3606	27.0656	27.6089	27.6956	26.5459	26.8863	1.7233e+08	1.4046e+08	2.047e+08	2.1738e+08	9.7971e+07	1.2405e+08
TGME49_255160-t26_1-p1 | transcript=TGME49_255160-t26_1 | gene=TGME49_255160 | organism=Toxoplasma_gondii_ME49 | gene_product=hypothetical protein | transcript_product=hypothetical protein | location=TGME49_chrVIIb:5064594-5069556(+) | protein_length=1159	TGME49_255160-t26_1-p1	27.514	27.1872	27.3296	27.4409	27.4769	27.0395	1.9166e+08	1.5281e+08	1.6867e+08	1.8219e+08	1.868e+08	1.3794e+08
TGME49_289190-t26_1-p1 | transcript=TGME49_289190-t26_1 | gene=TGME49_289190 | organism=Toxoplasma_gondii_ME49 | gene_product=tetratricopeptide repeat-containing protein | transcript_product=tetratricopeptide repeat-containing protein | location=TGME49_chr	TGME49_289190-t26_1-p1	27.4098	27.5653	27.3716	27.5422	27.5134	27.2441	1.7831e+08	1.986e+08	1.7365e+08	1.9545e+08	1.9158e+08	1.5896e+08
TGME49_296010-t26_1-p1 | transcript=TGME49_296010-t26_1 | gene=TGME49_296010 | organism=Toxoplasma_gondii_ME49 | gene_product=phosphatidylinositol 3- and 4-kinase | transcript_product=phosphatidylinositol 3- and 4-kinase | location=TGME49_chrIa:1426224-143	TGME49_296010-t26_1-p1;TGME49_328200-t26_1-p1;TGME49_295140-t26_1-p1	29.7312	29.546	29.2425	29.6528	29.5079	29.5951	8.9124e+08	7.8387e+08	6.3514e+08	8.4407e+08	7.6344e+08	8.1097e+08
TGME49_290678-t26_1-p1 | transcript=TGME49_290678-t26_1 | gene=TGME49_290678 | organism=Toxoplasma_gondii_ME49 | gene_product=hypothetical protein | transcript_product=hypothetical protein | location=TGME49_chrIX:3835972-3846817(-) | protein_length=2592 |	TGME49_290678-t26_1-p1	28.6931	28.8464	28.7371	28.485	28.8426	28.7933	4.3399e+08	4.8266e+08	4.4744e+08	3.7569e+08	4.8139e+08	4.6522e+08
TGME49_203220-t26_1-p1 | transcript=TGME49_203220-t26_1 | gene=TGME49_203220 | organism=Toxoplasma_gondii_ME49 | gene_product=DEAD/DEAH box helicase domain-containing protein | transcript_product=DEAD/DEAH box helicase domain-containing protein | location=	TGME49_203220-t26_1-p1	27.8107	27.6561	27.5471	27.66	27.634	27.9098	2.3542e+08	2.115e+08	1.9611e+08	2.1207e+08	2.0829e+08	2.5217e+08
TGME49_301410-t26_1-p1 | transcript=TGME49_301410-t26_1 | gene=TGME49_301410 | organism=Toxoplasma_gondii_ME49 | gene_product=hypothetical protein | transcript_product=hypothetical protein | location=TGME49_chrIV:2458925-2464407(+) | protein_length=1033 |	TGME49_301410-t26_1-p1	27.2598	27.2006	27.4367	27.0393	27.0184	26.8584	1.607e+08	1.5424e+08	1.8166e+08	1.3792e+08	1.3594e+08	1.2167e+08
TGME49_218840-t26_1-p1 | transcript=TGME49_218840-t26_1 | gene=TGME49_218840 | organism=Toxoplasma_gondii_ME49 | gene_product=mutS domain protein | transcript_product=mutS domain protein | location=TGME49_chrXII:1253195-1266818(+) | protein_length=2163 | s	TGME49_218840-t26_1-p1	29.5394	29.1425	29.4565	29.1645	29.3371	29.2082	7.8029e+08	5.9259e+08	7.3669e+08	6.017e+08	6.782e+08	6.2022e+08
TGME49_295650-t26_1-p1 | transcript=TGME49_295650-t26_1 | gene=TGME49_295650 | organism=Toxoplasma_gondii_ME49 | gene_product=hypothetical protein | transcript_product=hypothetical protein | location=TGME49_chrIa:1653269-1657578(-) | protein_length=683 | s	TGME49_295650-t26_1-p1	28.054	27.8297	27.7747	28.0172	28.0572	28.1179	2.7868e+08	2.3854e+08	2.2963e+08	2.7165e+08	2.7929e+08	2.9129e+08
TGME49_272550-t26_1-p1 | transcript=TGME49_272550-t26_1 | gene=TGME49_272550 | organism=Toxoplasma_gondii_ME49 | gene_product=hypothetical protein | transcript_product=hypothetical protein | location=TGME49_chrVIII:3889060-3903058(+) | protein_length=1896	TGME49_272550-t26_1-p1	29.3891	29.2305	29.1414	29.0626	29.2087	29.121	7.0309e+08	6.2987e+08	5.9215e+08	5.6067e+08	6.2044e+08	5.8385e+08
TGME49_203950-t26_1-p1 | transcript=TGME49_203950-t26_1 | gene=TGME49_203950 | organism=Toxoplasma_gondii_ME49 | gene_product=Myb family DNA-binding domain-containing protein | transcript_product=Myb family DNA-binding domain-containing protein | location=	TGME49_203950-t26_1-p1	27.8098	27.85	27.8763	27.6628	27.7924	27.8781	2.3528e+08	2.4192e+08	2.4638e+08	2.1248e+08	2.3246e+08	2.4668e+08
TGME49_296950-t26_1-p1 | transcript=TGME49_296950-t26_1 | gene=TGME49_296950 | organism=Toxoplasma_gondii_ME49 | gene_product=hypothetical protein | transcript_product=hypothetical protein | location=TGME49_chrII:1485955-1496235(-) | protein_length=1481 |	TGME49_296950-t26_1-p1	29.3299	29.414	28.8871	29.1002	29.2709	29.1428	6.7481e+08	7.153e+08	4.9647e+08	5.7548e+08	6.4776e+08	5.9273e+08
TGME49_224480-t26_1-p1 | transcript=TGME49_224480-t26_1 | gene=TGME49_224480 | organism=Toxoplasma_gondii_ME49 | gene_product=cell-cycle-associated protein kinase CLK, putative | transcript_product=cell-cycle-associated protein kinase CLK, putative | locat	TGME49_224480-t26_1-p1	28.1359	28.208	27.5698	28.1808	28.2632	28.0227	2.9495e+08	3.1006e+08	1.9922e+08	3.0428e+08	3.2215e+08	2.727e+08
TGME49_278030-t26_1-p1 | transcript=TGME49_278030-t26_1 | gene=TGME49_278030 | organism=Toxoplasma_gondii_ME49 | gene_product=hypothetical protein | transcript_product=hypothetical protein | location=TGME49_chrXII:6343873-6353207(+) | protein_length=2219 |	TGME49_278030-t26_1-p1	27.271	26.5505	26.8163	27.3368	27.7537	29.6285	1.6195e+08	9.829e+07	1.1817e+08	1.6951e+08	2.263e+08	8.3e+08
TGME49_307040-t26_1-p1 | transcript=TGME49_307040-t26_1 | gene=TGME49_307040 | organism=Toxoplasma_gondii_ME49 | gene_product=shikimate dehydrogenase substrate binding domain-containing protein | transcript_product=shikimate dehydrogenase substrate binding	TGME49_307040-t26_1-p1	28.7899	28.9967	28.7406	28.4906	28.7021	28.9572	4.6412e+08	5.3564e+08	4.4853e+08	3.7715e+08	4.367e+08	5.2117e+08
TGME49_238510-t26_1-p1 | transcript=TGME49_238510-t26_1 | gene=TGME49_238510 | organism=Toxoplasma_gondii_ME49 | gene_product=hypothetical protein | transcript_product=hypothetical protein | location=TGME49_chrVI:258084-261653(+) | protein_length=1082 | se	TGME49_238510-t26_1-p1	28.3262	28.4979	27.5939	27.712	28.0357	28.3758	3.3653e+08	3.7907e+08	2.0258e+08	2.1986e+08	2.7517e+08	3.4831e+08
TGME49_287160-t26_1-p1 | transcript=TGME49_287160-t26_1 | gene=TGME49_287160 | organism=Toxoplasma_gondii_ME49 | gene_product=internal kinesin motor domain protein | transcript_product=internal kinesin motor domain protein | location=TGME49_chrV:1560221-15	TGME49_287160-t26_1-p1	26.9001	27.1356	26.9668	27.2185	27.1927	26.8837	1.2524e+08	1.4744e+08	1.3116e+08	1.5616e+08	1.534e+08	1.2382e+08
TGME49_264890-t26_1-p1 | transcript=TGME49_264890-t26_1 | gene=TGME49_264890 | organism=Toxoplasma_gondii_ME49 | gene_product=hypothetical protein | transcript_product=hypothetical protein | location=TGME49_chrIX:1918808-1926344(-) | protein_length=1937 |	TGME49_264890-t26_1-p1	28.1366	28.0915	27.597	28.0091	27.969	28.0462	2.9509e+08	2.8601e+08	2.0302e+08	2.7014e+08	2.6273e+08	2.7718e+08
TGME49_297690-t26_1-p1 | transcript=TGME49_297690-t26_1 | gene=TGME49_297690 | organism=Toxoplasma_gondii_ME49 | gene_product=hypothetical protein | transcript_product=hypothetical protein | location=TGME49_chrII:1919461-1928067(-) | protein_length=2132 |	TGME49_297690-t26_1-p1	27.5295	27.6599	27.1693	27.536	27.2637	27.2247	1.9373e+08	2.1206e+08	1.5093e+08	1.9461e+08	1.6114e+08	1.5684e+08
TGME49_205562-t26_1-p1 | transcript=TGME49_205562-t26_1 | gene=TGME49_205562 | organism=Toxoplasma_gondii_ME49 | gene_product=hypothetical protein | transcript_product=hypothetical protein | location=TGME49_chrVIIa:1307040-1330896(+) | protein_length=5843	TGME49_205562-t26_1-p1	28.1648	27.5429	24.8415	27.1509	28.7089	27.0857	3.0091e+08	1.9554e+08	3.00637e+07	1.4902e+08	4.3878e+08	1.4243e+08
TGME49_290310-t26_1-p1 | transcript=TGME49_290310-t26_1 | gene=TGME49_290310 | organism=Toxoplasma_gondii_ME49 | gene_product=hypothetical protein | transcript_product=hypothetical protein | location=TGME49_chrIX:3695327-3704615(-) | protein_length=1878 |	TGME49_290310-t26_1-p1	28.0957	28.0899	27.2464	27.3697	27.147	26.9945	2.8684e+08	2.857e+08	1.5921e+08	1.7342e+08	1.4861e+08	1.3371e+08
TGME49_258080-t26_1-p1 | transcript=TGME49_258080-t26_1 | gene=TGME49_258080 | organism=Toxoplasma_gondii_ME49 | gene_product=hypothetical protein | transcript_product=hypothetical protein | location=TGME49_chrVIIb:3592441-3603855(+) | protein_length=1711	TGME49_258080-t26_1-p1	27.6141	26.8251	26.7474	27.5245	27.4576	27.1188	2.0544e+08	1.1889e+08	1.1266e+08	1.9306e+08	1.8431e+08	1.4574e+08
TGME49_251410-t26_1-p1 | transcript=TGME49_251410-t26_1 | gene=TGME49_251410 | organism=Toxoplasma_gondii_ME49 | gene_product=tetratricopeptide repeat-containing protein | transcript_product=tetratricopeptide repeat-containing protein | location=TGME49_chr	TGME49_251410-t26_1-p1	27.6451	27.1695	27.2777	27.4938	27.6364	27.165	2.0989e+08	1.5095e+08	1.6271e+08	1.89e+08	2.0863e+08	1.5048e+08
TGME49_262935-t26_1-p1 | transcript=TGME49_262935-t26_1 | gene=TGME49_262935 | organism=Toxoplasma_gondii_ME49 | gene_product=hypothetical protein | transcript_product=hypothetical protein | location=TGME49_chrVIIb:909930-912343(-) | protein_length=681 | s	TGME49_262935-t26_1-p1	27.7783	28.106	28.0209	27.6775	23.7351	27.5399	2.302e+08	2.889e+08	2.7236e+08	2.1467e+08	1.39633e+07	1.9514e+08
TGME49_247050-t26_1-p1 | transcript=TGME49_247050-t26_1 | gene=TGME49_247050 | organism=Toxoplasma_gondii_ME49 | gene_product=hypothetical protein | transcript_product=hypothetical protein | location=TGME49_chrXII:3130371-3143422(+) | protein_length=2660 |	TGME49_247050-t26_1-p1	27.5884	27.7755	26.9196	26.9741	27.1628	27.3861	2.0181e+08	2.2975e+08	1.2694e+08	1.3183e+08	1.5025e+08	1.754e+08
TGME49_287970-t26_1-p1 | transcript=TGME49_287970-t26_1 | gene=TGME49_287970 | organism=Toxoplasma_gondii_ME49 | gene_product=hypothetical protein | transcript_product=hypothetical protein | location=TGME49_chrIX:2268350-2275944(+) | protein_length=2299 |	TGME49_287970-t26_1-p1	26.2332	26.5888	24.3465	26.2597	25.3335	24.6726	7.8883e+07	1.0093e+08	2.13317e+07	8.0342e+07	4.22804e+07	2.67424e+07
TGME49_237890-t26_1-p1 | transcript=TGME49_237890-t26_1 | gene=TGME49_237890 | organism=Toxoplasma_gondii_ME49 | gene_product=calcium-dependent protein kinase CDPK4 | transcript_product=calcium-dependent protein kinase CDPK4 | location=TGME49_chrIV:2630765	TGME49_237890-t26_1-p1	27.3985	26.9719	26.4596	26.9612	26.5767	27.196	1.7692e+08	1.3163e+08	9.2284e+07	1.3066e+08	1.0009e+08	1.5375e+08
TGME49_313590-t26_1-p1 | transcript=TGME49_313590-t26_1 | gene=TGME49_313590 | organism=Toxoplasma_gondii_ME49 | gene_product=hypothetical protein | transcript_product=hypothetical protein | location=TGME49_chrXI:3490904-3508387(-) | protein_length=2303 |	TGME49_313590-t26_1-p1	27.2311	25.0914	24.0533	26.276	25.9397	24.4031	1.5753e+08	3.5749e+07	1.7409e+07	8.1258e+07	6.4361e+07	2.2185e+07
TGME49_268850-t26_1-p1 | transcript=TGME49_268850-t26_1 | gene=TGME49_268850 | organism=Toxoplasma_gondii_ME49 | gene_product=enolase 2 | transcript_product=enolase 2 | location=TGME49_chrVIII:6250782-6252860(-) | protein_length=475 | sequence_SO=chromosom	TGME49_268850-t26_1-p1	33.7108	33.707	33.6786	33.5612	33.7095	33.6328	1.4059e+10	1.4022e+10	1.3749e+10	1.2674e+10	1.4047e+10	1.3319e+10
TGME49_219320-t26_1-p1 | transcript=TGME49_219320-t26_1 | gene=TGME49_219320 | organism=Toxoplasma_gondii_ME49 | gene_product=acid phosphatase GAP50 | transcript_product=acid phosphatase GAP50 | location=TGME49_chrXII:969580-972474(-) | protein_length=431	TGME49_219320-t26_1-p1	36.2629	36.1387	36.3255	36.421	36.2621	36.2955	8.24579e+10	7.56541e+10	8.61109e+10	9.2007e+10	8.2408e+10	8.434e+10
TGME49_255260-t26_1-p1 | transcript=TGME49_255260-t26_1 | gene=TGME49_255260 | organism=Toxoplasma_gondii_ME49 | gene_product=apical membrane antigen AMA1 | transcript_product=apical membrane antigen AMA1 | location=TGME49_chrVIIb:4948498-4952962(+) | prot	TGME49_255260-t26_1-p1	33.6961	33.8124	33.8642	34.0577	33.7804	33.8459	1.3917e+10	1.5085e+10	1.5636e+10	1.7881e+10	1.4754e+10	1.5439e+10
TGME49_227810-t26_1-p1 | transcript=TGME49_227810-t26_1 | gene=TGME49_227810 | organism=Toxoplasma_gondii_ME49 | gene_product=rhoptry kinase family protein ROP11 (incomplete catalytic triad) | transcript_product=rhoptry kinase family protein ROP11 (incompl	TGME49_227810-t26_1-p1	34.566	34.5181	34.7065	34.6711	34.5105	34.4886	2.5434e+10	2.4602e+10	2.8035e+10	2.7355e+10	2.4474e+10	2.4105e+10
TGME49_309730-t26_1-p1 | transcript=TGME49_309730-t26_1 | gene=TGME49_309730 | organism=Toxoplasma_gondii_ME49 | gene_product=thioredoxin reductase | transcript_product=thioredoxin reductase | location=TGME49_chrXI:773975-781501(-) | protein_length=662 | s	TGME49_309730-t26_1-p1	33.6391	33.5209	33.425	33.5819	33.3883	33.2931	1.3378e+10	1.2325e+10	1.1533e+10	1.2858e+10	1.1243e+10	1.0525e+10
TGME49_279390-t26_1-p1 | transcript=TGME49_279390-t26_1 | gene=TGME49_279390 | organism=Toxoplasma_gondii_ME49 | gene_product=proliferation-associated protein 2G4, putative | transcript_product=proliferation-associated protein 2G4, putative | location=TGME	TGME49_279390-t26_1-p1	33.2151	32.9191	33.0612	32.921	32.8593	32.7336	9.97111e+09	8.12149e+09	8.96199e+09	8.132e+09	7.7918e+09	7.14139e+09
TGME49_315770-t26_1-p1 | transcript=TGME49_315770-t26_1 | gene=TGME49_315770 | organism=Toxoplasma_gondii_ME49 | gene_product=cytochrome p450 superfamily protein | transcript_product=cytochrome p450 superfamily protein | location=TGME49_chrXI:4969964-49763	TGME49_315770-t26_1-p1	32.7123	32.635	32.4576	32.6479	32.488	32.4797	7.0371e+09	6.6696e+09	5.8981e+09	6.7297e+09	6.02349e+09	5.989e+09
TGME49_280380-t26_1-p1 | transcript=TGME49_280380-t26_1 | gene=TGME49_280380 | organism=Toxoplasma_gondii_ME49 | gene_product=poly(ADP-ribose) glycohydrolase | transcript_product=poly(ADP-ribose) glycohydrolase | location=TGME49_chrVIIa:487434-489728(+) |	TGME49_280380-t26_1-p1	31.4446	31.4429	31.6472	31.6902	31.6901	31.6748	2.9226e+09	2.9192e+09	3.3632e+09	3.465e+09	3.4647e+09	3.4282e+09
TGME49_304710-t26_1-p1 | transcript=TGME49_304710-t26_1 | gene=TGME49_304710 | organism=Toxoplasma_gondii_ME49 | gene_product=eukaryotic peptide chain release factor, putative | transcript_product=eukaryotic peptide chain release factor, putative | locatio	TGME49_304710-t26_1-p1	32.7668	32.7465	32.8025	32.8227	32.7879	32.7661	7.30791e+09	7.2055e+09	7.49111e+09	7.59641e+09	7.41571e+09	7.30439e+09
TGME49_223960-t26_1-p1 | transcript=TGME49_223960-t26_1 | gene=TGME49_223960 | organism=Toxoplasma_gondii_ME49 | gene_product=ubiquitin interaction motif family protein | transcript_product=ubiquitin interaction motif family protein | location=TGME49_chrX:	TGME49_223960-t26_1-p1	33.9111	34.0676	33.857	34.1613	33.9401	33.7235	1.6153e+10	1.8004e+10	1.5559e+10	1.9212e+10	1.6481e+10	1.4184e+10
TGME49_248600-t26_1-p1 | transcript=TGME49_248600-t26_1 | gene=TGME49_248600 | organism=Toxoplasma_gondii_ME49 | gene_product=aspartate aminotransferase | transcript_product=aspartate aminotransferase | location=TGME49_chrXII:4017578-4025426(-) | protein_l	TGME49_248600-t26_1-p1	32.1974	32.0811	32.093	32.1489	32.1737	32.0311	4.9249e+09	4.5433e+09	4.5809e+09	4.762e+09	4.8444e+09	4.3886e+09
TGME49_229140-t26_1-p1 | transcript=TGME49_229140-t26_1 | gene=TGME49_229140 | organism=Toxoplasma_gondii_ME49 | gene_product=MaoC family domain-containing protein | transcript_product=MaoC family domain-containing protein | location=TGME49_chrVIII:45348-5	TGME49_229140-t26_1-p1	31.1372	30.9508	30.9254	30.9747	30.6686	30.6442	2.3618e+09	2.0755e+09	2.0393e+09	2.1102e+09	1.7067e+09	1.6781e+09
TGME49_227960-t26_1-p1 | transcript=TGME49_227960-t26_1 | gene=TGME49_227960 | organism=Toxoplasma_gondii_ME49 | gene_product=PCI domain-containing protein | transcript_product=PCI domain-containing protein | location=TGME49_chrX:703057-705828(-) | protein	TGME49_227960-t26_1-p1	33.0654	32.8065	33.1279	33.0518	33.063	33.1144	8.9881e+09	7.5117e+09	9.38601e+09	8.9041e+09	8.9733e+09	9.29911e+09
TGME49_299110-t26_1-p1 | transcript=TGME49_299110-t26_1 | gene=TGME49_299110 | organism=Toxoplasma_gondii_ME49 | gene_product=cleft lip and palate transmembrane protein 1 (clptm1) protein | transcript_product=cleft lip and palate transmembrane protein 1 (c	TGME49_299110-t26_1-p1	30.9966	30.8061	30.7588	30.9472	30.6685	30.8706	2.1425e+09	1.8774e+09	1.8168e+09	2.0703e+09	1.7066e+09	1.9633e+09
TGME49_286600-t26_1-p1 | transcript=TGME49_286600-t26_1 | gene=TGME49_286600 | organism=Toxoplasma_gondii_ME49 | gene_product=hypothetical protein | transcript_product=hypothetical protein | location=TGME49_chrV:1766294-1767971(-) | protein_length=388 | se	TGME49_286600-t26_1-p1	33.1596	33.0252	32.9961	33.3924	32.9475	32.8463	9.59481e+09	8.74141e+09	8.56689e+09	1.1275e+10	8.2832e+09	7.72191e+09
TGME49_258070-t26_1-p1 | transcript=TGME49_258070-t26_1 | gene=TGME49_258070 | organism=Toxoplasma_gondii_ME49 | gene_product=hypothetical protein | transcript_product=hypothetical protein | location=TGME49_chrVIIb:3605052-3612696(-) | protein_length=678 |	TGME49_258070-t26_1-p1	30.2028	30.1577	30.2857	30.2834	30.2186	30.231	1.2358e+09	1.1978e+09	1.3089e+09	1.3068e+09	1.2494e+09	1.2602e+09
TGME49_260630-t26_1-p1 | transcript=TGME49_260630-t26_1 | gene=TGME49_260630 | organism=Toxoplasma_gondii_ME49 | gene_product=DnaJ family Sec63 protein | transcript_product=DnaJ family Sec63 protein | location=TGME49_chrVIIb:2106938-2113444(-) | protein_le	TGME49_260630-t26_1-p1	30.0056	29.9732	30.169	30.1105	30.3017	30.1482	1.0779e+09	1.054e+09	1.2072e+09	1.1592e+09	1.3235e+09	1.1899e+09
TGME49_319850-t26_1-p1 | transcript=TGME49_319850-t26_1 | gene=TGME49_319850 | organism=Toxoplasma_gondii_ME49 | gene_product=splicing factor U2AF family SnRNP auxilary factor large subunit, RRM domain-containing protein | transcript_product=splicing facto	TGME49_319850-t26_1-p1	31.7034	31.8812	31.7935	31.6557	31.7962	31.8142	3.4969e+09	3.9554e+09	3.7222e+09	3.3832e+09	3.7291e+09	3.7759e+09
TGME49_246500-t26_1-p1 | transcript=TGME49_246500-t26_1 | gene=TGME49_246500 | organism=Toxoplasma_gondii_ME49 | gene_product=surp module domain-containing protein | transcript_product=surp module domain-containing protein | location=TGME49_chrXII:2804225-	TGME49_246500-t26_1-p1	29.9137	29.8432	29.7363	30.0033	29.8871	29.9693	1.0114e+09	9.6319e+08	8.9436e+08	1.0762e+09	9.9293e+08	1.0511e+09
TGME49_266760-t26_1-p1 | transcript=TGME49_266760-t26_1 | gene=TGME49_266760 | organism=Toxoplasma_gondii_ME49 | gene_product=isocitrate dehydrogenase | transcript_product=isocitrate dehydrogenase | location=TGME49_chrIX:975999-979074(-) | protein_length=5	TGME49_266760-t26_1-p1	29.9617	29.961	29.9306	29.8664	30.0398	30.0689	1.0456e+09	1.0451e+09	1.0233e+09	9.7878e+08	1.1038e+09	1.1263e+09
TGME49_290840-t26_1-p1 | transcript=TGME49_290840-t26_1 | gene=TGME49_290840 | organism=Toxoplasma_gondii_ME49 | gene_product=serine protease | transcript_product=serine protease | location=TGME49_chrIX:3878405-3884738(+) | protein_length=960 | sequence_SO	TGME49_290840-t26_1-p1	31.3199	31.4261	31.5612	31.4404	31.6196	31.717	2.6806e+09	2.8854e+09	3.1686e+09	2.9141e+09	3.2996e+09	3.5299e+09
TGME49_258826-t26_1-p1 | transcript=TGME49_258826-t26_1 | gene=TGME49_258826 | organism=Toxoplasma_gondii_ME49 | gene_product=hypothetical protein | transcript_product=hypothetical protein | location=TGME49_chrVIIb:3162547-3165591(+) | protein_length=1014	TGME49_258826-t26_1-p1	30.9088	31.016	30.9251	31.0322	30.8885	30.8584	2.016e+09	2.1714e+09	2.0388e+09	2.1959e+09	1.9877e+09	1.9467e+09
TGME49_235490-t26_1-p1 | transcript=TGME49_235490-t26_1 | gene=TGME49_235490 | organism=Toxoplasma_gondii_ME49 | gene_product=hypothetical protein | transcript_product=hypothetical protein | location=TGME49_chrX:4905534-4915560(+) | protein_length=923 | se	TGME49_235490-t26_1-p1	31.5802	31.6206	31.5264	31.486	31.5542	31.5783	3.2106e+09	3.3018e+09	3.0931e+09	3.0077e+09	3.1532e+09	3.2064e+09
TGME49_217600-t26_1-p1 | transcript=TGME49_217600-t26_1 | gene=TGME49_217600 | organism=Toxoplasma_gondii_ME49 | gene_product=calcium-dependent protein kinase CDPK9 | transcript_product=calcium-dependent protein kinase CDPK9 | location=TGME49_chrXII:193725	TGME49_217600-t26_1-p1	30.4184	30.4417	30.3101	30.4598	30.1928	30.2964	1.435e+09	1.4584e+09	1.3312e+09	1.4768e+09	1.2273e+09	1.3186e+09
TGME49_254470-t26_1-p1 | transcript=TGME49_254470-t26_1 | gene=TGME49_254470 | organism=Toxoplasma_gondii_ME49 | gene_product=hypothetical protein | transcript_product=hypothetical protein | location=TGME49_chrIII:1759224-1763403(+) | protein_length=732 |	TGME49_254470-t26_1-p1	29.3473	29.5319	29.6088	29.658	29.8686	29.8226	6.83e+08	7.7624e+08	8.1873e+08	8.4712e+08	9.8026e+08	9.49501e+08
TGME49_292235-t26_1-p1 | transcript=TGME49_292235-t26_1 | gene=TGME49_292235 | organism=Toxoplasma_gondii_ME49 | gene_product=hypothetical protein | transcript_product=hypothetical protein | location=TGME49_chrIX:4632536-4639706(-) | protein_length=1463 |	TGME49_292235-t26_1-p1	30.7548	31.0205	30.9014	30.9507	30.7832	30.948	1.8118e+09	2.1782e+09	2.0056e+09	2.0754e+09	1.8478e+09	2.0714e+09
TGME49_319300-t26_1-p1 | transcript=TGME49_319300-t26_1 | gene=TGME49_319300 | organism=Toxoplasma_gondii_ME49 | gene_product=hypothetical protein | transcript_product=hypothetical protein | location=TGME49_chrIV:1073088-1079597(-) | protein_length=1011 |	TGME49_319300-t26_1-p1	29.7034	29.5738	29.5904	29.84	29.6377	29.6006	8.742e+08	7.9912e+08	8.0832e+08	9.61009e+08	8.35299e+08	8.1408e+08
TGME49_290920-t26_1-p1 | transcript=TGME49_290920-t26_1 | gene=TGME49_290920 | organism=Toxoplasma_gondii_ME49 | gene_product=oxidoreductase, 2OG-Fe(II) oxygenase family protein | transcript_product=oxidoreductase, 2OG-Fe(II) oxygenase family protein | loc	TGME49_290920-t26_1-p1	30.1132	30.0688	30.086	29.8892	30.2389	30.255	1.1614e+09	1.1262e+09	1.1397e+09	9.9434e+08	1.2671e+09	1.2813e+09
TGME49_233020-t26_1-p1 | transcript=TGME49_233020-t26_1 | gene=TGME49_233020 | organism=Toxoplasma_gondii_ME49 | gene_product=Not1 N-terminal domain, CCR4-Not complex component protein | transcript_product=Not1 N-terminal domain, CCR4-Not complex component	TGME49_233020-t26_1-p1	32.0838	31.8947	31.6369	31.8988	31.7782	31.7103	4.5517e+09	3.9926e+09	3.3394e+09	4.0039e+09	3.6828e+09	3.5135e+09
TGME49_305270-t26_1-p1 | transcript=TGME49_305270-t26_1 | gene=TGME49_305270 | organism=Toxoplasma_gondii_ME49 | gene_product=hypothetical protein | transcript_product=hypothetical protein | location=TGME49_chrIX:5326221-5330716(+) | protein_length=738 | s	TGME49_305270-t26_1-p1	30.2795	30.1627	30.1628	30.2534	30.1166	30.0563	1.3033e+09	1.2019e+09	1.202e+09	1.2799e+09	1.1641e+09	1.1165e+09
TGME49_201380-t26_1-p1 | transcript=TGME49_201380-t26_1 | gene=TGME49_201380 | organism=Toxoplasma_gondii_ME49 | gene_product=chorismate synthase, putative | transcript_product=chorismate synthase, putative | location=TGME49_chrVIIa:3911782-3916769(+) | pr	TGME49_201380-t26_1-p1	29.9997	29.8947	29.6489	29.9627	29.5163	29.5133	1.0735e+09	9.9819e+08	8.4179e+08	1.0463e+09	7.6787e+08	7.6628e+08
TGME49_269770-t26_1-p1 | transcript=TGME49_269770-t26_1 | gene=TGME49_269770 | organism=Toxoplasma_gondii_ME49 | gene_product=WD domain, G-beta repeat-containing protein | transcript_product=WD domain, G-beta repeat-containing protein | location=TGME49_chr	TGME49_269770-t26_1-p1	30.0492	29.9581	30.1651	30.0351	30.0977	30.1441	1.111e+09	1.043e+09	1.2039e+09	1.1002e+09	1.149e+09	1.1865e+09
TGME49_248420-t26_1-p1 | transcript=TGME49_248420-t26_1 | gene=TGME49_248420 | organism=Toxoplasma_gondii_ME49 | gene_product=hypothetical protein | transcript_product=hypothetical protein | location=TGME49_chrXII:3839965-3843812(-) | protein_length=728 |	TGME49_248420-t26_1-p1	28.3179	28.3267	28.6243	28.5184	28.5645	28.4519	3.346e+08	3.3666e+08	4.1377e+08	3.845e+08	3.9699e+08	3.6718e+08
TGME49_288210-t26_1-p1 | transcript=TGME49_288210-t26_1 | gene=TGME49_288210 | organism=Toxoplasma_gondii_ME49 | gene_product=PUL domain-containing protein | transcript_product=PUL domain-containing protein | location=TGME49_chrIX:2383345-2394145(+) | prot	TGME49_288210-t26_1-p1	28.8734	28.949	28.617	28.8221	28.6687	28.9074	4.9177e+08	5.1824e+08	4.1169e+08	4.7459e+08	4.2671e+08	5.035e+08
TGME49_320640-t26_1-p1 | transcript=TGME49_320640-t26_1 | gene=TGME49_320640 | organism=Toxoplasma_gondii_ME49 | gene_product=peptidylprolyl isomerase domain-containing protein | transcript_product=peptidylprolyl isomerase domain-containing protein | locat	TGME49_320640-t26_1-p1	28.4672	28.458	28.7074	28.8099	28.7745	28.5695	3.7108e+08	3.6872e+08	4.3831e+08	4.7058e+08	4.5919e+08	3.9835e+08
TGME49_228400-t26_1-p1 | transcript=TGME49_228400-t26_1 | gene=TGME49_228400 | organism=Toxoplasma_gondii_ME49 | gene_product=WD domain, G-beta repeat-containing protein | transcript_product=WD domain, G-beta repeat-containing protein | location=TGME49_chr	TGME49_228400-t26_1-p1	29.9355	29.888	29.8155	29.7198	29.769	29.6959	1.0268e+09	9.9351e+08	9.4484e+08	8.8421e+08	9.14891e+08	8.6965e+08
TGME49_236080-t26_1-p1 | transcript=TGME49_236080-t26_1 | gene=TGME49_236080 | organism=Toxoplasma_gondii_ME49 | gene_product=replication factor-a protein 1 (rpa1) subfamily protein | transcript_product=replication factor-a protein 1 (rpa1) subfamily prote	TGME49_236080-t26_1-p1	27.9648	27.7902	28.0528	28.0108	27.963	27.8044	2.6197e+08	2.3211e+08	2.7844e+08	2.7046e+08	2.6164e+08	2.344e+08
TGME49_202460-t26_1-p1 | transcript=TGME49_202460-t26_1 | gene=TGME49_202460 | organism=Toxoplasma_gondii_ME49 | gene_product=diacylglycerol kinase accessory domain (presumed) domain-containing protein | transcript_product=diacylglycerol kinase accessory d	TGME49_202460-t26_1-p1	29.9994	29.2497	29.6679	29.7851	29.835	29.518	1.0733e+09	6.3833e+08	8.5297e+08	9.2517e+08	9.5768e+08	7.6879e+08
TGME49_228130-t26_1-p1 | transcript=TGME49_228130-t26_1 | gene=TGME49_228130 | organism=Toxoplasma_gondii_ME49 | gene_product=hypothetical protein | transcript_product=hypothetical protein | location=TGME49_chrX:553273-556402(+) | protein_length=761 | sequ	TGME49_228130-t26_1-p1	29.1754	28.8085	28.9956	29.1536	29.4134	29.363	6.0629e+08	4.7012e+08	5.3523e+08	5.9717e+08	7.1503e+08	6.9046e+08
TGME49_212980-t26_1-p1 | transcript=TGME49_212980-t26_1 | gene=TGME49_212980 | organism=Toxoplasma_gondii_ME49 | gene_product=hypothetical protein | transcript_product=hypothetical protein | location=TGME49_chrV:748086-750650(-) | protein_length=715 | sequ	TGME49_212980-t26_1-p1	29.5582	28.9973	29.1416	29.3507	29.1897	29.2197	7.9048e+08	5.3586e+08	5.9223e+08	6.846e+08	6.1231e+08	6.252e+08
TGME49_314480-t26_1-p1 | transcript=TGME49_314480-t26_1 | gene=TGME49_314480 | organism=Toxoplasma_gondii_ME49 | gene_product=hypothetical protein | transcript_product=hypothetical protein | location=TGME49_chrXI:4122993-4132539(+) | protein_length=830 | s	TGME49_314480-t26_1-p1	29.0033	29.2786	29.2513	28.8655	29.1009	29.0446	5.3811e+08	6.5123e+08	6.3903e+08	4.8908e+08	5.7576e+08	5.5373e+08
TGME49_218720-t26_1-p1 | transcript=TGME49_218720-t26_1 | gene=TGME49_218720 | organism=Toxoplasma_gondii_ME49 | gene_product=calcium-dependent protein kinase CDPK6 | transcript_product=calcium-dependent protein kinase CDPK6 | location=TGME49_chrXII:135252	TGME49_218720-t26_1-p1	30.6767	30.8958	30.8274	30.9385	30.9582	30.8607	1.7163e+09	1.9978e+09	1.9053e+09	2.0579e+09	2.0861e+09	1.9498e+09
TGME49_240710-t26_1-p1 | transcript=TGME49_240710-t26_1 | gene=TGME49_240710 | organism=Toxoplasma_gondii_ME49 | gene_product=RNA recognition motif-containing protein | transcript_product=RNA recognition motif-containing protein | location=TGME49_chrVI:140	TGME49_240710-t26_1-p1	29.3654	29.0581	29.1803	29.3221	29.4232	29.3516	6.9164e+08	5.5894e+08	6.0833e+08	6.7119e+08	7.1988e+08	6.8505e+08
TGME49_270840-t26_1-p1 | transcript=TGME49_270840-t26_1 | gene=TGME49_270840 | organism=Toxoplasma_gondii_ME49 | gene_product=poly(ADP-ribose) polymerase catalytic domain-containing protein | transcript_product=poly(ADP-ribose) polymerase catalytic domain-	TGME49_270840-t26_1-p1	29.2269	29.0502	28.7803	28.7605	29.1335	28.9231	6.2829e+08	5.5589e+08	4.6102e+08	4.5474e+08	5.8893e+08	5.0902e+08
TGME49_305560-t26_1-p1 | transcript=TGME49_305560-t26_1 | gene=TGME49_305560 | organism=Toxoplasma_gondii_ME49 | gene_product=Vps51/Vps67 protein | transcript_product=Vps51/Vps67 protein | location=TGME49_chrIX:5466485-5470075(+) | protein_length=1196 | se	TGME49_305560-t26_1-p1	29.2099	29.1092	29.249	29.1797	29.2246	29.0697	6.2094e+08	5.7909e+08	6.3802e+08	6.0808e+08	6.273e+08	5.6346e+08
TGME49_267580-t26_1-p1 | transcript=TGME49_267580-t26_1 | gene=TGME49_267580 | organism=Toxoplasma_gondii_ME49 | gene_product=cyclin2 related protein | transcript_product=cyclin2 related protein | location=TGME49_chrIX:550392-554122(+) | protein_length=912	TGME49_267580-t26_1-p1	28.3158	28.1392	28.4927	28.1754	28.3023	28.4892	3.3413e+08	2.9562e+08	3.7771e+08	3.0313e+08	3.3102e+08	3.7679e+08
TGME49_277910-t26_1-p1 | transcript=TGME49_277910-t26_1 | gene=TGME49_277910 | organism=Toxoplasma_gondii_ME49 | gene_product=thrombospondin type 1 domain-containing protein | transcript_product=thrombospondin type 1 domain-containing protein | location=TG	TGME49_277910-t26_1-p1	27.8737	27.8558	27.9659	28.0019	27.7165	27.9916	2.4594e+08	2.4291e+08	2.6216e+08	2.6878e+08	2.2055e+08	2.6688e+08
TGME49_319720-t26_1-p1 | transcript=TGME49_319720-t26_1 | gene=TGME49_319720 | organism=Toxoplasma_gondii_ME49 | gene_product=hypothetical protein | transcript_product=hypothetical protein | location=TGME49_chrIV:761358-766820(-) | protein_length=1139 | se	TGME49_319720-t26_1-p1	29.1118	28.9483	28.7673	28.8369	29.1948	28.954	5.8012e+08	5.1797e+08	4.5689e+08	4.7947e+08	6.1448e+08	5.2004e+08
TGME49_210360-t26_1-p1 | transcript=TGME49_210360-t26_1 | gene=TGME49_210360 | organism=Toxoplasma_gondii_ME49 | gene_product=DEAD (Asp-Glu-Ala-Asp) box polypeptide 41 family protein | transcript_product=DEAD (Asp-Glu-Ala-Asp) box polypeptide 41 family pro	TGME49_210360-t26_1-p1	27.437	27.4035	26.8898	27.4303	27.5633	27.3243	1.817e+08	1.7753e+08	1.2435e+08	1.8086e+08	1.9833e+08	1.6805e+08
TGME49_258480-t26_1-p1 | transcript=TGME49_258480-t26_1 | gene=TGME49_258480 | organism=Toxoplasma_gondii_ME49 | gene_product=hypothetical protein | transcript_product=hypothetical protein | location=TGME49_chrVIIb:3393586-3402507(-) | protein_length=1651	TGME49_258480-t26_1-p1	29.1049	28.7928	28.2964	28.6197	29.1013	28.9364	5.7736e+08	4.6504e+08	3.2966e+08	4.1248e+08	5.7593e+08	5.1372e+08
TGME49_262450-t26_1-p1 | transcript=TGME49_262450-t26_1 | gene=TGME49_262450 | organism=Toxoplasma_gondii_ME49 | gene_product=hypothetical protein | transcript_product=hypothetical protein | location=TGME49_chrVIIb:1232745-1239706(-) | protein_length=1637	TGME49_262450-t26_1-p1	26.9714	27.0237	26.5543	26.8648	26.83	26.9855	1.3158e+08	1.3644e+08	9.8546e+07	1.2221e+08	1.193e+08	1.3288e+08
TGME49_231000-t26_1-p1 | transcript=TGME49_231000-t26_1 | gene=TGME49_231000 | organism=Toxoplasma_gondii_ME49 | gene_product=START domain-containing protein | transcript_product=START domain-containing protein | location=TGME49_chrVIII:1180494-1191790(-)	TGME49_231000-t26_1-p1	27.1643	27.2027	26.6352	26.9585	26.99	26.9629	1.5041e+08	1.5446e+08	1.0423e+08	1.3041e+08	1.3329e+08	1.3081e+08
TGME49_213610-t26_1-p1 | transcript=TGME49_213610-t26_1 | gene=TGME49_213610 | organism=Toxoplasma_gondii_ME49 | gene_product=hypothetical protein | transcript_product=hypothetical protein | location=TGME49_chrV:1168951-1173831(-) | protein_length=1015 | s	TGME49_213610-t26_1-p1	28.478	28.4947	28.1765	28.7123	28.4946	28.994	3.7387e+08	3.7824e+08	3.0336e+08	4.3981e+08	3.7821e+08	5.3465e+08
TGME49_263420-t26_1-p1 | transcript=TGME49_263420-t26_1 | gene=TGME49_263420 | organism=Toxoplasma_gondii_ME49 | gene_product=ubiquitin-specific protease USP4 | transcript_product=ubiquitin-specific protease USP4 | location=TGME49_chrVIIb:563366-573403(+)	TGME49_263420-t26_1-p1	26.6749	26.6661	26.5945	26.6722	26.4183	26.9828	1.0714e+08	1.0649e+08	1.0133e+08	1.0694e+08	8.9679e+07	1.3263e+08
TGME49_205650-t26_1-p1 | transcript=TGME49_205650-t26_1 | gene=TGME49_205650 | organism=Toxoplasma_gondii_ME49 | gene_product=AP2 domain transcription factor AP2VIIa-3 | transcript_product=AP2 domain transcription factor AP2VIIa-3 | location=TGME49_chrVIIa	TGME49_205650-t26_1-p1	27.0434	26.1467	25.6793	26.6277	25.5012	25.2115	1.3832e+08	7.4294e+07	5.3733e+07	1.0369e+08	4.7492e+07	3.8852e+07
TGME49_232680-t26_1-p1 | transcript=TGME49_232680-t26_1 | gene=TGME49_232680 | organism=Toxoplasma_gondii_ME49 | gene_product=hypothetical protein | transcript_product=hypothetical protein | location=TGME49_chrVIII:2220827-2229753(-) | protein_length=1738	TGME49_232680-t26_1-p1	28.3511	28.3379	28.1687	28.1469	27.6477	27.9316	3.4239e+08	3.3929e+08	3.0173e+08	2.9721e+08	2.1027e+08	2.5601e+08
TGME49_288000-t26_1-p1 | transcript=TGME49_288000-t26_1 | gene=TGME49_288000 | organism=Toxoplasma_gondii_ME49 | gene_product=hypothetical protein | transcript_product=hypothetical protein | location=TGME49_chrIX:2291617-2302605(+) | protein_length=2983 |	TGME49_288000-t26_1-p1	27.5134	27.8862	26.2426	28.1007	27.6688	27.6961	1.9158e+08	2.4808e+08	7.9397e+07	2.8785e+08	2.1337e+08	2.1745e+08
TGME49_264650-t26_1-p1 | transcript=TGME49_264650-t26_1 | gene=TGME49_264650 | organism=Toxoplasma_gondii_ME49 | gene_product=phosphoacetylglucosamine mutase | transcript_product=phosphoacetylglucosamine mutase | location=TGME49_chrIX:2145865-2153183(+) |	TGME49_264650-t26_1-p1	27.3936	28.0635	27.6845	27.7071	28.1132	27.9727	1.7632e+08	2.8051e+08	2.1571e+08	2.1912e+08	2.9034e+08	2.6341e+08
TGME49_211350-t26_1-p1 | transcript=TGME49_211350-t26_1 | gene=TGME49_211350 | organism=Toxoplasma_gondii_ME49 | gene_product=CBS domain-containing protein | transcript_product=CBS domain-containing protein | location=TGME49_chrIV:1801261-1811854(+) | prot	TGME49_211350-t26_1-p1	27.9564	27.9415	28.0417	28.3958	28.01	28.1196	2.6045e+08	2.5777e+08	2.763e+08	3.5318e+08	2.7031e+08	2.9163e+08
TGME49_269260-t26_1-p1 | transcript=TGME49_269260-t26_1 | gene=TGME49_269260 | organism=Toxoplasma_gondii_ME49 | gene_product=hypothetical protein | transcript_product=hypothetical protein | location=TGME49_chrVIII:5957656-5960219(-) | protein_length=648 |	TGME49_269260-t26_1-p1	28.2611	27.7848	27.9621	28.3905	28.275	27.0764	3.217e+08	2.3124e+08	2.6147e+08	3.5189e+08	3.248e+08	1.4152e+08
TGME49_289070-t26_1-p1 | transcript=TGME49_289070-t26_1 | gene=TGME49_289070 | organism=Toxoplasma_gondii_ME49 | gene_product=E1-E2 ATPase subfamily protein | transcript_product=E1-E2 ATPase subfamily protein | location=TGME49_chrIX:2957951-2971111(+) | pr	TGME49_289070-t26_1-p1	27.0798	26.843	26.556	27.0786	27.0909	27.2071	1.4185e+08	1.2038e+08	9.8666e+07	1.4173e+08	1.4295e+08	1.5494e+08
TGME49_318210-t26_1-p1 | transcript=TGME49_318210-t26_1 | gene=TGME49_318210 | organism=Toxoplasma_gondii_ME49 | gene_product=hypothetical protein | transcript_product=hypothetical protein | location=TGME49_chrIV:1482715-1486314(-) | protein_length=1199 |	TGME49_318210-t26_1-p1	25.8773	25.3423	25.3308	25.6111	25.4065	23.7323	6.1636e+07	4.254e+07	4.2202e+07	5.1251e+07	4.4475e+07	1.3936e+07
TGME49_204380-t26_1-p1 | transcript=TGME49_204380-t26_1 | gene=TGME49_204380 | organism=Toxoplasma_gondii_ME49 | gene_product=hypothetical protein | transcript_product=hypothetical protein | location=TGME49_chrVIIa:1831938-1843982(-) | protein_length=3218	TGME49_204380-t26_1-p1	27.0675	24.7226	26.2341	26.4891	27.0289	26.8394	1.4065e+08	2.76841e+07	7.8934e+07	9.4194e+07	1.3693e+08	1.2008e+08
TGME49_244910-t26_1-p1 | transcript=TGME49_244910-t26_1 | gene=TGME49_244910 | organism=Toxoplasma_gondii_ME49 | gene_product=MIZ/SP-RING zinc finger domain-containing protein | transcript_product=MIZ/SP-RING zinc finger domain-containing protein | locatio	TGME49_244910-t26_1-p1	24.4097	26.1956	24.3397	24.6485	24.5031	24.9977	2.2287e+07	7.6852e+07	2.1231e+07	2.6299e+07	2.3777e+07	3.3501e+07
TGME49_267720-t26_1-p1 | transcript=TGME49_267720-t26_1 | gene=TGME49_267720 | organism=Toxoplasma_gondii_ME49 | gene_product=transporter, cation channel family protein | transcript_product=transporter, cation channel family protein | location=TGME49_chrIX	TGME49_267720-t26_1-p1	25.5891	25.5079	23.3223	25.7171	25.8216	25.1053	5.0475e+07	4.7713e+07	1.04882e+07	5.5159e+07	5.9301e+07	3.6094e+07
TGME49_223080-t26_1-p1 | transcript=TGME49_223080-t26_1 | gene=TGME49_223080 | organism=Toxoplasma_gondii_ME49 | gene_product=hypothetical protein | transcript_product=hypothetical protein | location=TGME49_chrII:1428354-1438916(-) | protein_length=2909 |	TGME49_223080-t26_1-p1	27.3939	23.3624	24.1365	24.2113	26.9839	27.402	1.7635e+08	1.07837e+07	1.84422e+07	1.94232e+07	1.3273e+08	1.7735e+08
TGME49_250850-t26_1-p1 | transcript=TGME49_250850-t26_1 | gene=TGME49_250850 | organism=Toxoplasma_gondii_ME49 | gene_product=CMGC kinase, putative | transcript_product=CMGC kinase, putative | location=TGME49_chrXII:5276522-5284636(-) | protein_length=2684	TGME49_250850-t26_1-p1	23.7923	24.3521	23.7727	25.4782	25.6321	24.2843	1.45272e+07	2.14147e+07	1.43319e+07	4.674e+07	5.2004e+07	2.04317e+07
TGME49_289690-t26_1-p1 | transcript=TGME49_289690-t26_1 | gene=TGME49_289690 | organism=Toxoplasma_gondii_ME49 | gene_product=glyceraldehyde-3-phosphate dehydrogenase GAPDH1 | transcript_product=glyceraldehyde-3-phosphate dehydrogenase GAPDH1 | location=TG	TGME49_289690-t26_1-p1	35.0979	35.2223	35.3507	35.2463	35.2122	35.3307	3.6772e+10	4.0083e+10	4.3815e+10	4.0755e+10	3.9803e+10	4.3211e+10
TGME49_319560-t26_1-p1 | transcript=TGME49_319560-t26_1 | gene=TGME49_319560 | organism=Toxoplasma_gondii_ME49 | gene_product=microneme protein MIC3 | transcript_product=microneme protein MIC3 | location=TGME49_chrIV:912578-913851(+) | protein_length=383 |	TGME49_319560-t26_1-p1;TGME49_325800-t26_1-p1	33.2657	33.3539	33.4909	33.6315	33.4626	33.2412	1.0327e+10	1.0978e+10	1.2072e+10	1.3307e+10	1.1837e+10	1.0153e+10
TGME49_229480-t26_1-p1 | transcript=TGME49_229480-t26_1 | gene=TGME49_229480 | organism=Toxoplasma_gondii_ME49 | gene_product=calcium binding protein precursor, putative | transcript_product=calcium binding protein precursor, putative | location=TGME49_chr	TGME49_229480-t26_1-p1	32.6161	32.7817	32.67	32.5675	32.6414	32.6733	6.58299e+09	7.3837e+09	6.83351e+09	6.3651e+09	6.6994e+09	6.8491e+09
TGME49_231630-t26_1-p1 | transcript=TGME49_231630-t26_1 | gene=TGME49_231630 | organism=Toxoplasma_gondii_ME49 | gene_product=alveolin domain containing intermediate filament IMC4 | transcript_product=alveolin domain containing intermediate filament IMC4 |	TGME49_231630-t26_1-p1	35.3572	35.03	35.2585	35.3823	34.9871	35.0637	4.4012e+10	3.5082e+10	4.1103e+10	4.4785e+10	3.4054e+10	3.591e+10
TGME49_266060-t26_1-p1 | transcript=TGME49_266060-t26_1 | gene=TGME49_266060 | organism=Toxoplasma_gondii_ME49 | gene_product=ribosomal protein RPSA | transcript_product=ribosomal protein RPSA | location=TGME49_chrIX:1325681-1328020(-) | protein_length=287	TGME49_266060-t26_1-p1	33.4944	33.681	33.6168	33.6527	33.4847	33.6982	1.2101e+10	1.3772e+10	1.3172e+10	1.3504e+10	1.202e+10	1.3937e+10
TGME49_321500-t26_1-p1 | transcript=TGME49_321500-t26_1 | gene=TGME49_321500 | organism=Toxoplasma_gondii_ME49 | gene_product=RNA recognition motif-containing protein | transcript_product=RNA recognition motif-containing protein | location=TGME49_chrIb:176	TGME49_321500-t26_1-p1	34.2181	34.2316	34.0699	34.1158	34.0901	34.0905	1.9983e+10	2.0171e+10	1.8033e+10	1.8616e+10	1.8287e+10	1.8292e+10
TGME49_247510-t26_1-p1 | transcript=TGME49_247510-t26_1 | gene=TGME49_247510 | organism=Toxoplasma_gondii_ME49 | gene_product=fructose-bisphospatase II | transcript_product=fructose-bisphospatase II | location=TGME49_chrXII:3385801-3389686(+) | protein_len	TGME49_247510-t26_1-p1	33.4987	33.3435	33.4343	33.4464	33.2259	33.2192	1.2137e+10	1.0899e+10	1.1607e+10	1.1705e+10	1.0046e+10	9.99949e+09
TGME49_313380-t26_1-p1 | transcript=TGME49_313380-t26_1 | gene=TGME49_313380 | organism=Toxoplasma_gondii_ME49 | gene_product=hypothetical protein | transcript_product=hypothetical protein | location=TGME49_chrXI:3329669-3331400(+) | protein_length=274 | s	TGME49_313380-t26_1-p1	33.2685	33.2194	33.3906	33.245	33.113	32.9688	1.0347e+10	1.0001e+10	1.1261e+10	1.018e+10	9.2895e+09	8.406e+09
TGME49_230210-t26_1-p1 | transcript=TGME49_230210-t26_1 | gene=TGME49_230210 | organism=Toxoplasma_gondii_ME49 | gene_product=alveolin domain containing intermediate filament IMC10 | transcript_product=alveolin domain containing intermediate filament IMC10	TGME49_230210-t26_1-p1	36.1197	36.2613	36.345	36.2959	36.2333	36.1303	7.4663e+10	8.23671e+10	8.7287e+10	8.43621e+10	8.0782e+10	7.52151e+10
TGME49_270240-t26_1-p1 | transcript=TGME49_270240-t26_1 | gene=TGME49_270240 | organism=Toxoplasma_gondii_ME49 | gene_product=MAG1 | transcript_product=MAG1 | location=TGME49_chrVIII:5312269-5313737(+) | protein_length=452 | sequence_SO=chromosome | SO=pro	TGME49_270240-t26_1-p1	31.749	31.6354	31.5089	31.4778	31.4659	31.631	3.6091e+09	3.3358e+09	3.0558e+09	2.9906e+09	2.9661e+09	3.3256e+09
TGME49_229360-t26_1-p1 | transcript=TGME49_229360-t26_1 | gene=TGME49_229360 | organism=Toxoplasma_gondii_ME49 | gene_product=transaldolase | transcript_product=transaldolase | location=TGME49_chrVIII:200275-204452(-) | protein_length=550 | sequence_SO=chr	TGME49_229360-t26_1-p1	32.0376	31.9971	31.8965	31.9888	31.9163	31.9872	4.4083e+09	4.2862e+09	3.9977e+09	4.2618e+09	4.0529e+09	4.257e+09
TGME49_218520-t26_1-p1 | transcript=TGME49_218520-t26_1 | gene=TGME49_218520 | organism=Toxoplasma_gondii_ME49 | gene_product=microneme protein MIC6 | transcript_product=microneme protein MIC6 | location=TGME49_chrXII:1478619-1479668(-) | protein_length=34	TGME49_218520-t26_1-p1	33.0808	33.2034	33.5639	33.2541	33.6149	33.5064	9.08451e+09	9.89029e+09	1.2698e+10	1.0244e+10	1.3155e+10	1.2202e+10
TGME49_320210-t26_1-p1 | transcript=TGME49_320210-t26_1 | gene=TGME49_320210 | organism=Toxoplasma_gondii_ME49 | gene_product=WD domain, G-beta repeat domain containing protein | transcript_product=WD domain, G-beta repeat domain containing protein | locat	TGME49_320210-t26_1-p1	31.0158	30.8454	30.9003	30.9734	31.0041	31.0742	2.1712e+09	1.9293e+09	2.0041e+09	2.1083e+09	2.1536e+09	2.2609e+09
TGME49_228190-t26_1-p1 | transcript=TGME49_228190-t26_1 | gene=TGME49_228190 | organism=Toxoplasma_gondii_ME49 | gene_product=eukaryotic initiation factor-3, subunit 5, putative | transcript_product=eukaryotic initiation factor-3, subunit 5, putative | loc	TGME49_228190-t26_1-p1	32.6594	32.6634	32.5738	32.5208	32.7347	32.2838	6.78369e+09	6.80261e+09	6.39289e+09	6.1622e+09	7.14719e+09	5.2287e+09
TGME49_204050-t26_1-p1 | transcript=TGME49_204050-t26_1 | gene=TGME49_204050 | organism=Toxoplasma_gondii_ME49 | gene_product=subtilisin SUB1 | transcript_product=subtilisin SUB1 | location=TGME49_chrVIIa:2030677-2036482(+) | protein_length=761 | sequence_	TGME49_204050-t26_1-p1	31.2071	31.2886	31.7701	31.7984	32.2065	32.3176	2.479e+09	2.6231e+09	3.6623e+09	3.7349e+09	4.9559e+09	5.3526e+09
TGME49_270150-t26_1-p1 | transcript=TGME49_270150-t26_1 | gene=TGME49_270150 | organism=Toxoplasma_gondii_ME49 | gene_product=hypothetical protein | transcript_product=hypothetical protein | location=TGME49_chrVIII:5369010-5384357(-) | protein_length=1841	TGME49_270150-t26_1-p1	31.7445	32.3813	32.3405	32.2814	32.2049	32.2398	3.5979e+09	5.5944e+09	5.4384e+09	5.22e+09	4.95049e+09	5.0715e+09
TGME49_305980-t26_1-p1 | transcript=TGME49_305980-t26_1 | gene=TGME49_305980 | organism=Toxoplasma_gondii_ME49 | gene_product=pyruvate dehydrogenase complex subunit PDH-E3I | transcript_product=pyruvate dehydrogenase complex subunit PDH-E3I | location=TGME	TGME49_305980-t26_1-p1	33.8251	33.8197	33.6647	33.7836	33.9901	33.8643	1.5218e+10	1.5162e+10	1.3617e+10	1.4787e+10	1.7062e+10	1.5638e+10
TGME49_273490-t26_1-p1 | transcript=TGME49_273490-t26_1 | gene=TGME49_273490 | organism=Toxoplasma_gondii_ME49 | gene_product=glutamine synthetase, type I, putative | transcript_product=glutamine synthetase, type I, putative | location=TGME49_chrVIII:34462	TGME49_273490-t26_1-p1	30.3421	30.2739	30.1867	30.2233	30.1713	30.0832	1.3611e+09	1.2982e+09	1.2221e+09	1.2535e+09	1.2091e+09	1.1375e+09
TGME49_293570-t26_1-p1 | transcript=TGME49_293570-t26_1 | gene=TGME49_293570 | organism=Toxoplasma_gondii_ME49 | gene_product=translocation protein sec62, putative | transcript_product=translocation protein sec62, putative | location=TGME49_chrIa:422729-42	TGME49_293570-t26_1-p1	31.0692	30.9989	31.0543	31.0762	31.084	31.0001	2.253e+09	2.1458e+09	2.2299e+09	2.2639e+09	2.2763e+09	2.1476e+09
TGME49_207770-t26_1-p1 | transcript=TGME49_207770-t26_1 | gene=TGME49_207770 | organism=Toxoplasma_gondii_ME49 | gene_product=PCI domain-containing protein | transcript_product=PCI domain-containing protein | location=TGME49_chrIb:277983-284153(-) | protei	TGME49_207770-t26_1-p1	31.7749	31.7281	31.4526	31.5302	31.4449	31.3296	3.6745e+09	3.5573e+09	2.9388e+09	3.1013e+09	2.9231e+09	2.6987e+09
TGME49_258950-t26_1-p1 | transcript=TGME49_258950-t26_1 | gene=TGME49_258950 | organism=Toxoplasma_gondii_ME49 | gene_product=lectin family protein | transcript_product=lectin family protein | location=TGME49_chrVIIb:3079180-3083256(+) | protein_length=646	TGME49_258950-t26_1-p1	30.2963	30.1528	29.897	29.9792	30.0096	30.0907	1.3185e+09	1.1937e+09	9.9973e+08	1.0584e+09	1.0809e+09	1.1434e+09
TGME49_202770-t26_1-p1 | transcript=TGME49_202770-t26_1 | gene=TGME49_202770 | organism=Toxoplasma_gondii_ME49 | gene_product=RNA recognition motif-containing protein | transcript_product=RNA recognition motif-containing protein | location=TGME49_chrVIIa:3	TGME49_202770-t26_1-p1	32.5568	32.6379	32.4983	32.5472	32.5631	32.6499	6.318e+09	6.6834e+09	6.06691e+09	6.2759e+09	6.3456e+09	6.73889e+09
TGME49_267620-t26_1-p1 | transcript=TGME49_267620-t26_1 | gene=TGME49_267620 | organism=Toxoplasma_gondii_ME49 | gene_product=multi-pass transmembrane protein | transcript_product=multi-pass transmembrane protein | location=TGME49_chrIX:512128-520445(+) |	TGME49_267620-t26_1-p1	28.7215	28.8424	28.9804	28.7184	28.7207	28.606	4.4261e+08	4.8131e+08	5.2961e+08	4.4168e+08	4.4238e+08	4.0856e+08
TGME49_311480-t26_1-p1 | transcript=TGME49_311480-t26_1 | gene=TGME49_311480 | organism=Toxoplasma_gondii_ME49 | gene_product=hypothetical protein | transcript_product=hypothetical protein | location=TGME49_chrXI:2108563-2114410(-) | protein_length=386 | s	TGME49_311480-t26_1-p1	30.7145	30.6195	30.6625	30.6957	30.6436	30.5313	1.7619e+09	1.6496e+09	1.6995e+09	1.7391e+09	1.6774e+09	1.5518e+09
TGME49_263320-t26_1-p1 | transcript=TGME49_263320-t26_1 | gene=TGME49_263320 | organism=Toxoplasma_gondii_ME49 | gene_product=hypothetical protein | transcript_product=hypothetical protein | location=TGME49_chrVIIb:638754-639965(-) | protein_length=403 | s	TGME49_263320-t26_1-p1	29.1412	29.2301	28.9048	29.1023	28.9836	28.9555	5.9209e+08	6.2972e+08	5.0258e+08	5.7633e+08	5.3082e+08	5.2058e+08
TGME49_229950-t26_1-p1 | transcript=TGME49_229950-t26_1 | gene=TGME49_229950 | organism=Toxoplasma_gondii_ME49 | gene_product=26S proteasome regulatory subunit 6b, putative | transcript_product=26S proteasome regulatory subunit 6b, putative | location=TGME	TGME49_229950-t26_1-p1	30.2491	30.2901	30.2539	30.5322	30.3416	30.2467	1.2761e+09	1.3129e+09	1.2804e+09	1.5528e+09	1.3606e+09	1.274e+09
TGME49_311090-t26_1-p1 | transcript=TGME49_311090-t26_1 | gene=TGME49_311090 | organism=Toxoplasma_gondii_ME49 | gene_product=ubiquitin carboxyl-terminal hydrolase | transcript_product=ubiquitin carboxyl-terminal hydrolase | location=TGME49_chrXI:1799587-1	TGME49_311090-t26_1-p1	31.4731	31.7296	31.5986	31.8166	31.6353	31.6084	2.9809e+09	3.5609e+09	3.2518e+09	3.7823e+09	3.3357e+09	3.274e+09
TGME49_225150-t26_1-p1 | transcript=TGME49_225150-t26_1 | gene=TGME49_225150 | organism=Toxoplasma_gondii_ME49 | gene_product=hypothetical protein | transcript_product=hypothetical protein | location=TGME49_chrX:2448305-2451764(+) | protein_length=691 | se	TGME49_225150-t26_1-p1	30.2468	30.3911	30.2787	30.3757	30.2002	30.0424	1.2741e+09	1.4081e+09	1.3026e+09	1.3931e+09	1.2336e+09	1.1058e+09
TGME49_279450-t26_1-p1 | transcript=TGME49_279450-t26_1 | gene=TGME49_279450 | organism=Toxoplasma_gondii_ME49 | gene_product=adenylosuccinate synthetase, putative | transcript_product=adenylosuccinate synthetase, putative | location=TGME49_chrIX:182971-18	TGME49_279450-t26_1-p1	31.0695	31.1903	31.3407	31.1288	31.1573	31.1866	2.2534e+09	2.4503e+09	2.7196e+09	2.348e+09	2.3949e+09	2.444e+09
TGME49_293900-t26_1-p1 | transcript=TGME49_293900-t26_1 | gene=TGME49_293900 | organism=Toxoplasma_gondii_ME49 | gene_product=sporozoite protein with an altered thrombospondin repeat SPATR | transcript_product=sporozoite protein with an altered thrombospon	TGME49_293900-t26_1-p1	29.2367	29.2791	29.1388	29.3383	29.2138	29.1205	6.3257e+08	6.5148e+08	5.911e+08	6.7877e+08	6.2262e+08	5.8365e+08
TGME49_243540-t26_1-p1 | transcript=TGME49_243540-t26_1 | gene=TGME49_243540 | organism=Toxoplasma_gondii_ME49 | gene_product=WD domain, G-beta repeat-containing protein | transcript_product=WD domain, G-beta repeat-containing protein | location=TGME49_chr	TGME49_243540-t26_1-p1	31.5281	31.678	31.2928	31.3248	31.2414	31.2116	3.0968e+09	3.4358e+09	2.6307e+09	2.6897e+09	2.5387e+09	2.4867e+09
TGME49_269200-t26_1-p1 | transcript=TGME49_269200-t26_1 | gene=TGME49_269200 | organism=Toxoplasma_gondii_ME49 | gene_product=crooked neck family 1 protein isoform 2, putative | transcript_product=crooked neck family 1 protein isoform 2, putative | locatio	TGME49_269200-t26_1-p1	29.9171	30.1279	29.908	30.0984	30.1854	30.1198	1.0138e+09	1.1733e+09	1.0074e+09	1.1495e+09	1.221e+09	1.1667e+09
TGME49_271060-t26_1-p1 | transcript=TGME49_271060-t26_1 | gene=TGME49_271060 | organism=Toxoplasma_gondii_ME49 | gene_product=Sec1 family protein | transcript_product=Sec1 family protein | location=TGME49_chrVIII:4746184-4753300(-) | protein_length=648 | s	TGME49_271060-t26_1-p1	29.9516	30.0535	30.1299	30.016	30.2432	30.0938	1.0383e+09	1.1143e+09	1.1749e+09	1.0857e+09	1.2709e+09	1.1459e+09
TGME49_269960-t26_1-p1 | transcript=TGME49_269960-t26_1 | gene=TGME49_269960 | organism=Toxoplasma_gondii_ME49 | gene_product=14-3-3 superfamily protein | transcript_product=14-3-3 superfamily protein | location=TGME49_chrVIII:5494680-5500465(+) | protein_	TGME49_269960-t26_1-p1	31.2015	31.1054	30.8882	30.9963	31.1549	30.9292	2.4694e+09	2.3103e+09	1.9874e+09	2.142e+09	2.3909e+09	2.0447e+09
TGME49_318730-t26_1-p1 | transcript=TGME49_318730-t26_1 | gene=TGME49_318730 | organism=Toxoplasma_gondii_ME49 | gene_product=glycosyl transferase | transcript_product=glycosyl transferase | location=TGME49_chrIV:1115084-1118559(-) | protein_length=635 | s	TGME49_318730-t26_1-p1	28.4363	28.4225	28.244	28.4582	28.3007	28.3702	3.6324e+08	3.5976e+08	3.1791e+08	3.6878e+08	3.3064e+08	3.4695e+08
TGME49_293510-t26_1-p1 | transcript=TGME49_293510-t26_1 | gene=TGME49_293510 | organism=Toxoplasma_gondii_ME49 | gene_product=poly(ADP-ribose) polymerase and DNA-Ligase Zn-finger region domain-containing protein | transcript_product=poly(ADP-ribose) polyme	TGME49_293510-t26_1-p1	28.2733	28.1758	28.2319	28.1639	27.9086	28.1206	3.2443e+08	3.0322e+08	3.1525e+08	3.0074e+08	2.5196e+08	2.9183e+08
TGME49_265180-t26_1-p1 | transcript=TGME49_265180-t26_1 | gene=TGME49_265180 | organism=Toxoplasma_gondii_ME49 | gene_product=hypothetical protein | transcript_product=hypothetical protein | location=TGME49_chrIX:1728293-1730021(-) | protein_length=452 | s	TGME49_265180-t26_1-p1	29.1093	29.4091	29.3141	29.3461	29.2236	29.2	5.7911e+08	7.1291e+08	6.6746e+08	6.8242e+08	6.2687e+08	6.1672e+08
TGME49_294220-t26_1-p1 | transcript=TGME49_294220-t26_1 | gene=TGME49_294220 | organism=Toxoplasma_gondii_ME49 | gene_product=hypothetical protein | transcript_product=hypothetical protein | location=TGME49_chrIa:718809-720620(-) | protein_length=603 | seq	TGME49_294220-t26_1-p1	30.1615	29.8875	30.1097	29.9478	30.0491	30.0991	1.2009e+09	9.93169e+08	1.1586e+09	1.0356e+09	1.1109e+09	1.1501e+09
TGME49_246220-t26_1-p1 | transcript=TGME49_246220-t26_1 | gene=TGME49_246220 | organism=Toxoplasma_gondii_ME49 | gene_product=hypothetical protein | transcript_product=hypothetical protein | location=TGME49_chrXII:2754168-2757979(-) | protein_length=812 |	TGME49_246220-t26_1-p1	29.7273	29.8382	29.6326	29.5687	29.6466	29.6669	8.8884e+08	9.5982e+08	8.3234e+08	7.9629e+08	8.4044e+08	8.5235e+08
TGME49_207990-t26_1-p1 | transcript=TGME49_207990-t26_1 | gene=TGME49_207990 | organism=Toxoplasma_gondii_ME49 | gene_product=ribosomal RNA large subunit methyltransferase J protein | transcript_product=ribosomal RNA large subunit methyltransferase J prote	TGME49_207990-t26_1-p1	27.6992	27.6609	27.6424	27.5965	27.5271	27.7071	2.1791e+08	2.1221e+08	2.095e+08	2.0294e+08	1.9341e+08	2.1912e+08
TGME49_203390-t26_1-p1 | transcript=TGME49_203390-t26_1 | gene=TGME49_203390 | organism=Toxoplasma_gondii_ME49 | gene_product=CRAL/TRIO domain-containing protein | transcript_product=CRAL/TRIO domain-containing protein | location=TGME49_chrVIIa:2521694-252	TGME49_203390-t26_1-p1	29.6049	29.5684	29.8082	29.7989	29.4508	29.6309	8.1654e+08	7.9614e+08	9.4008e+08	9.34051e+08	7.33779e+08	8.3137e+08
TGME49_245610-t26_1-p1 | transcript=TGME49_245610-t26_1 | gene=TGME49_245610 | organism=Toxoplasma_gondii_ME49 | gene_product=hypothetical protein | transcript_product=hypothetical protein | location=TGME49_chrXII:2423021-2432148(+) | protein_length=812 |	TGME49_245610-t26_1-p1	29.7035	29.9571	29.8171	30.0609	29.9173	29.8354	8.7424e+08	1.0423e+09	9.4588e+08	1.12e+09	1.0139e+09	9.5798e+08
TGME49_264450-t26_1-p1 | transcript=TGME49_264450-t26_1 | gene=TGME49_264450 | organism=Toxoplasma_gondii_ME49 | gene_product=DNA topoisomerase III beta-1, putative | transcript_product=DNA topoisomerase III beta-1, putative | location=TGME49_chrIX:2218983	TGME49_264450-t26_1-p1	29.0888	29.2155	28.9847	29.156	28.9235	28.9367	5.7096e+08	6.2337e+08	5.3121e+08	5.9817e+08	5.0914e+08	5.1383e+08
TGME49_265110-t26_1-p1 | transcript=TGME49_265110-t26_1 | gene=TGME49_265110 | organism=Toxoplasma_gondii_ME49 | gene_product=ribosome biogenesis protein, putative | transcript_product=ribosome biogenesis protein, putative | location=TGME49_chrIX:1760831-1	TGME49_265110-t26_1-p1	29.8886	29.6912	29.7109	29.6054	29.8299	29.5801	9.9393e+08	8.6686e+08	8.7877e+08	8.1677e+08	9.5434e+08	8.0257e+08
TGME49_203380-t26_1-p1 | transcript=TGME49_203380-t26_1 | gene=TGME49_203380 | organism=Toxoplasma_gondii_ME49 | gene_product=DnaJ domain-containing protein | transcript_product=DnaJ domain-containing protein | location=TGME49_chrVIIa:2527928-2535836(+) |	TGME49_203380-t26_1-p1	29.9244	29.8169	29.7749	29.6194	29.8656	29.7172	1.0189e+09	9.4574e+08	9.1863e+08	8.2474e+08	9.7824e+08	8.8259e+08
TGME49_314540-t26_1-p1 | transcript=TGME49_314540-t26_1 | gene=TGME49_314540 | organism=Toxoplasma_gondii_ME49 | gene_product=hypothetical protein | transcript_product=hypothetical protein | location=TGME49_chrXI:4185594-4189791(-) | protein_length=607 | s	TGME49_314540-t26_1-p1	29.9107	29.8378	30.2959	29.7762	29.6945	29.5438	1.0093e+09	9.5957e+08	1.3182e+09	9.1945e+08	8.6885e+08	7.8267e+08
TGME49_268590-t26_1-p1 | transcript=TGME49_268590-t26_1 | gene=TGME49_268590 | organism=Toxoplasma_gondii_ME49 | gene_product=rhomboid protease ROM4 | transcript_product=rhomboid protease ROM4 | location=TGME49_chrVIII:6406304-6411004(-) | protein_length=6	TGME49_268590-t26_1-p1	28.9581	28.9357	28.8445	29.0175	28.9441	28.8571	5.215e+08	5.1346e+08	4.8202e+08	5.4342e+08	5.1645e+08	4.8624e+08
TGME49_305180-t26_1-p1 | transcript=TGME49_305180-t26_1 | gene=TGME49_305180 | organism=Toxoplasma_gondii_ME49 | gene_product=Na+/H+ exchanger NHE3 | transcript_product=Na+/H+ exchanger NHE3 | location=TGME49_chrIX:5264067-5272182(-) | protein_length=1572	TGME49_305180-t26_1-p1	28.8906	28.6492	29.1217	28.6703	29.1592	28.9548	4.9766e+08	4.2098e+08	5.8413e+08	4.2719e+08	5.9951e+08	5.203e+08
TGME49_218600-t26_1-p1 | transcript=TGME49_218600-t26_1 | gene=TGME49_218600 | organism=Toxoplasma_gondii_ME49 | gene_product=RNA recognition motif-containing protein | transcript_product=RNA recognition motif-containing protein | location=TGME49_chrXII:13	TGME49_218600-t26_1-p1	28.178	27.9702	28.0278	27.9471	28.0391	28.0887	3.0369e+08	2.6294e+08	2.7365e+08	2.5877e+08	2.7581e+08	2.8545e+08
TGME49_313770-t26_1-p1 | transcript=TGME49_313770-t26_1 | gene=TGME49_313770 | organism=Toxoplasma_gondii_ME49 | gene_product=hypothetical protein | transcript_product=hypothetical protein | location=TGME49_chrXI:3678203-3686860(-) | protein_length=1480 |	TGME49_313770-t26_1-p1	28.4985	28.7526	28.7984	28.7998	28.9497	28.9228	3.7924e+08	4.5226e+08	4.6686e+08	4.6731e+08	5.1846e+08	5.0889e+08
TGME49_294280-t26_1-p1 | transcript=TGME49_294280-t26_1 | gene=TGME49_294280 | organism=Toxoplasma_gondii_ME49 | gene_product=E3 ubiquitin-protein ligase, putative | transcript_product=E3 ubiquitin-protein ligase, putative | location=TGME49_chrIa:771456-78	TGME49_294280-t26_1-p1	30.0411	30.2343	30.028	30.2325	29.9275	29.9048	1.1048e+09	1.2631e+09	1.0948e+09	1.2615e+09	1.0211e+09	1.0052e+09
TGME49_294930-t26_1-p1 | transcript=TGME49_294930-t26_1 | gene=TGME49_294930 | organism=Toxoplasma_gondii_ME49 | gene_product=leucine rich repeat-containing protein | transcript_product=leucine rich repeat-containing protein | location=TGME49_chrIa:1276904	TGME49_294930-t26_1-p1	27.964	27.9654	27.7338	27.9119	27.7846	27.6845	2.6182e+08	2.6207e+08	2.232e+08	2.5254e+08	2.312e+08	2.1571e+08
TGME49_263000-t26_1-p1 | transcript=TGME49_263000-t26_1 | gene=TGME49_263000 | organism=Toxoplasma_gondii_ME49 | gene_product=Beige/BEACH domain-containing protein | transcript_product=Beige/BEACH domain-containing protein | location=TGME49_chrVIIb:865419-	TGME49_263000-t26_1-p1	29.8955	29.6311	29.8156	29.8745	29.8809	29.9171	9.9871e+08	8.3145e+08	9.4488e+08	9.84279e+08	9.8869e+08	1.0138e+09
TGME49_203540-t26_1-p1 | transcript=TGME49_203540-t26_1 | gene=TGME49_203540 | organism=Toxoplasma_gondii_ME49 | gene_product=RNA binding protein, putative | transcript_product=RNA binding protein, putative | location=TGME49_chrVIIa:2433624-2441166(-) | pr	TGME49_203540-t26_1-p1	27.4432	27.1801	27.1429	27.2701	27.1471	27.031	1.8249e+08	1.5206e+08	1.4819e+08	1.6185e+08	1.4862e+08	1.3713e+08
TGME49_269700-t26_1-p1 | transcript=TGME49_269700-t26_1 | gene=TGME49_269700 | organism=Toxoplasma_gondii_ME49 | gene_product=NLI interacting factor family phosphatase | transcript_product=NLI interacting factor family phosphatase | location=TGME49_chrVIII	TGME49_269700-t26_1-p1	28.3634	29.0536	28.2778	28.8505	28.5457	28.3377	3.4532e+08	5.572e+08	3.2544e+08	4.8401e+08	3.9185e+08	3.3923e+08
TGME49_266280-t26_1-p1 | transcript=TGME49_266280-t26_1 | gene=TGME49_266280 | organism=Toxoplasma_gondii_ME49 | gene_product=HEAT repeat-containing protein | transcript_product=HEAT repeat-containing protein | location=TGME49_chrIX:1239446-1251938(+) | pr	TGME49_266280-t26_1-p1	29.1688	29.1479	28.9263	29.105	29.1468	29.1434	6.0352e+08	5.9484e+08	5.1013e+08	5.774e+08	5.9437e+08	5.9298e+08
TGME49_264760-t26_1-p1 | transcript=TGME49_264760-t26_1 | gene=TGME49_264760 | organism=Toxoplasma_gondii_ME49 | gene_product=Oxysterol-binding protein | transcript_product=Oxysterol-binding protein | location=TGME49_chrIX:2043206-2055258(+) | protein_leng	TGME49_264760-t26_1-p1	30.2296	30.2229	30.3854	30.0945	30.059	28.4569	1.259e+09	1.2531e+09	1.4025e+09	1.1464e+09	1.1186e+09	3.6845e+08
TGME49_244210-t26_1-p1 | transcript=TGME49_244210-t26_1 | gene=TGME49_244210 | organism=Toxoplasma_gondii_ME49 | gene_product=RNA polymerase-associated protein RTF1 | transcript_product=RNA polymerase-associated protein RTF1 | location=TGME49_chrVI:3119206	TGME49_244210-t26_1-p1	26.5057	26.2813	26.2658	26.2061	26.0703	26.1237	9.5281e+07	8.1559e+07	8.0687e+07	7.7413e+07	7.046e+07	7.3119e+07
TGME49_267690-t26_1-p1 | transcript=TGME49_267690-t26_1 | gene=TGME49_267690 | organism=Toxoplasma_gondii_ME49 | gene_product=hypothetical protein | transcript_product=hypothetical protein | location=TGME49_chrIX:447378-457827(+) | protein_length=1928 | se	TGME49_267690-t26_1-p1	27.8427	27.6377	27.8351	27.6093	27.6716	27.7461	2.407e+08	2.0882e+08	2.3944e+08	2.0475e+08	2.1378e+08	2.2511e+08
TGME49_255250-t26_1-p1 | transcript=TGME49_255250-t26_1 | gene=TGME49_255250 | organism=Toxoplasma_gondii_ME49 | gene_product=tRNA (cytosine(34)-C(5))-methyltransferase, putative | transcript_product=tRNA (cytosine(34)-C(5))-methyltransferase, putative | l	TGME49_255250-t26_1-p1	27.31	27.621	27.3608	27.5804	27.1301	27.5692	1.6639e+08	2.0642e+08	1.7235e+08	2.0069e+08	1.4688e+08	1.9914e+08
TGME49_297520-t26_1-p1 | transcript=TGME49_297520-t26_1 | gene=TGME49_297520 | organism=Toxoplasma_gondii_ME49 | gene_product=proteophosphoglycan PPG1 | transcript_product=proteophosphoglycan PPG1 | location=TGME49_chrII:1848030-1859313(-) | protein_length	TGME49_297520-t26_1-p1	28.8363	28.2499	28.7087	28.5804	28.2084	28.5785	4.7928e+08	3.1921e+08	4.3872e+08	4.0138e+08	3.1015e+08	4.0085e+08
TGME49_264420-t26_1-p1 | transcript=TGME49_264420-t26_1 | gene=TGME49_264420 | organism=Toxoplasma_gondii_ME49 | gene_product=lipoprotein, putative | transcript_product=lipoprotein, putative | location=TGME49_chrIX:2255381-2261164(+) | protein_length=1918	TGME49_264420-t26_1-p1	27.2087	27.4418	27.3531	27.3776	26.7506	27.2252	1.5511e+08	1.8231e+08	1.7144e+08	1.7437e+08	1.1291e+08	1.5689e+08
TGME49_281440-t26_1-p1 | transcript=TGME49_281440-t26_1 | gene=TGME49_281440 | organism=Toxoplasma_gondii_ME49 | gene_product=hypothetical protein | transcript_product=hypothetical protein | location=TGME49_chrVIIa:4109907-4125538(+) | protein_length=3668	TGME49_281440-t26_1-p1	26.5141	26.9902	26.9605	27.6636	27.8671	27.8081	9.5841e+07	1.3331e+08	1.3059e+08	2.126e+08	2.4482e+08	2.35e+08
TGME49_240050-t26_1-p1 | transcript=TGME49_240050-t26_1 | gene=TGME49_240050 | organism=Toxoplasma_gondii_ME49 | gene_product=hypothetical protein | transcript_product=hypothetical protein | location=TGME49_chrVI:1023814-1032490(+) | protein_length=1890 |	TGME49_240050-t26_1-p1	28.1737	28.1914	27.6235	28.1158	27.4298	27.209	3.0279e+08	3.0652e+08	2.0678e+08	2.9087e+08	1.808e+08	1.5514e+08
TGME49_264130-t26_1-p1 | transcript=TGME49_264130-t26_1 | gene=TGME49_264130 | organism=Toxoplasma_gondii_ME49 | gene_product=hypothetical protein | transcript_product=hypothetical protein | location=TGME49_chrVIIb:161098-165342(-) | protein_length=673 | s	TGME49_264130-t26_1-p1	27.3482	27.1334	27.406	27.1982	27.2356	26.3462	1.7085e+08	1.4722e+08	1.7784e+08	1.5398e+08	1.5803e+08	8.5311e+07
TGME49_311250-t26_1-p1 | transcript=TGME49_311250-t26_1 | gene=TGME49_311250 | organism=Toxoplasma_gondii_ME49 | gene_product=hypothetical protein | transcript_product=hypothetical protein | location=TGME49_chrXI:1911891-1920745(+) | protein_length=1849 |	TGME49_311250-t26_1-p1	28.38	28.2058	28.1732	28.1088	28.1064	27.9321	3.4932e+08	3.0959e+08	3.0267e+08	2.8947e+08	2.8899e+08	2.5609e+08
TGME49_231790-t26_1-p1 | transcript=TGME49_231790-t26_1 | gene=TGME49_231790 | organism=Toxoplasma_gondii_ME49 | gene_product=hypothetical protein | transcript_product=hypothetical protein | location=TGME49_chrVIII:1537722-1541724(-) | protein_length=1232	TGME49_231790-t26_1-p1	25.3524	26.519	25.316	25.633	24.8259	25.6087	4.2838e+07	9.6165e+07	4.1771e+07	5.2035e+07	2.9739e+07	5.1165e+07
TGME49_228670-t26_1-p1 | transcript=TGME49_228670-t26_1 | gene=TGME49_228670 | organism=Toxoplasma_gondii_ME49 | gene_product=hypothetical protein | transcript_product=hypothetical protein | location=TGME49_chrX:235796-244487(-) | protein_length=2497 | seq	TGME49_228670-t26_1-p1	28.3418	27.6543	28.3717	25.1478	22.0434	27.9867	3.402e+08	2.1124e+08	3.4733e+08	3.7173e+07	4.32249e+06	2.6598e+08
TGME49_297340-t26_1-p1 | transcript=TGME49_297340-t26_1 | gene=TGME49_297340 | organism=Toxoplasma_gondii_ME49 | gene_product=hypothetical protein | transcript_product=hypothetical protein | location=TGME49_chrII:1702504-1707509(+) | protein_length=1191 |	TGME49_297340-t26_1-p1	26.8072	26.712	27.4968	27.0153	26.8868	27.2544	1.1743e+08	1.0993e+08	1.8939e+08	1.3565e+08	1.2409e+08	1.601e+08
TGME49_208070-t26_1-p1 | transcript=TGME49_208070-t26_1 | gene=TGME49_208070 | organism=Toxoplasma_gondii_ME49 | gene_product=inositol polyphosphate kinase | transcript_product=inositol polyphosphate kinase | location=TGME49_chrIb:576844-587870(-) | protei	TGME49_208070-t26_1-p1	25.1892	25.4933	23.9876	24.9647	25.0525	25.2922	3.8257e+07	4.7233e+07	1.66337e+07	3.2744e+07	3.4797e+07	4.1089e+07
TGME49_213060-t26_1-p1 | transcript=TGME49_213060-t26_1 | gene=TGME49_213060 | organism=Toxoplasma_gondii_ME49 | gene_product=WD domain, G-beta repeat-containing protein | transcript_product=WD domain, G-beta repeat-containing protein | location=TGME49_chr	TGME49_213060-t26_1-p1	26.6611	26.8098	25.9435	26.5291	26.3162	25.73	1.0612e+08	1.1764e+08	6.453e+07	9.6843e+07	8.3556e+07	5.5656e+07
TGME49_233460-t26_1-p1 | transcript=TGME49_233460-t26_1 | gene=TGME49_233460 | organism=Toxoplasma_gondii_ME49 | gene_product=SAG-related sequence SRS29B | transcript_product=SAG-related sequence SRS29B | location=TGME49_chrVIII:2664481-2665491(+) | protei	TGME49_233460-t26_1-p1	35.0357	34.5093	35.107	34.7744	35.2408	35.051	3.522e+10	2.4454e+10	3.7004e+10	2.9386e+10	4.0602e+10	3.5595e+10
TGME49_320050-t26_1-p1 | transcript=TGME49_320050-t26_1 | gene=TGME49_320050 | organism=Toxoplasma_gondii_ME49 | gene_product=ribosomal protein RPL5 | transcript_product=ribosomal protein RPL5 | location=TGME49_chrIV:550949-553977(+) | protein_length=310 |	TGME49_320050-t26_1-p1	34.699	34.6963	34.5935	34.6549	34.6185	34.6418	2.789e+10	2.7837e+10	2.5923e+10	2.705e+10	2.6376e+10	2.6806e+10
TGME49_261570-t26_1-p1 | transcript=TGME49_261570-t26_1 | gene=TGME49_261570 | organism=Toxoplasma_gondii_ME49 | gene_product=ribosomal protein RPL7A | transcript_product=ribosomal protein RPL7A | location=TGME49_chrVIIb:1652920-1655805(+) | protein_length	TGME49_261570-t26_1-p1	34.9728	34.9888	35.0245	35.1662	34.9435	34.9789	3.3719e+10	3.4095e+10	3.4949e+10	3.8555e+10	3.304e+10	3.3861e+10
TGME49_300140-t26_1-p1 | transcript=TGME49_300140-t26_1 | gene=TGME49_300140 | organism=Toxoplasma_gondii_ME49 | gene_product=elongation factor 1-gamma, putative | transcript_product=elongation factor 1-gamma, putative | location=TGME49_chrXII:185954-18854	TGME49_300140-t26_1-p1	34.5145	34.4425	34.2977	34.3963	34.3381	34.3783	2.4542e+10	2.3346e+10	2.1117e+10	2.2611e+10	2.1717e+10	2.2331e+10
TGME49_216880-t26_1-p1 | transcript=TGME49_216880-t26_1 | gene=TGME49_216880 | organism=Toxoplasma_gondii_ME49 | gene_product=guanine nucleotide-binding protein | transcript_product=guanine nucleotide-binding protein | location=TGME49_chrXI:5816270-5819864	TGME49_216880-t26_1-p1	33.6938	33.6339	33.6592	33.531	33.6307	33.6504	1.3895e+10	1.3329e+10	1.3565e+10	1.2412e+10	1.33e+10	1.3483e+10
TGME49_232710-t26_1-p1 | transcript=TGME49_232710-t26_1 | gene=TGME49_232710 | organism=Toxoplasma_gondii_ME49 | gene_product=ribosomal protein RPS3A | transcript_product=ribosomal protein RPS3A | location=TGME49_chrVIII:2235909-2237297(+) | protein_length	TGME49_232710-t26_1-p1	35.8363	35.5578	35.6419	35.6039	35.6922	35.6512	6.13489e+10	5.0577e+10	5.3616e+10	5.22199e+10	5.5517e+10	5.3961e+10
TGME49_207440-t26_1-p1 | transcript=TGME49_207440-t26_1 | gene=TGME49_207440 | organism=Toxoplasma_gondii_ME49 | gene_product=ribosomal protein RPS4 | transcript_product=ribosomal protein RPS4 | location=TGME49_chrIb:62583-65733(-) | protein_length=312 | s	TGME49_207440-t26_1-p1	33.846	33.5606	33.671	33.8042	33.7209	33.7115	1.5441e+10	1.2669e+10	1.3677e+10	1.5e+10	1.4158e+10	1.4066e+10
TGME49_263300-t26_1-p1 | transcript=TGME49_263300-t26_1 | gene=TGME49_263300 | organism=Toxoplasma_gondii_ME49 | gene_product=eukaryotic porin protein | transcript_product=eukaryotic porin protein | location=TGME49_chrVIIb:644388-648112(-) | protein_length	TGME49_263300-t26_1-p1	34.8662	34.7729	34.8341	34.9373	34.7807	35.0117	3.1317e+10	2.9355e+10	3.0628e+10	3.2898e+10	2.9515e+10	3.4639e+10
TGME49_211290-t26_1-p1 | transcript=TGME49_211290-t26_1 | gene=TGME49_211290 | organism=Toxoplasma_gondii_ME49 | gene_product=rhoptry protein ROP15 | transcript_product=rhoptry protein ROP15 | location=TGME49_chrIV:1850723-1853193(-) | protein_length=333 |	TGME49_211290-t26_1-p1	32.8089	32.8741	32.823	32.9304	32.8117	32.7396	7.524e+09	7.87209e+09	7.59819e+09	8.1852e+09	7.5391e+09	7.17129e+09
[truncated: 3,214 more rows]

## Sheet: phospho(STY)sites
Fasta headers	Amino acid	Positions within proteins	Phospho (STY) Probabilities	Phospho (STY) Score diffs	Position in peptide	Intensity Crk4_0min-rep1	Intensity Crk4_0min-rep2	Intensity Crk4_30min-rep1	Intensity Crk4_30min-rep2	Intensity Crk4_4hr-rep1	Intensity Crk4_4hr-rep2
[truncated: 23,498 more rows]
