# Supplementary material for: The Crk4-Cyc4 complex regulates G2/M transition in Toxoplasma gondii
Source: EMBO J. 2024 Apr 10;43(11):2094–126. doi: 10.1038/s44318-024-00095-4 (PMC11148040; doi:10.1038/s44318-024-00095-4)
Supplement: Supplementary file 6 — Dataset EV6 [file 44318_2024_95_MOESM6_ESM.zip › Dataset EV6/Dataset EV6.xlsx]

## Sheet: diff classes
	Original_intensity						30min_vs_0h					4h_vs_0h
Fasta.headers	LFQ.intensity.Crk4_0min.rep1	LFQ.intensity.Crk4_0min.rep2	LFQ.intensity.Crk4_30min.rep1	LFQ.intensity.Crk4_30min.rep2	LFQ.intensity.Crk4_4hr.rep1	LFQ.intensity.Crk4_4hr.rep2	log2fc	log2fc.1	meanLogFC	pvalue	pADJ	log2fc.2	log2fc.1.1	meanLogFC.1	pvalue.1	pADJ.1	sigDF_wt_vs_30min..3..	sigDF_wt_vs_4h..3..
TGME49_253750-t26_1-p1 | transcript=TGME49_253750-t26_1 | gene=TGME49_253750 | organism=Toxoplasma_gondii_ME49 | gene_product=PLU-1 family protein | transcript_product=PLU-1 family protein | location=TGME49_chrIII:1145955-1174056(-) | protein_length=8088 |	1850699195	1803899994	1829299729	1867501058	1891799396	1816500232	-0.0167708	0.0499653	0.0165545	0.384847	0.49809	0.031666	0.0100348	0.0210265	0.362601	0.491954	None	None
TGME49_280660-t26_1-p1 | transcript=TGME49_280660-t26_1 | gene=TGME49_280660 | organism=Toxoplasma_gondii_ME49 | gene_product=HECT-domain (ubiquitin-transferase) domain-containing protein | transcript_product=HECT-domain (ubiquitin-transferase) domain-cont	6.6957e+08	6.4235e+08	6.3044e+08	5.9949e+08	6.187e+08	5.5221e+08	-0.0867563	-0.0994811	-0.0929482	0.370095	0.486028	-0.113758	-0.217654	-0.16363	0.271622	0.493717	None	None
TGME49_295710-t26_1-p1 | transcript=TGME49_295710-t26_1 | gene=TGME49_295710 | organism=Toxoplasma_gondii_ME49 | gene_product=HECT-domain (ubiquitin-transferase) domain-containing protein | transcript_product=HECT-domain (ubiquitin-transferase) domain-cont	3550300792	3522198425	3249997972	3267299552	3287199878	2836499497	-0.127469	-0.108349	-0.117909	0.26678	0.496746	-0.111039	-0.312232	-0.207716	0.165316	0.481142	None	None
TGME49_306660-t26_1-p1 | transcript=TGME49_306660-t26_1 | gene=TGME49_306660 | organism=Toxoplasma_gondii_ME49 | gene_product=RNA pseudouridine synthase superfamily protein | transcript_product=RNA pseudouridine synthase superfamily protein | location=TGME	1881500500	1809900792	1823601039	1888600698	1883399406	1763401078	-0.0450717	0.0613774	0.00810188	0.403708	0.49809	0.00145427	-0.0375218	-0.0175221	0.439955	0.491954	None	None
TGME49_232080-t26_1-p1 | transcript=TGME49_232080-t26_1 | gene=TGME49_232080 | organism=Toxoplasma_gondii_ME49 | gene_product=hypothetical protein | transcript_product=hypothetical protein | location=TGME49_chrVIII:1809222-1843859(-) | protein_length=10329	5.4656e+08	5.2707e+08	4.8327e+08	5.3073e+08	5.0539e+08	4.8648e+08	-0.17724	0.00996619	-0.0822712	0.455314	0.491413	-0.112695	-0.115309	-0.113922	0.401988	0.480564	None	None
TGME49_291180-t26_1-p1 | transcript=TGME49_291180-t26_1 | gene=TGME49_291180 | organism=Toxoplasma_gondii_ME49 | gene_product=hypothetical protein | transcript_product=hypothetical protein | location=TGME49_chrIX:4196983-4226344(-) | protein_length=5354 |	1220100528	1307899940	1229300460	1316299289	1211800646	1235300761	0.0108296	0.00922908	0.0100005	0.39945	0.49809	-0.00983681	-0.0823031	-0.0468629	0.499413	0.499838	None	None
TGME49_306060-t26_1-p1 | transcript=TGME49_306060-t26_1 | gene=TGME49_306060 | organism=Toxoplasma_gondii_ME49 | gene_product=rhoptry neck protein RON8 | transcript_product=rhoptry neck protein RON8 | location=TGME49_chrIX:5779879-5794165(-) | protein_leng	11420990943	12013998560	12528002968	12324003560	11033006072	11179986790	0.133459	0.0367519	0.0846907	0.279775	0.492498	-0.049856	-0.103786	-0.0772496	0.367078	0.498636	None	None
TGME49_268370-t26_1-p1 | transcript=TGME49_268370-t26_1 | gene=TGME49_268370 | organism=Toxoplasma_gondii_ME49 | gene_product=non-specific serine/threonine protein kinase | transcript_product=non-specific serine/threonine protein kinase | location=TGME49_c	1395799594	1458799897	1338900251	1451199706	1307799653	1332199453	-0.060004	-0.0075313	-0.0329467	0.497711	0.49809	-0.0938572	-0.130846	-0.11262	0.365658	0.491954	None	None
TGME49_292020-t26_1-p1 | transcript=TGME49_292020-t26_1 | gene=TGME49_292020 | organism=Toxoplasma_gondii_ME49 | gene_product=GCC2 and GCC3 domain-containing protein | transcript_product=GCC2 and GCC3 domain-containing protein | location=TGME49_chrIX:44789	7.7556e+08	6.9681e+08	7.4749e+08	7.0627e+08	7.0115e+08	6.8612e+08	-0.0531201	0.0194302	-0.0183235	0.47392	0.492986	-0.145252	-0.0222614	-0.0857009	0.404386	0.495451	None	None
TGME49_294550-t26_1-p1 | transcript=TGME49_294550-t26_1 | gene=TGME49_294550 | organism=Toxoplasma_gondii_ME49 | gene_product=dynein heavy chain | transcript_product=dynein heavy chain | location=TGME49_chrIa:933739-963583(+) | protein_length=4974 | sequen	9.0655e+08	8.5694e+08	8.63219e+08	917810204	8.78419e+08	8.0736e+08	-0.0705882	0.0989011	0.0142605	0.40564	0.492913	-0.0454088	-0.085845	-0.0648985	0.442618	0.495451	None	None
TGME49_264660-t26_1-p1 | transcript=TGME49_264660-t26_1 | gene=TGME49_264660 | organism=Toxoplasma_gondii_ME49 | gene_product=SAG-related sequence SRS44 | transcript_product=SAG-related sequence SRS44 | location=TGME49_chrIX:2135664-2143297(+) | protein_le	5478998086	5288994666	4581600431	4690201360	4642402867	4717202617	-0.258014	-0.173312	-0.215782	0.0594743	0.465399	-0.238977	-0.165018	-0.202166	0.135878	0.498636	None	None
TGME49_297745-t26_1-p1 | transcript=TGME49_297745-t26_1 | gene=TGME49_297745 | organism=Toxoplasma_gondii_ME49 | gene_product=hypothetical protein | transcript_product=hypothetical protein | location=TGME49_chrII:1963001-1979722(-) | protein_length=3867 |	2619101159	2536101673	2374699361	2364699107	2419401054	2513699805	-0.141276	-0.100919	-0.121273	0.260333	0.496746	-0.114361	-0.0127934	-0.0634943	0.420059	0.497005	None	None
TGME49_254940-t26_1-p1 | transcript=TGME49_254940-t26_1 | gene=TGME49_254940 | organism=Toxoplasma_gondii_ME49 | gene_product=MIF4G domain-containing protein | transcript_product=MIF4G domain-containing protein | location=TGME49_chrIII:2047649-2063580(+) |	1887100676	1702699138	1330900273	1557600724	1530000776	1438599689	-0.503483	-0.128427	-0.313375	0.0525787	0.382556	-0.3024	-0.24295	-0.273853	0.118662	0.442767	None	None
TGME49_231480-t26_1-p1 | transcript=TGME49_231480-t26_1 | gene=TGME49_231480 | organism=Toxoplasma_gondii_ME49 | gene_product=GCN1, putative | transcript_product=GCN1, putative | location=TGME49_chrVIII:1456843-1473271(-) | protein_length=3416 | sequence_S	3495700079	3657100315	3710398712	3580899078	3649999834	3550399362	0.0859714	-0.0303708	0.0276593	0.408419	0.496746	0.0622916	-0.042703	0.00956447	0.425095	0.497005	None	None
TGME49_306020-t26_1-p1 | transcript=TGME49_306020-t26_1 | gene=TGME49_306020 | organism=Toxoplasma_gondii_ME49 | gene_product=hypothetical protein | transcript_product=hypothetical protein | location=TGME49_chrIX:5725096-5755268(+) | protein_length=8847 |	3.4433e+08	6.4499e+07	257940132	4.1007e+08	2.4392e+08	1.68e+08	-0.415503	2.65178	0.705472	0.000897535	0.00968877	-0.495084	1.36292	0.0107837	0.404398	0.456299	None	None
TGME49_221320-t26_1-p1 | transcript=TGME49_221320-t26_1 | gene=TGME49_221320 | organism=Toxoplasma_gondii_ME49 | gene_product=acetyl-CoA carboxylase ACC1 | transcript_product=acetyl-CoA carboxylase ACC1 | location=TGME49_chrII:236225-252286(-) | protein_le	3454398081	3569201055	3387499764	3392299660	3581097920	3695198605	-0.0282061	-0.0733187	-0.0509522	0.409171	0.496746	0.0519478	0.0500323	0.0509711	0.340807	0.497005	None	None
TGME49_311230-t26_1-p1 | transcript=TGME49_311230-t26_1 | gene=TGME49_311230 | organism=Toxoplasma_gondii_ME49 | gene_product=hypothetical protein | transcript_product=hypothetical protein | location=TGME49_chrXI:1880862-1900195(+) | protein_length=4690 |	1731099060	1818900962	1761199332	1589499700	1727500487	1587500392	0.0248572	-0.194392	-0.0833055	0.387335	0.49809	-0.00299984	-0.196155	-0.0987182	0.39316	0.491954	None	None
TGME49_269180-t26_1-p1 | transcript=TGME49_269180-t26_1 | gene=TGME49_269180 | organism=Toxoplasma_gondii_ME49 | gene_product=MIF4G domain-containing protein | transcript_product=MIF4G domain-containing protein | location=TGME49_chrVIII:6011236-6023582(-)	1549000365	1535999915	1434400652	1400600203	1427499303	1445799349	-0.110823	-0.133052	-0.121834	0.305138	0.49809	-0.117741	-0.0872324	-0.102453	0.385712	0.491954	None	None
TGME49_224260-t26_1-p1 | transcript=TGME49_224260-t26_1 | gene=TGME49_224260 | organism=Toxoplasma_gondii_ME49 | gene_product=PHD-finger domain-containing protein | transcript_product=PHD-finger domain-containing protein | location=TGME49_chrX:3156523-3178	1285699880	1314899138	1280800248	1219500616	1387800867	1284199842	-0.00550458	-0.108585	-0.056695	0.447505	0.49809	0.110136	-0.0340473	0.0390293	0.328116	0.491954	None	None
TGME49_298610-t26_1-p1 | transcript=TGME49_298610-t26_1 | gene=TGME49_298610 | organism=Toxoplasma_gondii_ME49 | gene_product=GYF domain-containing protein | transcript_product=GYF domain-containing protein | location=TGME49_chrXI:6592150-6602834(+) | prot	2283500815	2212300299	1961399124	2091400925	1998701265	2000599430	-0.219271	-0.0810438	-0.149585	0.209415	0.496746	-0.192064	-0.145023	-0.168704	0.222357	0.497005	None	None
TGME49_223920-t26_1-p1 | transcript=TGME49_223920-t26_1 | gene=TGME49_223920 | organism=Toxoplasma_gondii_ME49 | gene_product=rhoptry neck protein RON3 | transcript_product=rhoptry neck protein RON3 | location=TGME49_chrX:3453595-3464270(+) | protein_lengt	14419013554	14104001059	14670991404	14534999298	12595995480	12521015358	0.0249924	0.0434238	0.0341353	0.411771	0.492498	-0.194988	-0.171736	-0.18344	0.162267	0.498636	None	None
TGME49_312630-t26_1-p1 | transcript=TGME49_312630-t26_1 | gene=TGME49_312630 | organism=Toxoplasma_gondii_ME49 | gene_product=anonymous antigen-1, putative | transcript_product=anonymous antigen-1, putative | location=TGME49_chrXI:2841095-2858527(-) | prot	10386006387	9660487530	10331992023	10439999473	9536105305	8996990472	-0.00752193	0.111944	0.0512843	0.364941	0.492498	-0.123152	-0.102639	-0.113227	0.28831	0.498636	None	None
TGME49_231970-t26_1-p1 | transcript=TGME49_231970-t26_1 | gene=TGME49_231970 | organism=Toxoplasma_gondii_ME49 | gene_product=pre-mRNA processing splicing factor PRP8 | transcript_product=pre-mRNA processing splicing factor PRP8 | location=TGME49_chrVIII:1	2153599310	2225998534	1987399956	2085401235	2041300931	2094400318	-0.115817	-0.0940885	-0.104724	0.292804	0.496746	-0.0772116	-0.0878609	-0.0826047	0.380595	0.497005	None	None
TGME49_216620-t26_1-p1 | transcript=TGME49_216620-t26_1 | gene=TGME49_216620 | organism=Toxoplasma_gondii_ME49 | gene_product=EF hand domain-containing protein | transcript_product=EF hand domain-containing protein | location=TGME49_chrXI:6007500-6037820(+	985969914	969340599	1046000507	9.9505e+08	9.7882e+08	1006699695	0.0851929	0.0377311	0.0618484	0.311376	0.482712	-0.0104857	0.0544839	0.0220833	0.395859	0.495451	None	None
TGME49_209000-t26_1-p1 | transcript=TGME49_209000-t26_1 | gene=TGME49_209000 | organism=Toxoplasma_gondii_ME49 | gene_product=HECT-domain (ubiquitin-transferase) domain-containing protein | transcript_product=HECT-domain (ubiquitin-transferase) domain-cont	5.6435e+08	5.9271e+08	3.7495e+08	4.0502e+08	1.7405e+08	2.0795e+08	-0.588739	-0.548326	-0.567694	0.0095535	0.0885751	-1.68945	-1.50508	-1.59081	4.60039e-11	1.21335e-09	None	DOWN
TGME49_223390-t26_1-p1 | transcript=TGME49_223390-t26_1 | gene=TGME49_223390 | organism=Toxoplasma_gondii_ME49 | gene_product=activating signal cointegrator 1 complex subunit 3 family 1 ASCC3L1, putative | transcript_product=activating signal cointegrator	5336193208	5348397905	4635399019	5089796342	5041403505	4785001878	-0.203081	-0.0714866	-0.135704	0.161538	0.492498	-0.0819643	-0.160545	-0.120759	0.272884	0.498636	None	None
TGME49_318440-t26_1-p1 | transcript=TGME49_318440-t26_1 | gene=TGME49_318440 | organism=Toxoplasma_gondii_ME49 | gene_product=helicase associated domain (ha2) protein | transcript_product=helicase associated domain (ha2) protein | location=TGME49_chrIV:132	3065500339	2748601274	2327101011	2435701539	2161600578	2319400747	-0.397455	-0.1743	-0.287629	0.052778	0.436712	-0.503759	-0.244816	-0.3755	0.0307472	0.297408	None	None
TGME49_290950-t26_1-p1 | transcript=TGME49_290950-t26_1 | gene=TGME49_290950 | organism=Toxoplasma_gondii_ME49 | gene_product=clathrin heavy chain, putative | transcript_product=clathrin heavy chain, putative | location=TGME49_chrIX:3962308-3974515(-) | pr	18877992810	18234996931	16853978604	17547983973	18474013672	17894011307	-0.163608	-0.0554019	-0.109427	0.211632	0.492498	-0.0312058	-0.0272311	-0.0292511	0.48094	0.498636	None	None
TGME49_305340-t26_1-p1 | transcript=TGME49_305340-t26_1 | gene=TGME49_305340 | organism=Toxoplasma_gondii_ME49 | gene_product=corepressor complex CRC230 | transcript_product=corepressor complex CRC230 | location=TGME49_chrIX:5376196-5389817(+) | protein_le	3513199411	3387499764	2877598812	3205198184	3072901596	3092500884	-0.287839	-0.0797856	-0.181948	0.159053	0.496746	-0.193105	-0.131392	-0.162468	0.232414	0.497005	None	None
TGME49_269290-t26_1-p1 | transcript=TGME49_269290-t26_1 | gene=TGME49_269290 | organism=Toxoplasma_gondii_ME49 | gene_product=hypothetical protein | transcript_product=hypothetical protein | location=TGME49_chrVIII:5929200-5946737(-) | protein_length=4668	1329999689	1284799307	1187800288	1144000234	1072599682	1170100490	-0.163017	-0.167332	-0.165113	0.223436	0.49809	-0.309966	-0.134763	-0.221172	0.181995	0.469996	None	None
TGME49_210700-t26_1-p1 | transcript=TGME49_210700-t26_1 | gene=TGME49_210700 | organism=Toxoplasma_gondii_ME49 | gene_product=hypothetical protein | transcript_product=hypothetical protein | location=TGME49_chrIV:2121505-2154366(+) | protein_length=8642 |	1422499296	1001699867	6.3954e+08	5.9103e+08	742220087	8.85869e+08	-1.15221	-0.760252	-0.976955	2.3925e-07	1.26204e-05	-0.937266	-0.177032	-0.573404	0.00567122	0.0629804	None	None
TGME49_289330-t26_1-p1 | transcript=TGME49_289330-t26_1 | gene=TGME49_289330 | organism=Toxoplasma_gondii_ME49 | gene_product=ubiquitin carboxyl-terminal hydrolase family 2 protein | transcript_product=ubiquitin carboxyl-terminal hydrolase family 2 protein	1800899918	1806599320	1643499986	1683300266	1554500506	1482100711	-0.131878	-0.101932	-0.116792	0.315455	0.49809	-0.212097	-0.285399	-0.248303	0.147123	0.449899	None	None
TGME49_308890-t26_1-p1 | transcript=TGME49_308890-t26_1 | gene=TGME49_308890 | organism=Toxoplasma_gondii_ME49 | gene_product=transcription elongation factor SPT6 | transcript_product=transcription elongation factor SPT6 | location=TGME49_chrXI:333208-3510	3099500150	2726898828	2941901021	2953900918	2868998535	2886999580	-0.0752645	0.115324	0.0170774	0.432694	0.496746	-0.111438	0.0822705	-0.0175287	0.482445	0.497005	None	None
TGME49_278870-t26_1-p1 | transcript=TGME49_278870-t26_1 | gene=TGME49_278870 | organism=Toxoplasma_gondii_ME49 | gene_product=myosin F | transcript_product=myosin F | location=TGME49_chrXII:5794929-5810468(+) | protein_length=1953 | sequence_SO=chromosome	3507699742	3213599439	3526601667	3594597615	3437800619	3346998230	0.0077514	0.161598	0.0833545	0.288275	0.496746	-0.0290282	0.0586537	0.0135595	0.416742	0.497005	None	None
TGME49_294350-t26_1-p1 | transcript=TGME49_294350-t26_1 | gene=TGME49_294350 | organism=Toxoplasma_gondii_ME49 | gene_product=DEAD/DEAH box helicase domain-containing protein | transcript_product=DEAD/DEAH box helicase domain-containing protein | location=	4713898436	4878105651	4421197414	4398704249	4399402153	4455005761	-0.0924654	-0.149214	-0.121042	0.188457	0.492498	-0.0995839	-0.130856	-0.115397	0.283825	0.498636	None	None
TGME49_313270-t26_1-p1 | transcript=TGME49_313270-t26_1 | gene=TGME49_313270 | organism=Toxoplasma_gondii_ME49 | gene_product=hypothetical protein | transcript_product=hypothetical protein | location=TGME49_chrXI:3220853-3233276(+) | protein_length=2799 |	3817100881	3626402211	3279100388	3239697866	3419098902	3268798801	-0.219122	-0.162637	-0.191317	0.146093	0.496746	-0.158802	-0.14972	-0.154359	0.245864	0.497005	None	None
TGME49_311470-t26_1-p1 | transcript=TGME49_311470-t26_1 | gene=TGME49_311470 | organism=Toxoplasma_gondii_ME49 | gene_product=rhoptry neck protein RON5 | transcript_product=rhoptry neck protein RON5 | location=TGME49_chrXI:2084037-2103770(-) | protein_leng	8649695120	8242405203	8613497567	8936106331	7883193084	7964401091	-0.00604948	0.116569	0.0550829	0.354808	0.492498	-0.133847	-0.0494913	-0.092067	0.333713	0.498636	None	None
TGME49_218960-t26_1-p1 | transcript=TGME49_218960-t26_1 | gene=TGME49_218960 | organism=Toxoplasma_gondii_ME49 | gene_product=AP2 domain transcription factor AP2XII-1 | transcript_product=AP2 domain transcription factor AP2XII-1 | location=TGME49_chrXII:11	6.075e+08	5.2888e+08	562300010	6.2032e+08	5.489e+08	5.426e+08	-0.111373	0.229713	0.0574361	0.29809	0.469053	-0.146003	0.036857	-0.0579674	0.495165	0.499075	None	None
TGME49_254570-t26_1-p1 | transcript=TGME49_254570-t26_1 | gene=TGME49_254570 | organism=Toxoplasma_gondii_ME49 | gene_product=hypothetical protein | transcript_product=hypothetical protein | location=TGME49_chrIII:1832256-1845065(-) | protein_length=1972 |	1165599784	1039199536	1069500046	1022599472	1034199623	9.8883e+08	-0.124036	-0.0232113	-0.0756209	0.404502	0.49809	-0.172347	-0.0715836	-0.123943	0.343751	0.491954	None	None
TGME49_287480-t26_1-p1 | transcript=TGME49_287480-t26_1 | gene=TGME49_287480 | organism=Toxoplasma_gondii_ME49 | gene_product=hypothetical protein | transcript_product=hypothetical protein | location=TGME49_chrV:538041-555744(+) | protein_length=4975 | seq	6.0417e+08	4.9675e+08	4.5739e+08	4.8121e+08	5.0137e+08	4.6785e+08	-0.400844	-0.0457707	-0.229647	0.214869	0.443879	-0.268425	-0.0862339	-0.183249	0.294354	0.453349	None	None
TGME49_295850-t26_1-p1 | transcript=TGME49_295850-t26_1 | gene=TGME49_295850 | organism=Toxoplasma_gondii_ME49 | gene_product=cyclic nucleotide-binding domain-containing protein | transcript_product=cyclic nucleotide-binding domain-containing protein | loc	317430002	3.356e+08	3.4999e+08	3.485e+08	3.4931e+08	3.2361e+08	0.140497	0.0542727	0.0967845	0.259613	0.421997	0.137516	-0.0522759	0.0430779	0.324698	0.432588	None	None
TGME49_313430-t26_1-p1 | transcript=TGME49_313430-t26_1 | gene=TGME49_313430 | organism=Toxoplasma_gondii_ME49 | gene_product=hypothetical protein | transcript_product=hypothetical protein | location=TGME49_chrXI:3371880-3393994(+) | protein_length=5638 |	1905900353	1898398771	2042599442	2070500467	2112900610	2097401240	0.0998883	0.12514	0.112535	0.232798	0.496746	0.148653	0.143723	0.146177	0.178972	0.493634	None	None
TGME49_228120-t26_1-p1 | transcript=TGME49_228120-t26_1 | gene=TGME49_228120 | organism=Toxoplasma_gondii_ME49 | gene_product=hypothetical protein | transcript_product=hypothetical protein | location=TGME49_chrX:559808-576867(+) | protein_length=3945 | seq	7.5211e+08	6.4976e+08	6.6259e+08	5.9628e+08	5.7072e+08	5.4994e+08	-0.182595	-0.123739	-0.154975	0.254115	0.482712	-0.397346	-0.240095	-0.322185	0.0881245	0.349792	None	None
TGME49_311030-t26_1-p1 | transcript=TGME49_311030-t26_1 | gene=TGME49_311030 | organism=Toxoplasma_gondii_ME49 | gene_product=hypothetical protein | transcript_product=hypothetical protein | location=TGME49_chrXI:1729617-1745014(-) | protein_length=3738 |	2859701751	2707099414	2491199379	2652298394	2614299417	2588601116	-0.198957	-0.0294949	-0.114053	0.274268	0.496746	-0.129377	-0.0645425	-0.0974748	0.350703	0.497005	None	None
TGME49_244560-t26_1-p1 | transcript=TGME49_244560-t26_1 | gene=TGME49_244560 | organism=Toxoplasma_gondii_ME49 | gene_product=heat shock protein 90, putative | transcript_product=heat shock protein 90, putative | location=TGME49_chrVI:3358480-3362144(+) |	40531034649	41024965832	40133043121	38742006570	39831955148	37974047808	-0.0142361	-0.0826016	-0.0482207	0.357817	0.492498	-0.0250999	-0.111485	-0.0679068	0.388664	0.498636	None	None
TGME49_273560-t26_1-p1 | transcript=TGME49_273560-t26_1 | gene=TGME49_273560 | organism=Toxoplasma_gondii_ME49 | gene_product=kinesin heavy chain, putative | transcript_product=kinesin heavy chain, putative | location=TGME49_chrVIII:3384822-3403939(-) | pr	1265799680	1254399702	1192599553	1359500283	1157399779	1150800690	-0.0858768	0.116	0.0181317	0.381356	0.49809	-0.129019	-0.124221	-0.126602	0.338678	0.491954	None	None
TGME49_269885-t26_1-p1 | transcript=TGME49_269885-t26_1 | gene=TGME49_269885 | organism=Toxoplasma_gondii_ME49 | gene_product=rhoptry metalloprotease toxolysin TLN1 | transcript_product=rhoptry metalloprotease toxolysin TLN1 | location=TGME49_chrVIII:55645	10007004547	9756004929	9880198308	10878001114	9488091417	8995896228	-0.0183966	0.157037	0.0708712	0.313852	0.492498	-0.0768098	-0.117007	-0.0965106	0.323944	0.498636	None	None
TGME49_236970-t26_1-p1 | transcript=TGME49_236970-t26_1 | gene=TGME49_236970 | organism=Toxoplasma_gondii_ME49 | gene_product=SWI2/SNF2-containing PHD finger protein | transcript_product=SWI2/SNF2-containing PHD finger protein | location=TGME49_chrX:561583	8.3375e+08	879230448	7.2309e+08	7.7916e+08	877379522	8.0829e+08	-0.205204	-0.174134	-0.189133	0.199522	0.482712	0.0734705	-0.121176	-0.023144	0.479376	0.497068	None	None
TGME49_217680-t26_1-p1 | transcript=TGME49_217680-t26_1 | gene=TGME49_217680 | organism=Toxoplasma_gondii_ME49 | gene_product=hypothetical protein | transcript_product=hypothetical protein | location=TGME49_chrXII:1991989-2003898(-) | protein_length=2234 |	2771000268	2593698541	2930201667	3111200814	3135501618	2746701426	0.0805678	0.262378	0.171322	0.141271	0.496746	0.178208	0.0826478	0.132784	0.198306	0.497005	None	None
TGME49_215260-t26_1-p1 | transcript=TGME49_215260-t26_1 | gene=TGME49_215260 | organism=Toxoplasma_gondii_ME49 | gene_product=carbamoylphosphate synthetase | transcript_product=carbamoylphosphate synthetase | location=TGME49_chrX:6844879-6868965(-) | prote	2195099362	2114499044	2065800300	2120299308	2036400496	2185999931	-0.0875486	0.00395036	-0.0419258	0.429868	0.496746	-0.108196	0.0479476	-0.0294681	0.492095	0.497005	None	None
TGME49_292950-t26_1-p1 | transcript=TGME49_292950-t26_1 | gene=TGME49_292950 | organism=Toxoplasma_gondii_ME49 | gene_product=hypothetical protein | transcript_product=hypothetical protein | location=TGME49_chrIa:37142-43081(-) | protein_length=1979 | sequ	9.49191e+08	9.4226e+08	9.5985e+08	9.11359e+08	8.4775e+08	8.5394e+08	0.0160963	-0.0480588	-0.0155045	0.467952	0.492986	-0.162816	-0.141779	-0.152255	0.289616	0.493717	None	None
TGME49_247450-t26_1-p1 | transcript=TGME49_247450-t26_1 | gene=TGME49_247450 | organism=Toxoplasma_gondii_ME49 | gene_product=hypothetical protein | transcript_product=hypothetical protein | location=TGME49_chrXII:3344268-3352546(+) | protein_length=2303 |	1105999532	1067200598	1046100079	9.5114e+08	1097099950	1033800452	-0.0802631	-0.165954	-0.121689	0.314012	0.482712	-0.0116417	-0.0458152	-0.028316	0.462173	0.495808	None	None
TGME49_286580-t26_1-p1 | transcript=TGME49_286580-t26_1 | gene=TGME49_286580 | organism=Toxoplasma_gondii_ME49 | gene_product=hypothetical protein | transcript_product=hypothetical protein | location=TGME49_chrV:1776249-1779116(-) | protein_length=955 | se	15545004294	16163981997	16302019715	16747982679	15496987779	15344004784	0.0685958	0.0512019	0.0597547	0.342486	0.492498	-0.00446281	-0.0751012	-0.0400385	0.454866	0.498636	None	None
TGME49_254370-t26_1-p1 | transcript=TGME49_254370-t26_1 | gene=TGME49_254370 | organism=Toxoplasma_gondii_ME49 | gene_product=guanylyl cyclase | transcript_product=guanylyl cyclase | location=TGME49_chrIII:1654121-1692285(+) | protein_length=4367 | sequenc	5.0227e+08	5.0303e+08	6.1207e+08	5.0336e+08	5.013e+08	5.1683e+08	0.284772	0.000944365	0.149673	0.170078	0.423084	-0.00278302	0.038943	0.0182375	0.378506	0.476141	None	None
TGME49_249390-t26_1-p1 | transcript=TGME49_249390-t26_1 | gene=TGME49_249390 | organism=Toxoplasma_gondii_ME49 | gene_product=glutamate/leucine/phenylalanine/valine dehydrogenase family protein | transcript_product=glutamate/leucine/phenylalanine/valine de	11747986718	12212995623	12473992047	11752988990	11642013310	11504005634	0.0865033	-0.0553853	0.0159262	0.462896	0.493532	-0.0130715	-0.0862711	-0.0499162	0.431157	0.498636	None	None
TGME49_234230-t26_1-p1 | transcript=TGME49_234230-t26_1 | gene=TGME49_234230 | organism=Toxoplasma_gondii_ME49 | gene_product=hypothetical protein | transcript_product=hypothetical protein | location=TGME49_chrX:4208544-4224990(-) | protein_length=4628 | s	5.4671e+08	4.744e+08	4.3397e+08	3.9668e+08	417230278	3.7286e+08	-0.332569	-0.257597	-0.297139	0.135697	0.395061	-0.388839	-0.346366	-0.36874	0.0928617	0.306154	None	None
TGME49_206670-t26_1-p1 | transcript=TGME49_206670-t26_1 | gene=TGME49_206670 | organism=Toxoplasma_gondii_ME49 | gene_product=hypothetical protein | transcript_product=hypothetical protein | location=TGME49_chrVIIa:730293-739354(-) | protein_length=2071 |	1567500035	1539099864	1238900578	1385899510	1300900160	1413900735	-0.339187	-0.151171	-0.242948	0.112762	0.471737	-0.268703	-0.122295	-0.194277	0.221259	0.482774	None	None
TGME49_226660-t26_1-p1 | transcript=TGME49_226660-t26_1 | gene=TGME49_226660 | organism=Toxoplasma_gondii_ME49 | gene_product=hypothetical protein | transcript_product=hypothetical protein | location=TGME49_chrX:1453772-1473117(+) | protein_length=3735 | s	1169100036	1162700137	1160800206	1148300636	1145300168	1100599646	-0.0102708	-0.0179647	-0.0141001	0.454214	0.49809	-0.0296383	-0.0790957	-0.0540754	0.484456	0.499131	None	None
TGME49_321450-t26_1-p1 | transcript=TGME49_321450-t26_1 | gene=TGME49_321450 | organism=Toxoplasma_gondii_ME49 | gene_product=Myb family DNA-binding domain-containing protein | transcript_product=Myb family DNA-binding domain-containing protein | location=	7.9575e+08	7.0849e+08	6.7237e+08	6.8012e+08	6.1988e+08	6.3602e+08	-0.242762	-0.0588821	-0.153188	0.257171	0.482712	-0.359637	-0.155364	-0.25971	0.144788	0.440993	None	None
TGME49_228170-t26_1-p1 | transcript=TGME49_228170-t26_1 | gene=TGME49_228170 | organism=Toxoplasma_gondii_ME49 | gene_product=inner membrane complex protein IMC2A | transcript_product=inner membrane complex protein IMC2A | location=TGME49_chrX:521898-52739	4521905197	4260801534	4861302212	4796301002	4493395311	4522503065	0.104392	0.170764	0.136968	0.169459	0.492498	-0.00912205	0.0859704	0.0377921	0.367004	0.497005	None	None
TGME49_291140-t26_1-p1 | transcript=TGME49_291140-t26_1 | gene=TGME49_291140 | organism=Toxoplasma_gondii_ME49 | gene_product=CCR4-Not complex component, Not1 protein | transcript_product=CCR4-Not complex component, Not1 protein | location=TGME49_chrIX:415	2064298719	2010500051	2051400264	1929101091	2038100028	2007798652	-0.00903881	-0.0595985	-0.0337608	0.448758	0.496746	-0.0184149	-0.00193848	-0.0102606	0.466974	0.497005	None	None
TGME49_225690-t26_1-p1 | transcript=TGME49_225690-t26_1 | gene=TGME49_225690 | organism=Toxoplasma_gondii_ME49 | gene_product=hypothetical protein | transcript_product=hypothetical protein | location=TGME49_chrX:2117359-2122809(+) | protein_length=1816 | s	2552199588	2149798787	2144799509	2469099474	1863899833	2308101015	-0.250802	0.199706	-0.0272752	0.463849	0.496746	-0.453137	0.102443	-0.172411	0.216497	0.497005	None	None
TGME49_214600-t26_1-p1 | transcript=TGME49_214600-t26_1 | gene=TGME49_214600 | organism=Toxoplasma_gondii_ME49 | gene_product=hypothetical protein | transcript_product=hypothetical protein | location=TGME49_chrX:6396320-6414014(-) | protein_length=4063 | s	9.33159e+08	1002200585	9.3191e+08	8.7539e+08	1056000662	1002099892	-0.00193029	-0.194987	-0.0986532	0.358693	0.483819	0.178175	-0.000144764	0.0885703	0.282219	0.493717	None	None
TGME49_279320-t26_1-p1 | transcript=TGME49_279320-t26_1 | gene=TGME49_279320 | organism=Toxoplasma_gondii_ME49 | gene_product=hypothetical protein | transcript_product=hypothetical protein | location=TGME49_chrIX:263447-278350(-) | protein_length=4967 | se	5.0096e+08	5.083e+08	4.5313e+08	491210152	4.349e+08	4.9012e+08	-0.144498	-0.049251	-0.0957101	0.430926	0.483646	-0.203428	-0.0524049	-0.125329	0.383488	0.476141	None	None
TGME49_227948-t26_1-p1 | transcript=TGME49_227948-t26_1 | gene=TGME49_227948 | organism=Toxoplasma_gondii_ME49 | gene_product=peptidase M16 inactive domain-containing protein | transcript_product=peptidase M16 inactive domain-containing protein | location=	6964093917	7103108493	7109703916	7126907073	6768804087	6624795991	0.02985	0.00482498	0.0172677	0.459098	0.493532	-0.0410267	-0.100555	-0.0707752	0.381997	0.498636	None	None
TGME49_204160-t26_1-p1 | transcript=TGME49_204160-t26_1 | gene=TGME49_204160 | organism=Toxoplasma_gondii_ME49 | gene_product=GYF domain-containing protein | transcript_product=GYF domain-containing protein | location=TGME49_chrVIIa:1936339-1945229(-) | pr	1631799872	1698499284	1507600317	1617599717	1549500131	1601199208	-0.114145	-0.0703679	-0.0916428	0.368957	0.49809	-0.0745984	-0.0850387	-0.0799012	0.431226	0.491954	None	None
TGME49_310900-t26_1-p1 | transcript=TGME49_310900-t26_1 | gene=TGME49_310900 | organism=Toxoplasma_gondii_ME49 | gene_product=AP2 domain transcription factor AP2XI-2 | transcript_product=AP2 domain transcription factor AP2XI-2 | location=TGME49_chrXI:16458	851220141	8.206e+08	8.1703e+08	7.713e+08	904109710	817340164	-0.0590796	-0.0892874	-0.0738129	0.409125	0.492913	0.086833	-0.00573365	0.0421253	0.360103	0.495451	None	None
TGME49_206450-t26_1-p1 | transcript=TGME49_206450-t26_1 | gene=TGME49_206450 | organism=Toxoplasma_gondii_ME49 | gene_product=autophagy-related cysteine peptidase atg4, putative | transcript_product=autophagy-related cysteine peptidase atg4, putative | loc	4.1552e+08	4.3121e+08	3.4417e+08	4.3535e+08	4.2486e+08	4.0241e+08	-0.271154	0.0137579	-0.119004	0.389323	0.48252	0.0319683	-0.0994042	-0.0334161	0.46356	0.491715	None	None
TGME49_304630-t26_1-p1 | transcript=TGME49_304630-t26_1 | gene=TGME49_304630 | organism=Toxoplasma_gondii_ME49 | gene_product=ATG C terminal domain-containing protein | transcript_product=ATG C terminal domain-containing protein | location=TGME49_chrVIIa:5	4.9603e+08	4.2741e+08	4.063e+08	3.1502e+08	4.5224e+08	4.3479e+08	-0.287308	-0.439102	-0.35545	0.0856748	0.337711	-0.132963	0.0246218	-0.057832	0.495393	0.499075	None	None
TGME49_258970-t26_1-p1 | transcript=TGME49_258970-t26_1 | gene=TGME49_258970 | organism=Toxoplasma_gondii_ME49 | gene_product=hypothetical protein | transcript_product=hypothetical protein | location=TGME49_chrVIIb:3057863-3076202(-) | protein_length=3039	1685299904	1613099988	1504699081	1578499104	1552399494	1617499207	-0.163438	-0.0312649	-0.0972738	0.35671	0.49809	-0.118407	0.00392588	-0.0572732	0.47783	0.499131	None	None
TGME49_255300-t26_1-p1 | transcript=TGME49_255300-t26_1 | gene=TGME49_255300 | organism=Toxoplasma_gondii_ME49 | gene_product=hypothetical protein | transcript_product=hypothetical protein | location=TGME49_chrVIIb:4916993-4926347(+) | protein_length=2496	4.6188e+08	4.8107e+08	3.9011e+08	3.6816e+08	3.9485e+08	3.7808e+08	-0.243124	-0.385092	-0.313679	0.119821	0.385987	-0.225506	-0.346465	-0.285776	0.165203	0.370563	None	None
TGME49_240650-t26_1-p1 | transcript=TGME49_240650-t26_1 | gene=TGME49_240650 | organism=Toxoplasma_gondii_ME49 | gene_product=coatomer protein complex, subunit alpha, putative | transcript_product=coatomer protein complex, subunit alpha, putative | locatio	4908096018	4839294720	4517399812	4760204689	4221897837	4111200357	-0.119648	-0.0237688	-0.0712478	0.298573	0.492498	-0.217208	-0.235166	-0.226083	0.142075	0.476948	None	None
TGME49_301270-t26_1-p1 | transcript=TGME49_301270-t26_1 | gene=TGME49_301270 | organism=Toxoplasma_gondii_ME49 | gene_product=Tyrosine kinase-like (TKL) protein | transcript_product=Tyrosine kinase-like (TKL) protein | location=TGME49_chrIV:2355894-2371705	3174799307	3425999313	2787700845	2952300190	3362001454	3339400331	-0.187533	-0.214625	-0.20152	0.13281	0.496746	0.0826211	-0.0369212	0.0218119	0.399609	0.497005	None	None
TGME49_258240-t26_1-p1 | transcript=TGME49_258240-t26_1 | gene=TGME49_258240 | organism=Toxoplasma_gondii_ME49 | gene_product=chromodomain helicase DNA binding protein CHD1/SWI2/SNF2 | transcript_product=chromodomain helicase DNA binding protein CHD1/SWI2/	8.1664e+08	8.43549e+08	7.1292e+08	7.6514e+08	7.4841e+08	6.9479e+08	-0.195731	-0.140592	-0.167416	0.233371	0.482712	-0.125656	-0.279406	-0.201662	0.215789	0.493717	None	None
TGME49_226960-t26_1-p1 | transcript=TGME49_226960-t26_1 | gene=TGME49_226960 | organism=Toxoplasma_gondii_ME49 | gene_product=phosphofructokinase PFKII | transcript_product=phosphofructokinase PFKII | location=TGME49_chrX:1186611-1197026(-) | protein_lengt	20669011408	21188000275	19232998955	20140994832	21665014219	21364027112	-0.103881	-0.0731093	-0.0882216	0.257991	0.492498	0.0678935	0.0119354	0.0398384	0.35486	0.498636	None	None
TGME49_206510-t26_1-p1 | transcript=TGME49_206510-t26_1 | gene=TGME49_206510 | organism=Toxoplasma_gondii_ME49 | gene_product=toxolysin TLN4 | transcript_product=toxolysin TLN4 | location=TGME49_chrVIIa:903405-917753(+) | protein_length=2340 | sequence_SO=	2533400665	2348898636	2818701532	2827498663	2899699291	2676699711	0.153904	0.267449	0.209635	0.0968961	0.496746	0.194732	0.18837	0.191656	0.122526	0.4649	None	None
TGME49_232190-t26_1-p1 | transcript=TGME49_232190-t26_1 | gene=TGME49_232190 | organism=Toxoplasma_gondii_ME49 | gene_product=Sec7 domain-containing protein | transcript_product=Sec7 domain-containing protein | location=TGME49_chrVIII:1933235-1948759(+) |	7.4159e+08	6.9628e+08	6.1716e+08	5.9916e+08	5.8056e+08	5.3659e+08	-0.264628	-0.216426	-0.241023	0.131486	0.45857	-0.352457	-0.375023	-0.363196	0.0611778	0.311048	None	None
TGME49_239400-t26_1-p1 | transcript=TGME49_239400-t26_1 | gene=TGME49_239400 | organism=Toxoplasma_gondii_ME49 | gene_product=hypothetical protein | transcript_product=hypothetical protein | location=TGME49_chrVI:616583-623080(+) | protein_length=1265 | se	2.2952e+08	204030004	2.1214e+08	2.4464e+08	2.0163e+08	2.3756e+08	-0.113142	0.260832	0.0749435	0.297895	0.437361	-0.185752	0.218183	0.0185125	0.393178	0.449456	None	None
TGME49_309250-t26_1-p1 | transcript=TGME49_309250-t26_1 | gene=TGME49_309250 | organism=Toxoplasma_gondii_ME49 | gene_product=hypothetical protein | transcript_product=hypothetical protein | location=TGME49_chrXI:584704-598943(-) | protein_length=3800 | se	4.3496e+08	5.2274e+08	3.892e+08	3.8641e+08	6.7033e+08	4.704e+08	-0.160023	-0.435093	-0.303493	0.129435	0.395061	0.622432	-0.151796	0.251544	0.0978714	0.314989	None	None
TGME49_216670-t26_1-p1 | transcript=TGME49_216670-t26_1 | gene=TGME49_216670 | organism=Toxoplasma_gondii_ME49 | gene_product=FUSE-binding protein 2 / KH-type splicing regulatory protein | transcript_product=FUSE-binding protein 2 / KH-type splicing regula	10738993548	9505895425	8500797333	9038096954	8449099914	8003900188	-0.337157	-0.0727965	-0.206977	0.0672733	0.465399	-0.34594	-0.248081	-0.299155	0.0456413	0.401263	None	None
TGME49_235020-t26_1-p1 | transcript=TGME49_235020-t26_1 | gene=TGME49_235020 | organism=Toxoplasma_gondii_ME49 | gene_product=COPI protein, putative | transcript_product=COPI protein, putative | location=TGME49_chrX:4606309-4622702(-) | protein_length=1256	1576899270	1439699427	1367800560	1446200809	1395899247	1373899155	-0.205107	0.00649621	-0.100227	0.350345	0.49809	-0.175737	-0.0674273	-0.123006	0.345545	0.491954	None	None
TGME49_280560-t26_1-p1 | transcript=TGME49_280560-t26_1 | gene=TGME49_280560 | organism=Toxoplasma_gondii_ME49 | gene_product=selenide, water dikinase | transcript_product=selenide, water dikinase | location=TGME49_chrVIIa:296007-305380(-) | protein_length	1646499048	1577700027	1472300755	1484400924	1619600531	1589199223	-0.161237	-0.0878907	-0.124866	0.299005	0.49809	-0.0237442	0.0104682	-0.00690024	0.418274	0.491954	None	None
TGME49_314780-t26_1-p1 | transcript=TGME49_314780-t26_1 | gene=TGME49_314780 | organism=Toxoplasma_gondii_ME49 | gene_product=myosin G | transcript_product=myosin G | location=TGME49_chrXI:4279614-4299258(-) | protein_length=2059 | sequence_SO=chromosome |	1090299663	1096299596	1113399578	1030100436	9.40929e+08	1032599768	0.0302222	-0.0897814	-0.0286922	0.487871	0.49809	-0.212285	-0.0862524	-0.147685	0.297	0.493717	None	None
TGME49_219540-t26_1-p1 | transcript=TGME49_219540-t26_1 | gene=TGME49_219540 | organism=Toxoplasma_gondii_ME49 | gene_product=cytosolic tRNA-Ala synthetase | transcript_product=cytosolic tRNA-Ala synthetase | location=TGME49_chrXII:862865-876562(-) | prote	11825996268	10191011610	9913904276	10475005822	10067994707	11029010110	-0.254415	0.0396503	-0.110823	0.208762	0.492498	-0.232157	0.113992	-0.0615711	0.403505	0.498636	None	None
TGME49_201680-t26_1-p1 | transcript=TGME49_201680-t26_1 | gene=TGME49_201680 | organism=Toxoplasma_gondii_ME49 | gene_product=eukaryotic initiation factor-3 subunit 10, putative | transcript_product=eukaryotic initiation factor-3 subunit 10, putative | loc	5205004256	4621899602	4366904782	4498102729	4086797874	4250999978	-0.253241	-0.0391616	-0.148581	0.140074	0.492498	-0.348827	-0.120647	-0.236987	0.129376	0.474755	None	None
TGME49_313410-t26_1-p1 | transcript=TGME49_313410-t26_1 | gene=TGME49_313410 | organism=Toxoplasma_gondii_ME49 | gene_product=proteasome 26S regulatory subunit | transcript_product=proteasome 26S regulatory subunit | location=TGME49_chrXI:3350293-3360813(+	6058201942	5722103583	5408897371	5445706473	5385507248	5316405890	-0.16353	-0.0714149	-0.118048	0.194276	0.492498	-0.169768	-0.106069	-0.138469	0.238299	0.498636	None	None
TGME49_226910-t26_1-p1 | transcript=TGME49_226910-t26_1 | gene=TGME49_226910 | organism=Toxoplasma_gondii_ME49 | gene_product=Amylo-alpha-1,6-glucosidase | transcript_product=Amylo-alpha-1,6-glucosidase | location=TGME49_chrX:1228618-1245169(-) | protein_l	5124203529	4792700631	5070600908	5339905344	4555495814	4602898480	-0.0151684	0.155948	0.0700638	0.315897	0.492498	-0.169673	-0.0582796	-0.114757	0.285145	0.498636	None	None
TGME49_304760-t26_1-p1 | transcript=TGME49_304760-t26_1 | gene=TGME49_304760 | organism=Toxoplasma_gondii_ME49 | gene_product=RNA recognition motif-containing protein | transcript_product=RNA recognition motif-containing protein | location=TGME49_chrVIIa:6	1048499603	1196000614	1002599484	1042799876	1094299816	1150700279	-0.0645246	-0.197597	-0.133879	0.281118	0.49809	0.0616047	-0.0556425	0.000320815	0.40367	0.491954	None	None
TGME49_294610-t26_1-p1 | transcript=TGME49_294610-t26_1 | gene=TGME49_294610 | organism=Toxoplasma_gondii_ME49 | gene_product=histone lysine methyltransferase, SET, putative | transcript_product=histone lysine methyltransferase, SET, putative | location=TG	8.7e+08	7.4306e+08	7.9436e+08	9.3211e+08	3.9931e+08	2.8915e+08	-0.131081	0.32667	0.0979012	0.247062	0.482712	-1.1209	-1.35759	-1.22455	4.02463e-07	8.49197e-06	None	DOWN
TGME49_205130-t26_1-p1 | transcript=TGME49_205130-t26_1 | gene=TGME49_205130 | organism=Toxoplasma_gondii_ME49 | gene_product=hypothetical protein | transcript_product=hypothetical protein | location=TGME49_chrVIIa:1595654-1621704(+) | protein_length=4817	591020045	5.5751e+08	5.2485e+08	518039992	4.1176e+08	4.3188e+08	-0.171028	-0.105758	-0.138932	0.354693	0.472969	-0.519985	-0.367361	-0.443649	0.0505654	0.207171	None	None
TGME49_259200-t26_1-p1 | transcript=TGME49_259200-t26_1 | gene=TGME49_259200 | organism=Toxoplasma_gondii_ME49 | gene_product=Na+/H+ exchanger NHE1 | transcript_product=Na+/H+ exchanger NHE1 | location=TGME49_chrVIIb:2881694-2894337(-) | protein_length=228	9.39379e+08	922099903	9.8764e+08	9.36969e+08	8.6592e+08	9.2482e+08	0.0722099	0.0230567	0.048062	0.337751	0.482712	-0.117299	0.00424342	-0.0557961	0.459539	0.497068	None	None
TGME49_300100-t26_1-p1 | transcript=TGME49_300100-t26_1 | gene=TGME49_300100 | organism=Toxoplasma_gondii_ME49 | gene_product=rhoptry neck protein RON2 | transcript_product=rhoptry neck protein RON2 | location=TGME49_chrXII:214746-225245(-) | protein_lengt	31504020293	28708006480	27281030836	29810965579	24159999902	25307024101	-0.207631	0.0543883	-0.0767604	0.285078	0.492498	-0.382897	-0.181906	-0.283568	0.055478	0.405387	None	None
TGME49_214090-t26_1-p1 | transcript=TGME49_214090-t26_1 | gene=TGME49_214090 | organism=Toxoplasma_gondii_ME49 | gene_product=signal peptidase | transcript_product=signal peptidase | location=TGME49_chrX:6018231-6030876(+) | protein_length=1859 | sequence_	2048199771	2007798652	2081599970	2259799083	2197500696	2167300808	0.0233263	0.170508	0.0980532	0.259566	0.496746	0.101443	0.110214	0.105779	0.240935	0.497005	None	None
TGME49_209850-t26_1-p1 | transcript=TGME49_209850-t26_1 | gene=TGME49_209850 | organism=Toxoplasma_gondii_ME49 | gene_product=RNA recognition motif-containing protein | transcript_product=RNA recognition motif-containing protein | location=TGME49_chrIb:148	1167200449	1044900306	1040399642	1095699713	9.9344e+08	1014100120	-0.16578	0.0684299	-0.050389	0.461998	0.49809	-0.232259	-0.0431091	-0.139777	0.309976	0.493717	None	None
TGME49_288380-t26_1-p1 | transcript=TGME49_288380-t26_1 | gene=TGME49_288380 | organism=Toxoplasma_gondii_ME49 | gene_product=heat shock protein HSP90 | transcript_product=heat shock protein HSP90 | location=TGME49_chrIX:2483404-2487798(+) | protein_length	16481018665	17203006632	18852004384	16413003047	18697021176	18275011841	0.193903	-0.0678179	0.0661687	0.325841	0.492498	0.181989	0.087205	0.134358	0.171855	0.498636	None	None
TGME49_230940-t26_1-p1 | transcript=TGME49_230940-t26_1 | gene=TGME49_230940 | organism=Toxoplasma_gondii_ME49 | gene_product=hypothetical protein | transcript_product=hypothetical protein | location=TGME49_chrVIII:1117337-1125001(+) | protein_length=1523	4162198322	3911198284	3593998872	3820801749	4017397430	3909497431	-0.211707	-0.0337275	-0.122734	0.257558	0.496746	-0.0510678	-0.000627303	-0.0264094	0.498618	0.499803	None	None
TGME49_229180-t26_1-p1 | transcript=TGME49_229180-t26_1 | gene=TGME49_229180 | organism=Toxoplasma_gondii_ME49 | gene_product=HEAT repeat-containing protein | transcript_product=HEAT repeat-containing protein | location=TGME49_chrVIII:73906-83739(-) | prot	5097203719	5345598532	4928005187	5272295172	4964901291	5207702463	-0.0486935	-0.019917	-0.0338903	0.396619	0.492498	-0.0379309	-0.0376949	-0.0378082	0.460244	0.498636	None	None
TGME49_275650-t26_1-p1 | transcript=TGME49_275650-t26_1 | gene=TGME49_275650 | organism=Toxoplasma_gondii_ME49 | gene_product=hypothetical protein | transcript_product=hypothetical protein | location=TGME49_chrIII:301101-303734(+) | protein_length=877 | se	8769399644	9260801985	9031002018	9033008101	9025010304	9405288440	0.0424037	-0.0359271	0.00270235	0.499537	0.499537	0.0414443	0.0223318	0.0316584	0.373536	0.498636	None	None
TGME49_224350-t26_1-p1 | transcript=TGME49_224350-t26_1 | gene=TGME49_224350 | organism=Toxoplasma_gondii_ME49 | gene_product=aminopeptidase N, putative | transcript_product=aminopeptidase N, putative | location=TGME49_chrX:3062823-3072006(-) | protein_len	6000506486	5350802577	5184702542	5420996003	5320104260	5489395314	-0.210789	0.0187995	-0.098	0.235983	0.492498	-0.173589	0.0368828	-0.0705387	0.382545	0.498636	None	None
TGME49_257990-t26_1-p1 | transcript=TGME49_257990-t26_1 | gene=TGME49_257990 | organism=Toxoplasma_gondii_ME49 | gene_product=heat shock protein 101, putative | transcript_product=heat shock protein 101, putative | location=TGME49_chrVIIb:3670754-3679545(+	4429903554	4112700776	3895500022	4249297419	3785800397	3766002098	-0.185427	0.0471281	-0.0687796	0.369081	0.496746	-0.226603	-0.127009	-0.177784	0.208164	0.497005	None	None
TGME49_311400-t26_1-p1 | transcript=TGME49_311400-t26_1 | gene=TGME49_311400 | organism=Toxoplasma_gondii_ME49 | gene_product=WD domain, G-beta repeat-containing protein | transcript_product=WD domain, G-beta repeat-containing protein | location=TGME49_chr	3387499764	3177898439	2983699050	3006300392	2873101728	2788699806	-0.183067	-0.0800607	-0.132282	0.239808	0.496746	-0.23751	-0.188396	-0.21351	0.157733	0.481142	None	None
TGME49_290640-t26_1-p1 | transcript=TGME49_290640-t26_1 | gene=TGME49_290640 | organism=Toxoplasma_gondii_ME49 | gene_product=DNA mismatch repair protein MSH6-1, putative | transcript_product=DNA mismatch repair protein MSH6-1, putative | location=TGME49_c	2722298922	2552101738	2341299579	2500699573	2854300406	2825301479	-0.217439	-0.0293437	-0.123352	0.256388	0.496746	0.0682789	0.146646	0.106721	0.239369	0.497005	None	None
TGME49_225125-t26_1-p1 | transcript=TGME49_225125-t26_1 | gene=TGME49_225125 | organism=Toxoplasma_gondii_ME49 | gene_product=pre-rRNA processing protein | transcript_product=pre-rRNA processing protein | location=TGME49_chrX:2469050-2483704(+) | protein_l	1516500023	1438700495	1439499585	1539299287	1622399394	1587200293	-0.0751326	0.0974488	0.0114665	0.396171	0.49809	0.0973004	0.141592	0.119014	0.194619	0.474668	None	None
TGME49_265250-t26_1-p1 | transcript=TGME49_265250-t26_1 | gene=TGME49_265250 | organism=Toxoplasma_gondii_ME49 | gene_product=RNA recognition motif-containing protein | transcript_product=RNA recognition motif-containing protein | location=TGME49_chrIX:166	2489599229	2462198548	2317301202	2238999976	2241099687	2290200630	-0.103429	-0.13704	-0.120036	0.262695	0.496746	-0.151621	-0.104414	-0.127941	0.292424	0.497005	None	None
TGME49_216210-t26_1-p1 | transcript=TGME49_216210-t26_1 | gene=TGME49_216210 | organism=Toxoplasma_gondii_ME49 | gene_product=hypothetical protein | transcript_product=hypothetical protein | location=TGME49_chrXI:6320443-6344336(+) | protein_length=5565 |	4.6754e+08	4.743e+08	4.8519e+08	5.1785e+08	5.8252e+08	5.1751e+08	0.0533608	0.126507	0.090628	0.247472	0.444397	0.316405	0.125449	0.223291	0.120083	0.347089	None	None
TGME49_238050-t26_1-p1 | transcript=TGME49_238050-t26_1 | gene=TGME49_238050 | organism=Toxoplasma_gondii_ME49 | gene_product=nuclease and tudor domain-containing protein | transcript_product=nuclease and tudor domain-containing protein | location=TGME49_c	7223799107	6917899553	6737608892	6807501749	6644900841	6856003805	-0.100508	-0.0232056	-0.0621737	0.321395	0.492498	-0.120487	-0.0129636	-0.0668839	0.39105	0.498636	None	None
TGME49_216730-t26_1-p1 | transcript=TGME49_216730-t26_1 | gene=TGME49_216730 | organism=Toxoplasma_gondii_ME49 | gene_product=MCM2/3/5 family protein | transcript_product=MCM2/3/5 family protein | location=TGME49_chrXI:5933976-5943206(-) | protein_length=1	7719496083	7501991409	7711702834	7395205933	8993398996	9145095595	-0.00145705	-0.0206808	-0.0108993	0.460904	0.493532	0.220324	0.285678	0.252897	0.0477057	0.402636	None	None
TGME49_237220-t26_1-p1 | transcript=TGME49_237220-t26_1 | gene=TGME49_237220 | organism=Toxoplasma_gondii_ME49 | gene_product=DNA replication licensing factor Mcm7, putative | transcript_product=DNA replication licensing factor Mcm7, putative | location=TG	4109700486	4336699545	3925402598	4146101025	4768405674	4652897727	-0.0661779	-0.0648285	-0.0654822	0.376404	0.496746	0.214409	0.101502	0.157534	0.16354	0.481142	None	None
TGME49_263060-t26_1-p1 | transcript=TGME49_263060-t26_1 | gene=TGME49_263060 | organism=Toxoplasma_gondii_ME49 | gene_product=Proteasome/cyclosome repeat-containing protein | transcript_product=Proteasome/cyclosome repeat-containing protein | location=TGME	5983806773	6362303996	6264597778	6445698426	6311801388	6031892334	0.0661486	0.0187848	0.0419339	0.390274	0.492498	0.0769714	-0.076922	-0.000282397	0.448948	0.498636	None	None
TGME49_314410-t26_1-p1 | transcript=TGME49_314410-t26_1 | gene=TGME49_314410 | organism=Toxoplasma_gondii_ME49 | gene_product=aquarius, putative | transcript_product=aquarius, putative | location=TGME49_chrXI:4069823-4083248(+) | protein_length=2250 | sequ	4156600309	4509702067	4071298982	4299103060	3983901427	4016202566	-0.0299083	-0.0689824	-0.0501071	0.411099	0.496746	-0.0612019	-0.167147	-0.115354	0.315964	0.497005	None	None
TGME49_233120-t26_1-p1 | transcript=TGME49_233120-t26_1 | gene=TGME49_233120 | organism=Toxoplasma_gondii_ME49 | gene_product=AP2 domain transcription factor AP2VIII-2 | transcript_product=AP2 domain transcription factor AP2VIII-2 | location=TGME49_chrVIII	1867599819	1884898978	1621100086	1834899783	1690199899	1864999196	-0.204107	-0.0387673	-0.118678	0.311578	0.49809	-0.143883	-0.0153013	-0.0778534	0.435414	0.491954	None	None
TGME49_223880-t26_1-p1 | transcript=TGME49_223880-t26_1 | gene=TGME49_223880 | organism=Toxoplasma_gondii_ME49 | gene_product=zinc finger, C3HC4 type (RING finger) domain-containing protein | transcript_product=zinc finger, C3HC4 type (RING finger) domain-	7.7057e+08	7.0602e+08	6.4672e+08	6.0817e+08	6.9687e+08	6.5677e+08	-0.252464	-0.214941	-0.234342	0.139215	0.465855	-0.144772	-0.104116	-0.125143	0.334614	0.493717	None	None
TGME49_293170-t26_1-p1 | transcript=TGME49_293170-t26_1 | gene=TGME49_293170 | organism=Toxoplasma_gondii_ME49 | gene_product=hypothetical protein | transcript_product=hypothetical protein | location=TGME49_chrIa:125828-135999(-) | protein_length=3263 | se	1.8014e+08	3.0103e+08	327469893	2.7879e+08	3.5608e+08	478290230	0.85903	-0.110388	0.332078	0.0545446	0.231469	0.977814	0.665608	0.790123	0.000353602	0.00306562	None	None
TGME49_235470-t26_1-p1 | transcript=TGME49_235470-t26_1 | gene=TGME49_235470 | organism=Toxoplasma_gondii_ME49 | gene_product=myosin A | transcript_product=myosin A | location=TGME49_chrX:4884161-4889835(+) | protein_length=831 | sequence_SO=chromosome | S	60672991234	60308952957	67361033438	64048981298	61933067173	63301944325	0.150858	0.0868022	0.119281	0.203218	0.492498	0.0296548	0.0698761	0.0498449	0.332483	0.498636	None	None
TGME49_273090-t26_1-p1 | transcript=TGME49_273090-t26_1 | gene=TGME49_273090 | organism=Toxoplasma_gondii_ME49 | gene_product=cell division protein CDC48CY | transcript_product=cell division protein CDC48CY | location=TGME49_chrVIII:3665307-3674504(-) | pr	33592999295	32059990162	30732020928	30497993971	29242997151	29955009649	-0.128414	-0.0720576	-0.100618	0.230271	0.492498	-0.200061	-0.0979725	-0.149304	0.218385	0.498636	None	None
TGME49_278660-t26_1-p1 | transcript=TGME49_278660-t26_1 | gene=TGME49_278660 | organism=Toxoplasma_gondii_ME49 | gene_product=P-type ATPase4, putative | transcript_product=P-type ATPase4, putative | location=TGME49_chrXII:5949228-5961962(+) | protein_lengt	6491605542	5952497995	6739800521	6794302538	7481607532	7144605234	0.0541232	0.190803	0.121117	0.199538	0.492498	0.204734	0.263305	0.233039	0.0609567	0.420292	None	None
TGME49_214970-t26_1-p1 | transcript=TGME49_214970-t26_1 | gene=TGME49_214970 | organism=Toxoplasma_gondii_ME49 | gene_product=DNA replication licensing factor, putative | transcript_product=DNA replication licensing factor, putative | location=TGME49_chrX:	3974899758	4035101690	3906702195	4043298769	4967698327	5012798354	-0.0249615	0.00292713	-0.0108446	0.497737	0.498682	0.321562	0.312918	0.317196	0.0333517	0.297408	None	None
TGME49_292080-t26_1-p1 | transcript=TGME49_292080-t26_1 | gene=TGME49_292080 | organism=Toxoplasma_gondii_ME49 | gene_product=leucyl-tRNA synthetase | transcript_product=leucyl-tRNA synthetase | location=TGME49_chrIX:4536660-4548159(+) | protein_length=125	6412396784	6318898339	6581391710	6476997630	6649699208	6508706962	0.0375238	0.0356472	0.0365917	0.404968	0.492498	0.0524146	0.042689	0.0475939	0.337468	0.498636	None	None
TGME49_280600-t26_1-p1 | transcript=TGME49_280600-t26_1 | gene=TGME49_280600 | organism=Toxoplasma_gondii_ME49 | gene_product=histidyl-tRNA synthetase (HisRS), putative | transcript_product=histidyl-tRNA synthetase (HisRS), putative | location=TGME49_chrVI	4107799262	4150000167	3845298315	4082099925	3698101627	3646498153	-0.0952487	-0.0237947	-0.0588944	0.391165	0.496746	-0.151529	-0.186535	-0.169004	0.221878	0.497005	None	None
TGME49_250820-t26_1-p1 | transcript=TGME49_250820-t26_1 | gene=TGME49_250820 | organism=Toxoplasma_gondii_ME49 | gene_product=hypothetical protein | transcript_product=hypothetical protein | location=TGME49_chrXII:5243205-5247719(+) | protein_length=1156 |	5815299173	5237295184	6888894635	5239303555	5767704832	4947105536	0.244384	0.000553037	0.133956	0.174939	0.492498	-0.0118533	-0.0822156	-0.0447656	0.443494	0.498636	None	None
TGME49_243250-t26_1-p1 | transcript=TGME49_243250-t26_1 | gene=TGME49_243250 | organism=Toxoplasma_gondii_ME49 | gene_product=myosin H | transcript_product=myosin H | location=TGME49_chrVI:2461456-2480070(-) | protein_length=1513 | sequence_SO=chromosome |	1844299774	1805899638	1922499192	2048998749	1726101034	1786500833	0.0598813	0.182117	0.12164	0.183496	0.481404	-0.0954846	-0.0155695	-0.055386	0.48174	0.499131	None	None
TGME49_209210-t26_1-p1 | transcript=TGME49_209210-t26_1 | gene=TGME49_209210 | organism=Toxoplasma_gondii_ME49 | gene_product=hypothetical protein | transcript_product=hypothetical protein | location=TGME49_chrIb:1123894-1132753(+) | protein_length=1484 |	9.5113e+08	1058000386	8.4023e+08	9.16979e+08	9.1844e+08	9.2802e+08	-0.178679	-0.206191	-0.193066	0.193724	0.482712	-0.0503848	-0.188856	-0.121608	0.34068	0.493717	None	None
TGME49_253440-t26_1-p1 | transcript=TGME49_253440-t26_1 | gene=TGME49_253440 | organism=Toxoplasma_gondii_ME49 | gene_product=cell-cycle-associated protein kinase SRPK, putative | transcript_product=cell-cycle-associated protein kinase SRPK, putative | loc	6.0002e+08	6.0386e+08	5.8967e+08	6.4816e+08	6.1213e+08	612299784	-0.0250649	0.101989	0.0400513	0.326357	0.472969	0.0287641	0.0199793	0.0243543	0.368732	0.47235	None	None
TGME49_240980-t26_1-p1 | transcript=TGME49_240980-t26_1 | gene=TGME49_240980 | organism=Toxoplasma_gondii_ME49 | gene_product=hypothetical protein | transcript_product=hypothetical protein | location=TGME49_chrVI:1603067-1612164(+) | protein_length=1420 |	1481900861	1595400950	1602499514	1439800310	1383799499	1289299966	0.112809	-0.147963	-0.0164921	0.459715	0.49809	-0.0987217	-0.307044	-0.202927	0.208131	0.481278	None	None
TGME49_202550-t26_1-p1 | transcript=TGME49_202550-t26_1 | gene=TGME49_202550 | organism=Toxoplasma_gondii_ME49 | gene_product=NLI interacting factor family phosphatase | transcript_product=NLI interacting factor family phosphatase | location=TGME49_chrVIIa	4.878e+08	5.1619e+08	5.0471e+08	4.7857e+08	407919766	4.6843e+08	0.0490753	-0.108976	-0.0300073	0.449083	0.488435	-0.257232	-0.139687	-0.195502	0.276788	0.450008	None	None
TGME49_234270-t26_1-p1 | transcript=TGME49_234270-t26_1 | gene=TGME49_234270 | organism=Toxoplasma_gondii_ME49 | gene_product=hypothetical protein | transcript_product=hypothetical protein | location=TGME49_chrX:4254283-4267673(+) | protein_length=2214 | s	346720029	3.1597e+08	4.2781e+08	4.2174e+08	3.8266e+08	2.4546e+08	0.302495	0.415544	0.357349	0.0281685	0.171847	0.141771	-0.362552	-0.0769146	0.493469	0.495824	None	None
TGME49_203710-t26_1-p1 | transcript=TGME49_203710-t26_1 | gene=TGME49_203710 | organism=Toxoplasma_gondii_ME49 | gene_product=AP2 domain transcription factor AP2VIIa-4 | transcript_product=AP2 domain transcription factor AP2VIIa-4 | location=TGME49_chrVIIa	3.1222e+08	2.8887e+08	1.7815e+08	2.9332e+08	4.8757e+08	3.9112e+08	-0.806368	0.0219889	-0.349015	0.120983	0.326936	0.64083	0.43545	0.545372	0.0076307	0.0440072	None	None
TGME49_219850-t26_1-p1 | transcript=TGME49_219850-t26_1 | gene=TGME49_219850 | organism=Toxoplasma_gondii_ME49 | gene_product=prolyl-tRNA synthetase (ProRS) | transcript_product=prolyl-tRNA synthetase (ProRS) | location=TGME49_chrXII:593135-602054(-) | pro	8348610794	8347198117	7912910422	8030292144	7796894029	7978607542	-0.0773192	-0.0558334	-0.0665359	0.310332	0.492498	-0.0986203	-0.0651443	-0.0817841	0.356747	0.498636	None	None
TGME49_243920-t26_1-p1 | transcript=TGME49_243920-t26_1 | gene=TGME49_243920 | organism=Toxoplasma_gondii_ME49 | gene_product=DNA replication licensing factor MCM5, putative | transcript_product=DNA replication licensing factor MCM5, putative | location=TG	4356997391	4297000595	3804802261	4378999386	4658696024	4776696568	-0.19547	0.0272656	-0.0805752	0.343288	0.496746	0.0965632	0.152638	0.124672	0.210608	0.497005	None	None
TGME49_230960-t26_1-p1 | transcript=TGME49_230960-t26_1 | gene=TGME49_230960 | organism=Toxoplasma_gondii_ME49 | gene_product=splicing factor 3b, subunit 3, putative | transcript_product=splicing factor 3b, subunit 3, putative | location=TGME49_chrVIII:113	3602099844	3725602237	4074998477	3931999015	4002198773	3938898127	0.17792	0.0777711	0.127865	0.206217	0.496746	0.151901	0.0802904	0.115929	0.224355	0.497005	None	None
TGME49_214490-t26_1-p1 | transcript=TGME49_214490-t26_1 | gene=TGME49_214490 | organism=Toxoplasma_gondii_ME49 | gene_product=peptidase M16 inactive domain-containing protein | transcript_product=peptidase M16 inactive domain-containing protein | location=	3069198736	3346498245	3315999682	3269300144	2856799619	2974899660	0.11155	-0.0336613	0.0376308	0.38586	0.496746	-0.103415	-0.169739	-0.137618	0.274902	0.497005	None	None
TGME49_208370-t26_1-p1 | transcript=TGME49_208370-t26_1 | gene=TGME49_208370 | organism=Toxoplasma_gondii_ME49 | gene_product=myosin heavy chain, putative | transcript_product=myosin heavy chain, putative | location=TGME49_chrIb:636374-641145(+) | protein_	1094900380	9.8832e+08	1068899283	1136599647	1245999920	1233600182	-0.034645	0.201503	0.0822077	0.250324	0.49809	0.186291	0.319436	0.25094	0.0609385	0.364239	None	None
TGME49_235420-t26_1-p1 | transcript=TGME49_235420-t26_1 | gene=TGME49_235420 | organism=Toxoplasma_gondii_ME49 | gene_product=hypothetical protein | transcript_product=hypothetical protein | location=TGME49_chrX:4854403-4868400(-) | protein_length=4118 | s	9.3149e+08	904379888	8.8138e+08	9.09831e+08	1002099892	8.7675e+08	-0.079698	0.00866035	-0.0354876	0.48967	0.494356	0.105267	-0.0446963	0.0333284	0.375667	0.495451	None	None
TGME49_283550-t26_1-p1 | transcript=TGME49_283550-t26_1 | gene=TGME49_283550 | organism=Toxoplasma_gondii_ME49 | gene_product=hypothetical protein | transcript_product=hypothetical protein | location=TGME49_chrV:3074734-3088088(+) | protein_length=4210 | s	7.5691e+08	6.9808e+08	8.1748e+08	7.4169e+08	8.5137e+08	6.9404e+08	0.110935	0.0873166	0.0996286	0.244169	0.482712	0.169382	-0.00835718	0.0867963	0.28504	0.493717	None	None
TGME49_236930-t26_1-p1 | transcript=TGME49_236930-t26_1 | gene=TGME49_236930 | organism=Toxoplasma_gondii_ME49 | gene_product=hypothetical protein | transcript_product=hypothetical protein | location=TGME49_chrX:5575330-5596896(-) | protein_length=5660 | s	5.248e+08	3.9524e+08	4.1514e+08	3.5236e+08	4.5664e+08	421099999	-0.33752	-0.165281	-0.260868	0.175373	0.425358	-0.200162	0.0911353	-0.0676629	0.478855	0.494076	None	None
TGME49_231640-t26_1-p1 | transcript=TGME49_231640-t26_1 | gene=TGME49_231640 | organism=Toxoplasma_gondii_ME49 | gene_product=alveolin domain containing intermediate filament IMC1 | transcript_product=alveolin domain containing intermediate filament IMC1 |	17686987568	18639022063	19957992459	17318017306	17186002801	17007979433	0.17427	-0.106047	0.0372424	0.403171	0.492498	-0.0414511	-0.132104	-0.0872526	0.344426	0.498636	None	None
TGME49_226730-t26_1-p1 | transcript=TGME49_226730-t26_1 | gene=TGME49_226730 | organism=Toxoplasma_gondii_ME49 | gene_product=aconitate hydratase ACN/IRP | transcript_product=aconitate hydratase ACN/IRP | location=TGME49_chrX:1401179-1408350(-) | protein_l	9936211078	9896304232	9022099432	9482799345	8714593870	9192710555	-0.139219	-0.0615712	-0.0999493	0.231723	0.492498	-0.189235	-0.106385	-0.147295	0.222005	0.498636	None	None
TGME49_217460-t26_1-p1 | transcript=TGME49_217460-t26_1 | gene=TGME49_217460 | organism=Toxoplasma_gondii_ME49 | gene_product=glutaminyl-tRNA synthetase (GlnRS) | transcript_product=glutaminyl-tRNA synthetase (GlnRS) | location=TGME49_chrXII:1848594-185601	4116399797	3815299710	3903000683	4289099985	3702998918	3883200354	-0.0767822	0.168841	0.0465911	0.36591	0.496746	-0.152637	0.0254409	-0.0642264	0.41853	0.497005	None	None
TGME49_219700-t26_1-p1 | transcript=TGME49_219700-t26_1 | gene=TGME49_219700 | organism=Toxoplasma_gondii_ME49 | gene_product=DNA replication licensing factor MCM4, putative | transcript_product=DNA replication licensing factor MCM4, putative | location=TG	2967200890	2716600355	2920401525	2864700466	3414698964	3412198857	-0.0229289	0.0765574	0.0254768	0.4134	0.496746	0.20257	0.328754	0.264239	0.0605077	0.345057	None	None
TGME49_243200-t26_1-p1 | transcript=TGME49_243200-t26_1 | gene=TGME49_243200 | organism=Toxoplasma_gondii_ME49 | gene_product=hypothetical protein | transcript_product=hypothetical protein | location=TGME49_chrVI:2435460-2440086(-) | protein_length=1258 |	1564299454	1411599656	1430100426	1404100572	8.9313e+08	9.1659e+08	-0.129323	-0.00767982	-0.070332	0.416427	0.49809	-0.807648	-0.622244	-0.716566	0.000247387	0.00699385	None	None
TGME49_273870-t26_1-p1 | transcript=TGME49_273870-t26_1 | gene=TGME49_273870 | organism=Toxoplasma_gondii_ME49 | gene_product=SWI2/SNF2 ISWI-like (AT hook) | transcript_product=SWI2/SNF2 ISWI-like (AT hook) | location=TGME49_chrVIII:3202463-3216906(+) | pr	1745799266	1542299861	1521500510	1528599636	1563999605	1491299345	-0.198284	-0.0128652	-0.108324	0.333109	0.49809	-0.158519	-0.0484706	-0.105834	0.379007	0.491954	None	None
TGME49_204310-t26_1-p1 | transcript=TGME49_204310-t26_1 | gene=TGME49_204310 | organism=Toxoplasma_gondii_ME49 | gene_product=hypothetical protein | transcript_product=hypothetical protein | location=TGME49_chrVIIa:1887392-1908600(+) | protein_length=2209	2096999205	2047899220	1910499379	2175701002	2567001072	2459800629	-0.134316	0.0872986	-0.0205662	0.479514	0.496746	0.291589	0.264239	0.27811	0.0521145	0.334662	None	None
TGME49_213392-t26_1-p1 | transcript=TGME49_213392-t26_1 | gene=TGME49_213392 | organism=Toxoplasma_gondii_ME49 | gene_product=surface antigen repeat-containing protein | transcript_product=surface antigen repeat-containing protein | location=TGME49_chrV:97	7.077e+08	6.187e+08	5.6303e+08	7.1621e+08	6.4502e+08	611989822	-0.329459	0.21086	-0.052144	0.454416	0.492913	-0.13353	-0.0156976	-0.0773295	0.419684	0.495451	None	None
TGME49_292200-t26_1-p1 | transcript=TGME49_292200-t26_1 | gene=TGME49_292200 | organism=Toxoplasma_gondii_ME49 | gene_product=RNA recognition motif-containing protein | transcript_product=RNA recognition motif-containing protein | location=TGME49_chrIX:460	1448299777	1448899220	1272600499	1361399620	1279500444	1226600679	-0.186458	-0.0898094	-0.137298	0.27447	0.49809	-0.178604	-0.24005	-0.208967	0.199243	0.475867	None	None
TGME49_264860-t26_1-p1 | transcript=TGME49_264860-t26_1 | gene=TGME49_264860 | organism=Toxoplasma_gondii_ME49 | gene_product=zinc finger, C3HC4 type (RING finger) domain-containing protein | transcript_product=zinc finger, C3HC4 type (RING finger) domain-	5.8698e+08	5.1452e+08	5.1166e+08	5.4322e+08	5.685e+08	5.3922e+08	-0.197802	0.0781776	-0.0622674	0.491902	0.497171	-0.0460454	0.0674745	0.00809945	0.394876	0.476141	None	None
TGME49_243460-t26_1-p1 | transcript=TGME49_243460-t26_1 | gene=TGME49_243460 | organism=Toxoplasma_gondii_ME49 | gene_product=hypothetical protein | transcript_product=hypothetical protein | location=TGME49_chrVI:2646239-2653492(-) | protein_length=2011 |	5.5257e+08	5.9959e+08	6.203e+08	5.4914e+08	5.3726e+08	610779804	0.166554	-0.126605	0.0214375	0.357765	0.473282	-0.0404375	0.0266173	-0.00515412	0.416556	0.481199	None	None
TGME49_244470-t26_1-p1 | transcript=TGME49_244470-t26_1 | gene=TGME49_244470 | organism=Toxoplasma_gondii_ME49 | gene_product=hypothetical protein | transcript_product=hypothetical protein | location=TGME49_chrVI:3289465-3300769(-) | protein_length=2595 |	4.9429e+08	4.6317e+08	4.7874e+08	5.143e+08	5.2471e+08	5.5679e+08	-0.0460311	0.150791	0.0525244	0.305963	0.472953	0.0859366	0.264893	0.175202	0.165606	0.370563	None	None
TGME49_228660-t26_1-p1 | transcript=TGME49_228660-t26_1 | gene=TGME49_228660 | organism=Toxoplasma_gondii_ME49 | gene_product=Sec7 domain-containing protein | transcript_product=Sec7 domain-containing protein | location=TGME49_chrX:249293-266505(-) | prote	660789655	6.4724e+08	5.6155e+08	5.9666e+08	5.1151e+08	401199967	-0.234433	-0.117223	-0.175196	0.220894	0.482712	-0.368577	-0.688154	-0.517651	0.0254913	0.134467	None	None
TGME49_291980-t26_1-p1 | transcript=TGME49_291980-t26_1 | gene=TGME49_291980 | organism=Toxoplasma_gondii_ME49 | gene_product=HECT-domain (ubiquitin-transferase) domain-containing protein | transcript_product=HECT-domain (ubiquitin-transferase) domain-cont	231020150	2.4215e+08	2.1868e+08	2.0838e+08	1.6465e+08	2.1805e+08	-0.0788827	-0.215823	-0.147223	0.359781	0.471754	-0.485269	-0.150365	-0.303869	0.173262	0.323524	None	None
TGME49_310220-t26_1-p1 | transcript=TGME49_310220-t26_1 | gene=TGME49_310220 | organism=Toxoplasma_gondii_ME49 | gene_product=hypothetical protein | transcript_product=hypothetical protein | location=TGME49_chrXI:1164143-1176974(+) | protein_length=1396 |	2.0698e+08	1.4757e+08	248809891	2.5219e+08	2.2246e+08	2.1842e+08	0.264507	0.769498	0.496303	0.0132946	0.0505434	0.10341	0.561492	0.311883	0.0846676	0.207731	None	None
TGME49_247700-t26_1-p1 | transcript=TGME49_247700-t26_1 | gene=TGME49_247700 | organism=Toxoplasma_gondii_ME49 | gene_product=AP2 domain transcription factor AP2XII-4 | transcript_product=AP2 domain transcription factor AP2XII-4 | location=TGME49_chrXII:35	3.5552e+08	2.8237e+08	2.5605e+08	2.1809e+08	2.7628e+08	2.455e+08	-0.472098	-0.37132	-0.426339	0.0687941	0.25495	-0.362248	-0.200842	-0.288274	0.198787	0.358952	None	None
TGME49_205470-t26_1-p1 | transcript=TGME49_205470-t26_1 | gene=TGME49_205470 | organism=Toxoplasma_gondii_ME49 | gene_product=translation elongation factor 2 family protein, putative | transcript_product=translation elongation factor 2 family protein, puta	41968991246	42497972318	40600003572	38781978600	41566990227	37837036538	-0.0478429	-0.132005	-0.0895733	0.254886	0.492498	-0.0138851	-0.167589	-0.0891716	0.34014	0.498636	None	None
TGME49_275690-t26_1-p1 | transcript=TGME49_275690-t26_1 | gene=TGME49_275690 | organism=Toxoplasma_gondii_ME49 | gene_product=ClpB, putative | transcript_product=ClpB, putative | location=TGME49_chrIII:268477-279998(+) | protein_length=1022 | sequence_SO=c	5031202898	4499696759	4487494235	4565999447	4469104752	4730204871	-0.164962	0.0210987	-0.0741208	0.291503	0.492498	-0.170869	0.072054	-0.0510694	0.428404	0.498636	None	None
TGME49_255190-t26_1-p1 | transcript=TGME49_255190-t26_1 | gene=TGME49_255190 | organism=Toxoplasma_gondii_ME49 | gene_product=myosin C | transcript_product=myosin C | location=TGME49_chrVIIb:5017832-5025813(+) | protein_length=1171 | sequence_SO=chromosome	3500097958	3069799336	3738999051	3483101325	3570498946	3222299611	0.0952332	0.182178	0.136505	0.192062	0.496746	0.0287195	0.0699165	0.0481123	0.34643	0.497005	None	None
TGME49_211690-t26_1-p1 | transcript=TGME49_211690-t26_1 | gene=TGME49_211690 | organism=Toxoplasma_gondii_ME49 | gene_product=AAA family protein | transcript_product=AAA family protein | location=TGME49_chrIV:1602092-1622172(-) | protein_length=1538 | sequ	6.7375e+08	6.305e+08	7.0572e+08	6.866e+08	7.1693e+08	6.8365e+08	0.0667944	0.122807	0.0941215	0.253455	0.482712	0.0894463	0.116524	0.102563	0.260449	0.493717	None	None
TGME49_261080-t26_1-p1 | transcript=TGME49_261080-t26_1 | gene=TGME49_261080 | organism=Toxoplasma_gondii_ME49 | gene_product=kringle domain-containing protein | transcript_product=kringle domain-containing protein | location=TGME49_chrVIIb:1850194-1872815	7.5583e+08	7.5762e+08	853329453	799990168	8.2736e+08	7.8961e+08	0.174846	0.0784182	0.127354	0.200326	0.482712	0.130232	0.0595625	0.0952579	0.271705	0.493717	None	None
TGME49_230000-t26_1-p1 | transcript=TGME49_230000-t26_1 | gene=TGME49_230000 | organism=Toxoplasma_gondii_ME49 | gene_product=hypothetical protein | transcript_product=hypothetical protein | location=TGME49_chrVIII:506809-530520(-) | protein_length=6666 |	7.1571e+08	7.4987e+08	4.9126e+08	5.8733e+08	6.6574e+08	5.7262e+08	-0.542065	-0.351992	-0.441575	0.0143938	0.164167	-0.104216	-0.388267	-0.242469	0.164013	0.465683	None	None
TGME49_236560-t26_1-p1 | transcript=TGME49_236560-t26_1 | gene=TGME49_236560 | organism=Toxoplasma_gondii_ME49 | gene_product=hypothetical protein | transcript_product=hypothetical protein | location=TGME49_chrX:5421332-5428780(+) | protein_length=2482 | s	1.588e+08	8.48321e+07	1.5002e+08	1.6348e+08	124090051	1.0509e+08	-0.0815827	0.939165	0.360975	0.0469013	0.138408	-0.352453	0.304616	-0.0870497	0.452221	0.488366	None	None
TGME49_273760-t26_1-p1 | transcript=TGME49_273760-t26_1 | gene=TGME49_273760 | organism=Toxoplasma_gondii_ME49 | gene_product=heat shock protein HSP70 | transcript_product=heat shock protein HSP70 | location=TGME49_chrVIII:3289228-3291252(-) | protein_leng	28448968990	24409011057	25993969040	23600016999	26468022162	24741969636	-0.130195	-0.0486241	-0.0919523	0.249471	0.492498	-0.104121	0.0195454	-0.0456932	0.441268	0.498636	None	None
TGME49_263180-t26_1-p1 | transcript=TGME49_263180-t26_1 | gene=TGME49_263180 | organism=Toxoplasma_gondii_ME49 | gene_product=myosin D | transcript_product=myosin D | location=TGME49_chrVIIb:739658-747456(-) | protein_length=822 | sequence_SO=chromosome |	5544199052	5201097090	5495102582	5934801925	5412101950	5493301175	-0.0128306	0.190353	0.089091	0.269314	0.492498	-0.0347815	0.0788377	0.0213316	0.397539	0.498636	None	None
TGME49_310080-t26_1-p1 | transcript=TGME49_310080-t26_1 | gene=TGME49_310080 | organism=Toxoplasma_gondii_ME49 | gene_product=AMP-binding enzyme domain-containing protein | transcript_product=AMP-binding enzyme domain-containing protein | location=TGME49_c	6886308555	6419895415	5822499831	6294401756	5863394781	5895996289	-0.242058	-0.0284765	-0.135056	0.162673	0.492498	-0.231946	-0.122787	-0.17824	0.17015	0.498636	None	None
TGME49_321620-t26_1-p1 | transcript=TGME49_321620-t26_1 | gene=TGME49_321620 | organism=Toxoplasma_gondii_ME49 | gene_product=dynamin-related protein DRPB | transcript_product=dynamin-related protein DRPB | location=TGME49_chrIb:1689989-1700172(+) | protei	4305496321	4554496155	4119998652	4312298154	4356294695	4091798749	-0.0635222	-0.0788186	-0.0713623	0.363378	0.496746	0.0169168	-0.154508	-0.0686544	0.409306	0.497005	None	None
TGME49_219860-t26_1-p1 | transcript=TGME49_219860-t26_1 | gene=TGME49_219860 | organism=Toxoplasma_gondii_ME49 | gene_product=replication licensing factor, putative | transcript_product=replication licensing factor, putative | location=TGME49_chrXII:579608	1195499478	1180600118	1110399284	1175999943	1376600972	1278700571	-0.106452	-0.00562812	-0.0554673	0.450321	0.49809	0.203285	0.115033	0.160077	0.141298	0.449899	None	None
TGME49_238040-t26_1-p1 | transcript=TGME49_238040-t26_1 | gene=TGME49_238040 | organism=Toxoplasma_gondii_ME49 | gene_product=protein disulfide-isomerase domain-containing protein | transcript_product=protein disulfide-isomerase domain-containing protein |	1013600157	1042799876	9.5114e+08	9.3143e+08	1034500470	9.6431e+08	-0.0916751	-0.162795	-0.12728	0.303538	0.482712	0.0294072	-0.112743	-0.0409154	0.487346	0.497068	None	None
TGME49_225260-t26_1-p1 | transcript=TGME49_225260-t26_1 | gene=TGME49_225260 | organism=Toxoplasma_gondii_ME49 | gene_product=DNA-directed RNA polymerase II RPB1 | transcript_product=DNA-directed RNA polymerase II RPB1 | location=TGME49_chrX:2363000-237385	1253700049	1186899244	1225200368	1294500779	1469300383	1467599718	-0.0331506	0.125108	0.0459777	0.321543	0.49809	0.228711	0.30595	0.266741	0.0516458	0.345945	None	None
TGME49_289880-t26_1-p1 | transcript=TGME49_289880-t26_1 | gene=TGME49_289880 | organism=Toxoplasma_gondii_ME49 | gene_product=hypothetical protein | transcript_product=hypothetical protein | location=TGME49_chrIX:3493432-3505245(-) | protein_length=1326 |	1599899957	1702199469	1387499997	1492800493	1334600457	1369000010	-0.20537	-0.189272	-0.197028	0.17215	0.471737	-0.261334	-0.314002	-0.288194	0.10451	0.442539	None	None
TGME49_201400-t26_1-p1 | transcript=TGME49_201400-t26_1 | gene=TGME49_201400 | organism=Toxoplasma_gondii_ME49 | gene_product=Sin3-associated polypeptide SAP18 | transcript_product=Sin3-associated polypeptide SAP18 | location=TGME49_chrVIIa:3901155-3906794	8.0339e+08	7.9731e+08	8.4522e+08	8.0955e+08	8.3555e+08	7.7378e+08	0.0731455	0.0219539	0.047864	0.338137	0.482712	0.056533	-0.043145	0.00774112	0.422016	0.495451	None	None
TGME49_215910-t26_1-p1 | transcript=TGME49_215910-t26_1 | gene=TGME49_215910 | organism=Toxoplasma_gondii_ME49 | gene_product=hypothetical protein | transcript_product=hypothetical protein | location=TGME49_chrXI:6531898-6544438(+) | protein_length=3029 |	8.0232e+08	8.88381e+08	1060800194	9.48889e+08	9.48071e+08	8.9277e+08	0.402511	0.0949696	0.249063	0.0683773	0.382643	0.240446	0.00709992	0.122522	0.230963	0.493717	None	None
TGME49_208400-t26_1-p1 | transcript=TGME49_208400-t26_1 | gene=TGME49_208400 | organism=Toxoplasma_gondii_ME49 | gene_product=hypothetical protein | transcript_product=hypothetical protein | location=TGME49_chrIb:655609-666554(-) | protein_length=2067 | se	2.9041e+08	2.2773e+08	2.0449e+08	1.9861e+08	2.1197e+08	1.9163e+08	-0.5042	-0.196558	-0.360522	0.111817	0.318074	-0.451783	-0.247413	-0.357919	0.131502	0.316356	None	None
TGME49_313860-t26_1-p1 | transcript=TGME49_313860-t26_1 | gene=TGME49_313860 | organism=Toxoplasma_gondii_ME49 | gene_product=regulator of chromosome condensation (RCC1) repeat-containing protein | transcript_product=regulator of chromosome condensation (R	2.5162e+08	1.8502e+08	221549955	2.8881e+08	2.5429e+08	2.1232e+08	-0.182921	0.63994	0.22406	0.122494	0.32847	0.0151481	0.197225	0.0951023	0.288053	0.398611	None	None
TGME49_219310-t26_1-p1 | transcript=TGME49_219310-t26_1 | gene=TGME49_219310 | organism=Toxoplasma_gondii_ME49 | gene_product=DnaK family protein | transcript_product=DnaK family protein | location=TGME49_chrXII:977608-984396(+) | protein_length=818 | sequ	3638600380	3417399692	3175500336	3346799112	3458798871	3243301972	-0.196348	-0.0301091	-0.113434	0.27548	0.496746	-0.0730849	-0.0754053	-0.0742028	0.397819	0.497005	None	None
TGME49_229010-t26_1-p1 | transcript=TGME49_229010-t26_1 | gene=TGME49_229010 | organism=Toxoplasma_gondii_ME49 | gene_product=rhoptry neck protein RON4 | transcript_product=rhoptry neck protein RON4 | location=TGME49_chrVIII:20265-26992(+) | protein_length	11485009911	12406002021	13197005682	14767980889	12423991253	13937987574	0.200444	0.251418	0.227135	0.054877	0.465399	0.113364	0.167967	0.141973	0.160317	0.498636	None	None
TGME49_290290-t26_1-p1 | transcript=TGME49_290290-t26_1 | gene=TGME49_290290 | organism=Toxoplasma_gondii_ME49 | gene_product=ubiquitin-activating enzyme E1 family protein | transcript_product=ubiquitin-activating enzyme E1 family protein | location=TGME49	9126591714	9514797374	9055798826	9294606507	8750591528	8789108011	-0.0112332	-0.0337759	-0.0226948	0.427685	0.493532	-0.0606866	-0.114439	-0.0878699	0.343045	0.498636	None	None
TGME49_294620-t26_1-p1 | transcript=TGME49_294620-t26_1 | gene=TGME49_294620 | organism=Toxoplasma_gondii_ME49 | gene_product=eukaryotic initiation factor-3, subunit 8, putative | transcript_product=eukaryotic initiation factor-3, subunit 8, putative | loc	4747697403	4727104063	4975493684	4786596327	4853300765	4710596569	0.0675992	0.0180401	0.0430848	0.387128	0.492498	0.0317294	-0.00504541	0.0134984	0.416015	0.498636	None	None
TGME49_244200-t26_1-p1 | transcript=TGME49_244200-t26_1 | gene=TGME49_244200 | organism=Toxoplasma_gondii_ME49 | gene_product=2-oxoglutarate dehydrogenase e1 component, mitochondrial precursor, putative | transcript_product=2-oxoglutarate dehydrogenase e1	13904012731	15815990138	14674017512	14685002093	14565007715	14493014711	0.0777577	-0.107034	-0.0176292	0.441902	0.493532	0.0669989	-0.126015	-0.0324942	0.473087	0.498636	None	None
TGME49_300260-t26_1-p1 | transcript=TGME49_300260-t26_1 | gene=TGME49_300260 | organism=Toxoplasma_gondii_ME49 | gene_product=threonyl-tRNA synthetase family protein | transcript_product=threonyl-tRNA synthetase family protein | location=TGME49_chrXII:1225	3186999105	3282101726	3243400594	3202199433	3197199294	3268401238	0.0253016	-0.035547	-0.0052488	0.484641	0.496746	0.00460813	-0.00603238	-0.00078044	0.446873	0.497005	None	None
TGME49_315270-t26_1-p1 | transcript=TGME49_315270-t26_1 | gene=TGME49_315270 | organism=Toxoplasma_gondii_ME49 | gene_product=hypothetical protein | transcript_product=hypothetical protein | location=TGME49_chrXI:4611223-4618602(-) | protein_length=780 | s	6.6677e+08	6.0346e+08	6.1151e+08	616600337	6.2315e+08	5.7575e+08	-0.124638	0.0310328	-0.0485665	0.461967	0.492986	-0.0974081	-0.0676601	-0.0831635	0.409009	0.495451	None	None
TGME49_286230-t26_1-p1 | transcript=TGME49_286230-t26_1 | gene=TGME49_286230 | organism=Toxoplasma_gondii_ME49 | gene_product=hypothetical protein | transcript_product=hypothetical protein | location=TGME49_chrV:1898055-1908950(-) | protein_length=2622 | s	1202100576	1053400123	1127200468	1216700101	1214800259	1309399963	-0.0927421	0.207756	0.0554124	0.302196	0.49809	0.0151447	0.313494	0.162162	0.138884	0.449899	None	None
TGME49_214260-t26_1-p1 | transcript=TGME49_214260-t26_1 | gene=TGME49_214260 | organism=Toxoplasma_gondii_ME49 | gene_product=alpha-glucan water dikinase 1, putative | transcript_product=alpha-glucan water dikinase 1, putative | location=TGME49_chrX:617962	1086299770	1080100356	9.0923e+08	9.2518e+08	9.8709e+08	9.23031e+08	-0.256473	-0.22316	-0.239727	0.132961	0.459914	-0.13799	-0.226411	-0.181352	0.244742	0.493717	None	None
TGME49_313910-t26_1-p1 | transcript=TGME49_313910-t26_1 | gene=TGME49_313910 | organism=Toxoplasma_gondii_ME49 | gene_product=RNA recognition motif 2 protein | transcript_product=RNA recognition motif 2 protein | location=TGME49_chrXI:3803888-3807237(+) |	8.8485e+08	1014299906	8.1881e+08	9.3983e+08	9.3383e+08	8.70541e+08	-0.111787	-0.109911	-0.110764	0.334913	0.482712	0.077612	-0.220187	-0.0737318	0.426297	0.495451	None	None
TGME49_270865-t26_1-p1 | transcript=TGME49_270865-t26_1 | gene=TGME49_270865 | organism=Toxoplasma_gondii_ME49 | gene_product=adenylate cyclase, putative | transcript_product=adenylate cyclase, putative | location=TGME49_chrVIII:4924521-4941895(-) | protei	4.6177e+08	4.2727e+08	3.6871e+08	4.1566e+08	3.3109e+08	377260016	-0.323983	-0.0396592	-0.180254	0.286849	0.461427	-0.478304	-0.178991	-0.326473	0.126104	0.359566	None	None
TGME49_280540-t26_1-p1 | transcript=TGME49_280540-t26_1 | gene=TGME49_280540 | organism=Toxoplasma_gondii_ME49 | gene_product=HEAT repeat-containing protein | transcript_product=HEAT repeat-containing protein | location=TGME49_chrVIIa:311965-329088(-) | pr	7.266e+08	7.3101e+08	7.7622e+08	7.692e+08	6.6331e+08	7.3593e+08	0.095191	0.0733796	0.0842747	0.270511	0.482712	-0.131226	0.00966025	-0.0588305	0.453889	0.497068	None	None
TGME49_311920-t26_1-p1 | transcript=TGME49_311920-t26_1 | gene=TGME49_311920 | organism=Toxoplasma_gondii_ME49 | gene_product=GRAM domain-containing protein | transcript_product=GRAM domain-containing protein | location=TGME49_chrXI:2373874-2392738(+) | pr	6.8779e+08	6.5796e+08	6.4564e+08	6.4894e+08	6.3464e+08	541250292	-0.0911156	-0.0198874	-0.0558361	0.44664	0.492913	-0.115795	-0.281072	-0.194165	0.226238	0.493717	None	None
TGME49_227450-t26_1-p1 | transcript=TGME49_227450-t26_1 | gene=TGME49_227450 | organism=Toxoplasma_gondii_ME49 | gene_product=hydrolase, NUDIX family protein | transcript_product=hydrolase, NUDIX family protein | location=TGME49_chrX:924766-931715(+) | pro	3.0314e+08	3.2904e+08	2.5036e+08	2.8473e+08	2.7978e+08	2.7922e+08	-0.275085	-0.208059	-0.239676	0.23422	0.405022	-0.115162	-0.235817	-0.176542	0.341853	0.446957	None	None
TGME49_304650-t26_1-p1 | transcript=TGME49_304650-t26_1 | gene=TGME49_304650 | organism=Toxoplasma_gondii_ME49 | gene_product=histidine acid phosphatase superfamily protein | transcript_product=histidine acid phosphatase superfamily protein | location=TGME	2.1293e+08	2.1119e+08	2.2883e+08	1.9553e+08	1.8793e+08	2.0784e+08	0.103477	-0.110665	0.000811618	0.407626	0.485096	-0.178984	-0.0229229	-0.0990412	0.432094	0.468908	None	None
TGME49_293000-t26_1-p1 | transcript=TGME49_293000-t26_1 | gene=TGME49_293000 | organism=Toxoplasma_gondii_ME49 | gene_product=35-cyclic nucleotide phosphodiesterase domain-containing protein | transcript_product=35-cyclic nucleotide phosphodiesterase d	25914978922	22191988834	21839979355	21711005917	20048012572	21858004199	-0.246805	-0.0316111	-0.143534	0.148245	0.492498	-0.370305	-0.021876	-0.199074	0.140019	0.498636	None	None
TGME49_279420-t26_1-p1 | transcript=TGME49_279420-t26_1 | gene=TGME49_279420 | organism=Toxoplasma_gondii_ME49 | gene_product=hypothetical protein | transcript_product=hypothetical protein | location=TGME49_chrIX:190876-194865(+) | protein_length=1329 | se	4273500510	3878100633	3980200439	4196999206	3683200231	3586798024	-0.102555	0.113983	0.00452222	0.461822	0.496746	-0.214386	-0.112613	-0.16506	0.228203	0.497005	None	None
TGME49_260600-t26_1-p1 | transcript=TGME49_260600-t26_1 | gene=TGME49_260600 | organism=Toxoplasma_gondii_ME49 | gene_product=Pumilio-family RNA binding repeat-containing protein | transcript_product=Pumilio-family RNA binding repeat-containing protein | l	6187406281	6319800641	6550904341	6410294669	7206590729	6920204722	0.0823477	0.0205087	0.0514309	0.364548	0.492498	0.219938	0.130909	0.175633	0.115499	0.498636	None	None
TGME49_253370-t26_1-p1 | transcript=TGME49_253370-t26_1 | gene=TGME49_253370 | organism=Toxoplasma_gondii_ME49 | gene_product=hypothetical protein | transcript_product=hypothetical protein | location=TGME49_chrIII:880824-903021(+) | protein_length=1981 | s	2813098681	2547699010	2589501343	2578098843	2640800919	2503299525	-0.119446	0.0171068	-0.0529318	0.404663	0.496746	-0.0911398	-0.0253505	-0.0594928	0.42844	0.497005	None	None
TGME49_297720-t26_1-p1 | transcript=TGME49_297720-t26_1 | gene=TGME49_297720 | organism=Toxoplasma_gondii_ME49 | gene_product=trehalose-phosphatase | transcript_product=trehalose-phosphatase | location=TGME49_chrII:1940101-1952593(+) | protein_length=1222	1504699081	1579799773	1504699081	1538300394	1463499834	1334999280	0	-0.0383824	-0.0195285	0.466709	0.49809	-0.0400163	-0.242679	-0.140231	0.313152	0.491954	None	None
TGME49_270690-t26_1-p1 | transcript=TGME49_270690-t26_1 | gene=TGME49_270690 | organism=Toxoplasma_gondii_ME49 | gene_product=arginyl-tRNA synthetase | transcript_product=arginyl-tRNA synthetase | location=TGME49_chrVIII:5070401-5083219(-) | protein_length	2939401194	2708499159	3065301757	2794098910	2992500729	2639101187	0.0604888	0.0448748	0.0530189	0.351816	0.496746	0.0258177	-0.0374282	-0.00416693	0.454041	0.497005	None	None
TGME49_270930-t26_1-p1 | transcript=TGME49_270930-t26_1 | gene=TGME49_270930 | organism=Toxoplasma_gondii_ME49 | gene_product=hypothetical protein | transcript_product=hypothetical protein | location=TGME49_chrVIII:4852957-4873054(-) | protein_length=3000	1237199950	1175799397	1430300854	1341799308	1372299842	1198100708	0.209099	0.190391	0.199987	0.0874819	0.461467	0.149363	0.0270767	0.0910493	0.23712	0.487009	None	None
TGME49_244880-t26_1-p1 | transcript=TGME49_244880-t26_1 | gene=TGME49_244880 | organism=Toxoplasma_gondii_ME49 | gene_product=DNA-directed RNA polymerase I RPA1 | transcript_product=DNA-directed RNA polymerase I RPA1 | location=TGME49_chrVI:3555613-3578452	2764801302	2878698492	2344899163	2620399972	2540000752	2463299054	-0.237566	-0.135585	-0.184635	0.155261	0.496746	-0.122285	-0.224712	-0.173606	0.214627	0.497005	None	None
TGME49_275490-t26_1-p1 | transcript=TGME49_275490-t26_1 | gene=TGME49_275490 | organism=Toxoplasma_gondii_ME49 | gene_product=hypothetical protein | transcript_product=hypothetical protein | location=TGME49_chrX:7305095-7316790(-) | protein_length=2004 | s	887129403	8.7269e+08	9.36071e+08	9.632e+08	9.2917e+08	1034000019	0.0773966	0.142227	0.10989	0.227366	0.482712	0.0666989	0.244351	0.157488	0.184098	0.468008	None	None
TGME49_214140-t26_1-p1 | transcript=TGME49_214140-t26_1 | gene=TGME49_214140 | organism=Toxoplasma_gondii_ME49 | gene_product=hypothetical protein | transcript_product=hypothetical protein | location=TGME49_chrX:6060508-6068089(+) | protein_length=1975 | s	2245400010	1784999306	1678999531	1774800745	1749900909	1797099221	-0.419177	-0.00826229	-0.222611	0.136967	0.471737	-0.359456	0.00973927	-0.184168	0.237185	0.487009	None	None
TGME49_266435-t26_1-p1 | transcript=TGME49_266435-t26_1 | gene=TGME49_266435 | organism=Toxoplasma_gondii_ME49 | gene_product=hypothetical protein | transcript_product=hypothetical protein | location=TGME49_chrIX:1123719-1150129(+) | protein_length=4519 |	5.6432e+08	5.2956e+08	561099955	6.13e+08	5.4579e+08	4.8086e+08	-0.00824189	0.210761	0.101909	0.231377	0.444397	-0.0480503	-0.138809	-0.0912354	0.439403	0.486047	None	None
TGME49_290620-t26_1-p1 | transcript=TGME49_290620-t26_1 | gene=TGME49_290620 | organism=Toxoplasma_gondii_ME49 | gene_product=hypothetical protein | transcript_product=hypothetical protein | location=TGME49_chrIX:3769911-3780447(-) | protein_length=2662 |	1.8331e+08	1.6803e+08	1.5497e+08	1.8679e+08	269510083	2.6102e+08	-0.241014	0.15193	-0.0396407	0.471423	0.491999	0.552703	0.631371	0.590186	0.00773945	0.0302412	None	None
TGME49_227610-t26_1-p1 | transcript=TGME49_227610-t26_1 | gene=TGME49_227610 | organism=Toxoplasma_gondii_ME49 | gene_product=hypothetical protein | transcript_product=hypothetical protein | location=TGME49_chrX:875770-892601(+) | protein_length=3648 | seq	1.8841e+08	2.1915e+08	2.1142e+08	2.1149e+08	1.922e+08	2.0424e+08	0.165494	-0.051118	0.0530658	0.32893	0.455778	0.0285334	-0.101015	-0.0395962	0.47906	0.489499	None	None
TGME49_238390-t26_1-p1 | transcript=TGME49_238390-t26_1 | gene=TGME49_238390 | organism=Toxoplasma_gondii_ME49 | gene_product=hypothetical protein | transcript_product=hypothetical protein | location=TGME49_chrVI:181594-189527(+) | protein_length=2122 | se	354279889	2.6867e+08	1.5399e+08	1.6138e+08	1.9404e+08	1.7267e+08	-1.19733	-0.732192	-0.97729	9.67047e-05	0.00131331	-0.864056	-0.633847	-0.759363	0.00351945	0.0231272	None	None
TGME49_310670-t26_1-p1 | transcript=TGME49_310670-t26_1 | gene=TGME49_310670 | organism=Toxoplasma_gondii_ME49 | gene_product=glycogen phosphorylase 1, putative | transcript_product=glycogen phosphorylase 1, putative | location=TGME49_chrXI:1511130-1516306	8908103417	9908112715	9204799014	9586110954	9405910184	9429492161	0.0472632	-0.0476603	-0.00194138	0.486328	0.499427	0.0784378	-0.0714203	0.00147007	0.444736	0.498636	None	None
TGME49_224460-t26_1-p1 | transcript=TGME49_224460-t26_1 | gene=TGME49_224460 | organism=Toxoplasma_gondii_ME49 | gene_product=aminopeptidase n, putative | transcript_product=aminopeptidase n, putative | location=TGME49_chrX:3053388-3061374(+) | protein_len	2346099220	2277600356	2724801431	2880899115	2488098788	2578201098	0.215811	0.338886	0.277731	0.0446567	0.412016	0.0847328	0.178751	0.131798	0.199778	0.497005	None	None
TGME49_256990-t26_1-p1 | transcript=TGME49_256990-t26_1 | gene=TGME49_256990 | organism=Toxoplasma_gondii_ME49 | gene_product=glycyl-tRNA synthetase | transcript_product=glycyl-tRNA synthetase | location=TGME49_chrVIIb:4294413-4297718(+) | protein_length=7	4398099488	4277400707	3702098230	4171999202	3858498041	3893600085	-0.248482	-0.0359879	-0.139796	0.226322	0.496746	-0.188779	-0.135585	-0.162297	0.232694	0.497005	None	None
TGME49_249530-t26_1-p1 | transcript=TGME49_249530-t26_1 | gene=TGME49_249530 | organism=Toxoplasma_gondii_ME49 | gene_product=exportin 1, putative | transcript_product=exportin 1, putative | location=TGME49_chrXII:4590841-4605940(+) | protein_length=1125 |	7780007115	7598194469	7116399546	7132694710	7429504742	7074093903	-0.128608	-0.0911983	-0.110001	0.210449	0.492498	-0.0664937	-0.103092	-0.0844579	0.350703	0.498636	None	None
TGME49_294898-t26_1-p1 | transcript=TGME49_294898-t26_1 | gene=TGME49_294898 | organism=Toxoplasma_gondii_ME49 | gene_product=tetratricopeptide repeat-containing protein | transcript_product=tetratricopeptide repeat-containing protein | location=TGME49_chr	4857794337	4639396418	4735999322	4525900459	4505899815	4413897014	-0.0366257	-0.0357253	-0.0361845	0.390326	0.492498	-0.108455	-0.0718629	-0.0904587	0.337277	0.498636	None	None
TGME49_312100-t26_1-p1 | transcript=TGME49_312100-t26_1 | gene=TGME49_312100 | organism=Toxoplasma_gondii_ME49 | gene_product=plasma membrane-type Ca(2+)-ATPase A1 PMCAA1 | transcript_product=plasma membrane-type Ca(2+)-ATPase A1 PMCAA1 | location=TGME49_c	4692905684	4589505848	5312696042	4850196211	4491803513	4500696290	0.178931	0.0796892	0.130711	0.180967	0.492498	-0.0631682	-0.0281823	-0.0457615	0.441104	0.498636	None	None
TGME49_259640-t26_1-p1 | transcript=TGME49_259640-t26_1 | gene=TGME49_259640 | organism=Toxoplasma_gondii_ME49 | gene_product=nucleoporin autopeptidase | transcript_product=nucleoporin autopeptidase | location=TGME49_chrVIIb:2735368-2747363(-) | protein_le	1373100173	1291799550	1177000078	1372700857	1139899780	1274100464	-0.222166	0.0875761	-0.0637012	0.431485	0.49809	-0.268242	-0.0198824	-0.142477	0.309026	0.491954	None	None
TGME49_209500-t26_1-p1 | transcript=TGME49_209500-t26_1 | gene=TGME49_209500 | organism=Toxoplasma_gondii_ME49 | gene_product=hypothetical protein | transcript_product=hypothetical protein | location=TGME49_chrIb:1270830-1280948(+) | protein_length=3082 |	3.3113e+08	3.7898e+08	3.7032e+08	4.0077e+08	3.8855e+08	4.171e+08	0.160963	0.0804674	0.118516	0.231781	0.405022	0.229844	0.137807	0.181347	0.159236	0.370563	None	None
TGME49_248290-t26_1-p1 | transcript=TGME49_248290-t26_1 | gene=TGME49_248290 | organism=Toxoplasma_gondii_ME49 | gene_product=WD domain, G-beta repeat-containing protein | transcript_product=WD domain, G-beta repeat-containing protein | location=TGME49_chr	4.737e+08	5.1913e+08	4.9156e+08	5.2153e+08	5.2932e+08	5.4165e+08	0.0532954	0.00664331	0.0290824	0.344734	0.472969	0.159738	0.0611097	0.108962	0.244408	0.442661	None	None
TGME49_234900-t26_1-p1 | transcript=TGME49_234900-t26_1 | gene=TGME49_234900 | organism=Toxoplasma_gondii_ME49 | gene_product=PHD-finger domain-containing protein | transcript_product=PHD-finger domain-containing protein | location=TGME49_chrX:4532178-4549	3.3533e+08	4.0559e+08	3.0054e+08	279069894	1.5082e+08	2.5249e+08	-0.157581	-0.537956	-0.353087	0.117681	0.324889	-1.14575	-0.68092	-0.872273	0.000850023	0.00639035	None	None
TGME49_221200-t26_1-p1 | transcript=TGME49_221200-t26_1 | gene=TGME49_221200 | organism=Toxoplasma_gondii_ME49 | gene_product=CW-type Zinc Finger protein | transcript_product=CW-type Zinc Finger protein | location=TGME49_chrII:120151-131162(-) | protein_le	4.5393e+08	3.2564e+08	3.9203e+08	4.3999e+08	4.043e+08	3.2783e+08	-0.211058	0.433166	0.0936929	0.243041	0.444397	-0.166523	0.00963078	-0.0901987	0.441128	0.486047	None	None
TGME49_229630-t26_1-p1 | transcript=TGME49_229630-t26_1 | gene=TGME49_229630 | organism=Toxoplasma_gondii_ME49 | gene_product=eIF2 kinase IF2K-A (incomplete catalytic triad) | transcript_product=eIF2 kinase IF2K-A (incomplete catalytic triad) | location=TG	2.1556e+08	2.247e+08	1.4087e+08	1.5117e+08	1.4591e+08	1.9668e+08	-0.610563	-0.569047	-0.588672	0.0167304	0.0596361	-0.558764	-0.190933	-0.358924	0.125401	0.267269	None	None
TGME49_226250-t26_1-p1 | transcript=TGME49_226250-t26_1 | gene=TGME49_226250 | organism=Toxoplasma_gondii_ME49 | gene_product=DEAD (Asp-Glu-Ala-Asp) box polypeptide DDX3X | transcript_product=DEAD (Asp-Glu-Ala-Asp) box polypeptide DDX3X | location=TGME49_c	12544012988	12033010118	12452011732	11974988898	10595989183	12745013648	-0.0106194	-0.00697275	-0.00883269	0.466759	0.493532	-0.243452	0.0829264	-0.0744337	0.373544	0.498636	None	None
TGME49_292920-t26_1-p1 | transcript=TGME49_292920-t26_1 | gene=TGME49_292920 | organism=Toxoplasma_gondii_ME49 | gene_product=heat shock protein 75, putative | transcript_product=heat shock protein 75, putative | location=TGME49_chrIa:18785-26221(+) | prot	20476013192	19604009332	18209989987	20094981254	19874997058	19982018105	-0.169197	0.0356849	-0.0653481	0.313328	0.492498	-0.0429773	0.0275517	-0.00804901	0.46768	0.498636	None	None
TGME49_253290-t26_1-p1 | transcript=TGME49_253290-t26_1 | gene=TGME49_253290 | organism=Toxoplasma_gondii_ME49 | gene_product=valyl-tRNA synthetase | transcript_product=valyl-tRNA synthetase | location=TGME49_chrIII:826641-839041(+) | protein_length=1106 |	11530012195	10743992314	10990001749	11353995935	9802704475	10000999932	-0.0691969	0.0796635	0.00452594	0.495275	0.499427	-0.234113	-0.103373	-0.169565	0.183839	0.498636	None	None
TGME49_286080-t26_1-p1 | transcript=TGME49_286080-t26_1 | gene=TGME49_286080 | organism=Toxoplasma_gondii_ME49 | gene_product=elongation factor 2 family protein | transcript_product=elongation factor 2 family protein | location=TGME49_chrV:2008581-2019709(	2295699675	2071899727	1895900633	2069701314	2069701314	1982799302	-0.275932	-0.00153094	-0.139229	0.227324	0.496746	-0.149419	-0.0633737	-0.107946	0.330182	0.497005	None	None
TGME49_221670-t26_1-p1 | transcript=TGME49_221670-t26_1 | gene=TGME49_221670 | organism=Toxoplasma_gondii_ME49 | gene_product=transcriptional elongation factor FACT140 | transcript_product=transcriptional elongation factor FACT140 | location=TGME49_chrII:5	2285799396	2011199234	1817900874	1944700944	1996598997	1859299906	-0.33028	-0.0484857	-0.191497	0.145851	0.496746	-0.195032	-0.113218	-0.15614	0.242875	0.497005	None	None
TGME49_276170-t26_1-p1 | transcript=TGME49_276170-t26_1 | gene=TGME49_276170 | organism=Toxoplasma_gondii_ME49 | gene_product=phosphatidylinositol 3- and 4-kinase | transcript_product=phosphatidylinositol 3- and 4-kinase | location=TGME49_chrIII:96095-1060	2773100230	2449199136	2561800314	2305700750	2460399076	2432399878	-0.114303	-0.087072	-0.101461	0.299422	0.496746	-0.172519	-0.00992421	-0.093966	0.357681	0.497005	None	None
TGME49_306400-t26_1-p1 | transcript=TGME49_306400-t26_1 | gene=TGME49_306400 | organism=Toxoplasma_gondii_ME49 | gene_product=hypothetical protein | transcript_product=hypothetical protein | location=TGME49_chrIX:6053318-6058278(+) | protein_length=1393 |	3.2592e+08	3.165e+08	2.8074e+08	352559956	3.3317e+08	3.826e+08	-0.214648	0.155246	-0.0205601	0.433729	0.476262	0.0316117	0.27258	0.15525	0.185426	0.351436	None	None
TGME49_246170-t26_1-p1 | transcript=TGME49_246170-t26_1 | gene=TGME49_246170 | organism=Toxoplasma_gondii_ME49 | gene_product=ARID/BRIGHT DNA binding domain-containing protein | transcript_product=ARID/BRIGHT DNA binding domain-containing protein | locatio	8.708e+08	7.2486e+08	7.8619e+08	8.7826e+08	789089921	774229908	-0.147303	0.276636	0.0608138	0.313324	0.482712	-0.141922	0.0948907	-0.0294802	0.491236	0.497068	None	None
TGME49_269990-t26_1-p1 | transcript=TGME49_269990-t26_1 | gene=TGME49_269990 | organism=Toxoplasma_gondii_ME49 | gene_product=hypothetical protein | transcript_product=hypothetical protein | location=TGME49_chrVIII:5472174-5478551(-) | protein_length=1972	1203399708	1293499983	1177899836	1267599950	1142999428	1153199459	-0.0308758	-0.0291601	-0.0299827	0.490855	0.49809	-0.0742065	-0.165456	-0.12073	0.349919	0.491954	None	None
TGME49_228150-t26_1-p1 | transcript=TGME49_228150-t26_1 | gene=TGME49_228150 | organism=Toxoplasma_gondii_ME49 | gene_product=hypothetical protein | transcript_product=hypothetical protein | location=TGME49_chrX:540868-548551(+) | protein_length=2115 | seq	1385100874	1356799741	1152300287	1121799401	1137300106	1213700610	-0.265286	-0.274194	-0.269651	0.0858425	0.458551	-0.284074	-0.160627	-0.221623	0.181376	0.469996	None	None
TGME49_257470-t26_1-p1 | transcript=TGME49_257470-t26_1 | gene=TGME49_257470 | organism=Toxoplasma_gondii_ME49 | gene_product=myosin J | transcript_product=myosin J | location=TGME49_chrVIIb:4030642-4041711(+) | protein_length=2532 | sequence_SO=chromosome	9.66369e+08	9.26479e+08	1103200019	1056099790	9.59549e+08	9.7506e+08	0.190882	0.188744	0.189804	0.120455	0.444112	-0.0102035	0.0736286	0.031431	0.379052	0.495451	None	None
TGME49_212880-t26_1-p1 | transcript=TGME49_212880-t26_1 | gene=TGME49_212880 | organism=Toxoplasma_gondii_ME49 | gene_product=surface antigen repeat-containing protein | transcript_product=surface antigen repeat-containing protein | location=TGME49_chrV:66	2.646e+08	3.2326e+08	3.4127e+08	5.2021e+08	5.6289e+08	6.1985e+08	0.366006	0.68489	0.549691	0.00642152	0.0510087	1.08518	0.936373	1.00468	3.88533e-06	7.45276e-05	None	None
TGME49_229310-t26_1-p1 | transcript=TGME49_229310-t26_1 | gene=TGME49_229310 | organism=Toxoplasma_gondii_ME49 | gene_product=mediator complex subunit MED14 | transcript_product=mediator complex subunit MED14 | location=TGME49_chrVIII:145397-163760(+) | pr	3.8089e+08	4.0864e+08	220519866	2.0899e+08	3.5829e+08	2.56e+08	-0.786007	-0.964386	-0.875056	0.000464268	0.00528261	-0.0879285	-0.671879	-0.360423	0.129417	0.31313	None	None
TGME49_257430-t26_1-p1 | transcript=TGME49_257430-t26_1 | gene=TGME49_257430 | organism=Toxoplasma_gondii_ME49 | gene_product=hypothetical protein | transcript_product=hypothetical protein | location=TGME49_chrVIIb:4052824-4061233(+) | protein_length=2250	6.5813e+08	4.5783e+08	5.4462e+08	5.9429e+08	4.8542e+08	3.5572e+08	-0.272712	0.375708	0.0293136	0.344342	0.472969	-0.438096	-0.362864	-0.406528	0.0690675	0.260236	None	None
TGME49_289300-t26_1-p1 | transcript=TGME49_289300-t26_1 | gene=TGME49_289300 | organism=Toxoplasma_gondii_ME49 | gene_product=methionyl-tRNA synthetase | transcript_product=methionyl-tRNA synthetase | location=TGME49_chrIX:3158620-3162976(+) | protein_leng	3436800859	3184000542	3225598629	3362699362	3341299292	3254998919	-0.0914747	0.0787577	-0.00709776	0.488967	0.496854	-0.040641	0.0318033	-0.00534666	0.456541	0.497005	None	None
TGME49_310010-t26_1-p1 | transcript=TGME49_310010-t26_1 | gene=TGME49_310010 | organism=Toxoplasma_gondii_ME49 | gene_product=rhoptry neck protein RON1 | transcript_product=rhoptry neck protein RON1 | location=TGME49_chrXI:1006816-1012072(+) | protein_leng	1775699651	1983001161	1828700047	2006100518	1760601026	1765400174	0.0424098	0.0167009	0.0289013	0.357791	0.49809	-0.0123102	-0.16757	-0.0921206	0.406411	0.491954	None	None
TGME49_308810-t26_1-p1 | transcript=TGME49_308810-t26_1 | gene=TGME49_308810 | organism=Toxoplasma_gondii_ME49 | gene_product=rhoptry neck protein RON9 | transcript_product=rhoptry neck protein RON9 | location=TGME49_chrXI:276255-285261(+) | protein_length	2451201051	2205399727	2253501009	2403400297	2033900912	2199898841	-0.121275	0.123989	9.30632e-05	0.472154	0.496746	-0.269078	-0.00360079	-0.137226	0.275602	0.497005	None	None
TGME49_321640-t26_1-p1 | transcript=TGME49_321640-t26_1 | gene=TGME49_321640 | organism=Toxoplasma_gondii_ME49 | gene_product=cell division protein CDC48AP | transcript_product=cell division protein CDC48AP | location=TGME49_chrIb:1665913-1674726(-) | prot	2609499577	2866901758	2592800283	2717200209	2835700847	2950201038	-0.0092589	-0.0773468	-0.0444986	0.423946	0.496746	0.119873	0.0413018	0.0792689	0.287208	0.497005	None	None
TGME49_304990-t26_1-p1 | transcript=TGME49_304990-t26_1 | gene=TGME49_304990 | organism=Toxoplasma_gondii_ME49 | gene_product=guanylate-binding protein, N-terminal domain-containing protein | transcript_product=guanylate-binding protein, N-terminal domain-	2063799344	2089499480	2143501206	2157800199	2315001549	2161400542	0.0546433	0.0463843	0.0504901	0.357337	0.496746	0.165609	0.0487783	0.108002	0.237247	0.497005	None	None
TGME49_311360-t26_1-p1 | transcript=TGME49_311360-t26_1 | gene=TGME49_311360 | organism=Toxoplasma_gondii_ME49 | gene_product=protein kinase G AGC kinase family member PKG | transcript_product=protein kinase G AGC kinase family member PKG | location=TGME49	5365593815	5306504684	5755593294	5638893874	5889203019	5457295782	0.10121	0.087636	0.0944739	0.25679	0.492498	0.134303	0.0404143	0.0883777	0.252282	0.498636	None	None
TGME49_294710-t26_1-p1 | transcript=TGME49_294710-t26_1 | gene=TGME49_294710 | organism=Toxoplasma_gondii_ME49 | gene_product=RNA recognition motif-containing protein | transcript_product=RNA recognition motif-containing protein | location=TGME49_chrIa:108	1459100796	1459000490	1356699293	1486999566	1495500832	1324500399	-0.104912	0.0274072	-0.0372338	0.492372	0.49809	0.035517	-0.139398	-0.0492795	0.4944	0.499131	None	None
TGME49_214840-t26_1-p1 | transcript=TGME49_214840-t26_1 | gene=TGME49_214840 | organism=Toxoplasma_gondii_ME49 | gene_product=AP2 domain transcription factor AP2X-7 | transcript_product=AP2 domain transcription factor AP2X-7 | location=TGME49_chrX:6536614-	4.7544e+08	5.1714e+08	4.8399e+08	4.8933e+08	5.0996e+08	459949824	0.025667	-0.0796064	-0.0282082	0.445812	0.488435	0.100846	-0.168616	-0.0332256	0.463241	0.491715	None	None
TGME49_222100-t26_1-p1 | transcript=TGME49_222100-t26_1 | gene=TGME49_222100 | organism=Toxoplasma_gondii_ME49 | gene_product=hypothetical protein | transcript_product=hypothetical protein | location=TGME49_chrII:869179-872601(-) | protein_length=1140 | se	9.76e+08	9.4821e+08	1026700029	1042099753	1046199662	9.5585e+08	0.0729957	0.136093	0.104416	0.236247	0.482712	0.100072	0.0115613	0.0571185	0.334113	0.493717	None	None
TGME49_313370-t26_1-p1 | transcript=TGME49_313370-t26_1 | gene=TGME49_313370 | organism=Toxoplasma_gondii_ME49 | gene_product=hypothetical protein | transcript_product=hypothetical protein | location=TGME49_chrXI:3319067-3324505(+) | protein_length=1687 |	1265500163	1157699731	9.8868e+08	9.6784e+08	8.8562e+08	9.7743e+08	-0.355847	-0.258202	-0.308322	0.0557993	0.389863	-0.514294	-0.243889	-0.378678	0.0421077	0.300012	None	None
TGME49_233220-t26_1-p1 | transcript=TGME49_233220-t26_1 | gene=TGME49_233220 | organism=Toxoplasma_gondii_ME49 | gene_product=hypothetical protein | transcript_product=hypothetical protein | location=TGME49_chrVIII:2512537-2518576(-) | protein_length=1476	1054800689	1134899899	1281199932	1074799921	1265100359	1230500462	0.280309	-0.0784333	0.105507	0.20938	0.49809	0.261977	0.116548	0.188397	0.110901	0.442539	None	None
TGME49_213040-t26_1-p1 | transcript=TGME49_213040-t26_1 | gene=TGME49_213040 | organism=Toxoplasma_gondii_ME49 | gene_product=hypothetical protein | transcript_product=hypothetical protein | location=TGME49_chrV:808589-816532(+) | protein_length=1825 | seq	1093500059	1216799836	1194300452	9.7698e+08	1027900647	1103399853	0.127113	-0.31643	-0.0894489	0.373766	0.49809	-0.0891399	-0.140973	-0.116179	0.35872	0.491954	None	None
TGME49_226620-t26_1-p1 | transcript=TGME49_226620-t26_1 | gene=TGME49_226620 | organism=Toxoplasma_gondii_ME49 | gene_product=hypothetical protein | transcript_product=hypothetical protein | location=TGME49_chrX:1481931-1493492(+) | protein_length=3744 | s	5.1273e+08	5.5101e+08	4.9419e+08	4.8805e+08	4.7415e+08	3.688e+08	-0.0530387	-0.174747	-0.114759	0.396827	0.48252	-0.11255	-0.577512	-0.3345	0.119225	0.347089	None	None
TGME49_266830-t26_1-p1 | transcript=TGME49_266830-t26_1 | gene=TGME49_266830 | organism=Toxoplasma_gondii_ME49 | gene_product=Sec7 domain-containing protein | transcript_product=Sec7 domain-containing protein | location=TGME49_chrIX:934821-950387(-) | prot	1.696e+08	187059981	1.7442e+08	1.5804e+08	1.8702e+08	1.6882e+08	0.0402207	-0.24195	-0.100746	0.431342	0.485096	0.140003	-0.146908	-0.00329185	0.425029	0.467243	None	None
TGME49_251780-t26_1-p1 | transcript=TGME49_251780-t26_1 | gene=TGME49_251780 | organism=Toxoplasma_gondii_ME49 | gene_product=heat shock protein | transcript_product=heat shock protein | location=TGME49_chrXII:5583680-5588646(-) | protein_length=728 | sequ	6083194585	6330906146	6130003766	6032003979	6552602073	6492206336	0.0110572	-0.0697645	-0.0295932	0.408477	0.492498	0.107216	0.0362893	0.0714781	0.286178	0.498636	None	None
TGME49_230420-t26_1-p1 | transcript=TGME49_230420-t26_1 | gene=TGME49_230420 | organism=Toxoplasma_gondii_ME49 | gene_product=sarco/endoplasmic reticulum Ca2+-ATPase | transcript_product=sarco/endoplasmic reticulum Ca2+-ATPase | location=TGME49_chrVIII:763	5406495183	4950101962	5221504420	4798800031	4818902905	4604505298	-0.0502197	-0.0447763	-0.0476138	0.359434	0.492498	-0.165945	-0.104383	-0.136185	0.24262	0.498636	None	None
TGME49_310150-t26_1-p1 | transcript=TGME49_310150-t26_1 | gene=TGME49_310150 | organism=Toxoplasma_gondii_ME49 | gene_product=AMP-binding enzyme domain-containing protein | transcript_product=AMP-binding enzyme domain-containing protein | location=TGME49_c	6289793244	6049605964	5995605827	6254799256	6206807359	6034396879	-0.069097	0.0481154	-0.0104409	0.462202	0.493532	-0.0191571	-0.00363079	-0.0115237	0.476087	0.498636	None	None
TGME49_290160-t26_1-p1 | transcript=TGME49_290160-t26_1 | gene=TGME49_290160 | organism=Toxoplasma_gondii_ME49 | gene_product=sortilin, putative | transcript_product=sortilin, putative | location=TGME49_chrIX:3602604-3612365(-) | protein_length=1033 | sequ	1806699638	1712700741	1729099944	1710399479	1741099439	1685899367	-0.0633033	-0.00193876	-0.0331108	0.49809	0.49809	-0.0533178	-0.0227368	-0.0383488	0.482932	0.499131	None	None
TGME49_231600-t26_1-p1 | transcript=TGME49_231600-t26_1 | gene=TGME49_231600 | organism=Toxoplasma_gondii_ME49 | gene_product=HEAT repeat-containing protein | transcript_product=HEAT repeat-containing protein | location=TGME49_chrVIII:1479924-1491169(-) |	6144105259	6000903155	5320793594	5809704818	5523903322	5208101806	-0.207529	-0.0467077	-0.125822	0.179391	0.492498	-0.15348	-0.204373	-0.178394	0.169913	0.498636	None	None
TGME49_204130-t26_1-p1 | transcript=TGME49_204130-t26_1 | gene=TGME49_204130 | organism=Toxoplasma_gondii_ME49 | gene_product=perforin-like protein PLP1 | transcript_product=perforin-like protein PLP1 | location=TGME49_chrVIIa:1962608-1971451(-) | protein_	2367001188	2191599342	2458698435	2511899224	2294798432	2180100639	0.054814	0.196719	0.124773	0.211429	0.496746	-0.0446673	-0.00758469	-0.026717	0.497962	0.499803	None	None
TGME49_205010-t26_1-p1 | transcript=TGME49_205010-t26_1 | gene=TGME49_205010 | organism=Toxoplasma_gondii_ME49 | gene_product=U2 small nuclear ribonucleoprotein family protein, putative | transcript_product=U2 small nuclear ribonucleoprotein family protein	2892998219	2873299254	2933601084	3092300553	3104298247	3589800973	0.0201011	0.10594	0.0635089	0.329252	0.496746	0.101656	0.321061	0.215134	0.0988761	0.424004	None	None
TGME49_219710-t26_1-p1 | transcript=TGME49_219710-t26_1 | gene=TGME49_219710 | organism=Toxoplasma_gondii_ME49 | gene_product=hypothetical protein | transcript_product=hypothetical protein | location=TGME49_chrXII:697114-708721(-) | protein_length=1893 | s	2060800182	2134598734	1711200157	1838600538	1683600729	1891799396	-0.268068	-0.215259	-0.240937	0.0893923	0.496746	-0.291445	-0.17409	-0.230514	0.136817	0.476948	None	None
TGME49_240890-t26_1-p1 | transcript=TGME49_240890-t26_1 | gene=TGME49_240890 | organism=Toxoplasma_gondii_ME49 | gene_product=6-phosphofructokinase | transcript_product=6-phosphofructokinase | location=TGME49_chrVI:1523768-1537073(+) | protein_length=1399	2391700818	2510000379	2441898587	2281400589	2401500920	2393098832	0.0299553	-0.137716	-0.053464	0.403454	0.496746	0.00589614	-0.06877	-0.0318512	0.487013	0.497005	None	None
TGME49_212820-t26_1-p1 | transcript=TGME49_212820-t26_1 | gene=TGME49_212820 | organism=Toxoplasma_gondii_ME49 | gene_product=ubiquitin family protein | transcript_product=ubiquitin family protein | location=TGME49_chrV:633282-639366(+) | protein_length=11	1910100341	1955299253	1521500510	1652799827	1748400093	1744401133	-0.327981	-0.242357	-0.284006	0.0735222	0.425018	-0.12752	-0.164538	-0.146106	0.302409	0.491954	None	None
TGME49_287180-t26_1-p1 | transcript=TGME49_287180-t26_1 | gene=TGME49_287180 | organism=Toxoplasma_gondii_ME49 | gene_product=hypothetical protein | transcript_product=hypothetical protein | location=TGME49_chrV:1536115-1549879(+) | protein_length=2178 | s	1383900124	1446600469	1279299160	1482700422	1248400704	1311600336	-0.11331	0.0355389	-0.0353173	0.496806	0.49809	-0.148507	-0.141201	-0.144742	0.304889	0.491954	None	None
TGME49_230690-t26_1-p1 | transcript=TGME49_230690-t26_1 | gene=TGME49_230690 | organism=Toxoplasma_gondii_ME49 | gene_product=LNS2 (Lipin/Ned1/Smp2) protein | transcript_product=LNS2 (Lipin/Ned1/Smp2) protein | location=TGME49_chrVIII:964062-975228(-) | pr	2048901230	1982400888	2226498888	2036500112	1845099709	2497999941	0.119876	0.0388259	0.0805814	0.293854	0.496746	-0.151048	0.333324	0.107397	0.238247	0.497005	None	None
TGME49_242830-t26_1-p1 | transcript=TGME49_242830-t26_1 | gene=TGME49_242830 | organism=Toxoplasma_gondii_ME49 | gene_product=XRN 5-3 exonuclease N-terminus protein | transcript_product=XRN 5-3 exonuclease N-terminus protein | location=TGME49_chrVI:232	9.5263e+08	8.2943e+08	748690158	8.2574e+08	8.0236e+08	8.1756e+08	-0.347179	-0.00642463	-0.178489	0.215729	0.482712	-0.247288	-0.0207621	-0.137367	0.31398	0.493717	None	None
TGME49_253700-t26_1-p1 | transcript=TGME49_253700-t26_1 | gene=TGME49_253700 | organism=Toxoplasma_gondii_ME49 | gene_product=transporter, major facilitator family protein | transcript_product=transporter, major facilitator family protein | location=TGME49	1.4983e+08	1.673e+08	1.5768e+08	1.806e+08	1.7208e+08	1.7525e+08	0.0732465	0.109795	0.0925427	0.273945	0.417555	0.198099	0.0664586	0.129987	0.245011	0.367749	None	None
TGME49_320100-t26_1-p1 | transcript=TGME49_320100-t26_1 | gene=TGME49_320100 | organism=Toxoplasma_gondii_ME49 | gene_product=RNA recognition motif-containing protein | transcript_product=RNA recognition motif-containing protein | location=TGME49_chrIV:500	9.3255e+08	9.20411e+08	8.093e+08	8.4681e+08	739219559	7.5474e+08	-0.204295	-0.120117	-0.161837	0.242555	0.482712	-0.334637	-0.285839	-0.310097	0.0975496	0.363232	None	None
TGME49_267650-t26_1-p1 | transcript=TGME49_267650-t26_1 | gene=TGME49_267650 | organism=Toxoplasma_gondii_ME49 | gene_product=hypothetical protein | transcript_product=hypothetical protein | location=TGME49_chrIX:493790-507248(-) | protein_length=3032 | se	7.9186e+08	8.4678e+08	7.369e+08	7.4192e+08	702530310	8.1201e+08	-0.103655	-0.190508	-0.14785	0.266414	0.482712	-0.172376	-0.0603921	-0.11339	0.354938	0.495451	None	None
TGME49_258540-t26_1-p1 | transcript=TGME49_258540-t26_1 | gene=TGME49_258540 | organism=Toxoplasma_gondii_ME49 | gene_product=phosphoglycerate mutase family protein | transcript_product=phosphoglycerate mutase family protein | location=TGME49_chrVIIb:33437	2.7717e+08	2.2647e+08	2.4229e+08	264119909	3.3042e+08	1.7019e+08	-0.193368	0.221062	0.00787911	0.388722	0.474354	0.252412	-0.409372	-0.0086508	0.400689	0.458396	None	None
TGME49_214990-t26_1-p1 | transcript=TGME49_214990-t26_1 | gene=TGME49_214990 | organism=Toxoplasma_gondii_ME49 | gene_product=hypothetical protein | transcript_product=hypothetical protein | location=TGME49_chrX:6660299-6672312(-) | protein_length=3436 | s	2.4277e+08	2.5412e+08	7.29997e+06	1.3658e+08	2.2741e+08	178829922	-4.89396	-0.891411	-1.77305	3.24422e-12	9.12706e-11	-0.0937591	-0.503741	-0.288547	0.18842	0.333605	None	None
TGME49_311720-t26_1-p1 | transcript=TGME49_311720-t26_1 | gene=TGME49_311720 | organism=Toxoplasma_gondii_ME49 | gene_product=chaperonin protein BiP | transcript_product=chaperonin protein BiP | location=TGME49_chrXI:2225360-2228735(-) | protein_length=668	17660023590	16733994741	16472000439	16402981080	17115982899	16512992483	-0.100466	-0.0288223	-0.0651635	0.313795	0.492498	-0.0451397	-0.0191788	-0.0324498	0.473195	0.498636	None	None
TGME49_278830-t26_1-p1 | transcript=TGME49_278830-t26_1 | gene=TGME49_278830 | organism=Toxoplasma_gondii_ME49 | gene_product=glucose-6-phosphate 1-dehydrogenase | transcript_product=glucose-6-phosphate 1-dehydrogenase | location=TGME49_chrXII:5834301-5847	3432600503	3475300138	3391299681	3527100581	3337899592	3085900900	-0.0174591	0.0213397	0.00219048	0.467259	0.496746	-0.0403454	-0.171376	-0.10477	0.336356	0.497005	None	None
TGME49_206610-t26_1-p1 | transcript=TGME49_206610-t26_1 | gene=TGME49_206610 | organism=Toxoplasma_gondii_ME49 | gene_product=pyruvate dehydrogenase complex subunit PDH-E2 | transcript_product=pyruvate dehydrogenase complex subunit PDH-E2 | location=TGME49	1958698960	1694200033	1892800099	1845099709	2068199632	2016598826	-0.0493507	0.123032	0.0331669	0.3486	0.49809	0.0784276	0.251138	0.16109	0.140122	0.449899	None	None
TGME49_230340-t26_1-p1 | transcript=TGME49_230340-t26_1 | gene=TGME49_230340 | organism=Toxoplasma_gondii_ME49 | gene_product=hypothetical protein | transcript_product=hypothetical protein | location=TGME49_chrVIII:714535-719251(+) | protein_length=949 | s	5202197403	5118299506	6196705975	5788605510	5406495183	5290505249	0.252341	0.177522	0.215714	0.0645257	0.465399	0.0555585	0.0477287	0.0516782	0.328444	0.498636	None	None
TGME49_215040-t26_1-p1 | transcript=TGME49_215040-t26_1 | gene=TGME49_215040 | organism=Toxoplasma_gondii_ME49 | gene_product=HEAT repeat-containing protein | transcript_product=HEAT repeat-containing protein | location=TGME49_chrX:6703443-6719697(-) | pro	4392102902	4208801294	3747699358	3662398425	3961097585	3938601310	-0.228856	-0.200575	-0.214938	0.116641	0.496746	-0.148964	-0.0956945	-0.122643	0.302233	0.497005	None	None
TGME49_258210-t26_1-p1 | transcript=TGME49_258210-t26_1 | gene=TGME49_258210 | organism=Toxoplasma_gondii_ME49 | gene_product=DNA-directed RNA polymerase II RPB2 | transcript_product=DNA-directed RNA polymerase II RPB2 | location=TGME49_chrVIIb:3504976-351	1235800609	1298300574	1353599814	1190099947	1167899694	1340400386	0.131264	-0.125451	0.0054497	0.409674	0.49809	-0.0814388	0.0459929	-0.0147456	0.434267	0.491954	None	None
TGME49_312230-t26_1-p1 | transcript=TGME49_312230-t26_1 | gene=TGME49_312230 | organism=Toxoplasma_gondii_ME49 | gene_product=DNA topoisomerase 2, putative | transcript_product=DNA topoisomerase 2, putative | location=TGME49_chrXI:2509806-2527744(-) | prot	1632199032	1550799458	1337599841	1393200075	1405800137	1265000009	-0.286996	-0.154516	-0.220903	0.139151	0.471737	-0.215235	-0.293594	-0.252838	0.141763	0.449899	None	None
TGME49_237280-t26_1-p1 | transcript=TGME49_237280-t26_1 | gene=TGME49_237280 | organism=Toxoplasma_gondii_ME49 | gene_product=TLD protein | transcript_product=TLD protein | location=TGME49_chrX:5822037-5830451(+) | protein_length=2190 | sequence_SO=chromos	7.0333e+08	5.9746e+08	5.8879e+08	6.2207e+08	3.8146e+08	5.4761e+08	-0.25609	0.0581498	-0.10318	0.349735	0.482712	-0.880358	-0.125399	-0.48412	0.0351362	0.16475	None	None
TGME49_315860-t26_1-p1 | transcript=TGME49_315860-t26_1 | gene=TGME49_315860 | organism=Toxoplasma_gondii_ME49 | gene_product=EF hand domain-containing protein | transcript_product=EF hand domain-containing protein | location=TGME49_chrXI:5027016-5056738(+	3.9834e+08	3.5279e+08	3.0214e+08	2.9238e+08	3.0876e+08	3.5267e+08	-0.397753	-0.270209	-0.336263	0.131745	0.340275	-0.366114	-0.000488335	-0.182649	0.333095	0.438801	None	None
TGME49_203320-t26_1-p1 | transcript=TGME49_203320-t26_1 | gene=TGME49_203320 | organism=Toxoplasma_gondii_ME49 | gene_product=zinc finger in N-recognin protein | transcript_product=zinc finger in N-recognin protein | location=TGME49_chrVIIa:2574423-2599438	301599815	9.15299e+07	1.5925e+08	4.0801e+07	1.7306e+08	2.4056e+08	-0.917531	-1.14837	-0.967163	0.000135314	0.00101969	-0.796634	1.38114	0.0727266	0.317417	0.414199	None	None
TGME49_288360-t26_1-p1 | transcript=TGME49_288360-t26_1 | gene=TGME49_288360 | organism=Toxoplasma_gondii_ME49 | gene_product=tryptophanyl-tRNA synthetase (TrpRS2) | transcript_product=tryptophanyl-tRNA synthetase (TrpRS2) | location=TGME49_chrIX:2473710-2	37387022862	36594022992	39100968480	38761987433	37260995655	36797978703	0.0646652	0.0830325	0.0737794	0.306534	0.492498	-0.00487119	0.0080182	0.00151881	0.444619	0.498636	None	None
TGME49_226830-t26_1-p1 | transcript=TGME49_226830-t26_1 | gene=TGME49_226830 | organism=Toxoplasma_gondii_ME49 | gene_product=DnaK family protein | transcript_product=DnaK family protein | location=TGME49_chrX:1308000-1310816(-) | protein_length=938 | sequ	2046199632	1761399589	1790700470	1899300011	1750099881	1742900425	-0.192333	0.108692	-0.045235	0.473882	0.49809	-0.22535	-0.0152205	-0.124306	0.343056	0.491954	None	None
TGME49_207640-t26_1-p1 | transcript=TGME49_207640-t26_1 | gene=TGME49_207640 | organism=Toxoplasma_gondii_ME49 | gene_product=isoleucyl-tRNA synthetase family protein | transcript_product=isoleucyl-tRNA synthetase family protein | location=TGME49_chrIb:171	3469501998	3232198254	3068298058	3181101530	2975800462	3075498695	-0.177241	-0.0229829	-0.100776	0.300819	0.496746	-0.221358	-0.0716649	-0.147209	0.258062	0.497005	None	None
TGME49_221470-t26_1-p1 | transcript=TGME49_221470-t26_1 | gene=TGME49_221470 | organism=Toxoplasma_gondii_ME49 | gene_product=hypothetical protein | transcript_product=hypothetical protein | location=TGME49_chrII:377607-384556(+) | protein_length=552 | seq	4994804506	4792105056	4857794337	5027505956	4479101254	4318596846	-0.0401195	0.0691707	0.0144283	0.467141	0.493532	-0.157174	-0.150053	-0.153675	0.210633	0.498636	None	None
TGME49_235160-t26_1-p1 | transcript=TGME49_235160-t26_1 | gene=TGME49_235160 | organism=Toxoplasma_gondii_ME49 | gene_product=hypothetical protein | transcript_product=hypothetical protein | location=TGME49_chrX:4657485-4670523(-) | protein_length=1547 | s	2984598570	3036599013	2752801580	2885400773	2503001684	2665198640	-0.1166	-0.0736624	-0.0947806	0.313178	0.496746	-0.253753	-0.188125	-0.220263	0.149187	0.476948	None	None
TGME49_259260-t26_1-p1 | transcript=TGME49_259260-t26_1 | gene=TGME49_259260 | organism=Toxoplasma_gondii_ME49 | gene_product=membrane protein FtsH1 | transcript_product=membrane protein FtsH1 | location=TGME49_chrVIIb:2827836-2834684(-) | protein_length=1	1164099808	1064499294	1090200207	1234699905	1291399974	1327099808	-0.0945465	0.213818	0.0609746	0.29104	0.49809	0.149558	0.317743	0.232297	0.0735279	0.385249	None	None
TGME49_280490-t26_1-p1 | transcript=TGME49_280490-t26_1 | gene=TGME49_280490 | organism=Toxoplasma_gondii_ME49 | gene_product=U-box domain-containing protein | transcript_product=U-box domain-containing protein | location=TGME49_chrVIIa:352464-368325(-) |	1136900220	1225900324	1356500211	1238900578	1228100005	1269399424	0.2546	0.0152077	0.135343	0.163153	0.471737	0.111196	0.0502505	0.0798818	0.255419	0.489941	None	None
TGME49_258090-t26_1-p1 | transcript=TGME49_258090-t26_1 | gene=TGME49_258090 | organism=Toxoplasma_gondii_ME49 | gene_product=hypothetical protein | transcript_product=hypothetical protein | location=TGME49_chrVIIb:3578545-3587693(-) | protein_length=954 |	1115699736	9.3412e+08	1138300436	1020700394	1015000139	1006199390	0.0289096	0.127763	0.0747913	0.287462	0.482712	-0.136297	0.107089	-0.0202534	0.473971	0.497068	None	None
TGME49_250700-t26_1-p1 | transcript=TGME49_250700-t26_1 | gene=TGME49_250700 | organism=Toxoplasma_gondii_ME49 | gene_product=hypothetical protein | transcript_product=hypothetical protein | location=TGME49_chrXII:5133986-5141036(+) | protein_length=1509 |	1410200671	1275900732	1154900657	1229100574	1351100322	1171800285	-0.287929	-0.0538746	-0.171984	0.211716	0.49809	-0.0617058	-0.122655	-0.09032	0.410046	0.491954	None	None
TGME49_294730-t26_1-p1 | transcript=TGME49_294730-t26_1 | gene=TGME49_294730 | organism=Toxoplasma_gondii_ME49 | gene_product=hypothetical protein | transcript_product=hypothetical protein | location=TGME49_chrIa:1099372-1107620(-) | protein_length=2142 |	1248699476	1300599215	1021999381	9.5257e+08	1011799386	1253600604	-0.288803	-0.448917	-0.368212	0.0262916	0.270611	-0.303141	-0.053043	-0.170109	0.260343	0.491954	None	None
TGME49_221660-t26_1-p1 | transcript=TGME49_221660-t26_1 | gene=TGME49_221660 | organism=Toxoplasma_gondii_ME49 | gene_product=DEAD/DEAH box helicase domain-containing protein | transcript_product=DEAD/DEAH box helicase domain-containing protein | location=	7.4209e+08	7.042e+08	6.6206e+08	6.8993e+08	7.5282e+08	6.8561e+08	-0.164421	-0.0294974	-0.0971239	0.361738	0.483819	0.0206749	-0.0385229	-0.00784399	0.450832	0.497068	None	None
TGME49_285650-t26_1-p1 | transcript=TGME49_285650-t26_1 | gene=TGME49_285650 | organism=Toxoplasma_gondii_ME49 | gene_product=hypothetical protein | transcript_product=hypothetical protein | location=TGME49_chrV:2319248-2326677(-) | protein_length=2263 | s	3.3626e+08	417030092	3.1215e+08	2.657e+08	6.14756e+06	7.6511e+07	-0.107042	-0.648593	-0.381277	0.0965596	0.297635	-5.49483	-2.42601	-3.13955	1.92749e-31	5.81001e-30	None	DOWN
TGME49_312700-t26_1-p1 | transcript=TGME49_312700-t26_1 | gene=TGME49_312700 | organism=Toxoplasma_gondii_ME49 | gene_product=hypothetical protein | transcript_product=hypothetical protein | location=TGME49_chrXI:2910721-2923369(+) | protein_length=2966 |	1.7911e+08	255949839	1.3257e+08	1.4868e+08	1.4683e+08	7.1044e+07	-0.431575	-0.780028	-0.625527	0.011481	0.0452801	-0.284347	-1.82966	-0.987315	0.000222678	0.00142379	None	None
TGME49_241850-t26_1-p1 | transcript=TGME49_241850-t26_1 | gene=TGME49_241850 | organism=Toxoplasma_gondii_ME49 | gene_product=hypothetical protein | transcript_product=hypothetical protein | location=TGME49_chrVI:1745686-1761779(-) | protein_length=4533 |	2.2288e+08	2.0767e+08	2.7793e+08	140499939	1.5439e+08	5.3784e+07	0.317311	-0.560765	-0.0409888	0.473571	0.491999	-0.52587	-1.92283	-1.03713	0.000108237	0.000774173	None	None
TGME49_205440-t26_1-p1 | transcript=TGME49_205440-t26_1 | gene=TGME49_205440 | organism=Toxoplasma_gondii_ME49 | gene_product=CCT chaperonin gamma subunit | transcript_product=CCT chaperonin gamma subunit | location=TGME49_chrVIIa:1397504-1403332(+) | prot	5770404831	5900893544	5395598661	5630193117	5019204403	5119003298	-0.0968739	-0.0677385	-0.0820674	0.272368	0.492498	-0.201164	-0.20502	-0.203103	0.134639	0.498636	None	None
TGME49_235930-t26_1-p1 | transcript=TGME49_235930-t26_1 | gene=TGME49_235930 | organism=Toxoplasma_gondii_ME49 | gene_product=domain K- type RNA binding proteins family protein | transcript_product=domain K- type RNA binding proteins family protein | locat	6779802206	7599199073	7386099376	6915302585	7442501243	7298407404	0.123554	-0.136038	-0.00780574	0.469671	0.493532	0.134519	-0.0582552	0.0358541	0.363916	0.498636	None	None
TGME49_222860-t26_1-p1 | transcript=TGME49_222860-t26_1 | gene=TGME49_222860 | organism=Toxoplasma_gondii_ME49 | gene_product=eukaryotic translation initiation factor, putative | transcript_product=eukaryotic translation initiation factor, putative | locat	8208606615	8525603501	8033307835	8726999645	8610901569	8682807022	-0.0311398	0.0336803	0.00224788	0.498244	0.499427	0.069016	0.0263555	0.047438	0.337815	0.498636	None	None
TGME49_318310-t26_1-p1 | transcript=TGME49_318310-t26_1 | gene=TGME49_318310 | organism=Toxoplasma_gondii_ME49 | gene_product=transketolase | transcript_product=transketolase | location=TGME49_chrIV:1423309-1430441(-) | protein_length=699 | sequence_SO=chr	4763302019	4831495571	5076302261	4955300943	4859104675	4782105391	0.0917992	0.0364962	0.064214	0.330879	0.492498	0.0287205	-0.0148198	0.00695956	0.431583	0.498636	None	None
TGME49_321650-t26_1-p1 | transcript=TGME49_321650-t26_1 | gene=TGME49_321650 | organism=Toxoplasma_gondii_ME49 | gene_product=hypothetical protein | transcript_product=hypothetical protein | location=TGME49_chrIb:1651295-1664248(+) | protein_length=1375 |	1557499824	1427499303	1419200708	1544199370	1392500324	1359699805	-0.134073	0.113301	-0.0104696	0.445882	0.49809	-0.161407	-0.0701345	-0.117015	0.357098	0.491954	None	None
TGME49_223540-t26_1-p1 | transcript=TGME49_223540-t26_1 | gene=TGME49_223540 | organism=Toxoplasma_gondii_ME49 | gene_product=importin-beta N-terminal domain-containing protein | transcript_product=importin-beta N-terminal domain-containing protein | locat	3628800188	3632798740	3463901287	3606397947	3421500024	3292998096	-0.0670779	-0.0105202	-0.0385045	0.437766	0.496746	-0.0848314	-0.141625	-0.112956	0.320537	0.497005	None	None
TGME49_222300-t26_1-p1 | transcript=TGME49_222300-t26_1 | gene=TGME49_222300 | organism=Toxoplasma_gondii_ME49 | gene_product=hypothetical protein | transcript_product=hypothetical protein | location=TGME49_chrII:1014684-1020449(-) | protein_length=1476 |	1801600045	1470299179	1398999402	1292800740	1551199313	1429000463	-0.364677	-0.185489	-0.281355	0.0756894	0.425879	-0.215722	-0.0410654	-0.134582	0.323633	0.491954	None	None
TGME49_231070-t26_1-p1 | transcript=TGME49_231070-t26_1 | gene=TGME49_231070 | organism=Toxoplasma_gondii_ME49 | gene_product=protein kinase | transcript_product=protein kinase | location=TGME49_chrVIII:1223766-1227722(+) | protein_length=1318 | sequence_S	6.2498e+08	5.7349e+08	5.7402e+08	6.4823e+08	4.9174e+08	4.7705e+08	-0.122526	0.176478	0.0282955	0.346067	0.472969	-0.345079	-0.26495	-0.306033	0.144854	0.360038	None	None
TGME49_247195-t26_1-p1 | transcript=TGME49_247195-t26_1 | gene=TGME49_247195 | organism=Toxoplasma_gondii_ME49 | gene_product=microneme protein MIC15 | transcript_product=microneme protein MIC15 | location=TGME49_chrXII:3145218-3175514(-) | protein_length=	1427599332	1484400924	1464899403	1467200076	1398300435	1245999920	0.0371874	-0.016805	0.00991635	0.399638	0.49809	-0.0298884	-0.252328	-0.138965	0.315488	0.491954	None	None
TGME49_227800-t26_1-p1 | transcript=TGME49_227800-t26_1 | gene=TGME49_227800 | organism=Toxoplasma_gondii_ME49 | gene_product=EF hand domain-containing protein | transcript_product=EF hand domain-containing protein | location=TGME49_chrX:810640-819713(-) |	2547901113	2419298700	2383600863	2156300163	2270400046	2453700879	-0.0961317	-0.165966	-0.129714	0.244516	0.496746	-0.16627	0.0203593	-0.0723455	0.401655	0.497005	None	None
TGME49_220900-t26_1-p1 | transcript=TGME49_220900-t26_1 | gene=TGME49_220900 | organism=Toxoplasma_gondii_ME49 | gene_product=hypothetical protein | transcript_product=hypothetical protein | location=TGME49_chrII:43132-45252(+) | protein_length=706 | seque	1745799266	1243899733	1649900530	1825400483	1108000183	1009499868	-0.0814657	0.553012	0.216994	0.0728287	0.425018	-0.655293	-0.300869	-0.497007	0.00959093	0.134912	None	None
TGME49_237290-t26_1-p1 | transcript=TGME49_237290-t26_1 | gene=TGME49_237290 | organism=Toxoplasma_gondii_ME49 | gene_product=hypothetical protein | transcript_product=hypothetical protein | location=TGME49_chrX:5833590-5840992(-) | protein_length=2115 | s	1229399603	1315300768	1145899937	1106100429	1102500156	1463900404	-0.101396	-0.249725	-0.176132	0.204818	0.49809	-0.156994	0.154276	0.0122353	0.379876	0.491954	None	None
TGME49_225890-t26_1-p1 | transcript=TGME49_225890-t26_1 | gene=TGME49_225890 | organism=Toxoplasma_gondii_ME49 | gene_product=hypothetical protein | transcript_product=hypothetical protein | location=TGME49_chrX:1955982-1963478(-) | protein_length=2114 | s	2.6645e+08	3.0717e+08	2.6032e+08	2.4957e+08	1.2902e+08	2.448e+08	-0.0334651	-0.298626	-0.169243	0.330575	0.446154	-1.03861	-0.325838	-0.613503	0.0168981	0.0878285	None	None
TGME49_311770-t26_1-p1 | transcript=TGME49_311770-t26_1 | gene=TGME49_311770 | organism=Toxoplasma_gondii_ME49 | gene_product=hypothetical protein | transcript_product=hypothetical protein | location=TGME49_chrXI:2275657-2282094(+) | protein_length=2076 |	6.6018e+07	5.2526e+07	4.8693e+07	6.2504e+07	2.9861e+07	2.3007e+07	-0.432294	0.247052	-0.0906253	0.455957	0.484626	-1.11028	-1.14566	-1.11885	0.0127167	0.0531333	None	DOWN
TGME49_269190-t26_1-p1 | transcript=TGME49_269190-t26_1 | gene=TGME49_269190 | organism=Toxoplasma_gondii_ME49 | gene_product=glyceraldehyde-3-phosphate dehydrogenase GAPDH2 | transcript_product=glyceraldehyde-3-phosphate dehydrogenase GAPDH2 | location=TG	29753007114	28991011666	28587036707	28840009728	33585982868	32357040219	-0.0576726	-0.00753379	-0.0327104	0.399866	0.492498	0.174816	0.158467	0.16677	0.126331	0.498636	None	None
TGME49_236650-t26_1-p1 | transcript=TGME49_236650-t26_1 | gene=TGME49_236650 | organism=Toxoplasma_gondii_ME49 | gene_product=DEAD (Asp-Glu-Ala-Asp) box polypeptide 17 | transcript_product=DEAD (Asp-Glu-Ala-Asp) box polypeptide 17 | location=TGME49_chrX:54	5181495601	4577096081	4501398475	4745199892	4610097010	4625396125	-0.202958	0.0520263	-0.0777328	0.282728	0.492498	-0.168525	0.0151399	-0.0794573	0.362035	0.498636	None	None
TGME49_273460-t26_1-p1 | transcript=TGME49_273460-t26_1 | gene=TGME49_273460 | organism=Toxoplasma_gondii_ME49 | gene_product=eukaryotic translation initiation factor 3 subunit 6 interacting protein | transcript_product=eukaryotic translation initiation fa	11548990738	10861991898	10511991668	10972986257	11349013438	11854987458	-0.13572	0.0146663	-0.0608717	0.324728	0.492498	-0.0251969	0.126191	0.0501607	0.331786	0.498636	None	None
TGME49_239752-t26_1-p1 | transcript=TGME49_239752-t26_1 | gene=TGME49_239752 | organism=Toxoplasma_gondii_ME49 | gene_product=hypothetical protein | transcript_product=hypothetical protein | location=TGME49_chrVI:892412-895568(+) | protein_length=905 | seq	7916300657	7823306698	7507607201	8230710061	7568798454	7468305770	-0.0764644	0.0732302	-0.000118239	0.491513	0.499427	-0.0647509	-0.0669858	-0.0658592	0.393444	0.498636	None	None
TGME49_294640-t26_1-p1 | transcript=TGME49_294640-t26_1 | gene=TGME49_294640 | organism=Toxoplasma_gondii_ME49 | gene_product=ribonucleoside-diphosphate reductase large chain | transcript_product=ribonucleoside-diphosphate reductase large chain | location=	3655698447	3468800268	3349401855	3453699405	5162295572	5149194702	-0.126211	-0.00629262	-0.0665756	0.37397	0.496746	0.497711	0.569728	0.533193	0.00140163	0.0295745	None	None
TGME49_273370-t26_1-p1 | transcript=TGME49_273370-t26_1 | gene=TGME49_273370 | organism=Toxoplasma_gondii_ME49 | gene_product=coatomer gamma 2-subunit protein, putative | transcript_product=coatomer gamma 2-subunit protein, putative | location=TGME49_chrVI	3754002118	3408001534	3711002128	3787597657	3405299230	3763100500	-0.0166166	0.152319	0.0662387	0.323477	0.496746	-0.140595	0.142942	0.00128726	0.442505	0.497005	None	None
TGME49_263580-t26_1-p1 | transcript=TGME49_263580-t26_1 | gene=TGME49_263580 | organism=Toxoplasma_gondii_ME49 | gene_product=bromodomain-containing protein | transcript_product=bromodomain-containing protein | location=TGME49_chrVIIb:462494-466636(+) | pr	1435199252	1528599636	1293400801	1592800274	1390000669	1444099156	-0.149983	0.0593207	-0.0382479	0.490027	0.49809	-0.0461217	-0.0819669	-0.0644862	0.462911	0.495808	None	None
TGME49_207720-t26_1-p1 | transcript=TGME49_207720-t26_1 | gene=TGME49_207720 | organism=Toxoplasma_gondii_ME49 | gene_product=hypothetical protein | transcript_product=hypothetical protein | location=TGME49_chrIb:232708-244511(+) | protein_length=1628 | se	1300999917	1265299409	1217200468	1181299582	1117599724	1082699532	-0.0959858	-0.0990314	-0.0974734	0.356278	0.49809	-0.218974	-0.224589	-0.221693	0.181281	0.469996	None	None
TGME49_235340-t26_1-p1 | transcript=TGME49_235340-t26_1 | gene=TGME49_235340 | organism=Toxoplasma_gondii_ME49 | gene_product=hypothetical protein | transcript_product=hypothetical protein | location=TGME49_chrX:4786646-4792266(+) | protein_length=720 | se	1893200529	1751599840	1980700667	1781500648	1558301031	1640799210	0.0651535	0.0244074	0.045711	0.322097	0.49809	-0.280634	-0.0942001	-0.187998	0.231078	0.487009	None	None
TGME49_313480-t26_1-p1 | transcript=TGME49_313480-t26_1 | gene=TGME49_313480 | organism=Toxoplasma_gondii_ME49 | gene_product=hypothetical protein | transcript_product=hypothetical protein | location=TGME49_chrXI:3423030-3438380(+) | protein_length=1381 |	4.2624e+08	4.3004e+08	4.4644e+08	4.5721e+08	398609857	3.7104e+08	0.0666623	0.0882084	0.0774937	0.26694	0.453896	-0.0963761	-0.212184	-0.15328	0.339341	0.456745	None	None
TGME49_214610-t26_1-p1 | transcript=TGME49_214610-t26_1 | gene=TGME49_214610 | organism=Toxoplasma_gondii_ME49 | gene_product=hypothetical protein | transcript_product=hypothetical protein | location=TGME49_chrX:6417197-6434360(-) | protein_length=3383 | s	7.5225e+08	819109912	7.1427e+08	7.99069e+08	7.9853e+08	8.0796e+08	-0.0746521	-0.0356966	-0.0542035	0.450076	0.492913	0.0859854	-0.019741	0.0318342	0.378332	0.495451	None	None
TGME49_255240-t26_1-p1 | transcript=TGME49_255240-t26_1 | gene=TGME49_255240 | organism=Toxoplasma_gondii_ME49 | gene_product=hypothetical protein | transcript_product=hypothetical protein | location=TGME49_chrVIIb:4969147-4983552(-) | protein_length=2466	7.0432e+08	5.3166e+08	5.6751e+08	4.9839e+08	4.8872e+08	5.6147e+08	-0.311143	-0.0930674	-0.213188	0.237618	0.444397	-0.526014	0.0785124	-0.234349	0.224731	0.427191	None	None
TGME49_318230-t26_1-p1 | transcript=TGME49_318230-t26_1 | gene=TGME49_318230 | organism=Toxoplasma_gondii_ME49 | gene_product=phosphoglycerate kinase PGKI | transcript_product=phosphoglycerate kinase PGKI | location=TGME49_chrIV:1472986-1475939(+) | protei	10436990973	11883012801	10930013572	11198004261	12106988505	12297994452	0.0665838	-0.0856524	-0.0124619	0.456483	0.493532	0.214109	0.0495169	0.128821	0.180569	0.498636	None	None
TGME49_251690-t26_1-p1 | transcript=TGME49_251690-t26_1 | gene=TGME49_251690 | organism=Toxoplasma_gondii_ME49 | gene_product=seryl-tRNA synthetase, cytoplasmic, putative | transcript_product=seryl-tRNA synthetase, cytoplasmic, putative | location=TGME49_c	6693500881	5937093470	5440093662	5802105745	5048006279	5330693270	-0.299085	-0.0331752	-0.167968	0.111567	0.492498	-0.406953	-0.155397	-0.283218	0.0557168	0.405387	None	None
TGME49_287500-t26_1-p1 | transcript=TGME49_287500-t26_1 | gene=TGME49_287500 | organism=Toxoplasma_gondii_ME49 | gene_product=T complex chaperonin, putative | transcript_product=T complex chaperonin, putative | location=TGME49_chrV:565387-570680(-) | prote	8271289327	7200190997	7177191393	7210993844	6845207860	6686708069	-0.204669	0.00216266	-0.104712	0.221497	0.492498	-0.272969	-0.106718	-0.193203	0.148119	0.498636	None	None
TGME49_243800-t26_1-p1 | transcript=TGME49_243800-t26_1 | gene=TGME49_243800 | organism=Toxoplasma_gondii_ME49 | gene_product=long-chain fatty acid CoA ligase, putative | transcript_product=long-chain fatty acid CoA ligase, putative | location=TGME49_chrVI	6913894778	7396398823	7328206383	7322705422	6997891857	6435905933	0.0839509	-0.0144445	0.0339322	0.412335	0.492498	0.0174184	-0.200641	-0.0911651	0.33571	0.498636	None	None
TGME49_314970-t26_1-p1 | transcript=TGME49_314970-t26_1 | gene=TGME49_314970 | organism=Toxoplasma_gondii_ME49 | gene_product=root hair defective 3 gtp-binding protein (rhd3) protein | transcript_product=root hair defective 3 gtp-binding protein (rhd3) pro	4772101356	4384004250	4660802925	4921494307	4348802483	4697201070	-0.0340397	0.166815	0.0656226	0.327246	0.492498	-0.133967	0.0995228	-0.0174474	0.482272	0.497005	None	None
TGME49_232050-t26_1-p1 | transcript=TGME49_232050-t26_1 | gene=TGME49_232050 | organism=Toxoplasma_gondii_ME49 | gene_product=DnaJ domain-containing protein | transcript_product=DnaJ domain-containing protein | location=TGME49_chrVIII:1785324-1796765(-) |	3622300552	3693699115	3518698399	3983701285	3938502376	4081797714	-0.0418539	0.109018	0.0362867	0.38888	0.496746	0.120698	0.144089	0.132546	0.198661	0.497005	None	None
TGME49_216590-t26_1-p1 | transcript=TGME49_216590-t26_1 | gene=TGME49_216590 | organism=Toxoplasma_gondii_ME49 | gene_product=HEAT repeat-containing protein | transcript_product=HEAT repeat-containing protein | location=TGME49_chrXI:6062615-6069208(-) | pr	3624997733	3539900606	3730999587	3727597607	3710599840	3452599164	0.041572	0.0745189	0.0579412	0.341157	0.496746	0.03366	-0.0360122	-0.00034206	0.445946	0.497005	None	None
TGME49_218240-t26_1-p1 | transcript=TGME49_218240-t26_1 | gene=TGME49_218240 | organism=Toxoplasma_gondii_ME49 | gene_product=hypothetical protein | transcript_product=hypothetical protein | location=TGME49_chrXII:1652352-1656412(-) | protein_length=1246 |	2884798112	2944698835	3256001753	2763799939	2825899183	2864499744	0.17458	-0.0914382	0.0463279	0.366491	0.496746	-0.0297464	-0.0398185	-0.0348224	0.480681	0.497005	None	None
TGME49_283510-t26_1-p1 | transcript=TGME49_283510-t26_1 | gene=TGME49_283510 | organism=Toxoplasma_gondii_ME49 | gene_product=hypothetical protein | transcript_product=hypothetical protein | location=TGME49_chrV:3107086-3112326(+) | protein_length=315 | se	2488799539	2223701289	2447499765	2356999075	2263701292	2518799583	-0.0241326	0.0839554	0.0278806	0.407915	0.496746	-0.136689	0.179672	0.0212581	0.400753	0.497005	None	None
TGME49_203780-t26_1-p1 | transcript=TGME49_203780-t26_1 | gene=TGME49_203780 | organism=Toxoplasma_gondii_ME49 | gene_product=hypothetical protein | transcript_product=hypothetical protein | location=TGME49_chrVIIa:2240842-2245269(+) | protein_length=1475	8.0357e+08	7.8213e+08	8.98649e+08	8.0023e+08	8.3177e+08	8.2883e+08	0.161165	0.0329694	0.0993351	0.244659	0.482712	0.0496794	0.0835288	0.0664543	0.318314	0.493717	None	None
TGME49_214200-t26_1-p1 | transcript=TGME49_214200-t26_1 | gene=TGME49_214200 | organism=Toxoplasma_gondii_ME49 | gene_product=WD domain, G-beta repeat-containing protein | transcript_product=WD domain, G-beta repeat-containing protein | location=TGME49_chr	7.7198e+08	6.7108e+08	6.2646e+08	7.407e+08	6.1852e+08	7.0975e+08	-0.300954	0.142224	-0.0778318	0.400838	0.492869	-0.319124	0.0806712	-0.119308	0.344648	0.493717	None	None
TGME49_227000-t26_1-p1 | transcript=TGME49_227000-t26_1 | gene=TGME49_227000 | organism=Toxoplasma_gondii_ME49 | gene_product=hypothetical protein | transcript_product=hypothetical protein | location=TGME49_chrX:1144996-1155370(+) | protein_length=1082 | s	8.1583e+08	6.8246e+08	7.7283e+08	6.9601e+08	7.3315e+08	7.552e+08	-0.0780294	0.0283274	-0.0285983	0.495709	0.497277	-0.153893	0.145842	-0.00958232	0.454065	0.497068	None	None
TGME49_267710-t26_1-p1 | transcript=TGME49_267710-t26_1 | gene=TGME49_267710 | organism=Toxoplasma_gondii_ME49 | gene_product=CPSF A subunit region protein | transcript_product=CPSF A subunit region protein | location=TGME49_chrIX:427457-442035(+) | protei	6.9581e+08	7.3697e+08	5.8025e+08	5.8442e+08	5.1358e+08	4.9345e+08	-0.261651	-0.334144	-0.298404	0.077125	0.406834	-0.437122	-0.577412	-0.50736	0.0281823	0.142925	None	None
TGME49_215150-t26_1-p1 | transcript=TGME49_215150-t26_1 | gene=TGME49_215150 | organism=Toxoplasma_gondii_ME49 | gene_product=AP2 domain transcription factor AP2X-9 | transcript_product=AP2 domain transcription factor AP2X-9 | location=TGME49_chrX:6775763-	1.8273e+08	1.5497e+08	1.5578e+08	1.692e+08	200849965	1.7738e+08	-0.228987	0.126042	-0.0550384	0.495993	0.495993	0.135457	0.19329	0.162077	0.208695	0.342947	None	None
TGME49_242625-t26_1-p1 | transcript=TGME49_242625-t26_1 | gene=TGME49_242625 | organism=Toxoplasma_gondii_ME49 | gene_product=ATPase family associated with various cellular activities (AAA) subfamily protein | transcript_product=ATPase family associated wi	2.5525e+08	3.0093e+08	1.9974e+08	1.9994e+08	2.282e+08	1.8771e+08	-0.352388	-0.587701	-0.474556	0.046372	0.212202	-0.160719	-0.677071	-0.416514	0.0886189	0.248235	None	None
TGME49_238880-t26_1-p1 | transcript=TGME49_238880-t26_1 | gene=TGME49_238880 | organism=Toxoplasma_gondii_ME49 | gene_product=hypothetical protein | transcript_product=hypothetical protein | location=TGME49_chrVI:282228-296911(+) | protein_length=3150 | se	2.2695e+08	2.1483e+08	1.5273e+08	1.8503e+08	186429917	1.4917e+08	-0.568638	-0.214471	-0.385201	0.0947846	0.225984	-0.281903	-0.522309	-0.393325	0.100664	0.225958	None	None
TGME49_211730-t26_1-p1 | transcript=TGME49_211730-t26_1 | gene=TGME49_211730 | organism=Toxoplasma_gondii_ME49 | gene_product=histone lysine methyltransferase SET8 | transcript_product=histone lysine methyltransferase SET8 | location=TGME49_chrIV:1556791-1	1.8815e+08	2.243e+08	1.4742e+08	1.1664e+08	1.7965e+08	2.1533e+08	-0.350065	-0.938082	-0.639199	0.0099346	0.0399276	-0.0662119	-0.0585232	-0.0619509	0.487412	0.494442	None	None
TGME49_206580-t26_1-p1 | transcript=TGME49_206580-t26_1 | gene=TGME49_206580 | organism=Toxoplasma_gondii_ME49 | gene_product=formin FRM2 | transcript_product=formin FRM2 | location=TGME49_chrVIIa:813203-830394(+) | protein_length=4709 | sequence_SO=chromo	4.1155e+08	3.8956e+08	2.5068e+08	305759959	3.5451e+08	2.4099e+08	-0.713213	-0.348539	-0.524095	0.0298674	0.161103	-0.21449	-0.689827	-0.425929	0.0828333	0.246598	None	None
TGME49_261490-t26_1-p1 | transcript=TGME49_261490-t26_1 | gene=TGME49_261490 | organism=Toxoplasma_gondii_ME49 | gene_product=hypothetical protein | transcript_product=hypothetical protein | location=TGME49_chrVIIb:1700648-1710832(+) | protein_length=2356	1.6237e+08	1.5235e+08	1.8246e+08	1.3049e+08	1.4404e+08	1.2941e+08	0.167424	-0.222038	-0.00808177	0.421504	0.485096	-0.171314	-0.233213	-0.200613	0.29012	0.398611	None	None
TGME49_261950-t26_1-p1 | transcript=TGME49_261950-t26_1 | gene=TGME49_261950 | organism=Toxoplasma_gondii_ME49 | gene_product=ATP synthase beta subunit ATP-B | transcript_product=ATP synthase beta subunit ATP-B | location=TGME49_chrVIIb:1481422-1484519(-)	46497059807	43055018030	48897989303	45858967831	51123952756	48959960104	0.0726343	0.0910207	0.0815031	0.287474	0.492498	0.136856	0.185416	0.160406	0.134532	0.498636	None	None
TGME49_240600-t26_1-p1 | transcript=TGME49_240600-t26_1 | gene=TGME49_240600 | organism=Toxoplasma_gondii_ME49 | gene_product=chaperonin cpn60, putative | transcript_product=chaperonin cpn60, putative | location=TGME49_chrVI:1335457-1339036(+) | protein_le	35933953026	33419971572	32443996966	32709990711	32507025537	32826006093	-0.147392	-0.0309783	-0.0901212	0.253634	0.492498	-0.14459	-0.0258702	-0.0861609	0.346873	0.498636	None	None
TGME49_229990-t26_1-p1 | transcript=TGME49_229990-t26_1 | gene=TGME49_229990 | organism=Toxoplasma_gondii_ME49 | gene_product=T-complex protein 1 subunit alpha, putative | transcript_product=T-complex protein 1 subunit alpha, putative | location=TGME49_chr	6816994379	6743900602	6798507680	6751394145	6666600118	6664203213	-0.00391718	0.00160196	-0.00116981	0.488522	0.499427	-0.0321782	-0.0171475	-0.0246828	0.492013	0.498683	None	None
TGME49_224060-t26_1-p1 | transcript=TGME49_224060-t26_1 | gene=TGME49_224060 | organism=Toxoplasma_gondii_ME49 | gene_product=thioredoxin, putative | transcript_product=thioredoxin, putative | location=TGME49_chrX:3359090-3360958(-) | protein_length=622 |	5454295190	5417198848	5521406259	5745193157	5086406013	5282397922	0.0176401	0.0847947	0.051492	0.364384	0.492498	-0.100721	-0.036345	-0.0682803	0.387794	0.498636	None	None
TGME49_214210-t26_1-p1 | transcript=TGME49_214210-t26_1 | gene=TGME49_214210 | organism=Toxoplasma_gondii_ME49 | gene_product=rRNA pseudouridine synthase | transcript_product=rRNA pseudouridine synthase | location=TGME49_chrX:6112853-6118397(-) | protein_l	12247986626	13482987461	11788999702	12423991253	12197988628	11962994395	-0.0550992	-0.118003	-0.0877173	0.259154	0.492498	-0.00590069	-0.172543	-0.0908153	0.336485	0.498636	None	None
TGME49_269950-t26_1-p1 | transcript=TGME49_269950-t26_1 | gene=TGME49_269950 | organism=Toxoplasma_gondii_ME49 | gene_product=hypothetical protein | transcript_product=hypothetical protein | location=TGME49_chrVIII:5503737-5507253(-) | protein_length=944 |	3518800744	3280700471	3834500333	3822100175	4002198773	4036302176	0.123925	0.220306	0.171225	0.141399	0.496746	0.185643	0.29892	0.241394	0.0765912	0.400543	None	None
TGME49_266990-t26_1-p1 | transcript=TGME49_266990-t26_1 | gene=TGME49_266990 | organism=Toxoplasma_gondii_ME49 | gene_product=beta-COP | transcript_product=beta-COP | location=TGME49_chrIX:851634-862137(+) | protein_length=1103 | sequence_SO=chromosome | S	2193599498	2268800737	2220299494	2366000008	2264799909	2297500185	0.0174471	0.0604968	0.0394921	0.381689	0.496746	0.0460558	0.0181244	0.0319189	0.37889	0.497005	None	None
TGME49_232830-t26_1-p1 | transcript=TGME49_232830-t26_1 | gene=TGME49_232830 | organism=Toxoplasma_gondii_ME49 | gene_product=vacuolar proton translocating ATPase subunit A, putative | transcript_product=vacuolar proton translocating ATPase subunit A, puta	4056298588	4316199521	4606100497	4509702067	4225499542	4517794003	0.183344	0.0632577	0.122682	0.214996	0.496746	0.058939	0.065837	0.0624954	0.318507	0.497005	None	None
TGME49_221870-t26_1-p1 | transcript=TGME49_221870-t26_1 | gene=TGME49_221870 | organism=Toxoplasma_gondii_ME49 | gene_product=hypothetical protein | transcript_product=hypothetical protein | location=TGME49_chrII:644118-650964(+) | protein_length=1373 | se	7.0341e+08	725929926	7.4138e+08	6.4513e+08	704500258	6.8628e+08	0.0757518	-0.170018	-0.0438256	0.471994	0.492986	0.00222926	-0.0808802	-0.0393665	0.490246	0.497068	None	None
TGME49_232150-t26_1-p1 | transcript=TGME49_232150-t26_1 | gene=TGME49_232150 | organism=Toxoplasma_gondii_ME49 | gene_product=hypothetical protein | transcript_product=hypothetical protein | location=TGME49_chrVIII:1889437-1900535(+) | protein_length=976 |	2562298235	2902100127	2394700277	2372298837	2271099534	2286400852	-0.097558	-0.290712	-0.196899	0.138719	0.496746	-0.173951	-0.34384	-0.261653	0.103614	0.424517	None	None
TGME49_203980-t26_1-p1 | transcript=TGME49_203980-t26_1 | gene=TGME49_203980 | organism=Toxoplasma_gondii_ME49 | gene_product=hypothetical protein | transcript_product=hypothetical protein | location=TGME49_chrVIIa:2062064-2074174(+) | protein_length=1919	1493900189	1334999280	1357799249	1420099734	1521399937	1573300888	-0.137727	0.0890953	-0.0262269	0.482172	0.49809	0.0262923	0.236737	0.12942	0.180069	0.469996	None	None
TGME49_205220-t26_1-p1 | transcript=TGME49_205220-t26_1 | gene=TGME49_205220 | organism=Toxoplasma_gondii_ME49 | gene_product=U5 snRNP-associated subunit, putative | transcript_product=U5 snRNP-associated subunit, putative | location=TGME49_chrVIIa:1532428	836989647	717009765	6.4365e+08	7.0671e+08	6.0767e+08	6.0988e+08	-0.37847	-0.0208478	-0.202344	0.18046	0.482712	-0.461052	-0.232995	-0.35119	0.0682979	0.320241	None	None
TGME49_226340-t26_1-p1 | transcript=TGME49_226340-t26_1 | gene=TGME49_226340 | organism=Toxoplasma_gondii_ME49 | gene_product=hypothetical protein | transcript_product=hypothetical protein | location=TGME49_chrX:1698011-1707666(+) | protein_length=1163 | s	1694699595	1607398886	1251199745	1401900697	1365000514	1404700293	-0.437447	-0.197226	-0.315477	0.0512834	0.379677	-0.311853	-0.194292	-0.253386	0.141124	0.449899	None	None
TGME49_270880-t26_1-p1 | transcript=TGME49_270880-t26_1 | gene=TGME49_270880 | organism=Toxoplasma_gondii_ME49 | gene_product=RNA recognition motif-containing protein | transcript_product=RNA recognition motif-containing protein | location=TGME49_chrVIII:4	6.5192e+08	7.2639e+08	573510021	6.8165e+08	6.365e+08	5.7478e+08	-0.184605	-0.0915964	-0.13481	0.28968	0.482712	-0.0344628	-0.337034	-0.18591	0.238068	0.493717	None	None
TGME49_226950-t26_1-p1 | transcript=TGME49_226950-t26_1 | gene=TGME49_226950 | organism=Toxoplasma_gondii_ME49 | gene_product=IgA-specific metalloendopeptidase | transcript_product=IgA-specific metalloendopeptidase | location=TGME49_chrX:1199550-1211755(+)	6.854e+08	6.2685e+08	7.4244e+08	6.8569e+08	7.0692e+08	8.0562e+08	0.115183	0.12926	0.121895	0.208563	0.482712	0.0445158	0.361296	0.204468	0.131261	0.422673	None	None
TGME49_230400-t26_1-p1 | transcript=TGME49_230400-t26_1 | gene=TGME49_230400 | organism=Toxoplasma_gondii_ME49 | gene_product=hypothetical protein | transcript_product=hypothetical protein | location=TGME49_chrVIII:742008-755298(+) | protein_length=2230 |	3.2614e+08	3.4198e+08	245540143	3.4081e+08	275180106	3.2095e+08	-0.408237	-0.00493092	-0.187706	0.303809	0.425507	-0.244023	-0.0911955	-0.163655	0.36061	0.44996	None	None
TGME49_271740-t26_1-p1 | transcript=TGME49_271740-t26_1 | gene=TGME49_271740 | organism=Toxoplasma_gondii_ME49 | gene_product=hypothetical protein | transcript_product=hypothetical protein | location=TGME49_chrVIII:4422380-4434177(+) | protein_length=1984	2.9299e+08	2.8914e+08	2.8327e+08	2.8929e+08	3.1393e+08	3.3254e+08	-0.0485228	0.000745373	-0.023827	0.438966	0.476262	0.0991543	0.200891	0.150461	0.190492	0.354855	None	None
TGME49_319900-t26_1-p1 | transcript=TGME49_319900-t26_1 | gene=TGME49_319900 | organism=Toxoplasma_gondii_ME49 | gene_product=hypothetical protein | transcript_product=hypothetical protein | location=TGME49_chrIV:679205-690324(-) | protein_length=2425 | se	1.3184e+08	2.2908e+08	2.8592e+07	1.1412e+08	1.2278e+08	6.7836e+07	-2.17039	-0.999654	-1.3257	1.10715e-05	0.000101569	-0.101643	-1.73593	-0.909788	0.000640782	0.00338013	None	None
TGME49_211680-t26_1-p1 | transcript=TGME49_211680-t26_1 | gene=TGME49_211680 | organism=Toxoplasma_gondii_ME49 | gene_product=protein disulfide isomerase | transcript_product=protein disulfide isomerase | location=TGME49_chrIV:1626551-1628375(+) | protein_	72948088464	71278961335	78958031639	77132013315	73382986187	71931023473	0.114215	0.113852	0.114035	0.213956	0.492498	0.00857528	0.0131376	0.0108318	0.422349	0.498636	None	None
TGME49_270510-t26_1-p1 | transcript=TGME49_270510-t26_1 | gene=TGME49_270510 | organism=Toxoplasma_gondii_ME49 | gene_product=asparaginyl-tRNA synthetase (NOB+tRNA synthase) | transcript_product=asparaginyl-tRNA synthetase (NOB+tRNA synthase) | location=TG	24228002612	22247980316	19404016920	22178027656	20542987339	20887011764	-0.320307	-0.00454312	-0.160517	0.121989	0.492498	-0.238015	-0.0910626	-0.165798	0.189992	0.498636	None	None
TGME49_250770-t26_1-p1 | transcript=TGME49_250770-t26_1 | gene=TGME49_250770 | organism=Toxoplasma_gondii_ME49 | gene_product=eukaryotic initiation factor-4A, putative | transcript_product=eukaryotic initiation factor-4A, putative | location=TGME49_chrXII:	36288959628	37506037732	37788045412	38394968463	39684043064	39144001840	0.0583978	0.0337936	0.045945	0.379342	0.492498	0.129024	0.0616662	0.095182	0.239257	0.498636	None	None
TGME49_256760-t26_1-p1 | transcript=TGME49_256760-t26_1 | gene=TGME49_256760 | organism=Toxoplasma_gondii_ME49 | gene_product=pyruvate kinase PyK1 | transcript_product=pyruvate kinase PyK1 | location=TGME49_chrVIIb:4481106-4484667(-) | protein_length=531 |	17764979289	15278984627	17068980100	16689011725	17774987400	16498982679	-0.0576562	0.127343	0.0308404	0.420938	0.493532	0.000812469	0.110819	0.0527216	0.326155	0.498636	None	None
TGME49_290670-t26_1-p1 | transcript=TGME49_290670-t26_1 | gene=TGME49_290670 | organism=Toxoplasma_gondii_ME49 | gene_product=leucyl aminopeptidase LAP | transcript_product=leucyl aminopeptidase LAP | location=TGME49_chrIX:3829311-3834438(+) | protein_leng	9287604899	9609001309	9426101888	9307099658	8797408498	9458108668	0.0213526	-0.0460505	-0.0125283	0.456295	0.493532	-0.0782164	-0.0228316	-0.0497861	0.431468	0.498636	None	None
TGME49_256970-t26_1-p1 | transcript=TGME49_256970-t26_1 | gene=TGME49_256970 | organism=Toxoplasma_gondii_ME49 | gene_product=vacuolar ATP synthase subunit A, putative | transcript_product=vacuolar ATP synthase subunit A, putative | location=TGME49_chrVIIb	8062610341	7766092681	8213209314	7739791315	7868906842	6915394011	0.0266961	-0.00489369	0.0112832	0.476066	0.494561	-0.0350779	-0.167347	-0.0984565	0.319703	0.498636	None	None
TGME49_258870-t26_1-p1 | transcript=TGME49_258870-t26_1 | gene=TGME49_258870 | organism=Toxoplasma_gondii_ME49 | gene_product=hypothetical protein | transcript_product=hypothetical protein | location=TGME49_chrVIIb:3113941-3118623(-) | protein_length=916 |	16628005950	17138988989	18939990457	17676982264	19494991721	18151005814	0.187811	0.0445877	0.116892	0.208069	0.492498	0.229471	0.0827612	0.156869	0.139245	0.498636	None	None
TGME49_249180-t26_1-p1 | transcript=TGME49_249180-t26_1 | gene=TGME49_249180 | organism=Toxoplasma_gondii_ME49 | gene_product=bifunctional dihydrofolate reductase-thymidylate synthase | transcript_product=bifunctional dihydrofolate reductase-thymidylate sy	2267700180	2459199076	2319998776	2229199802	2736100265	2496600057	0.0328813	-0.141608	-0.0552564	0.399387	0.496746	0.270745	0.0217644	0.146568	0.178426	0.493634	None	None
TGME49_212300-t26_1-p1 | transcript=TGME49_212300-t26_1 | gene=TGME49_212300 | organism=Toxoplasma_gondii_ME49 | gene_product=hypothetical protein | transcript_product=hypothetical protein | location=TGME49_chrX:3932540-3937693(+) | protein_length=683 | se	3019101773	3092500884	3156301263	3690301873	3338398292	3390698939	0.0640969	0.254897	0.163784	0.151413	0.496746	0.144976	0.132754	0.138793	0.18948	0.497005	None	None
TGME49_268950-t26_1-p1 | transcript=TGME49_268950-t26_1 | gene=TGME49_268950 | organism=Toxoplasma_gondii_ME49 | gene_product=hypothetical protein | transcript_product=hypothetical protein | location=TGME49_chrVIII:6185699-6190478(-) | protein_length=543 |	1706200933	1597900243	1578000416	1685099388	1624500641	1483300377	-0.112629	0.0766145	-0.0180031	0.463194	0.49809	-0.0707343	-0.107273	-0.0882761	0.414183	0.491954	None	None
TGME49_267330-t26_1-p1 | transcript=TGME49_267330-t26_1 | gene=TGME49_267330 | organism=Toxoplasma_gondii_ME49 | gene_product=fumarate hydratase | transcript_product=fumarate hydratase | location=TGME49_chrIX:710487-716309(+) | protein_length=776 | sequenc	2765799371	3173901208	2851701584	2922699715	3113999072	3094599003	0.0441124	-0.118921	-0.040704	0.432685	0.496746	0.170994	-0.0364892	0.0638439	0.315938	0.497005	None	None
TGME49_243960-t26_1-p1 | transcript=TGME49_243960-t26_1 | gene=TGME49_243960 | organism=Toxoplasma_gondii_ME49 | gene_product=nuclear transport factor 2 (ntf2) domain-containing protein | transcript_product=nuclear transport factor 2 (ntf2) domain-containi	1400900210	1208399386	1280500567	1258900385	1212300601	1040900439	-0.12956	0.0590239	-0.039142	0.487959	0.49809	-0.208392	-0.215008	-0.211409	0.195716	0.474668	None	None
TGME49_210840-t26_1-p1 | transcript=TGME49_210840-t26_1 | gene=TGME49_210840 | organism=Toxoplasma_gondii_ME49 | gene_product=arginyl-tRNA synthetase family protein | transcript_product=arginyl-tRNA synthetase family protein | location=TGME49_chrIV:2012930	1968100780	1860900838	1728599383	2019600410	2092498913	1996799621	-0.18711	0.118014	-0.0307531	0.492637	0.49809	0.0883645	0.101618	0.0948089	0.259578	0.497005	None	None
TGME49_260540-t26_1-p1 | transcript=TGME49_260540-t26_1 | gene=TGME49_260540 | organism=Toxoplasma_gondii_ME49 | gene_product=alveolin domain containing intermediate filament IMC14 | transcript_product=alveolin domain containing intermediate filament IMC14	4443500109	4861597863	5079000898	4963693669	4365300080	4640795095	0.192812	0.0299781	0.110029	0.222374	0.492498	-0.0256079	-0.0670397	-0.0471032	0.437888	0.498636	None	None
TGME49_310430-t26_1-p1 | transcript=TGME49_310430-t26_1 | gene=TGME49_310430 | organism=Toxoplasma_gondii_ME49 | gene_product=Hsp90 domain-containing protein | transcript_product=Hsp90 domain-containing protein | location=TGME49_chrXI:1332607-1339835(+) |	1222100750	1138899550	1234600335	1198200503	1178700545	1139899780	0.0146702	0.0731727	0.0431817	0.327374	0.49809	-0.0521078	0.00126499	-0.0261086	0.457617	0.495808	None	None
TGME49_214750-t26_1-p1 | transcript=TGME49_214750-t26_1 | gene=TGME49_214750 | organism=Toxoplasma_gondii_ME49 | gene_product=hypothetical protein | transcript_product=hypothetical protein | location=TGME49_chrX:6466586-6475850(-) | protein_length=1108 | s	3331599442	3022500428	3728100313	3789901799	3494701962	3514699972	0.162184	0.326331	0.242587	0.067744	0.446687	0.0689274	0.21757	0.141536	0.185533	0.497005	None	None
TGME49_268870-t26_1-p1 | transcript=TGME49_268870-t26_1 | gene=TGME49_268870 | organism=Toxoplasma_gondii_ME49 | gene_product=tetratricopeptide repeat-containing protein | transcript_product=tetratricopeptide repeat-containing protein | location=TGME49_chr	1291900317	1341100551	1417799813	1550899925	1287499516	1296000856	0.13407	0.209558	0.172991	0.115091	0.471737	-0.00491776	-0.0493007	-0.0273475	0.460173	0.495808	None	None
TGME49_275480-t26_1-p1 | transcript=TGME49_275480-t26_1 | gene=TGME49_275480 | organism=Toxoplasma_gondii_ME49 | gene_product=Myb family DNA-binding domain-containing protein | transcript_product=Myb family DNA-binding domain-containing protein | location=	1019099864	9.7399e+08	1106900621	964990592	9.565e+08	8.4633e+08	0.11913	-0.0133791	0.0558833	0.32268	0.482712	-0.0913354	-0.202388	-0.144501	0.302194	0.493717	None	None
TGME49_318510-t26_1-p1 | transcript=TGME49_318510-t26_1 | gene=TGME49_318510 | organism=Toxoplasma_gondii_ME49 | gene_product=N-ethylmaleimide-sensitive fusion protein, putative | transcript_product=N-ethylmaleimide-sensitive fusion protein, putative | loc	1633800969	1657600945	1706999646	1670400079	1767798808	1502899820	0.0631966	0.011091	0.037187	0.340018	0.49809	0.113632	-0.141228	-0.00909455	0.422734	0.491954	None	None
TGME49_202630-t26_1-p1 | transcript=TGME49_202630-t26_1 | gene=TGME49_202630 | organism=Toxoplasma_gondii_ME49 | gene_product=ATP-dependent metallopeptidase HflB subfamily protein | transcript_product=ATP-dependent metallopeptidase HflB subfamily protein |	1232900720	1071300113	1339900745	1292199250	1309399963	1307199826	0.119986	0.27026	0.191782	0.0952931	0.468431	0.0867578	0.286792	0.183189	0.116107	0.442539	None	None
TGME49_246720-t26_1-p1 | transcript=TGME49_246720-t26_1 | gene=TGME49_246720 | organism=Toxoplasma_gondii_ME49 | gene_product=hypothetical protein | transcript_product=hypothetical protein | location=TGME49_chrXII:2943790-2945298(+) | protein_length=502 |	3491298495	3273599289	3487700063	3659900826	2220499110	2502098448	-0.00148735	0.160885	0.0793667	0.296314	0.496746	-0.652563	-0.387557	-0.518194	0.00423353	0.0687135	None	None
TGME49_298630-t26_1-p1 | transcript=TGME49_298630-t26_1 | gene=TGME49_298630 | organism=Toxoplasma_gondii_ME49 | gene_product=vacuolar transporter chaperone VTC2 | transcript_product=vacuolar transporter chaperone VTC2 | location=TGME49_chrXI:6609847-66176	1724198868	1839400434	1787701074	1816800450	1623300515	1592499173	0.0521527	-0.0178269	0.0164549	0.385068	0.49809	-0.0869265	-0.20778	-0.148018	0.298949	0.491954	None	None
TGME49_251850-t26_1-p1 | transcript=TGME49_251850-t26_1 | gene=TGME49_251850 | organism=Toxoplasma_gondii_ME49 | gene_product=serine/threonine protein phosphatase | transcript_product=serine/threonine protein phosphatase | location=TGME49_chrXII:5612206-56	1043799882	9.06569e+08	9.4313e+08	8.6126e+08	7.5157e+08	763530235	-0.146185	-0.073894	-0.112109	0.332311	0.482712	-0.473147	-0.247334	-0.363659	0.0609156	0.311048	None	None
TGME49_294630-t26_1-p1 | transcript=TGME49_294630-t26_1 | gene=TGME49_294630 | organism=Toxoplasma_gondii_ME49 | gene_product=hypothetical protein | transcript_product=hypothetical protein | location=TGME49_chrIa:1015457-1024364(+) | protein_length=880 | s	787529743	6.9182e+08	8.2366e+08	7.4308e+08	831820328	9.2646e+08	0.0646426	0.102992	0.082687	0.273314	0.482712	0.0788071	0.420625	0.24871	0.0920587	0.353171	None	None
TGME49_243440-t26_1-p1 | transcript=TGME49_243440-t26_1 | gene=TGME49_243440 | organism=Toxoplasma_gondii_ME49 | gene_product=histone lysine acetyltransferase GCN5-B | transcript_product=histone lysine acetyltransferase GCN5-B | location=TGME49_chrVI:26304	4.242e+08	3.9858e+08	3.7797e+08	3.5863e+08	395089905	4.3188e+08	-0.166102	-0.152012	-0.15919	0.320682	0.472969	-0.102229	0.11539	0.00730059	0.396175	0.476141	None	None
TGME49_212220-t26_1-p1 | transcript=TGME49_212220-t26_1 | gene=TGME49_212220 | organism=Toxoplasma_gondii_ME49 | gene_product=hypothetical protein | transcript_product=hypothetical protein | location=TGME49_chrX:3971703-3974648(+) | protein_length=981 | se	3363001686	2722201749	3066898879	2724700566	2531301498	2235299924	-0.132932	0.00132326	-0.0713181	0.363475	0.496746	-0.409681	-0.284151	-0.352136	0.0404923	0.319669	None	None
TGME49_284050-t26_1-p1 | transcript=TGME49_284050-t26_1 | gene=TGME49_284050 | organism=Toxoplasma_gondii_ME49 | gene_product=DEAD/DEAH box helicase domain-containing protein | transcript_product=DEAD/DEAH box helicase domain-containing protein | location=	1084199254	9.26849e+08	849569692	9.499e+08	8.6616e+08	9.3312e+08	-0.351497	0.0354067	-0.160197	0.245291	0.482712	-0.323477	0.00971349	-0.16026	0.276893	0.493717	None	None
TGME49_202980-t26_1-p1 | transcript=TGME49_202980-t26_1 | gene=TGME49_202980 | organism=Toxoplasma_gondii_ME49 | gene_product=hypothetical protein | transcript_product=hypothetical protein | location=TGME49_chrVIIa:2888157-2901415(-) | protein_length=1915	4.1298e+08	3.3686e+08	3.0425e+08	396739749	4.2176e+08	3.6404e+08	-0.4397	0.235467	-0.0969051	0.4428	0.476262	0.0302546	0.111521	0.0673011	0.302782	0.454967	None	None
TGME49_242570-t26_1-p1 | transcript=TGME49_242570-t26_1 | gene=TGME49_242570 | organism=Toxoplasma_gondii_ME49 | gene_product=hypothetical protein | transcript_product=hypothetical protein | location=TGME49_chrVI:2071072-2075613(-) | protein_length=884 | s	5.7038e+08	5.689e+08	5.1871e+08	5.5439e+08	3.4929e+08	3.065e+08	-0.13677	-0.0372141	-0.0861719	0.448214	0.488435	-0.705361	-0.889391	-0.793857	0.000913507	0.00940244	None	None
TGME49_268780-t26_1-p1 | transcript=TGME49_268780-t26_1 | gene=TGME49_268780 | organism=Toxoplasma_gondii_ME49 | gene_product=hypothetical protein | transcript_product=hypothetical protein | location=TGME49_chrVIII:6294214-6318896(-) | protein_length=7354	1.0211e+08	1.3342e+08	4.2762e+08	9.35809e+08	5.0307e+08	318670012	2.05663	2.80197	2.52253	0	0	2.28567	1.24773	1.78899	1.36224e-13	3.18614e-12	UP	UP
TGME49_282070-t26_1-p1 | transcript=TGME49_282070-t26_1 | gene=TGME49_282070 | organism=Toxoplasma_gondii_ME49 | gene_product=hypothetical protein | transcript_product=hypothetical protein | location=TGME49_chrVIIa:4367705-4373811(+) | protein_length=1172	4.8881e+08	5.2065e+08	5.2268e+08	5.572e+08	231999889	2.4877e+08	0.096484	0.0977188	0.0970897	0.238181	0.444397	-1.07079	-1.06146	-1.06519	4.90251e-05	0.00052922	None	DOWN
TGME49_304970-t26_1-p1 | transcript=TGME49_304970-t26_1 | gene=TGME49_304970 | organism=Toxoplasma_gondii_ME49 | gene_product=cell-cycle-associated protein kinase CDK, putative | transcript_product=cell-cycle-associated protein kinase CDK, putative | locat	4.438e+08	5.2494e+08	5.3654e+08	5.8048e+08	4.4652e+08	4.1357e+08	0.273275	0.144859	0.205054	0.113444	0.379176	0.00878932	-0.343033	-0.171025	0.312374	0.454967	None	None
TGME49_262390-t26_1-p1 | transcript=TGME49_262390-t26_1 | gene=TGME49_262390 | organism=Toxoplasma_gondii_ME49 | gene_product=TLD protein | transcript_product=TLD protein | location=TGME49_chrVIIb:1305520-1314260(+) | protein_length=1393 | sequence_SO=chro	4.514e+08	5.3288e+08	5.6055e+08	4.5004e+08	3.67e+08	4.269e+08	0.311881	-0.243312	0.0379764	0.329803	0.472969	-0.297645	-0.319014	-0.308997	0.142025	0.360038	None	None
TGME49_286160-t26_1-p1 | transcript=TGME49_286160-t26_1 | gene=TGME49_286160 | organism=Toxoplasma_gondii_ME49 | gene_product=non-specific serine/threonine protein kinase | transcript_product=non-specific serine/threonine protein kinase | location=TGME49_c	1.5869e+08	1.5279e+08	1.2145e+08	124080044	1.4098e+08	135610041	-0.383369	-0.298336	-0.340614	0.128536	0.2644	-0.169205	-0.1705	-0.169552	0.331339	0.42116	None	None
TGME49_268330-t26_1-p1 | transcript=TGME49_268330-t26_1 | gene=TGME49_268330 | organism=Toxoplasma_gondii_ME49 | gene_product=hypothetical protein | transcript_product=hypothetical protein | location=TGME49_chrVIII:6531527-6544446(+) | protein_length=2955	2.8479e+08	2.4963e+08	176989891	2.4516e+08	2.0989e+08	2.3692e+08	-0.68348	-0.0259737	-0.338698	0.129641	0.337273	-0.437858	-0.0749788	-0.25664	0.23521	0.376515	None	None
TGME49_295658-t26_1-p1 | transcript=TGME49_295658-t26_1 | gene=TGME49_295658 | organism=Toxoplasma_gondii_ME49 | gene_product=zinc finger in N-recognin protein | transcript_product=zinc finger in N-recognin protein | location=TGME49_chrIa:1628673-1649221(-	234220062	3.0651e+08	2.6681e+08	2.8002e+08	2.8162e+08	2.6653e+08	0.187277	-0.130006	0.0161212	0.375925	0.468275	0.264503	-0.200694	0.019548	0.358584	0.44996	None	None
TGME49_224870-t26_1-p1 | transcript=TGME49_224870-t26_1 | gene=TGME49_224870 | organism=Toxoplasma_gondii_ME49 | gene_product=hypothetical protein | transcript_product=hypothetical protein | location=TGME49_chrX:2727980-2763964(+) | protein_length=8611 | s	3.63186e+07	2.57713e+07	3.814e+07	1.49164e+07	3.3721e+07	2.62172e+07	0.0689381	-0.754044	-0.218718	0.332869	0.432076	-0.103113	0.0235335	-0.0483601	0.480449	0.49211	None	None
TGME49_294800-t26_1-p1 | transcript=TGME49_294800-t26_1 | gene=TGME49_294800 | organism=Toxoplasma_gondii_ME49 | gene_product=elongation factor 1-alpha (EF-1-ALPHA), putative | transcript_product=elongation factor 1-alpha (EF-1-ALPHA), putative | location=	102710000000	94534952388	102970000000	108070000000	106720000000	107840000000	0.00364739	0.193045	0.0975271	0.249823	0.492498	0.0552532	0.18997	0.121391	0.192689	0.498636	None	None
TGME49_239820-t26_1-p1 | transcript=TGME49_239820-t26_1 | gene=TGME49_239820 | organism=Toxoplasma_gondii_ME49 | gene_product=D-3-phosphoglycerate dehydrogenase | transcript_product=D-3-phosphoglycerate dehydrogenase | location=TGME49_chrVI:939237-948026(-	15428993780	14489987616	16055998557	14887994004	13850000937	13607013829	0.0574651	0.0390906	0.0485949	0.372172	0.492498	-0.155744	-0.0906972	-0.123873	0.266628	0.498636	None	None
TGME49_318410-t26_1-p1 | transcript=TGME49_318410-t26_1 | gene=TGME49_318410 | organism=Toxoplasma_gondii_ME49 | gene_product=TCP-1 chaperonin, putative | transcript_product=TCP-1 chaperonin, putative | location=TGME49_chrIV:1353144-1358251(+) | protein_le	4164598204	4069797526	4210598961	4012397305	3782198436	4084799235	0.0158448	-0.020488	-0.00199809	0.47704	0.496746	-0.138905	0.00530641	-0.0658236	0.415197	0.497005	None	None
TGME49_320570-t26_1-p1 | transcript=TGME49_320570-t26_1 | gene=TGME49_320570 | organism=Toxoplasma_gondii_ME49 | gene_product=elongation factor Tu, putative | transcript_product=elongation factor Tu, putative | location=TGME49_chrIV:252483-258390(+) | prot	5212303651	5357598076	4773704128	5330199964	4903504052	4949094228	-0.126789	-0.00739546	-0.0650357	0.314118	0.492498	-0.0880847	-0.114392	-0.101354	0.313432	0.498636	None	None
TGME49_314100-t26_1-p1 | transcript=TGME49_314100-t26_1 | gene=TGME49_314100 | organism=Toxoplasma_gondii_ME49 | gene_product=tetratricopeptide repeat-containing protein | transcript_product=tetratricopeptide repeat-containing protein | location=TGME49_chr	8332709916	8482296155	7677806354	9065693455	9093807025	8836411423	-0.118078	0.0959527	-0.0061474	0.474378	0.49429	0.126079	0.0589966	0.0926268	0.244105	0.498636	None	None
TGME49_230350-t26_1-p1 | transcript=TGME49_230350-t26_1 | gene=TGME49_230350 | organism=Toxoplasma_gondii_ME49 | gene_product=hypothetical protein | transcript_product=hypothetical protein | location=TGME49_chrVIII:721613-733619(-) | protein_length=1254 |	1701099363	1535299482	2032100102	1757700846	1533100778	1619799678	0.25638	0.195063	0.227594	0.0646956	0.420024	-0.149891	0.0772297	-0.0376723	0.48153	0.499131	None	None
TGME49_222380-t26_1-p1 | transcript=TGME49_222380-t26_1 | gene=TGME49_222380 | organism=Toxoplasma_gondii_ME49 | gene_product=importin-beta N-terminal domain-containing protein | transcript_product=importin-beta N-terminal domain-containing protein | locat	2698698286	2714399630	2609799740	2814698358	2691999006	2754600033	-0.0483083	0.0523302	0.00303398	0.465291	0.496746	-0.00358403	0.0211993	0.00889597	0.426496	0.497005	None	None
TGME49_247330-t26_1-p1 | transcript=TGME49_247330-t26_1 | gene=TGME49_247330 | organism=Toxoplasma_gondii_ME49 | gene_product=hypothetical protein | transcript_product=hypothetical protein | location=TGME49_chrXII:3255799-3271212(-) | protein_length=1891 |	14357988973	15455983860	12919993212	12565989572	11453985374	10074998532	-0.152238	-0.298622	-0.226267	0.051132	0.465399	-0.32597	-0.617319	-0.469649	0.00321325	0.0968564	None	None
TGME49_318710-t26_1-p1 | transcript=TGME49_318710-t26_1 | gene=TGME49_318710 | organism=Toxoplasma_gondii_ME49 | gene_product=ATP-binding cassette sub-family F member 1 | transcript_product=ATP-binding cassette sub-family F member 1 | location=TGME49_chrIV	2010601058	1965399185	1873299784	1898599567	1863099136	1712900012	-0.101998	-0.0498636	-0.0759849	0.353247	0.496746	-0.109846	-0.198237	-0.152842	0.2903	0.491954	None	None
TGME49_289540-t26_1-p1 | transcript=TGME49_289540-t26_1 | gene=TGME49_289540 | organism=Toxoplasma_gondii_ME49 | gene_product=hypothetical protein | transcript_product=hypothetical protein | location=TGME49_chrIX:3292661-3295474(+) | protein_length=937 | s	2080199659	2158798899	2411000089	2781100489	2434600488	2038100028	0.212825	0.365293	0.292462	0.0370923	0.36705	0.226828	-0.082951	0.0773661	0.290684	0.497005	None	None
TGME49_233000-t26_1-p1 | transcript=TGME49_233000-t26_1 | gene=TGME49_233000 | organism=Toxoplasma_gondii_ME49 | gene_product=KOW motif domain-containing protein | transcript_product=KOW motif domain-containing protein | location=TGME49_chrVIII:2318408-233	3487801507	3589297934	3300398787	3160999226	3494701962	3412298104	-0.0796566	-0.183272	-0.131271	0.241656	0.496746	0.00285039	-0.0729301	-0.035083	0.480126	0.497005	None	None
TGME49_214270-t26_1-p1 | transcript=TGME49_214270-t26_1 | gene=TGME49_214270 | organism=Toxoplasma_gondii_ME49 | gene_product=translation initiation factor IF-2, putative | transcript_product=translation initiation factor IF-2, putative | location=TGME49_c	5861906617	5493301175	6501499975	6358200541	6496791369	6573391580	0.149381	0.210913	0.179471	0.103942	0.492498	0.148325	0.258907	0.202872	0.0863792	0.496796	None	None
TGME49_222400-t26_1-p1 | transcript=TGME49_222400-t26_1 | gene=TGME49_222400 | organism=Toxoplasma_gondii_ME49 | gene_product=hypothetical protein | transcript_product=hypothetical protein | location=TGME49_chrII:1114767-1118687(+) | protein_length=627 | s	8.5741e+08	9.2296e+08	7.914e+08	9.1028e+08	9.8349e+08	9.2608e+08	-0.115452	-0.0199371	-0.0651369	0.427149	0.492913	0.197637	0.00486242	0.100897	0.262994	0.493717	None	None
TGME49_298020-t26_1-p1 | transcript=TGME49_298020-t26_1 | gene=TGME49_298020 | organism=Toxoplasma_gondii_ME49 | gene_product=DEAD-family helicase | transcript_product=DEAD-family helicase | location=TGME49_chrII:2198046-2210150(+) | protein_length=1158 |	1116000684	8.57289e+08	9.3955e+08	8.94479e+08	801100408	8.5461e+08	-0.24808	0.0612034	-0.105469	0.345236	0.482712	-0.477603	-0.00450955	-0.252707	0.152405	0.446632	None	None
TGME49_315760-t26_1-p1 | transcript=TGME49_315760-t26_1 | gene=TGME49_315760 | organism=Toxoplasma_gondii_ME49 | gene_product=AP2 domain transcription factor AP2XI-4 | transcript_product=AP2 domain transcription factor AP2XI-4 | location=TGME49_chrXI:49507	8.0576e+08	8.785e+08	1830700559	2026801017	3330097806	1961899659	1.18308	1.20526	1.19453	5.2669e-13	3.70438e-11	2.04533	1.15792	1.64984	0	0	UP	UP
TGME49_256980-t26_1-p1 | transcript=TGME49_256980-t26_1 | gene=TGME49_256980 | organism=Toxoplasma_gondii_ME49 | gene_product=glycerol-3-phosphate-acyltransferase | transcript_product=glycerol-3-phosphate-acyltransferase | location=TGME49_chrVIIb:4299934-4	7.7582e+08	9.0182e+08	7.73231e+08	8.0472e+08	7.4378e+08	8.283e+08	-0.00481811	-0.16418	-0.0882658	0.37954	0.488979	-0.0607392	-0.122497	-0.0935754	0.390129	0.495451	None	None
TGME49_254300-t26_1-p1 | transcript=TGME49_254300-t26_1 | gene=TGME49_254300 | organism=Toxoplasma_gondii_ME49 | gene_product=hypothetical protein | transcript_product=hypothetical protein | location=TGME49_chrIII:1586312-1597008(+) | protein_length=1776 |	5057599008	4751100650	4755097239	4666401311	4408100341	5249301446	-0.0889616	-0.0259465	-0.0580925	0.331891	0.492498	-0.198239	0.143825	-0.0224195	0.497502	0.498683	None	None
TGME49_320300-t26_1-p1 | transcript=TGME49_320300-t26_1 | gene=TGME49_320300 | organism=Toxoplasma_gondii_ME49 | gene_product=SWI2/SNF2 Brahma-like putative | transcript_product=SWI2/SNF2 Brahma-like putative | location=TGME49_chrIV:379432-393064(-) | prot	5.5066e+08	7.4339e+08	5.6953e+08	620390347	6.8435e+08	6.6425e+08	0.0485331	-0.260598	-0.12082	0.315653	0.482712	0.312888	-0.162083	0.0594264	0.330179	0.493717	None	None
TGME49_214880-t26_1-p1 | transcript=TGME49_214880-t26_1 | gene=TGME49_214880 | organism=Toxoplasma_gondii_ME49 | gene_product=hypothetical protein | transcript_product=hypothetical protein | location=TGME49_chrX:6564478-6568273(-) | protein_length=931 | se	4.5786e+08	6.1976e+08	6.6405e+08	6.1525e+08	5.2627e+08	5.7357e+08	0.535512	-0.0105209	0.247059	0.0805351	0.326874	0.20035	-0.11149	0.0293595	0.360796	0.467883	None	None
TGME49_235170-t26_1-p1 | transcript=TGME49_235170-t26_1 | gene=TGME49_235170 | organism=Toxoplasma_gondii_ME49 | gene_product=ATPase, AAA family protein | transcript_product=ATPase, AAA family protein | location=TGME49_chrX:4673415-4684613(+) | protein_len	1186199601	1245100817	9.6055e+08	1076899312	9.6591e+08	9.8727e+08	-0.304159	-0.209217	-0.25472	0.100231	0.471737	-0.296016	-0.334341	-0.315442	0.0810659	0.394613	None	None
TGME49_252430-t26_1-p1 | transcript=TGME49_252430-t26_1 | gene=TGME49_252430 | organism=Toxoplasma_gondii_ME49 | gene_product=hypothetical protein | transcript_product=hypothetical protein | location=TGME49_chrIII:569240-572076(+) | protein_length=767 | se	6.6311e+08	6.4244e+08	6.9329e+08	6.1236e+08	4.2512e+08	6.4446e+08	0.0641262	-0.0690847	0.000109578	0.435067	0.492913	-0.63975	0.00451864	-0.286839	0.164091	0.370563	None	None
TGME49_230140-t26_1-p1 | transcript=TGME49_230140-t26_1 | gene=TGME49_230140 | organism=Toxoplasma_gondii_ME49 | gene_product=vacuolar sorting protein 9 (vps9) domain-containing protein | transcript_product=vacuolar sorting protein 9 (vps9) domain-containi	6.461e+08	6.2282e+08	5.6112e+08	5.777e+08	6.0416e+08	5.8596e+08	-0.203145	-0.108332	-0.155785	0.326304	0.472969	-0.0966194	-0.087818	-0.0922548	0.437707	0.486047	None	None
TGME49_222900-t26_1-p1 | transcript=TGME49_222900-t26_1 | gene=TGME49_222900 | organism=Toxoplasma_gondii_ME49 | gene_product=phosphoserine phosphatase | transcript_product=phosphoserine phosphatase | location=TGME49_chrII:1285224-1301978(-) | protein_leng	5.1164e+08	4.795e+08	4.4359e+08	4.4339e+08	4.5089e+08	4.7078e+08	-0.205516	-0.112736	-0.159825	0.319638	0.472969	-0.181847	-0.0264034	-0.104491	0.417454	0.481199	None	None
TGME49_228750-t26_1-p1 | transcript=TGME49_228750-t26_1 | gene=TGME49_228750 | organism=Toxoplasma_gondii_ME49 | gene_product=calcium dependent protein kinase CDPK7 | transcript_product=calcium dependent protein kinase CDPK7 | location=TGME49_chrX:161918-1	6.8966e+08	7.3748e+08	5.7633e+08	5.6185e+08	5.8404e+08	5.4012e+08	-0.258623	-0.391873	-0.325854	0.058124	0.371242	-0.239313	-0.448368	-0.343415	0.0732399	0.327718	None	None
TGME49_233160-t26_1-p1 | transcript=TGME49_233160-t26_1 | gene=TGME49_233160 | organism=Toxoplasma_gondii_ME49 | gene_product=hypothetical protein | transcript_product=hypothetical protein | location=TGME49_chrVIII:2466138-2473615(+) | protein_length=1874	8.1212e+08	7.7984e+08	6.0866e+08	6.1144e+08	7.294e+08	7.3223e+08	-0.415527	-0.350512	-0.383219	0.0303336	0.246169	-0.154714	-0.0907205	-0.12297	0.338338	0.493717	None	None
TGME49_264090-t26_1-p1 | transcript=TGME49_264090-t26_1 | gene=TGME49_264090 | organism=Toxoplasma_gondii_ME49 | gene_product=hypothetical protein | transcript_product=hypothetical protein | location=TGME49_chrVIIb:186467-201846(+) | protein_length=2986 |	4.4082e+08	5.3188e+08	485319834	4.0482e+08	4.5009e+08	3.3284e+08	0.138478	-0.393061	-0.127672	0.374134	0.480927	0.0299336	-0.674108	-0.311973	0.139222	0.360038	None	None
TGME49_272600-t26_1-p1 | transcript=TGME49_272600-t26_1 | gene=TGME49_272600 | organism=Toxoplasma_gondii_ME49 | gene_product=adaptin c-terminal domain-containing protein | transcript_product=adaptin c-terminal domain-containing protein | location=TGME49_c	1.5621e+08	2.0543e+08	7.8393e+07	1.1598e+08	1.5703e+08	1.3572e+08	-0.986552	-0.81995	-0.888483	0.00043911	0.00280764	0.00748907	-0.593222	-0.301927	0.175139	0.324384	None	None
TGME49_269460-t26_1-p1 | transcript=TGME49_269460-t26_1 | gene=TGME49_269460 | organism=Toxoplasma_gondii_ME49 | gene_product=Ser/Thr phosphatase family protein | transcript_product=Ser/Thr phosphatase family protein | location=TGME49_chrVIII:5778051-57898	4.9091e+08	2.8564e+08	2.7451e+08	320480004	3.1801e+08	1.2482e+08	-0.836531	0.165546	-0.383011	0.0953577	0.297544	-0.624254	-1.1857	-0.805896	0.00200331	0.0136031	None	None
TGME49_245730-t26_1-p1 | transcript=TGME49_245730-t26_1 | gene=TGME49_245730 | organism=Toxoplasma_gondii_ME49 | gene_product=phosphatidylinositol-4-phosphate 5-Kinase | transcript_product=phosphatidylinositol-4-phosphate 5-Kinase | location=TGME49_chrXII:	2.332e+08	1.9296e+08	1.4159e+08	1.5159e+08	2.0036e+08	1.6255e+08	-0.716283	-0.34631	-0.536362	0.0276145	0.0924867	-0.217624	-0.24556	-0.229921	0.253583	0.375481	None	None
TGME49_226810-t26_1-p1 | transcript=TGME49_226810-t26_1 | gene=TGME49_226810 | organism=Toxoplasma_gondii_ME49 | gene_product=histone lysine methyltransferase SET1 | transcript_product=histone lysine methyltransferase SET1 | location=TGME49_chrX:1321918-13	4.7538e+07	8.0558e+07	9.8903e+07	5.9729e+07	8.3254e+07	3.4421e+07	1.04301	-0.426077	0.303914	0.166736	0.309967	0.791379	-1.19546	-0.119325	0.485807	0.489286	None	None
TGME49_266640-t26_1-p1 | transcript=TGME49_266640-t26_1 | gene=TGME49_266640 | organism=Toxoplasma_gondii_ME49 | gene_product=Acetyl-coenzyme A synthetase 2, putative | transcript_product=Acetyl-coenzyme A synthetase 2, putative | location=TGME49_chrIX:105	6101397656	5753904274	5325903078	5250398074	5027904776	4990105028	-0.196083	-0.132093	-0.164666	0.116104	0.492498	-0.279115	-0.20542	-0.242865	0.089077	0.498636	None	None
TGME49_273520-t26_1-p1 | transcript=TGME49_273520-t26_1 | gene=TGME49_273520 | organism=Toxoplasma_gondii_ME49 | gene_product=PCI domain-containing protein | transcript_product=PCI domain-containing protein | location=TGME49_chrVIII:3419960-3427248(+) | pr	9324391455	8960310880	7950493220	8603300251	8050510394	8676105693	-0.229941	-0.0586526	-0.143458	0.14837	0.492498	-0.211897	-0.0464941	-0.128468	0.257528	0.498636	None	None
TGME49_317720-t26_1-p1 | transcript=TGME49_317720-t26_1 | gene=TGME49_317720 | organism=Toxoplasma_gondii_ME49 | gene_product=eukaryotic translation initiation factor 3 subunit 7, putative | transcript_product=eukaryotic translation initiation factor 3 sub	4796503920	5090805805	4071498141	4690300574	4560798874	4162500983	-0.236376	-0.118192	-0.174311	0.10321	0.492498	-0.0726759	-0.290359	-0.180642	0.166479	0.498636	None	None
TGME49_243710-t26_1-p1 | transcript=TGME49_243710-t26_1 | gene=TGME49_243710 | organism=Toxoplasma_gondii_ME49 | gene_product=t-complex protein beta subunit | transcript_product=t-complex protein beta subunit | location=TGME49_chrVI:2803485-2811554(+) | pr	1977299370	1996598997	1854699071	1789699324	1796301097	1869600865	-0.092303	-0.157753	-0.124805	0.299129	0.49809	-0.138404	-0.0947486	-0.11629	0.358506	0.491954	None	None
TGME49_205710-t26_1-p1 | transcript=TGME49_205710-t26_1 | gene=TGME49_205710 | organism=Toxoplasma_gondii_ME49 | gene_product=lysine-tRNA ligase | transcript_product=lysine-tRNA ligase | location=TGME49_chrVIIa:1202972-1207613(+) | protein_length=658 | seq	3485902239	3096399692	3268699406	3633298269	3276599925	3285401160	-0.0927908	0.230626	0.0684002	0.318934	0.496746	-0.0892972	0.0854419	-0.00445422	0.454649	0.497005	None	None
TGME49_321680-t26_1-p1 | transcript=TGME49_321680-t26_1 | gene=TGME49_321680 | organism=Toxoplasma_gondii_ME49 | gene_product=hypothetical protein | transcript_product=hypothetical protein | location=TGME49_chrIb:1639665-1643069(-) | protein_length=372 | s	4608805075	4544703894	3668101847	4297398280	3875399575	3957098642	-0.329287	-0.0807065	-0.20051	0.134086	0.496746	-0.249968	-0.19968	-0.224768	0.143662	0.476948	None	None
TGME49_231960-t26_1-p1 | transcript=TGME49_231960-t26_1 | gene=TGME49_231960 | organism=Toxoplasma_gondii_ME49 | gene_product=omega secalin, putative | transcript_product=omega secalin, putative | location=TGME49_chrVIII:1671288-1677536(-) | protein_length	1489600788	1728599383	1865600916	1927100055	2121701367	1936398839	0.32454	0.156751	0.236827	0.0582023	0.389863	0.50991	0.163653	0.334255	0.023844	0.240901	None	None
TGME49_293630-t26_1-p1 | transcript=TGME49_293630-t26_1 | gene=TGME49_293630 | organism=Toxoplasma_gondii_ME49 | gene_product=hypothetical protein | transcript_product=hypothetical protein | location=TGME49_chrIa:465303-475485(-) | protein_length=811 | seq	1960198880	2002499398	1771200306	1906900952	1907801184	1855501064	-0.146202	-0.0705396	-0.107462	0.334928	0.49809	-0.0390622	-0.109917	-0.0744226	0.442447	0.491954	None	None
TGME49_205040-t26_1-p1 | transcript=TGME49_205040-t26_1 | gene=TGME49_205040 | organism=Toxoplasma_gondii_ME49 | gene_product=PGAP1 family protein | transcript_product=PGAP1 family protein | location=TGME49_chrVIIa:1657073-1664628(-) | protein_length=2110	9.0392e+08	9.034e+08	9.0768e+08	975329717	1019500098	9.3397e+08	0.00598316	0.11042	0.0591205	0.316524	0.482712	0.173353	0.0479419	0.111998	0.246273	0.493717	None	None
TGME49_288460-t26_1-p1 | transcript=TGME49_288460-t26_1 | gene=TGME49_288460 | organism=Toxoplasma_gondii_ME49 | gene_product=hypothetical protein | transcript_product=hypothetical protein | location=TGME49_chrIX:2556865-2570918(+) | protein_length=1816 |	2235598422	2328799913	2578398803	2365499577	2238701024	2554099967	0.205738	0.0225496	0.115173	0.228093	0.496746	0.00199961	0.133155	0.0703964	0.303583	0.497005	None	None
TGME49_209960-t26_1-p1 | transcript=TGME49_209960-t26_1 | gene=TGME49_209960 | organism=Toxoplasma_gondii_ME49 | gene_product=glycosyltransferase | transcript_product=glycosyltransferase | location=TGME49_chrIb:1578753-1592881(+) | protein_length=1707 | se	1428099578	1244699230	1236199325	1392200276	1215200233	1361700232	-0.208045	0.16146	-0.0241472	0.477367	0.49809	-0.232666	0.129479	-0.0526506	0.487409	0.499131	None	None
TGME49_320080-t26_1-p1 | transcript=TGME49_320080-t26_1 | gene=TGME49_320080 | organism=Toxoplasma_gondii_ME49 | gene_product=hypothetical protein | transcript_product=hypothetical protein | location=TGME49_chrIV:527046-534571(+) | protein_length=1673 | se	7.0057e+08	7.9689e+08	7.9456e+08	8.0017e+08	7.5509e+08	7.5429e+08	0.181409	0.0059195	0.0906701	0.259368	0.482712	0.107921	-0.0791251	0.0114145	0.415279	0.495451	None	None
TGME49_231170-t26_1-p1 | transcript=TGME49_231170-t26_1 | gene=TGME49_231170 | organism=Toxoplasma_gondii_ME49 | gene_product=RecF/RecN/SMC N terminal domain-containing protein | transcript_product=RecF/RecN/SMC N terminal domain-containing protein | locat	4.1184e+08	4.1567e+08	3.5763e+08	4.1606e+08	4.4751e+08	4.2571e+08	-0.203141	0.00134941	-0.0967637	0.429024	0.483646	0.119464	0.0343241	0.07728	0.288245	0.453349	None	None
TGME49_239620-t26_1-p1 | transcript=TGME49_239620-t26_1 | gene=TGME49_239620 | organism=Toxoplasma_gondii_ME49 | gene_product=5-nucleotidase, C-terminal domain-containing protein | transcript_product=5-nucleotidase, C-terminal domain-containing protein |	3.8217e+08	3.4176e+08	4.2027e+08	4.3228e+08	3.6193e+08	3.5075e+08	0.136796	0.338194	0.235297	0.0889227	0.338269	-0.0782229	0.037316	-0.0224961	0.421827	0.46734	None	None
TGME49_224890-t26_1-p1 | transcript=TGME49_224890-t26_1 | gene=TGME49_224890 | organism=Toxoplasma_gondii_ME49 | gene_product=hypothetical protein | transcript_product=hypothetical protein | location=TGME49_chrX:2707676-2712114(-) | protein_length=1075 | s	4.3479e+08	4.1364e+08	3.4063e+08	3.6863e+08	3.5345e+08	349260055	-0.351294	-0.165822	-0.257774	0.179068	0.425358	-0.297794	-0.243216	-0.270749	0.18144	0.392655	None	None
TGME49_245560-t26_1-p1 | transcript=TGME49_245560-t26_1 | gene=TGME49_245560 | organism=Toxoplasma_gondii_ME49 | gene_product=hypothetical protein | transcript_product=hypothetical protein | location=TGME49_chrXII:2368999-2381284(+) | protein_length=2147 |	559920227	6.0805e+08	522459823	5.4884e+08	5.386e+08	6.0329e+08	-0.0997361	-0.147575	-0.124404	0.379838	0.480927	-0.0558711	-0.0113142	-0.0324909	0.46201	0.491715	None	None
TGME49_213300-t26_1-p1 | transcript=TGME49_213300-t26_1 | gene=TGME49_213300 | organism=Toxoplasma_gondii_ME49 | gene_product=hypothetical protein | transcript_product=hypothetical protein | location=TGME49_chrV:901168-918480(+) | protein_length=4986 | seq	6.8104e+08	7.7053e+08	6.4804e+08	5.9824e+08	684769736	6.8691e+08	-0.0715607	-0.364645	-0.219639	0.157297	0.482549	0.00786384	-0.165427	-0.0814875	0.412069	0.495451	None	None
TGME49_202070-t26_1-p1 | transcript=TGME49_202070-t26_1 | gene=TGME49_202070 | organism=Toxoplasma_gondii_ME49 | gene_product=hypothetical protein | transcript_product=hypothetical protein | location=TGME49_chrVIIa:3630367-3663316(-) | protein_length=7892	1.5761e+08	1.17219e+07	1.1681e+08	1.0391e+08	1.2528e+08	1.5109e+08	-0.42935	3.05424	0.378191	0.0671666	0.176051	-0.328068	3.54479	0.696405	0.0120984	0.0411736	None	None
TGME49_230980-t26_1-p1 | transcript=TGME49_230980-t26_1 | gene=TGME49_230980 | organism=Toxoplasma_gondii_ME49 | gene_product=myosin I | transcript_product=myosin I | location=TGME49_chrVIII:1156909-1172549(-) | protein_length=1821 | sequence_SO=chromosome	4.7376e+07	8.4617e+07	4.0656e+08	312020138	4.5179e+08	7.1572e+08	3.0774	1.87157	2.42588	0	0	3.21748	3.06042	3.11446	0	0	UP	UP
TGME49_242890-t26_1-p1 | transcript=TGME49_242890-t26_1 | gene=TGME49_242890 | organism=Toxoplasma_gondii_ME49 | gene_product=hypothetical protein | transcript_product=hypothetical protein | location=TGME49_chrVI:2380334-2398628(+) | protein_length=3149 |	2.101e+08	2.0951e+08	1.6084e+08	1.945e+08	1.4375e+08	4.533e+07	-0.383577	-0.106777	-0.238534	0.234339	0.387807	-0.543303	-2.17567	-1.13687	2.30972e-05	0.00019494	None	None
TGME49_280590-t26_1-p1 | transcript=TGME49_280590-t26_1 | gene=TGME49_280590 | organism=Toxoplasma_gondii_ME49 | gene_product=hypothetical protein | transcript_product=hypothetical protein | location=TGME49_chrVIIa:280157-288577(+) | protein_length=2806 |	1.7119e+08	1.3127e+08	1.0007e+08	1.3497e+08	1.0342e+08	144309915	-0.769263	0.0398341	-0.360949	0.160486	0.302343	-0.719764	0.135316	-0.284662	0.19239	0.33411	None	None
TGME49_247550-t26_1-p1 | transcript=TGME49_247550-t26_1 | gene=TGME49_247550 | organism=Toxoplasma_gondii_ME49 | gene_product=heat shock protein HSP60 | transcript_product=heat shock protein HSP60 | location=TGME49_chrXII:3410667-3414639(-) | protein_lengt	12067995994	12148002000	13236005814	12691006705	14057982093	13799993313	0.133272	0.0630829	0.0984872	0.247653	0.492498	0.220181	0.183929	0.202105	0.0871159	0.496796	None	None
TGME49_289650-t26_1-p1 | transcript=TGME49_289650-t26_1 | gene=TGME49_289650 | organism=Toxoplasma_gondii_ME49 | gene_product=PEP-carboxykinase I | transcript_product=PEP-carboxykinase I | location=TGME49_chrIX:3365112-3368307(+) | protein_length=677 | seq	16206007153	16099019960	15974016824	16146980448	16265980783	15194018416	-0.0208004	0.0042913	-0.00824146	0.468436	0.493532	0.00532869	-0.0834622	-0.0382362	0.459212	0.498636	None	None
TGME49_272910-t26_1-p1 | transcript=TGME49_272910-t26_1 | gene=TGME49_272910 | organism=Toxoplasma_gondii_ME49 | gene_product=T-complex protein 1 delta subunit | transcript_product=T-complex protein 1 delta subunit | location=TGME49_chrVIII:3703587-3710903	6317795701	6119202138	6044297608	5878095159	5923200838	5711794166	-0.0638373	-0.0579862	-0.0609538	0.324518	0.492498	-0.0930239	-0.0993771	-0.0961422	0.324749	0.498636	None	None
TGME49_231410-t26_1-p1 | transcript=TGME49_231410-t26_1 | gene=TGME49_231410 | organism=Toxoplasma_gondii_ME49 | gene_product=hypothetical protein | transcript_product=hypothetical protein | location=TGME49_chrVIII:1406518-1410847(+) | protein_length=571 |	4213500222	3837299713	3892997860	3866699299	4176999410	4387796457	-0.114112	0.0110086	-0.0531175	0.404241	0.496746	-0.0125483	0.193342	0.0892525	0.269298	0.497005	None	None
TGME49_286120-t26_1-p1 | transcript=TGME49_286120-t26_1 | gene=TGME49_286120 | organism=Toxoplasma_gondii_ME49 | gene_product=prolyl endopeptidase | transcript_product=prolyl endopeptidase | location=TGME49_chrV:1975941-1984996(-) | protein_length=825 | se	2567999032	2420300034	2183501465	2461599663	2140301328	2130800754	-0.233913	0.0244013	-0.102793	0.296714	0.496746	-0.26268	-0.183682	-0.223785	0.144855	0.476948	None	None
TGME49_206590-t26_1-p1 | transcript=TGME49_206590-t26_1 | gene=TGME49_206590 | organism=Toxoplasma_gondii_ME49 | gene_product=calcium-dependent protein kinase CDPK2A | transcript_product=calcium-dependent protein kinase CDPK2A | location=TGME49_chrVIIa:800	5684192703	5549904600	4923303468	4693501341	4321395408	4131698921	-0.207294	-0.241756	-0.224209	0.0526918	0.465399	-0.395351	-0.425608	-0.410198	0.00904532	0.165962	None	None
TGME49_269690-t26_1-p1 | transcript=TGME49_269690-t26_1 | gene=TGME49_269690 | organism=Toxoplasma_gondii_ME49 | gene_product=hypothetical protein | transcript_product=hypothetical protein | location=TGME49_chrVIII:5681399-5683996(+) | protein_length=865 |	1828999864	1876499856	2266800939	2362599163	2021601275	1867599819	0.309466	0.332189	0.320992	0.0254165	0.324933	0.144343	-0.00685392	0.0697472	0.272643	0.491954	None	None
TGME49_205740-t26_1-p1 | transcript=TGME49_205740-t26_1 | gene=TGME49_205740 | organism=Toxoplasma_gondii_ME49 | gene_product=hypothetical protein | transcript_product=hypothetical protein | location=TGME49_chrVIIa:1179955-1192576(-) | protein_length=1306	2288599477	2731300672	2508500908	2678600717	2734501875	2517501203	0.132311	-0.0280993	0.0472503	0.364456	0.496746	0.256675	-0.117536	0.0651687	0.313423	0.497005	None	None
TGME49_257350-t26_1-p1 | transcript=TGME49_257350-t26_1 | gene=TGME49_257350 | organism=Toxoplasma_gondii_ME49 | gene_product=eukaryotic translation initiation factor, putative | transcript_product=eukaryotic translation initiation factor, putative | locat	2034799225	2020201263	1771399358	1850799515	1851700191	1686900432	-0.199903	-0.126292	-0.162746	0.187894	0.496746	-0.135942	-0.259935	-0.196358	0.218059	0.482774	None	None
TGME49_249610-t26_1-p1 | transcript=TGME49_249610-t26_1 | gene=TGME49_249610 | organism=Toxoplasma_gondii_ME49 | gene_product=hypothetical protein | transcript_product=hypothetical protein | location=TGME49_chrXII:4682833-4692564(-) | protein_length=1201 |	2978799853	2788198438	2846499745	3087500591	2853500516	2756399662	-0.0655221	0.147061	0.0411694	0.377942	0.496746	-0.0619699	-0.0165402	-0.0398232	0.470035	0.497005	None	None
TGME49_203370-t26_1-p1 | transcript=TGME49_203370-t26_1 | gene=TGME49_203370 | organism=Toxoplasma_gondii_ME49 | gene_product=hypothetical protein | transcript_product=hypothetical protein | location=TGME49_chrVIIa:2539835-2542159(-) | protein_length=774 |	1332599320	1415700127	1276800131	1439299771	1386500621	1492699843	-0.061668	0.0238364	-0.0169894	0.46086	0.49809	0.0571489	0.0763381	0.0670532	0.277317	0.491954	None	None
TGME49_207370-t26_1-p1 | transcript=TGME49_207370-t26_1 | gene=TGME49_207370 | organism=Toxoplasma_gondii_ME49 | gene_product=hypothetical protein | transcript_product=hypothetical protein | location=TGME49_chrIb:11951-16550(-) | protein_length=1373 | sequ	1461999157	1432100290	1253700049	1297900703	1434099159	1303599738	-0.221604	-0.141859	-0.18157	0.195981	0.492286	-0.027772	-0.135499	-0.0800602	0.430901	0.491954	None	None
TGME49_315670-t26_1-p1 | transcript=TGME49_315670-t26_1 | gene=TGME49_315670 | organism=Toxoplasma_gondii_ME49 | gene_product=HEAT repeat-containing protein | transcript_product=HEAT repeat-containing protein | location=TGME49_chrXI:4885283-4891701(-) | pr	1253400080	1369999450	1272499555	1250199368	1124699640	1183999831	0.0218027	-0.131927	-0.0564228	0.448129	0.49809	-0.156131	-0.210285	-0.184119	0.237264	0.487009	None	None
TGME49_234280-t26_1-p1 | transcript=TGME49_234280-t26_1 | gene=TGME49_234280 | organism=Toxoplasma_gondii_ME49 | gene_product=AMP deaminase | transcript_product=AMP deaminase | location=TGME49_chrX:4271672-4283352(-) | protein_length=1163 | sequence_SO=chr	9.0996e+08	9.8215e+08	9.5952e+08	9.0815e+08	9.2203e+08	7.6665e+08	0.0764362	-0.112905	-0.0187351	0.474791	0.492986	0.0189828	-0.356824	-0.163809	0.271343	0.493717	None	None
TGME49_241170-t26_1-p1 | transcript=TGME49_241170-t26_1 | gene=TGME49_241170 | organism=Toxoplasma_gondii_ME49 | gene_product=hypothetical protein | transcript_product=hypothetical protein | location=TGME49_chrVI:1669204-1673422(+) | protein_length=1275 |	279759946	2.3126e+08	2.0771e+08	2.3917e+08	226910082	2.2807e+08	-0.428023	0.048337	-0.192634	0.296831	0.425507	-0.300469	-0.0199224	-0.166477	0.356472	0.44996	None	None
TGME49_255510-t26_1-p1 | transcript=TGME49_255510-t26_1 | gene=TGME49_255510 | organism=Toxoplasma_gondii_ME49 | gene_product=ankyrin repeat-containing protein | transcript_product=ankyrin repeat-containing protein | location=TGME49_chrVIIb:4775868-4781341	6.0172e+08	5.7272e+08	625150098	711119895	7.9435e+08	8.2599e+08	0.0550306	0.311825	0.185923	0.124647	0.444112	0.399905	0.527263	0.463251	0.0097577	0.0980416	None	None
TGME49_205360-t26_1-p1 | transcript=TGME49_205360-t26_1 | gene=TGME49_205360 | organism=Toxoplasma_gondii_ME49 | gene_product=hypothetical protein | transcript_product=hypothetical protein | location=TGME49_chrVIIa:1442993-1459115(+) | protein_length=2607	3.0337e+08	2.7166e+08	2.9419e+08	3.0856e+08	3.0834e+08	2.6756e+08	-0.0441962	0.183181	0.0676784	0.299422	0.425507	0.0233429	-0.0218318	0.00216965	0.384365	0.454544	None	None
TGME49_221390-t26_1-p1 | transcript=TGME49_221390-t26_1 | gene=TGME49_221390 | organism=Toxoplasma_gondii_ME49 | gene_product=hypothetical protein | transcript_product=hypothetical protein | location=TGME49_chrII:303287-309176(-) | protein_length=875 | seq	3.0035e+08	2.7193e+08	2.2797e+08	2.453e+08	3.8185e+08	1.8245e+08	-0.39644	-0.148173	-0.27294	0.194779	0.392182	0.344994	-0.57227	-0.0201458	0.418221	0.465796	None	None
TGME49_240220-t26_1-p1 | transcript=TGME49_240220-t26_1 | gene=TGME49_240220 | organism=Toxoplasma_gondii_ME49 | gene_product=hypothetical protein | transcript_product=hypothetical protein | location=TGME49_chrVI:1074913-1084361(+) | protein_length=1518 |	1192000556	1143599504	1078900099	9.235e+08	9.9332e+08	1104900494	-0.14371	-0.308128	-0.221844	0.137945	0.471737	-0.26273	-0.0496064	-0.154405	0.287524	0.491954	None	None
TGME49_269710-t26_1-p1 | transcript=TGME49_269710-t26_1 | gene=TGME49_269710 | organism=Toxoplasma_gondii_ME49 | gene_product=hypothetical protein | transcript_product=hypothetical protein | location=TGME49_chrVIII:5654055-5665382(-) | protein_length=1612	2.7646e+08	2.1723e+08	196779907	1.9144e+08	2.3221e+08	1.99e+08	-0.488604	-0.181534	-0.345051	0.124845	0.260815	-0.250316	-0.125646	-0.193877	0.317233	0.43027	None	None
TGME49_226890-t26_1-p1 | transcript=TGME49_226890-t26_1 | gene=TGME49_226890 | organism=Toxoplasma_gondii_ME49 | gene_product=hypothetical protein | transcript_product=hypothetical protein | location=TGME49_chrX:1259022-1265567(+) | protein_length=2067 | s	5.7163e+08	5.4152e+08	4.0563e+08	4.5152e+08	4.9174e+08	5.1865e+08	-0.493994	-0.26175	-0.376206	0.0716949	0.322277	-0.216638	-0.062097	-0.139318	0.361162	0.467883	None	None
TGME49_239410-t26_1-p1 | transcript=TGME49_239410-t26_1 | gene=TGME49_239410 | organism=Toxoplasma_gondii_ME49 | gene_product=hypothetical protein | transcript_product=hypothetical protein | location=TGME49_chrVI:625857-636761(-) | protein_length=2507 | se	2.3558e+08	2.3324e+08	1.8896e+08	2.2342e+08	1.9171e+08	1.7091e+08	-0.316789	-0.0618131	-0.184167	0.306091	0.440855	-0.295426	-0.445577	-0.367729	0.118698	0.256875	None	None
TGME49_289120-t26_1-p1 | transcript=TGME49_289120-t26_1 | gene=TGME49_289120 | organism=Toxoplasma_gondii_ME49 | gene_product=hypothetical protein | transcript_product=hypothetical protein | location=TGME49_chrIX:3002117-3016979(+) | protein_length=2703 |	1.9421e+08	1.7495e+08	1.2274e+08	1.1246e+08	2.0177e+08	3.7575e+07	-0.658162	-0.633455	-0.645658	0.00926964	0.0383509	0.0547235	-2.17958	-0.618483	0.0168123	0.0549982	None	None
TGME49_310450-t26_1-p1 | transcript=TGME49_310450-t26_1 | gene=TGME49_310450 | organism=Toxoplasma_gondii_ME49 | gene_product=myosin heavy chain, putative | transcript_product=myosin heavy chain, putative | location=TGME49_chrXI:1349368-1364031(+) | protei	6.1291e+07	9.5492e+07	8.9821e+07	7.6092e+07	1.6852e+07	6.2321e+07	0.544765	-0.324222	0.0805949	0.310364	0.418446	-1.78362	-0.605081	-0.957826	0.030022	0.103847	None	None
TGME49_238400-t26_1-p1 | transcript=TGME49_238400-t26_1 | gene=TGME49_238400 | organism=Toxoplasma_gondii_ME49 | gene_product=endonuclease/exonuclease/phosphatase domain-containing protein | transcript_product=endonuclease/exonuclease/phosphatase domain-co	2.704e+08	290969937	2.3579e+08	2.5155e+08	1.7717e+08	2.466e+08	-0.196893	-0.209332	-0.203196	0.282129	0.425507	-0.606224	-0.237508	-0.403032	0.0974206	0.257371	None	None
TGME49_202490-t26_1-p1 | transcript=TGME49_202490-t26_1 | gene=TGME49_202490 | organism=Toxoplasma_gondii_ME49 | gene_product=AP2 domain transcription factor AP2VIIa-7 | transcript_product=AP2 domain transcription factor AP2VIIa-7 | location=TGME49_chrVIIa	1.6133e+08	3.1374e+08	2.6508e+08	2.7229e+08	2.7843e+08	3.5532e+08	0.713294	-0.203801	0.17703	0.16573	0.373169	0.782296	0.178831	0.413368	0.0281958	0.126281	None	None
TGME49_316680-t26_1-p1 | transcript=TGME49_316680-t26_1 | gene=TGME49_316680 | organism=Toxoplasma_gondii_ME49 | gene_product=RNA pseudouridine synthase superfamily protein | transcript_product=RNA pseudouridine synthase superfamily protein | location=TGME	1.6783e+08	1.8731e+08	1.5766e+08	1.7834e+08	1.6346e+08	1.4013e+08	-0.0896914	-0.0704518	-0.0794376	0.465079	0.491999	-0.0377578	-0.415217	-0.224089	0.260657	0.381844	None	None
TGME49_315950-t26_1-p1 | transcript=TGME49_315950-t26_1 | gene=TGME49_315950 | organism=Toxoplasma_gondii_ME49 | gene_product=zinc finger, C3HC4 type (RING finger) domain-containing protein | transcript_product=zinc finger, C3HC4 type (RING finger) domain-	1.27224e+07	1.4257e+07	4.8048e+07	4.59361e+07	2.0355e+07	2.33642e+07	1.84563	1.62794	1.72335	1.20201e-06	2.81805e-05	0.62555	0.663515	0.636918	0.0498157	0.160475	UP	None
TGME49_204400-t26_1-p1 | transcript=TGME49_204400-t26_1 | gene=TGME49_204400 | organism=Toxoplasma_gondii_ME49 | gene_product=ATPase synthase subunit alpha, putative | transcript_product=ATPase synthase subunit alpha, putative | location=TGME49_chrVIIa:181	31941022969	28598982156	33453037291	32259993565	37451037935	35697954913	0.0667249	0.173777	0.118287	0.205229	0.492498	0.229586	0.319864	0.272936	0.0367795	0.388024	None	None
TGME49_207620-t26_1-p1 | transcript=TGME49_207620-t26_1 | gene=TGME49_207620 | organism=Toxoplasma_gondii_ME49 | gene_product=pyridine nucleotide-disulfide oxidoreductase domain-containing protein | transcript_product=pyridine nucleotide-disulfide oxidored	2399701392	2141399508	2210999136	2291299990	2216700679	2457200375	-0.118111	0.0975729	-0.0123744	0.498682	0.498682	-0.114374	0.198346	0.0415564	0.359452	0.497005	None	None
TGME49_268830-t26_1-p1 | transcript=TGME49_268830-t26_1 | gene=TGME49_268830 | organism=Toxoplasma_gondii_ME49 | gene_product=hypothetical protein | transcript_product=hypothetical protein | location=TGME49_chrVIII:6262703-6267267(+) | protein_length=536 |	12382013236	11749011855	11540992756	11915987076	12118999203	12319996076	-0.101471	0.0203575	-0.0408683	0.37757	0.492498	-0.030972	0.0684548	0.0182934	0.404681	0.498636	None	None
TGME49_224850-t26_1-p1 | transcript=TGME49_224850-t26_1 | gene=TGME49_224850 | organism=Toxoplasma_gondii_ME49 | gene_product=polyadenylate binding protein, putative | transcript_product=polyadenylate binding protein, putative | location=TGME49_chrX:277632	9785198349	9616194353	9236811446	9930091401	9728287550	9570206194	-0.0831983	0.0463367	-0.017541	0.44215	0.493532	-0.00841407	-0.00691508	-0.00767071	0.466766	0.498636	None	None
TGME49_230450-t26_1-p1 | transcript=TGME49_230450-t26_1 | gene=TGME49_230450 | organism=Toxoplasma_gondii_ME49 | gene_product=bifunctional GMP synthase/glutamine amidotransferase protein | transcript_product=bifunctional GMP synthase/glutamine amidotransfe	7374605200	7380691566	6184102360	7640502377	6446397242	6816904254	-0.253968	0.0499055	-0.0939807	0.244902	0.492498	-0.194035	-0.114618	-0.153758	0.210487	0.498636	None	None
TGME49_299210-t26_1-p1 | transcript=TGME49_299210-t26_1 | gene=TGME49_299210 | organism=Toxoplasma_gondii_ME49 | gene_product=CTP synthase | transcript_product=CTP synthase | location=TGME49_chrIII:2114631-2120417(+) | protein_length=652 | sequence_SO=chro	6138600361	6091000746	5522399108	5499099746	5322904357	5654092764	-0.152591	-0.147461	-0.150029	0.137788	0.492498	-0.205648	-0.107359	-0.155851	0.206833	0.498636	None	None
TGME49_232440-t26_1-p1 | transcript=TGME49_232440-t26_1 | gene=TGME49_232440 | organism=Toxoplasma_gondii_ME49 | gene_product=Brf1p family coiled coil protein | transcript_product=Brf1p family coiled coil protein | location=TGME49_chrVIII:2095932-2100571(+	1922001086	1961598804	1944500414	1835999032	2073001180	1783800879	0.0167826	-0.0954197	-0.0387962	0.488759	0.49809	0.109039	-0.136977	-0.00998126	0.42454	0.491954	None	None
TGME49_253900-t26_1-p1 | transcript=TGME49_253900-t26_1 | gene=TGME49_253900 | organism=Toxoplasma_gondii_ME49 | gene_product=parasite porphobilinogen synthase PBGS | transcript_product=parasite porphobilinogen synthase PBGS | location=TGME49_chrIII:128483	1652000265	1551400304	1480199309	1462200190	1544899779	1563100405	-0.158332	-0.0853794	-0.122526	0.303732	0.49809	-0.0966197	0.0108301	-0.0435737	0.493765	0.499131	None	None
TGME49_291680-t26_1-p1 | transcript=TGME49_291680-t26_1 | gene=TGME49_291680 | organism=Toxoplasma_gondii_ME49 | gene_product=Sec23/Sec24 trunk domain-containing protein | transcript_product=Sec23/Sec24 trunk domain-containing protein | location=TGME49_chr	4161097921	4045298495	3513501330	3962197478	3774899985	3614999986	-0.243998	-0.0299387	-0.134504	0.235775	0.496746	-0.140478	-0.162194	-0.151132	0.25133	0.497005	None	None
TGME49_262920-t26_1-p1 | transcript=TGME49_262920-t26_1 | gene=TGME49_262920 | organism=Toxoplasma_gondii_ME49 | gene_product=trypsin domain-containing protein | transcript_product=trypsin domain-containing protein | location=TGME49_chrVIIb:922803-931563(+	1670300704	1709999280	1853698905	1865800710	1542799505	1659600771	0.150223	0.125736	0.137875	0.159562	0.471737	-0.114462	-0.0431252	-0.0779223	0.435273	0.491954	None	None
TGME49_240870-t26_1-p1 | transcript=TGME49_240870-t26_1 | gene=TGME49_240870 | organism=Toxoplasma_gondii_ME49 | gene_product=beta adaptin protein, putative | transcript_product=beta adaptin protein, putative | location=TGME49_chrVI:1486135-1499617(+) | pr	2813500374	2765199755	2379098769	2393598773	2094699386	2478600588	-0.241867	-0.20813	-0.225031	0.105436	0.496746	-0.425387	-0.157777	-0.286513	0.0816379	0.40571	None	None
TGME49_297960-t26_1-p1 | transcript=TGME49_297960-t26_1 | gene=TGME49_297960 | organism=Toxoplasma_gondii_ME49 | gene_product=rhoptry neck protein RON6 | transcript_product=rhoptry neck protein RON6 | location=TGME49_chrII:2131728-2142882(-) | protein_leng	1394700199	1320899814	1215399466	1334399326	1068599734	1061800616	-0.198388	0.0146595	-0.0908142	0.370771	0.49809	-0.383811	-0.314652	-0.349683	0.0575161	0.362265	None	None
TGME49_231210-t26_1-p1 | transcript=TGME49_231210-t26_1 | gene=TGME49_231210 | organism=Toxoplasma_gondii_ME49 | gene_product=sarcalumenin/eps15 family protein | transcript_product=sarcalumenin/eps15 family protein | location=TGME49_chrVIII:1329160-1335865	1826300871	1715200103	1713599910	1644999921	1557899346	1598800439	-0.0918477	-0.0602573	-0.0764539	0.402632	0.49809	-0.22914	-0.101305	-0.165786	0.267692	0.491954	None	None
TGME49_247760-t26_1-p1 | transcript=TGME49_247760-t26_1 | gene=TGME49_247760 | organism=Toxoplasma_gondii_ME49 | gene_product=AMP-binding enzyme domain-containing protein | transcript_product=AMP-binding enzyme domain-containing protein | location=TGME49_c	1349600702	1312700173	1349400878	1335299358	1169299440	1262899520	-0.000213482	0.0246091	0.0120778	0.394805	0.49809	-0.206668	-0.0557396	-0.130249	0.331768	0.491954	None	None
TGME49_204340-t26_1-p1 | transcript=TGME49_204340-t26_1 | gene=TGME49_204340 | organism=Toxoplasma_gondii_ME49 | gene_product=hypothetical protein | transcript_product=hypothetical protein | location=TGME49_chrVIIa:1869394-1873887(-) | protein_length=877 |	3154198841	2875100408	3372699323	3306600591	3320601683	2831100804	0.0966036	0.201678	0.147657	0.174699	0.496746	0.0741404	-0.0222388	0.0289803	0.384881	0.497005	None	None
TGME49_219630-t26_1-p1 | transcript=TGME49_219630-t26_1 | gene=TGME49_219630 | organism=Toxoplasma_gondii_ME49 | gene_product=flavodoxin domain-containing protein | transcript_product=flavodoxin domain-containing protein | location=TGME49_chrXII:803527-815	3154899493	3132501811	2904499111	3125799927	2851901409	2995101151	-0.119269	-0.00308902	-0.0602135	0.388196	0.496746	-0.145605	-0.0646823	-0.104712	0.33647	0.497005	None	None
TGME49_264830-t26_1-p1 | transcript=TGME49_264830-t26_1 | gene=TGME49_264830 | organism=Toxoplasma_gondii_ME49 | gene_product=hypothetical protein | transcript_product=hypothetical protein | location=TGME49_chrIX:1983821-1993532(+) | protein_length=1252 |	1383900124	1597199033	1540099276	1621100086	1548300144	1523900150	0.154189	0.0214171	0.084569	0.24599	0.49809	0.161797	-0.0677176	0.0433823	0.31998	0.491954	None	None
TGME49_246940-t26_1-p1 | transcript=TGME49_246940-t26_1 | gene=TGME49_246940 | organism=Toxoplasma_gondii_ME49 | gene_product=hypothetical protein | transcript_product=hypothetical protein | location=TGME49_chrXII:3027111-3028292(+) | protein_length=393 |	7.8641e+08	6.5827e+08	671109901	6.6137e+08	6.5441e+08	6.4087e+08	-0.228451	0.00676953	-0.116458	0.323952	0.482712	-0.264593	-0.0385672	-0.15712	0.281851	0.493717	None	None
TGME49_223710-t26_1-p1 | transcript=TGME49_223710-t26_1 | gene=TGME49_223710 | organism=Toxoplasma_gondii_ME49 | gene_product=tetratricopeptide repeat-containing protein | transcript_product=tetratricopeptide repeat-containing protein | location=TGME49_chr	1031299578	1129999631	1040500057	1095399895	1184599506	9.8684e+08	0.0128025	-0.0448286	-0.0170379	0.460971	0.49809	0.199694	-0.195187	0.00674288	0.390794	0.491954	None	None
TGME49_223840-t26_1-p1 | transcript=TGME49_223840-t26_1 | gene=TGME49_223840 | organism=Toxoplasma_gondii_ME49 | gene_product=ATP-citrate lyase, putative | transcript_product=ATP-citrate lyase, putative | location=TGME49_chrX:3540913-3545202(-) | protein_l	1097799288	1088200044	9.9247e+08	1078299758	1131300109	1299700234	-0.145394	-0.0131746	-0.0780479	0.400394	0.492869	0.0433153	0.255947	0.153046	0.149648	0.451081	None	None
TGME49_225200-t26_1-p1 | transcript=TGME49_225200-t26_1 | gene=TGME49_225200 | organism=Toxoplasma_gondii_ME49 | gene_product=hypothetical protein | transcript_product=hypothetical protein | location=TGME49_chrX:2408633-2433221(+) | protein_length=1641 | s	3.1428e+08	2.9978e+08	3.1526e+08	3.5976e+08	2.8609e+08	2.8945e+08	0.00447716	0.262414	0.1361	0.210534	0.399065	-0.134979	-0.0503616	-0.0929663	0.468367	0.482109	None	None
TGME49_224980-t26_1-p1 | transcript=TGME49_224980-t26_1 | gene=TGME49_224980 | organism=Toxoplasma_gondii_ME49 | gene_product=hypothetical protein | transcript_product=hypothetical protein | location=TGME49_chrX:2612329-2620974(+) | protein_length=1114 | s	6.1023e+08	5.7039e+08	5.5754e+08	5.3932e+08	5.6186e+08	5.1475e+08	-0.130078	-0.0806765	-0.105967	0.412484	0.483489	-0.118871	-0.147712	-0.132675	0.371711	0.473904	None	None
TGME49_284780-t26_1-p1 | transcript=TGME49_284780-t26_1 | gene=TGME49_284780 | organism=Toxoplasma_gondii_ME49 | gene_product=hypothetical protein | transcript_product=hypothetical protein | location=TGME49_chrV:2617818-2624687(+) | protein_length=1600 | s	4.4351e+08	3.9713e+08	4.4749e+08	4.1793e+08	4.9085e+08	4.9182e+08	0.0128621	0.0734869	0.0418069	0.323453	0.472969	0.145896	0.307584	0.224431	0.119123	0.347089	None	None
TGME49_201150-t26_1-p1 | transcript=TGME49_201150-t26_1 | gene=TGME49_201150 | organism=Toxoplasma_gondii_ME49 | gene_product=heavy metal translocating P-type ATPase subfamily protein | transcript_product=heavy metal translocating P-type ATPase subfamily p	9.0361e+08	9.068e+08	1002200585	988430122	8.784e+08	8.78161e+08	0.149258	0.124238	0.136756	0.186604	0.482712	-0.0407617	-0.0462296	-0.0434856	0.482535	0.497068	None	None
TGME49_292975-t26_1-p1 | transcript=TGME49_292975-t26_1 | gene=TGME49_292975 | organism=Toxoplasma_gondii_ME49 | gene_product=hypothetical protein | transcript_product=hypothetical protein | location=TGME49_chrIa:52746-68900(-) | protein_length=2746 | sequ	2362099451	2719198283	1958900955	2252300674	2255399619	2447901034	-0.269913	-0.271683	-0.27084	0.0642582	0.446687	-0.066648	-0.151557	-0.111451	0.323423	0.497005	None	None
TGME49_225560-t26_1-p1 | transcript=TGME49_225560-t26_1 | gene=TGME49_225560 | organism=Toxoplasma_gondii_ME49 | gene_product=hypothetical protein | transcript_product=hypothetical protein | location=TGME49_chrX:2152763-2158857(-) | protein_length=1116 | s	2.7955e+08	1.9353e+08	2.8451e+08	2.8152e+08	2.6245e+08	2.0434e+08	0.0252932	0.538602	0.257733	0.0968553	0.297635	-0.0906145	0.0778884	-0.0191805	0.416742	0.465796	None	None
TGME49_318620-t26_1-p1 | transcript=TGME49_318620-t26_1 | gene=TGME49_318620 | organism=Toxoplasma_gondii_ME49 | gene_product=RNA-directed RNA polymerase | transcript_product=RNA-directed RNA polymerase | location=TGME49_chrIV:1179793-1189357(+) | protein_	4.3447e+08	4.2488e+08	4.1145e+08	420890166	4.11e+08	3.9019e+08	-0.0783729	-0.0135821	-0.0459563	0.4782	0.495182	-0.079865	-0.122474	-0.100714	0.423684	0.481199	None	None
TGME49_281980-t26_1-p1 | transcript=TGME49_281980-t26_1 | gene=TGME49_281980 | organism=Toxoplasma_gondii_ME49 | gene_product=phosphatidate cytidylyltransferase | transcript_product=phosphatidate cytidylyltransferase | location=TGME49_chrVIIa:4303342-43065	1.8999e+08	1.8626e+08	1.8647e+08	1.6741e+08	154869943	1.7432e+08	-0.0268517	-0.153154	-0.0879177	0.451609	0.485713	-0.292578	-0.0948739	-0.191042	0.302564	0.40663	None	None
TGME49_259560-t26_1-p1 | transcript=TGME49_259560-t26_1 | gene=TGME49_259560 | organism=Toxoplasma_gondii_ME49 | gene_product=endonuclease/exonuclease/phosphatase family protein | transcript_product=endonuclease/exonuclease/phosphatase family protein | loc	3.2367e+08	3.0308e+08	2.3207e+08	2.3976e+08	2.8929e+08	2.7773e+08	-0.478393	-0.336986	-0.408021	0.0792301	0.273409	-0.161302	-0.125436	-0.143723	0.390277	0.454777	None	None
TGME49_232800-t26_1-p1 | transcript=TGME49_232800-t26_1 | gene=TGME49_232800 | organism=Toxoplasma_gondii_ME49 | gene_product=hypothetical protein | transcript_product=hypothetical protein | location=TGME49_chrVIII:2269041-2273552(+) | protein_length=1503	2.87e+08	267679893	2.3996e+08	2.7575e+08	2.8516e+08	2.5889e+08	-0.257378	0.0427116	-0.104679	0.430337	0.476262	-0.00923602	-0.0479263	-0.0277557	0.42992	0.471345	None	None
TGME49_211700-t26_1-p1 | transcript=TGME49_211700-t26_1 | gene=TGME49_211700 | organism=Toxoplasma_gondii_ME49 | gene_product=hypothetical protein | transcript_product=hypothetical protein | location=TGME49_chrIV:1585757-1597207(-) | protein_length=2520 |	2.082e+08	1.8808e+08	2.0421e+08	2.038e+08	1.5916e+08	7.2289e+07	-0.0277953	0.115281	0.0418636	0.345308	0.468553	-0.384653	-1.36325	-0.767663	0.00362023	0.0152774	None	None
TGME49_265770-t26_1-p1 | transcript=TGME49_265770-t26_1 | gene=TGME49_265770 | organism=Toxoplasma_gondii_ME49 | gene_product=hypothetical protein | transcript_product=hypothetical protein | location=TGME49_chrIX:1468067-1479922(-) | protein_length=2107 |	2.8132e+07	2.1496e+07	2.7177e+07	1.9474e+07	4.1112e+07	3.3387e+07	-0.0482628	-0.136542	-0.0854666	0.468605	0.489304	0.526501	0.604765	0.556749	0.0737705	0.196999	None	None
TGME49_250690-t26_1-p1 | transcript=TGME49_250690-t26_1 | gene=TGME49_250690 | organism=Toxoplasma_gondii_ME49 | gene_product=zinc finger (CCCH type) motif-containing protein | transcript_product=zinc finger (CCCH type) motif-containing protein | location=	1.6217e+08	9.51799e+07	9.7337e+07	1.0818e+08	2.75251e+07	2.37916e+07	-0.73118	0.183087	-0.321494	0.195015	0.347242	-2.50202	-1.94136	-2.25716	1.0723e-06	2.15482e-05	None	DOWN
TGME49_221280-t26_1-p1 | transcript=TGME49_221280-t26_1 | gene=TGME49_221280 | organism=Toxoplasma_gondii_ME49 | gene_product=hypothetical protein | transcript_product=hypothetical protein | location=TGME49_chrII:203726-220400(+) | protein_length=4047 | se	8.9571e+07	8.4309e+07	6.1791e+07	7.1642e+07	8.4686e+07	8.1664e+07	-0.52923	-0.232203	-0.3767	0.18617	0.330327	-0.0796825	-0.0452558	-0.0626966	0.481553	0.493506	None	None
TGME49_236210-t26_1-p1 | transcript=TGME49_236210-t26_1 | gene=TGME49_236210 | organism=Toxoplasma_gondii_ME49 | gene_product=peptidase M16 family potein, putative | transcript_product=peptidase M16 family potein, putative | location=TGME49_chrX:5327303-53	18153981681	17167018408	20199020506	18323009999	18949007022	18018024249	0.153992	0.0940123	0.12515	0.191595	0.492498	0.0618318	0.069796	0.0657072	0.298229	0.498636	None	None
TGME49_312110-t26_1-p1 | transcript=TGME49_312110-t26_1 | gene=TGME49_312110 | organism=Toxoplasma_gondii_ME49 | gene_product=apicoplast-associated thioredoxin family protein Atrx1 | transcript_product=apicoplast-associated thioredoxin family protein Atrx1	14765989540	13392985225	13591982940	13728986183	13850989751	13675003428	-0.119515	0.0357452	-0.0435828	0.370236	0.492498	-0.0922803	0.0300607	-0.0327964	0.472356	0.498636	None	None
TGME49_215590-t26_1-p1 | transcript=TGME49_215590-t26_1 | gene=TGME49_215590 | organism=Toxoplasma_gondii_ME49 | gene_product=flavoprotein subunit of succinate dehydrogenase | transcript_product=flavoprotein subunit of succinate dehydrogenase | location=TG	17142977437	16633986522	16048019111	15944014071	15184981681	15386013425	-0.0952173	-0.0611157	-0.0783219	0.281309	0.492498	-0.174958	-0.112505	-0.143862	0.228266	0.498636	None	None
TGME49_259550-t26_1-p1 | transcript=TGME49_259550-t26_1 | gene=TGME49_259550 | organism=Toxoplasma_gondii_ME49 | gene_product=dihydropteroate synthase | transcript_product=dihydropteroate synthase | location=TGME49_chrVIIb:2776628-2781631(-) | protein_leng	3927702295	3824400025	3375799721	3894598853	3526601667	3561899197	-0.218403	0.0262352	-0.0925269	0.317879	0.496746	-0.155351	-0.10255	-0.129052	0.290387	0.497005	None	None
TGME49_248810-t26_1-p1 | transcript=TGME49_248810-t26_1 | gene=TGME49_248810 | organism=Toxoplasma_gondii_ME49 | gene_product=nuclear factor NF7 | transcript_product=nuclear factor NF7 | location=TGME49_chrXII:4186912-4190953(+) | protein_length=497 | sequ	4699598759	4693600625	4086597966	4140798375	4080297780	3839502110	-0.201596	-0.180749	-0.191134	0.146339	0.496746	-0.203801	-0.289684	-0.246062	0.119426	0.462364	None	None
TGME49_202370-t26_1-p1 | transcript=TGME49_202370-t26_1 | gene=TGME49_202370 | organism=Toxoplasma_gondii_ME49 | gene_product=T-complex protein 1, epsilon subunit (TCP-1-epsilon), putative | transcript_product=T-complex protein 1, epsilon subunit (TCP-1-ep	2622299130	2405800485	2460399076	2612799815	2340200981	2317399241	-0.0919075	0.119037	0.0128771	0.442406	0.496746	-0.164111	-0.0539798	-0.110354	0.325533	0.497005	None	None
TGME49_270320-t26_1-p1 | transcript=TGME49_270320-t26_1 | gene=TGME49_270320 | organism=Toxoplasma_gondii_ME49 | gene_product=protein phosphatase 2C domain-containing protein | transcript_product=protein phosphatase 2C domain-containing protein | location=	1396299774	1215299845	1293499983	1270900657	1231499730	1110800128	-0.110255	0.0644925	-0.0262904	0.482319	0.49809	-0.181007	-0.129564	-0.156806	0.283282	0.491954	None	None
TGME49_292220-t26_1-p1 | transcript=TGME49_292220-t26_1 | gene=TGME49_292220 | organism=Toxoplasma_gondii_ME49 | gene_product=PCI domain-containing protein | transcript_product=PCI domain-containing protein | location=TGME49_chrIX:4617149-4624014(+) | prot	1482900380	1649900530	1606899565	1436400833	1486199651	1497800060	0.115791	-0.199804	-0.0417875	0.481844	0.49809	0.00320336	-0.139415	-0.0701327	0.451266	0.494635	None	None
TGME49_232340-t26_1-p1 | transcript=TGME49_232340-t26_1 | gene=TGME49_232340 | organism=Toxoplasma_gondii_ME49 | gene_product=protein phosphatase 2C domain-containing protein | transcript_product=protein phosphatase 2C domain-containing protein | location=	1600200341	1591600421	1299299932	1459199180	1506600083	1351300397	-0.300331	-0.125228	-0.210336	0.153185	0.471737	-0.0868811	-0.235914	-0.159247	0.279002	0.491954	None	None
TGME49_249990-t26_1-p1 | transcript=TGME49_249990-t26_1 | gene=TGME49_249990 | organism=Toxoplasma_gondii_ME49 | gene_product=hypothetical protein | transcript_product=hypothetical protein | location=TGME49_chrXII:4973183-4977966(-) | protein_length=838 |	5686101813	5361098289	5212799830	5646801747	5619306331	5670007235	-0.125361	0.0748932	-0.0247048	0.422068	0.493532	-0.0170438	0.0808024	0.0312681	0.374435	0.498636	None	None
TGME49_202530-t26_1-p1 | transcript=TGME49_202530-t26_1 | gene=TGME49_202530 | organism=Toxoplasma_gondii_ME49 | gene_product=aspartate-tRNA ligase | transcript_product=aspartate-tRNA ligase | location=TGME49_chrVIIa:3255147-3260937(-) | protein_length=773	1370300149	1331500414	1130099730	1229199700	1304299648	1239400243	-0.277842	-0.115253	-0.195398	0.174573	0.472241	-0.0711453	-0.103303	-0.0868872	0.416999	0.491954	None	None
TGME49_209160-t26_1-p1 | transcript=TGME49_209160-t26_1 | gene=TGME49_209160 | organism=Toxoplasma_gondii_ME49 | gene_product=myristoyl CoA:protein N-myristoyltransferase | transcript_product=myristoyl CoA:protein N-myristoyltransferase | location=TGME49_c	4455100000	4926493896	4329801981	4829694606	4423501002	4622302912	-0.0411484	-0.028624	-0.0345568	0.394788	0.492498	-0.0102661	-0.0919237	-0.0525662	0.424835	0.498636	None	None
TGME49_224280-t26_1-p1 | transcript=TGME49_224280-t26_1 | gene=TGME49_224280 | organism=Toxoplasma_gondii_ME49 | gene_product=CPSF A subunit region protein | transcript_product=CPSF A subunit region protein | location=TGME49_chrX:3119400-3135671(-) | prote	5047806068	4553701403	4533901575	4462102780	4284599966	4125301935	-0.154874	-0.0293101	-0.0939551	0.244959	0.492498	-0.236428	-0.142496	-0.191104	0.188341	0.497005	None	None
TGME49_231440-t26_1-p1 | transcript=TGME49_231440-t26_1 | gene=TGME49_231440 | organism=Toxoplasma_gondii_ME49 | gene_product=LsmAD domain-containing protein | transcript_product=LsmAD domain-containing protein | location=TGME49_chrVIII:1423694-1431777(-)	2856599451	3019001987	2335200373	2232998985	2505001210	2510000379	-0.290651	-0.434939	-0.362961	0.0196732	0.274007	-0.189393	-0.266254	-0.228352	0.139365	0.476948	None	None
TGME49_261750-t26_1-p1 | transcript=TGME49_261750-t26_1 | gene=TGME49_261750 | organism=Toxoplasma_gondii_ME49 | gene_product=rhoptry neck protein RON10 | transcript_product=rhoptry neck protein RON10 | location=TGME49_chrVIIb:1545934-1550693(-) | protein_	1937499979	1763100360	1667699194	1666799870	1497000272	1632600448	-0.216229	-0.0809914	-0.150198	0.250106	0.49809	-0.371829	-0.110855	-0.241555	0.155348	0.458438	None	None
TGME49_216260-t26_1-p1 | transcript=TGME49_216260-t26_1 | gene=TGME49_216260 | organism=Toxoplasma_gondii_ME49 | gene_product=eukaryotic initiation factor-2B, gamma subunit, putative | transcript_product=eukaryotic initiation factor-2B, gamma subunit, puta	1775101112	1741500009	1798801169	1854600991	1638598891	1702399769	0.0191249	0.0907331	0.0550262	0.302977	0.49809	-0.115348	-0.0327352	-0.0738337	0.443656	0.491954	None	None
TGME49_258770-t26_1-p1 | transcript=TGME49_258770-t26_1 | gene=TGME49_258770 | organism=Toxoplasma_gondii_ME49 | gene_product=polypeptide n-acetylgalactosaminyltransferase 12, putative | transcript_product=polypeptide n-acetylgalactosaminyltransferase 12,	3119999102	3047800301	2938600765	3065601661	2761798302	2621799948	-0.0863907	0.00839941	-0.0387697	0.437153	0.496746	-0.175857	-0.217108	-0.196077	0.18125	0.496672	None	None
TGME49_232180-t26_1-p1 | transcript=TGME49_232180-t26_1 | gene=TGME49_232180 | organism=Toxoplasma_gondii_ME49 | gene_product=UBA/TS-N domain-containing protein | transcript_product=UBA/TS-N domain-containing protein | location=TGME49_chrVIII:1918534-19291	2323998793	2357999564	2569000777	2481298937	2522098479	2695599581	0.144545	0.0735049	0.109197	0.238829	0.496746	0.11795	0.19294	0.156188	0.165321	0.481142	None	None
TGME49_248740-t26_1-p1 | transcript=TGME49_248740-t26_1 | gene=TGME49_248740 | organism=Toxoplasma_gondii_ME49 | gene_product=hypothetical protein | transcript_product=hypothetical protein | location=TGME49_chrXII:4133995-4141267(-) | protein_length=1241 |	9.5663e+08	1105600420	1071800197	1258399513	1022399403	9.6492e+08	0.163858	0.186618	0.176077	0.111654	0.471737	0.0957965	-0.196094	-0.0532975	0.464198	0.497068	None	None
TGME49_313670-t26_1-p1 | transcript=TGME49_313670-t26_1 | gene=TGME49_313670 | organism=Toxoplasma_gondii_ME49 | gene_product=adaptin n terminal region domain-containing protein | transcript_product=adaptin n terminal region domain-containing protein | loc	1772298884	1813201105	1453799807	1387399110	1305500369	1611399042	-0.285634	-0.385938	-0.33545	0.0402013	0.346224	-0.44063	-0.170092	-0.297445	0.0960542	0.431222	None	None
TGME49_314740-t26_1-p1 | transcript=TGME49_314740-t26_1 | gene=TGME49_314740 | organism=Toxoplasma_gondii_ME49 | gene_product=PSP protein | transcript_product=PSP protein | location=TGME49_chrXI:4259598-4265278(+) | protein_length=758 | sequence_SO=chromos	3775199438	3984501911	3570498946	4008500256	3862101182	3895098332	-0.0804076	0.00866124	-0.0339843	0.448239	0.496746	0.0328216	-0.0327285	-0.000465029	0.446206	0.497005	None	None
TGME49_293730-t26_1-p1 | transcript=TGME49_293730-t26_1 | gene=TGME49_293730 | organism=Toxoplasma_gondii_ME49 | gene_product=DHHC zinc finger domain-containing protein | transcript_product=DHHC zinc finger domain-containing protein | location=TGME49_chrIa	5.9692e+08	5.6497e+08	6.4317e+08	6.3744e+08	6.6248e+08	6.8033e+08	0.107507	0.173857	0.140113	0.181432	0.425358	0.15002	0.267482	0.208251	0.127516	0.420406	None	None
TGME49_281580-t26_1-p1 | transcript=TGME49_281580-t26_1 | gene=TGME49_281580 | organism=Toxoplasma_gondii_ME49 | gene_product=PP2C, putative | transcript_product=PP2C, putative | location=TGME49_chrVIIa:4206408-4212454(+) | protein_length=673 | sequence_SO	4.529e+08	4.497e+08	5.2467e+08	5.4752e+08	5.4446e+08	4.9224e+08	0.211828	0.283435	0.247864	0.0799835	0.326874	0.264917	0.130028	0.199183	0.141668	0.360038	None	None
TGME49_305240-t26_1-p1 | transcript=TGME49_305240-t26_1 | gene=TGME49_305240 | organism=Toxoplasma_gondii_ME49 | gene_product=XPA binding protein 2 family protein | transcript_product=XPA binding protein 2 family protein | location=TGME49_chrIX:5305770-531	1663900212	1579699523	1606899565	1627299366	1518399875	1469999857	-0.0502616	0.0428056	-0.00418463	0.431515	0.49809	-0.131906	-0.103743	-0.118102	0.354992	0.491954	None	None
TGME49_319530-t26_1-p1 | transcript=TGME49_319530-t26_1 | gene=TGME49_319530 | organism=Toxoplasma_gondii_ME49 | gene_product=splicing factor SF2 | transcript_product=splicing factor SF2 | location=TGME49_chrIV:932427-938437(+) | protein_length=449 | seque	9.6732e+08	1020000274	1002900420	1055900146	5.545e+08	7.71e+08	0.0520652	0.0498609	0.0509258	0.332201	0.482712	-0.801323	-0.403156	-0.583137	0.00497345	0.0582999	None	None
TGME49_225850-t26_1-p1 | transcript=TGME49_225850-t26_1 | gene=TGME49_225850 | organism=Toxoplasma_gondii_ME49 | gene_product=peptidase, M28 family protein | transcript_product=peptidase, M28 family protein | location=TGME49_chrX:1998525-2009384(+) | prote	6.2881e+08	6.3382e+08	5.6628e+08	6.328e+08	544850091	5.3321e+08	-0.150881	-0.00231987	-0.0743748	0.407964	0.492913	-0.206292	-0.248795	-0.227373	0.23365	0.439629	None	None
TGME49_244460-t26_1-p1 | transcript=TGME49_244460-t26_1 | gene=TGME49_244460 | organism=Toxoplasma_gondii_ME49 | gene_product=hypothetical protein | transcript_product=hypothetical protein | location=TGME49_chrVI:3278534-3284508(-) | protein_length=1239 |	5.6066e+08	5.56e+08	6.0432e+08	6.1466e+08	6.044e+08	6.7135e+08	0.108021	0.144482	0.126254	0.198716	0.432259	0.108129	0.271385	0.191644	0.148927	0.360038	None	None
TGME49_202840-t26_1-p1 | transcript=TGME49_202840-t26_1 | gene=TGME49_202840 | organism=Toxoplasma_gondii_ME49 | gene_product=FHA domain-containing protein | transcript_product=FHA domain-containing protein | location=TGME49_chrVIIa:2991534-2997998(-) | pr	2484699822	2581700665	2254600637	2517601055	2505898867	1959198806	-0.140147	-0.0362593	-0.0862688	0.331086	0.496746	0.01225	-0.39782	-0.182147	0.201539	0.497005	None	None
TGME49_255340-t26_1-p1 | transcript=TGME49_255340-t26_1 | gene=TGME49_255340 | organism=Toxoplasma_gondii_ME49 | gene_product=tetratricopeptide repeat-containing protein | transcript_product=tetratricopeptide repeat-containing protein | location=TGME49_chr	2536299503	2418898921	2137498996	2251300387	2335098494	2373999350	-0.246706	-0.103552	-0.175037	0.169081	0.496746	-0.119176	-0.0270158	-0.0734437	0.399385	0.497005	None	None
TGME49_280800-t26_1-p1 | transcript=TGME49_280800-t26_1 | gene=TGME49_280800 | organism=Toxoplasma_gondii_ME49 | gene_product=SWI2/SNF2 SRCAP/Ino80 | transcript_product=SWI2/SNF2 SRCAP/Ino80 | location=TGME49_chrVIIa:64495-80597(-) | protein_length=2894 |	5.9902e+08	5.1381e+08	4.8854e+08	4.6177e+08	7.4277e+08	513130167	-0.293642	-0.153778	-0.227293	0.218043	0.443879	0.309687	-0.00190429	0.17402	0.166851	0.370584	None	None
TGME49_228100-t26_1-p1 | transcript=TGME49_228100-t26_1 | gene=TGME49_228100 | organism=Toxoplasma_gondii_ME49 | gene_product=hypothetical protein | transcript_product=hypothetical protein | location=TGME49_chrX:583489-592859(-) | protein_length=1314 | seq	1526898968	1606699880	1508700942	1570999991	1867399832	1833100668	-0.0172875	-0.032399	-0.0250131	0.479367	0.49809	0.290196	0.190037	0.239676	0.0683261	0.385249	None	None
TGME49_244290-t26_1-p1 | transcript=TGME49_244290-t26_1 | gene=TGME49_244290 | organism=Toxoplasma_gondii_ME49 | gene_product=adapter-related protein | transcript_product=adapter-related protein | location=TGME49_chrVI:3158679-3170377(-) | protein_length=1	1401400365	1540300866	1525399830	1282899980	1104799706	1329300047	0.122243	-0.263635	-0.0669042	0.424197	0.49809	-0.342715	-0.212346	-0.272937	0.11961	0.442767	None	None
TGME49_311410-t26_1-p1 | transcript=TGME49_311410-t26_1 | gene=TGME49_311410 | organism=Toxoplasma_gondii_ME49 | gene_product=M phase phosphoprotein MPP10, putative | transcript_product=M phase phosphoprotein MPP10, putative | location=TGME49_chrXI:2062470	4.626e+08	5.1433e+08	3.6731e+08	4.3355e+08	3.796e+08	4.333e+08	-0.332045	-0.246029	-0.286016	0.14715	0.395061	-0.284376	-0.246629	-0.264234	0.18878	0.399454	None	None
TGME49_217480-t26_1-p1 | transcript=TGME49_217480-t26_1 | gene=TGME49_217480 | organism=Toxoplasma_gondii_ME49 | gene_product=hypothetical protein | transcript_product=hypothetical protein | location=TGME49_chrXII:1867132-1875006(+) | protein_length=1589 |	1329500410	1628500295	1125199361	1151199377	1409600466	1368799124	-0.240527	-0.500078	-0.377559	0.0231568	0.264113	0.0843196	-0.250408	-0.0902681	0.410151	0.491954	None	None
TGME49_240510-t26_1-p1 | transcript=TGME49_240510-t26_1 | gene=TGME49_240510 | organism=Toxoplasma_gondii_ME49 | gene_product=hypothetical protein | transcript_product=hypothetical protein | location=TGME49_chrVI:1299462-1303181(-) | protein_length=1239 |	9.3189e+08	8.618e+08	8.5816e+08	9.8165e+08	8.78291e+08	9.2034e+08	-0.118793	0.187674	0.0365845	0.360342	0.483819	-0.0853343	0.0946719	0.00396189	0.428972	0.495451	None	None
TGME49_251630-t26_1-p1 | transcript=TGME49_251630-t26_1 | gene=TGME49_251630 | organism=Toxoplasma_gondii_ME49 | gene_product=slc30a2 protein | transcript_product=slc30a2 protein | location=TGME49_chrXII:5500559-5505991(+) | protein_length=920 | sequence_S	1091700216	1209300765	9.9034e+08	1355999947	1561000152	1146500019	-0.14046	0.165069	0.0281246	0.359474	0.49809	0.515362	-0.0768493	0.234401	0.072015	0.385249	None	None
TGME49_234560-t26_1-p1 | transcript=TGME49_234560-t26_1 | gene=TGME49_234560 | organism=Toxoplasma_gondii_ME49 | gene_product=hypothetical protein | transcript_product=hypothetical protein | location=TGME49_chrX:4455474-4464208(-) | protein_length=1285 | s	4.0768e+08	431980193	3.9998e+08	4.1174e+08	4.7733e+08	392539760	-0.0274488	-0.0690844	-0.0486979	0.483221	0.495182	0.226861	-0.137678	0.050805	0.327504	0.454967	None	None
TGME49_267100-t26_1-p1 | transcript=TGME49_267100-t26_1 | gene=TGME49_267100 | organism=Toxoplasma_gondii_ME49 | gene_product=protein phosphatase 2C domain-containing protein | transcript_product=protein phosphatase 2C domain-containing protein | location=	5.9706e+08	5.0334e+08	4.6552e+08	4.1851e+08	4.6647e+08	4.4124e+08	-0.358423	-0.265752	-0.31518	0.118447	0.384498	-0.355189	-0.189431	-0.276842	0.174739	0.382072	None	None
TGME49_227820-t26_1-p1 | transcript=TGME49_227820-t26_1 | gene=TGME49_227820 | organism=Toxoplasma_gondii_ME49 | gene_product=hypothetical protein | transcript_product=hypothetical protein | location=TGME49_chrX:795597-803577(+) | protein_length=2018 | seq	1.9774e+08	188349910	1.9089e+08	1.6659e+08	1.7113e+08	1.656e+08	-0.0506299	-0.176223	-0.110442	0.416139	0.485096	-0.207003	-0.184314	-0.195617	0.296587	0.402442	None	None
TGME49_265190-t26_1-p1 | transcript=TGME49_265190-t26_1 | gene=TGME49_265190 | organism=Toxoplasma_gondii_ME49 | gene_product=Ulp1 protease family, C-terminal catalytic domain-containing protein | transcript_product=Ulp1 protease family, C-terminal catalyt	1.1086e+08	1.4686e+08	2.9069e+08	2.6844e+08	1.8838e+08	2.6818e+08	1.38358	0.866194	1.111	1.44419e-06	1.64716e-05	0.757804	0.862851	0.817317	0.000528003	0.00289373	None	None
TGME49_211150-t26_1-p1 | transcript=TGME49_211150-t26_1 | gene=TGME49_211150 | organism=Toxoplasma_gondii_ME49 | gene_product=hypothetical protein | transcript_product=hypothetical protein | location=TGME49_chrIV:1920504-1932608(-) | protein_length=2517 |	2.4126e+08	2.6382e+08	1.7728e+08	2.1718e+08	2.394e+08	1.7309e+08	-0.442635	-0.279615	-0.354937	0.116889	0.251669	-0.0111037	-0.604218	-0.290127	0.18682	0.333605	None	None
TGME49_244700-t26_1-p1 | transcript=TGME49_244700-t26_1 | gene=TGME49_244700 | organism=Toxoplasma_gondii_ME49 | gene_product=NAD(+)/NADH kinase domain-containing protein | transcript_product=NAD(+)/NADH kinase domain-containing protein | location=TGME49_c	7.5682e+07	8.3366e+07	6.153e+07	8.7428e+07	8.57621e+07	6.8538e+07	-0.294786	0.0679235	-0.0932674	0.453096	0.484626	0.177438	-0.277628	-0.0428529	0.447226	0.476774	None	None
TGME49_203180-t26_1-p1 | transcript=TGME49_203180-t26_1 | gene=TGME49_203180 | organism=Toxoplasma_gondii_ME49 | gene_product=leucine rich repeat-containing protein | transcript_product=leucine rich repeat-containing protein | location=TGME49_chrVIIa:26903	2.3345e+07	1.4864e+07	1.0441e+07	1.5191e+07	1.1251e+07	1.4814e+07	-1.09646	0.0296295	-0.539104	0.100045	0.222204	-0.971289	-0.00445939	-0.501026	0.121178	0.256971	None	None
TGME49_216860-t26_1-p1 | transcript=TGME49_216860-t26_1 | gene=TGME49_216860 | organism=Toxoplasma_gondii_ME49 | gene_product=DEAD (Asp-Glu-Ala-Asp) box polypeptide DDX39 | transcript_product=DEAD (Asp-Glu-Ala-Asp) box polypeptide DDX39 | location=TGME49_c	25158973402	28815008205	24184031698	22408981092	21901973148	22124025624	-0.0570162	-0.362731	-0.212141	0.062608	0.465399	-0.200001	-0.381186	-0.293889	0.0487943	0.403749	None	None
TGME49_236040-t26_1-p1 | transcript=TGME49_236040-t26_1 | gene=TGME49_236040 | organism=Toxoplasma_gondii_ME49 | gene_product=fructose-1,6-bisphosphate aldolase | transcript_product=fructose-1,6-bisphosphate aldolase | location=TGME49_chrX:5250532-5252570(	23488022550	16960017526	15634992198	16228004663	14796983472	13420990748	-0.587119	-0.0636486	-0.344167	0.00666668	0.212996	-0.666574	-0.337616	-0.519406	0.00123217	0.0519978	None	None
TGME49_243730-t26_1-p1 | transcript=TGME49_243730-t26_1 | gene=TGME49_243730 | organism=Toxoplasma_gondii_ME49 | gene_product=rhoptry protein ROP9 | transcript_product=rhoptry protein ROP9 | location=TGME49_chrVI:2819522-2822066(+) | protein_length=353 | s	10057006130	9744506557	10932007893	11190989087	10471987235	9789287216	0.120347	0.199659	0.15992	0.131361	0.492498	0.0583267	0.00661378	0.033109	0.370201	0.498636	None	None
TGME49_242070-t26_1-p1 | transcript=TGME49_242070-t26_1 | gene=TGME49_242070 | organism=Toxoplasma_gondii_ME49 | gene_product=cAMP-dependent protein kinase regulatory subunit | transcript_product=cAMP-dependent protein kinase regulatory subunit | location=	24377019702	23130985236	26022990075	23148973772	24889014213	24662023287	0.0942616	0.00112148	0.0496632	0.369294	0.492498	0.0299857	0.0924593	0.0607407	0.308781	0.498636	None	None
TGME49_253430-t26_1-p1 | transcript=TGME49_253430-t26_1 | gene=TGME49_253430 | organism=Toxoplasma_gondii_ME49 | gene_product=asparagine synthetase, putative | transcript_product=asparagine synthetase, putative | location=TGME49_chrIII:943634-949862(+) | p	23172980250	22933000663	22309008559	24750999436	22574011864	20591986806	-0.054815	0.110058	0.0295463	0.42455	0.493532	-0.0377785	-0.155333	-0.0950518	0.327138	0.498636	None	None
TGME49_263870-t26_1-p1 | transcript=TGME49_263870-t26_1 | gene=TGME49_263870 | organism=Toxoplasma_gondii_ME49 | gene_product=glutamate-tRNA ligase | transcript_product=glutamate-tRNA ligase | location=TGME49_chrVIIb:274169-283563(-) | protein_length=849 |	9245094719	9722990051	9352194420	9533105209	9670199032	9880302807	0.0166152	-0.0284512	-0.00630963	0.473917	0.49429	0.0648483	0.023152	0.0436244	0.346329	0.498636	None	None
TGME49_263070-t26_1-p1 | transcript=TGME49_263070-t26_1 | gene=TGME49_263070 | organism=Toxoplasma_gondii_ME49 | gene_product=CMGC kinase, CK2 family | transcript_product=CMGC kinase, CK2 family | location=TGME49_chrVIIb:827321-832243(+) | protein_length=5	5356294937	4724604893	4919100470	4986003204	4662097108	4160201309	-0.122819	0.0776758	-0.025375	0.420199	0.493532	-0.200203	-0.183485	-0.192333	0.149344	0.498636	None	None
TGME49_247470-t26_1-p1 | transcript=TGME49_247470-t26_1 | gene=TGME49_247470 | organism=Toxoplasma_gondii_ME49 | gene_product=nucleolar protein, putative | transcript_product=nucleolar protein, putative | location=TGME49_chrXII:3359532-3363829(+) | protein	3091201010	2961698307	3135099544	2906000924	3447499723	3359300094	0.0203379	-0.0273812	-0.00281398	0.478947	0.496746	0.157318	0.181659	0.169266	0.148534	0.476948	None	None
TGME49_306960-t26_1-p1 | transcript=TGME49_306960-t26_1 | gene=TGME49_306960 | organism=Toxoplasma_gondii_ME49 | gene_product=phenylalanine--tRNA ligase, beta subunit protein | transcript_product=phenylalanine--tRNA ligase, beta subunit protein | location=	4235001537	4496996756	3760101713	3715199315	3632001559	3585200323	-0.171552	-0.275462	-0.224121	0.106413	0.496746	-0.221522	-0.326799	-0.274762	0.0915432	0.422448	None	None
TGME49_309600-t26_1-p1 | transcript=TGME49_309600-t26_1 | gene=TGME49_309600 | organism=Toxoplasma_gondii_ME49 | gene_product=hypothetical protein | transcript_product=hypothetical protein | location=TGME49_chrXI:751293-759036(+) | protein_length=960 | seq	4285098476	3876398798	4323304039	4306498262	4197598513	4318505495	0.0128033	0.151765	0.0804733	0.294073	0.496746	-0.0297548	0.155764	0.0613363	0.320722	0.497005	None	None
TGME49_289380-t26_1-p1 | transcript=TGME49_289380-t26_1 | gene=TGME49_289380 | organism=Toxoplasma_gondii_ME49 | gene_product=hypothetical protein | transcript_product=hypothetical protein | location=TGME49_chrIX:3244017-3249294(+) | protein_length=921 | s	3693098513	3375799721	4758795190	4911393467	4992097806	4522897702	0.365686	0.540783	0.451942	0.00325129	0.0691749	0.434678	0.421873	0.428551	0.00756943	0.114082	None	None
TGME49_253730-t26_1-p1 | transcript=TGME49_253730-t26_1 | gene=TGME49_253730 | organism=Toxoplasma_gondii_ME49 | gene_product=importin-beta N-terminal domain-containing protein | transcript_product=importin-beta N-terminal domain-containing protein | locat	4728304135	4734997614	4242297691	4775698880	4258402512	4795197784	-0.156446	0.0123459	-0.0695207	0.30286	0.492498	-0.150965	0.0182215	-0.0638301	0.398197	0.498636	None	None
TGME49_284190-t26_1-p1 | transcript=TGME49_284190-t26_1 | gene=TGME49_284190 | organism=Toxoplasma_gondii_ME49 | gene_product=pyruvate carboxylase | transcript_product=pyruvate carboxylase | location=TGME49_chrV:2762528-2777156(-) | protein_length=1391 | s	2899998328	2772400066	2891499303	3021601470	3069600476	3047199977	-0.00423301	0.12414	0.059934	0.336877	0.496746	0.081962	0.136286	0.10876	0.235998	0.497005	None	None
TGME49_212250-t26_1-p1 | transcript=TGME49_212250-t26_1 | gene=TGME49_212250 | organism=Toxoplasma_gondii_ME49 | gene_product=XPG N-terminal domain-containing protein | transcript_product=XPG N-terminal domain-containing protein | location=TGME49_chrX:3958	2524900930	2271198621	2241600473	2323998793	2403200124	2467301483	-0.171633	0.0331425	-0.0710251	0.364121	0.496746	-0.0712313	0.119413	0.0221941	0.39882	0.497005	None	None
TGME49_299070-t26_1-p1 | transcript=TGME49_299070-t26_1 | gene=TGME49_299070 | organism=Toxoplasma_gondii_ME49 | gene_product=pyruvate kinase PyKII | transcript_product=pyruvate kinase PyKII | location=TGME49_chrIII:2206606-2210332(+) | protein_length=987	1737300914	1678500159	1601999597	1598400993	1470100920	1650500494	-0.116911	-0.0705047	-0.093911	0.364007	0.49809	-0.240731	-0.0242496	-0.130273	0.331723	0.491954	None	None
TGME49_254390-t26_1-p1 | transcript=TGME49_254390-t26_1 | gene=TGME49_254390 | organism=Toxoplasma_gondii_ME49 | gene_product=CRAL/TRIO domain-containing protein | transcript_product=CRAL/TRIO domain-containing protein | location=TGME49_chrIII:1701044-1706	6630000563	6335997104	5836603808	6408006860	6633297153	6701594029	-0.183853	0.0163017	-0.0825724	0.271174	0.492498	0.000717018	0.080916	0.040463	0.353447	0.498636	None	None
TGME49_244690-t26_1-p1 | transcript=TGME49_244690-t26_1 | gene=TGME49_244690 | organism=Toxoplasma_gondii_ME49 | gene_product=hypothetical protein | transcript_product=hypothetical protein | location=TGME49_chrVI:3452022-3453893(+) | protein_length=623 | s	2303299936	2375101254	2307899626	2357700308	2226699062	1954100158	0.00287707	-0.0106047	-0.00395118	0.481606	0.496746	-0.0487669	-0.281309	-0.16212	0.232983	0.497005	None	None
TGME49_309140-t26_1-p1 | transcript=TGME49_309140-t26_1 | gene=TGME49_309140 | organism=Toxoplasma_gondii_ME49 | gene_product=transducin beta-like protein TBL1 | transcript_product=transducin beta-like protein TBL1 | location=TGME49_chrXI:518508-525149(+)	1857498969	1670000408	1608600016	1477399634	1424499830	1537600944	-0.207448	-0.176688	-0.192784	0.178502	0.476536	-0.38259	-0.119068	-0.251777	0.143005	0.449899	None	None
TGME49_213900-t26_1-p1 | transcript=TGME49_213900-t26_1 | gene=TGME49_213900 | organism=Toxoplasma_gondii_ME49 | gene_product=regulator of chromosome condensation RCC1 | transcript_product=regulator of chromosome condensation RCC1 | location=TGME49_chrV:14	2388300921	2000300575	1965599272	2236198495	1980300057	2055499628	-0.280899	0.160763	-0.0627235	0.382565	0.496746	-0.270099	0.0392464	-0.120815	0.305651	0.497005	None	None
TGME49_235380-t26_1-p1 | transcript=TGME49_235380-t26_1 | gene=TGME49_235380 | organism=Toxoplasma_gondii_ME49 | gene_product=hypothetical protein | transcript_product=hypothetical protein | location=TGME49_chrX:4816062-4823298(-) | protein_length=583 | se	2379900966	2339399794	2090499734	2356600245	2191199529	2124999856	-0.186979	0.0105646	-0.0856685	0.332365	0.496746	-0.119111	-0.138592	-0.128721	0.290994	0.497005	None	None
TGME49_233520-t26_1-p1 | transcript=TGME49_233520-t26_1 | gene=TGME49_233520 | organism=Toxoplasma_gondii_ME49 | gene_product=ATP-dependent RNA helicase | transcript_product=ATP-dependent RNA helicase | location=TGME49_chrVIII:2690037-2693686(+) | protein_	1320000762	1245599690	1164299898	1287199969	1216799836	1159099512	-0.180945	0.0473622	-0.0655762	0.427216	0.49809	-0.117323	-0.10372	-0.11068	0.369459	0.491954	None	None
TGME49_312420-t26_1-p1 | transcript=TGME49_312420-t26_1 | gene=TGME49_312420 | organism=Toxoplasma_gondii_ME49 | gene_product=hypothetical protein | transcript_product=hypothetical protein | location=TGME49_chrXI:2670485-2675677(-) | protein_length=1086 |	1907599415	2017999010	2449199136	2512400732	2478800486	2380099198	0.360402	0.316015	0.33773	0.0201285	0.274007	0.377651	0.237951	0.307493	0.037392	0.315588	None	None
TGME49_320630-t26_1-p1 | transcript=TGME49_320630-t26_1 | gene=TGME49_320630 | organism=Toxoplasma_gondii_ME49 | gene_product=phosphotransferase enzyme family protein | transcript_product=phosphotransferase enzyme family protein | location=TGME49_chrIV:187	1045599546	1133700197	1140199718	1259100124	1182899912	1062199364	0.124854	0.15124	0.13862	0.158515	0.471737	0.177783	-0.09387	0.0428529	0.320965	0.491954	None	None
TGME49_276890-t26_1-p1 | transcript=TGME49_276890-t26_1 | gene=TGME49_276890 | organism=Toxoplasma_gondii_ME49 | gene_product=hypothetical protein | transcript_product=hypothetical protein | location=TGME49_chrXII:6874134-6881849(-) | protein_length=1174 |	1579200455	1726299582	1506799280	1656400455	1518000448	1543999312	-0.0676678	-0.0595998	-0.0634421	0.432076	0.49809	-0.0569728	-0.160879	-0.110284	0.370236	0.491954	None	None
TGME49_309570-t26_1-p1 | transcript=TGME49_309570-t26_1 | gene=TGME49_309570 | organism=Toxoplasma_gondii_ME49 | gene_product=DEAD/DEAH box helicase domain-containing protein | transcript_product=DEAD/DEAH box helicase domain-containing protein | location=	6.4658e+08	6.4132e+08	6.6823e+08	6.5791e+08	7.0314e+08	6.5018e+08	0.0474512	0.0367954	0.0421441	0.349333	0.482712	0.120743	0.0197535	0.0713104	0.310222	0.493717	None	None
TGME49_290720-t26_1-p1 | transcript=TGME49_290720-t26_1 | gene=TGME49_290720 | organism=Toxoplasma_gondii_ME49 | gene_product=vacuolar proton translocating ATPase subunit, putative | transcript_product=vacuolar proton translocating ATPase subunit, putative	3756598699	3291500804	2987598929	3190000491	4063200917	3302699084	-0.330352	-0.0451764	-0.190127	0.147699	0.496746	0.113151	0.00489799	0.0635994	0.316403	0.497005	None	None
TGME49_260310-t26_1-p1 | transcript=TGME49_260310-t26_1 | gene=TGME49_260310 | organism=Toxoplasma_gondii_ME49 | gene_product=ATP-binding cassette transporter ABC.B1 | transcript_product=ATP-binding cassette transporter ABC.B1 | location=TGME49_chrVIIb:236	4.312e+08	3.8619e+08	430349904	3.8376e+08	3.5948e+08	4.1346e+08	-0.00284177	-0.00908646	-0.0057868	0.405434	0.48252	-0.261555	0.0981075	-0.0803467	0.457576	0.491715	None	None
TGME49_320430-t26_1-p1 | transcript=TGME49_320430-t26_1 | gene=TGME49_320430 | organism=Toxoplasma_gondii_ME49 | gene_product=cell-cycle-control protein (translation regulation), putative | transcript_product=cell-cycle-control protein (translation regulat	3938700246	3554198749	3369000419	3816298574	3358500766	3415498121	-0.225344	0.102625	-0.0604583	0.387646	0.496746	-0.229818	-0.0574063	-0.145451	0.261107	0.497005	None	None
TGME49_219440-t26_1-p1 | transcript=TGME49_219440-t26_1 | gene=TGME49_219440 | organism=Toxoplasma_gondii_ME49 | gene_product=hypothetical protein | transcript_product=hypothetical protein | location=TGME49_chrXII:941715-951504(-) | protein_length=1707 | s	1754200032	1836999362	1979800063	1915800840	1987499803	1820500805	0.174458	0.0605676	0.117313	0.190234	0.489249	0.180012	-0.0130062	0.0844952	0.247771	0.488596	None	None
TGME49_234360-t26_1-p1 | transcript=TGME49_234360-t26_1 | gene=TGME49_234360 | organism=Toxoplasma_gondii_ME49 | gene_product=DNA topoisomerase I, putative | transcript_product=DNA topoisomerase I, putative | location=TGME49_chrX:4313246-4324560(+) | prote	7.9449e+08	7.1232e+08	7.9571e+08	8.28179e+08	694620038	7.4367e+08	0.00221004	0.217165	0.107809	0.23072	0.482712	-0.193457	0.0620235	-0.0669982	0.438729	0.495451	None	None
TGME49_264640-t26_1-p1 | transcript=TGME49_264640-t26_1 | gene=TGME49_264640 | organism=Toxoplasma_gondii_ME49 | gene_product=bromodomain-containing protein | transcript_product=bromodomain-containing protein | location=TGME49_chrIX:2154644-2159066(-) | pr	1252500605	1102300485	9.5675e+08	1041900001	9.8705e+08	917089720	-0.388279	-0.0812329	-0.236347	0.120258	0.471737	-0.343202	-0.265029	-0.306005	0.0886888	0.414824	None	None
TGME49_280700-t26_1-p1 | transcript=TGME49_280700-t26_1 | gene=TGME49_280700 | organism=Toxoplasma_gondii_ME49 | gene_product=arginine decarboxylase | transcript_product=arginine decarboxylase | location=TGME49_chrVIIa:163923-171562(-) | protein_length=122	3.9245e+08	3.3699e+08	4.1545e+08	4.1397e+08	4.4193e+08	389670038	0.0819849	0.296109	0.184808	0.13235	0.395061	0.170759	0.208775	0.18833	0.152195	0.36286	None	None
TGME49_289570-t26_1-p1 | transcript=TGME49_289570-t26_1 | gene=TGME49_289570 | organism=Toxoplasma_gondii_ME49 | gene_product=phosphatidylinositol transfer protein | transcript_product=phosphatidylinositol transfer protein | location=TGME49_chrIX:3310644-3	1111199648	1089099591	1072300514	1136599647	1170699317	1028500124	-0.0513666	0.0615388	0.00562304	0.409284	0.49809	0.0751643	-0.0824895	-0.000720255	0.405768	0.491954	None	None
TGME49_229640-t26_1-p1 | transcript=TGME49_229640-t26_1 | gene=TGME49_229640 | organism=Toxoplasma_gondii_ME49 | gene_product=hypothetical protein | transcript_product=hypothetical protein | location=TGME49_chrVIII:350776-359116(+) | protein_length=1274 |	3.9354e+08	4.2422e+08	4.5849e+08	4.4464e+08	5.0864e+08	3.3436e+08	0.219915	0.0676839	0.142901	0.178074	0.425358	0.369027	-0.342191	0.0436874	0.338418	0.456745	None	None
TGME49_285200-t26_1-p1 | transcript=TGME49_285200-t26_1 | gene=TGME49_285200 | organism=Toxoplasma_gondii_ME49 | gene_product=cleavage and polyadenylation specifity factor protein | transcript_product=cleavage and polyadenylation specifity factor protein |	2.3478e+08	2.6838e+08	2.6362e+08	2.6423e+08	2.4632e+08	1.5182e+08	0.166551	-0.0224085	0.0688262	0.297801	0.425507	0.0688419	-0.816428	-0.335352	0.144628	0.292024	None	None
TGME49_223760-t26_1-p1 | transcript=TGME49_223760-t26_1 | gene=TGME49_223760 | organism=Toxoplasma_gondii_ME49 | gene_product=hypothetical protein | transcript_product=hypothetical protein | location=TGME49_chrX:3602452-3609185(-) | protein_length=1588 | s	4.3509e+08	3.0759e+08	3.3958e+08	3.8262e+08	3.2263e+08	3.3761e+08	-0.35673	0.314082	-0.040226	0.4654	0.487396	-0.429892	0.133792	-0.168983	0.352811	0.44996	None	None
TGME49_265090-t26_1-p1 | transcript=TGME49_265090-t26_1 | gene=TGME49_265090 | organism=Toxoplasma_gondii_ME49 | gene_product=hypothetical protein | transcript_product=hypothetical protein | location=TGME49_chrIX:1778770-1791552(-) | protein_length=2476 |	9.215e+08	9.9097e+08	7.9876e+08	9.81961e+08	1025199871	8.89501e+08	-0.206007	-0.013164	-0.102857	0.35037	0.482712	0.153637	-0.155624	0.00167867	0.433185	0.495451	None	None
TGME49_201140-t26_1-p1 | transcript=TGME49_201140-t26_1 | gene=TGME49_201140 | organism=Toxoplasma_gondii_ME49 | gene_product=hypothetical protein | transcript_product=hypothetical protein | location=TGME49_chrVIIa:4008450-4016025(+) | protein_length=1051	1.8942e+08	1.9489e+08	1.6476e+08	1.4746e+08	1.8601e+08	1.5672e+08	-0.200206	-0.400216	-0.297874	0.16797	0.317571	-0.0260232	-0.312074	-0.163761	0.339275	0.423995	None	None
TGME49_218300-t26_1-p1 | transcript=TGME49_218300-t26_1 | gene=TGME49_218300 | organism=Toxoplasma_gondii_ME49 | gene_product=zinc finger (CCCH type) motif-containing protein | transcript_product=zinc finger (CCCH type) motif-containing protein | location=	4.3672e+08	4.159e+08	4.0363e+08	3.776e+08	4.4239e+08	4.05e+08	-0.113432	-0.139065	-0.125828	0.37735	0.480927	0.0185535	-0.0381902	-0.00884381	0.42264	0.481199	None	None
TGME49_310170-t26_1-p1 | transcript=TGME49_310170-t26_1 | gene=TGME49_310170 | organism=Toxoplasma_gondii_ME49 | gene_product=hypothetical protein | transcript_product=hypothetical protein | location=TGME49_chrXI:1109823-1112762(-) | protein_length=979 | s	177879893	1.5744e+08	1.4027e+08	162120090	1.4262e+08	1.3681e+08	-0.340761	0.0420256	-0.148137	0.358414	0.471754	-0.316065	-0.200794	-0.260341	0.218386	0.350414	None	None
TGME49_289710-t26_1-p1 | transcript=TGME49_289710-t26_1 | gene=TGME49_289710 | organism=Toxoplasma_gondii_ME49 | gene_product=AP2 domain transcription factor AP2IX-5 | transcript_product=AP2 domain transcription factor AP2IX-5 | location=TGME49_chrIX:33897	1.0481e+08	1.0203e+08	4.3208e+07	8.70121e+07	1.8926e+08	1.8977e+08	-1.26109	-0.227541	-0.658947	0.0229545	0.0781195	0.844448	0.88659	0.863831	0.000280196	0.00173886	None	None
TGME49_307860-t26_1-p1 | transcript=TGME49_307860-t26_1 | gene=TGME49_307860 | organism=Toxoplasma_gondii_ME49 | gene_product=hypothetical protein | transcript_product=hypothetical protein | location=TGME49_chrXII:451375-470721(+) | protein_length=4107 | s	1.666e+08	1.7083e+08	1.7956e+08	1.4195e+08	1.6147e+08	114400029	0.107521	-0.26565	-0.0692773	0.48127	0.491999	-0.0447567	-0.572949	-0.287595	0.189388	0.333605	None	None
TGME49_230490-t26_1-p1 | transcript=TGME49_230490-t26_1 | gene=TGME49_230490 | organism=Toxoplasma_gondii_ME49 | gene_product=phosphatidylinositol-4-phosphate 5-kinase | transcript_product=phosphatidylinositol-4-phosphate 5-kinase | location=TGME49_chrVIII	1.1813e+08	1.0776e+08	1.1022e+08	1.0477e+08	1.2726e+08	1.6127e+08	-0.0992103	-0.0402568	-0.0706683	0.494139	0.49605	0.106244	0.575768	0.348743	0.114973	0.230606	None	None
TGME49_311860-t26_1-p1 | transcript=TGME49_311860-t26_1 | gene=TGME49_311860 | organism=Toxoplasma_gondii_ME49 | gene_product=hypothetical protein | transcript_product=hypothetical protein | location=TGME49_chrXI:2321895-2332306(+) | protein_length=3213 |	3.4321e+07	2.2976e+07	4.8255e+07	4.73e+07	4.6002e+07	8.1507e+07	0.480956	1.01361	0.717042	0.0180547	0.0721519	0.40878	1.76858	1.11165	0.0037607	0.018893	None	None
TGME49_209030-t26_1-p1 | transcript=TGME49_209030-t26_1 | gene=TGME49_209030 | organism=Toxoplasma_gondii_ME49 | gene_product=actin ACT1 | transcript_product=actin ACT1 | location=TGME49_chrIb:998462-1000024(+) | protein_length=376 | sequence_SO=chromosome	50882015500	50027942743	55312035735	56504980954	50838981065	52634012733	0.120436	0.175641	0.148068	0.150226	0.492498	-0.00122067	0.0732593	0.0361846	0.363162	0.498636	None	None
TGME49_308090-t26_1-p1 | transcript=TGME49_308090-t26_1 | gene=TGME49_308090 | organism=Toxoplasma_gondii_ME49 | gene_product=rhoptry protein ROP5 | transcript_product=rhoptry protein ROP5 | location=TGME49_chrXII:566721-568370(-) | protein_length=549 | se	34675987718	37929993852	40919987107	39269959575	42225004921	41574025012	0.238863	0.0500858	0.143329	0.158252	0.492498	0.284151	0.132339	0.206837	0.0826452	0.485985	None	None
TGME49_232250-t26_1-p1 | transcript=TGME49_232250-t26_1 | gene=TGME49_232250 | organism=Toxoplasma_gondii_ME49 | gene_product=catalase | transcript_product=catalase | location=TGME49_chrVIII:1974007-1980110(-) | protein_length=502 | sequence_SO=chromosome	7052298880	6960393669	6459996606	6751608368	6176095229	6549397540	-0.126543	-0.0439319	-0.0849152	0.265666	0.492498	-0.19136	-0.0877893	-0.13898	0.237339	0.498636	None	None
TGME49_288500-t26_1-p1 | transcript=TGME49_288500-t26_1 | gene=TGME49_288500 | organism=Toxoplasma_gondii_ME49 | gene_product=FAD Malate-dehydrogenase (MDH-FAD) | transcript_product=FAD Malate-dehydrogenase (MDH-FAD) | location=TGME49_chrIX:2581064-2585255	8232494838	7149707729	7200495618	7209392400	7034494562	7392195228	-0.193211	0.0119919	-0.0941895	0.244434	0.492498	-0.226843	0.0481097	-0.092502	0.332751	0.498636	None	None
TGME49_219800-t26_1-p1 | transcript=TGME49_219800-t26_1 | gene=TGME49_219800 | organism=Toxoplasma_gondii_ME49 | gene_product=vacuolar ATP synthase subunit b, putative | transcript_product=vacuolar ATP synthase subunit b, putative | location=TGME49_chrXII:	21659000079	24770968295	25230988735	25675983181	22508985006	24297995590	0.220222	0.0517674	0.132801	0.177069	0.492498	0.055531	-0.0278114	0.0116666	0.420364	0.498636	None	None
TGME49_214350-t26_1-p1 | transcript=TGME49_214350-t26_1 | gene=TGME49_214350 | organism=Toxoplasma_gondii_ME49 | gene_product=GTP-binding protein, putative | transcript_product=GTP-binding protein, putative | location=TGME49_chrX:6260711-6264729(+) | prote	14957993404	15329000559	14679993968	14984991609	14131998597	14183996896	-0.0270636	-0.0327434	-0.0299352	0.40753	0.492498	-0.0819436	-0.111989	-0.0970706	0.322721	0.498636	None	None
TGME49_293180-t26_1-p1 | transcript=TGME49_293180-t26_1 | gene=TGME49_293180 | organism=Toxoplasma_gondii_ME49 | gene_product=NADP-specific glutamate dehydrogenase | transcript_product=NADP-specific glutamate dehydrogenase | location=TGME49_chrIa:139348-14	13466989662	12570010600	12702992169	12659000310	11575986611	11218987185	-0.0842533	0.0101769	-0.037892	0.385661	0.492498	-0.218269	-0.164025	-0.191822	0.150067	0.498636	None	None
TGME49_239490-t26_1-p1 | transcript=TGME49_239490-t26_1 | gene=TGME49_239490 | organism=Toxoplasma_gondii_ME49 | gene_product=dehydrogenase E1 component family protein | transcript_product=dehydrogenase E1 component family protein | location=TGME49_chrVI:7	5256704660	4586994522	5637999341	4915095999	5336799959	5501106691	0.101008	0.0996516	0.100373	0.243421	0.492498	0.0218107	0.262103	0.138771	0.165105	0.498636	None	None
TGME49_313080-t26_1-p1 | transcript=TGME49_313080-t26_1 | gene=TGME49_313080 | organism=Toxoplasma_gondii_ME49 | gene_product=hypothetical protein | transcript_product=hypothetical protein | location=TGME49_chrXI:3086593-3087960(-) | protein_length=455 | s	4580994750	4198197905	4346503316	4233098311	4836902496	4612096566	-0.0757905	0.0119413	-0.0331695	0.450132	0.496746	0.0784002	0.135611	0.106036	0.240506	0.497005	None	None
TGME49_222020-t26_1-p1 | transcript=TGME49_222020-t26_1 | gene=TGME49_222020 | organism=Toxoplasma_gondii_ME49 | gene_product=phosphoglycerate kinase PGKII | transcript_product=phosphoglycerate kinase PGKII | location=TGME49_chrII:761699-766846(+) | protei	8783392906	8464394752	10024987017	9789597832	11151997559	11104006975	0.190732	0.209822	0.200128	0.0797564	0.492498	0.344405	0.391547	0.367723	0.00900034	0.165962	None	None
TGME49_313010-t26_1-p1 | transcript=TGME49_313010-t26_1 | gene=TGME49_313010 | organism=Toxoplasma_gondii_ME49 | gene_product=DEAD (Asp-Glu-Ala-Asp) box polypeptide DDX6 | transcript_product=DEAD (Asp-Glu-Ala-Asp) box polypeptide DDX6 | location=TGME49_chr	4662503926	4994197022	4657895404	4786900092	4301001845	4806393894	-0.00142642	-0.0611498	-0.0320037	0.401814	0.492498	-0.116397	-0.0552827	-0.0844632	0.350691	0.498636	None	None
TGME49_262380-t26_1-p1 | transcript=TGME49_262380-t26_1 | gene=TGME49_262380 | organism=Toxoplasma_gondii_ME49 | gene_product=elongation factor Tu, putative | transcript_product=elongation factor Tu, putative | location=TGME49_chrVIIb:1315955-1319614(-) |	2867098858	3105000129	3057001228	3210898456	3142498495	3152001974	0.0924975	0.04837	0.0697198	0.316174	0.496746	0.132261	0.0216658	0.0758145	0.293534	0.497005	None	None
TGME49_256770-t26_1-p1 | transcript=TGME49_256770-t26_1 | gene=TGME49_256770 | organism=Toxoplasma_gondii_ME49 | gene_product=eukaryotic translation initiation factor 4A, isoform 3, putative | transcript_product=eukaryotic translation initiation factor 4A,	3018299593	2882000056	2879200908	3122999323	2810700869	3099401805	-0.0680469	0.115827	0.0246944	0.415189	0.496746	-0.102759	0.104872	0.00239368	0.440171	0.497005	None	None
TGME49_216790-t26_1-p1 | transcript=TGME49_216790-t26_1 | gene=TGME49_216790 | organism=Toxoplasma_gondii_ME49 | gene_product=ATP-binding cassette sub-family E member 1, putative | transcript_product=ATP-binding cassette sub-family E member 1, putative | l	1353399398	1255000189	1159200655	1218300067	1227999344	1186099238	-0.223298	-0.0427871	-0.133605	0.281653	0.49809	-0.140132	-0.0813735	-0.111539	0.367775	0.491954	None	None
TGME49_293770-t26_1-p1 | transcript=TGME49_293770-t26_1 | gene=TGME49_293770 | organism=Toxoplasma_gondii_ME49 | gene_product=chitinase-like protein CLP1 | transcript_product=chitinase-like protein CLP1 | location=TGME49_chrIa:550266-555576(+) | protein_le	7199391431	6650595990	7517201463	6827998582	7471090658	7385005781	0.0623131	0.0379741	0.0506758	0.366573	0.492498	0.0534342	0.151087	0.101148	0.228147	0.498636	None	None
TGME49_288830-t26_1-p1 | transcript=TGME49_288830-t26_1 | gene=TGME49_288830 | organism=Toxoplasma_gondii_ME49 | gene_product=NADH dehydrogenase (NDH2-II) | transcript_product=NADH dehydrogenase (NDH2-II) | location=TGME49_chrIX:2754569-2762254(+) | protei	2837099570	3002499153	2758700088	2693800473	2827498663	3072198846	-0.0404152	-0.156472	-0.0989139	0.304635	0.496746	-0.00488813	0.0330932	0.0147637	0.414231	0.497005	None	None
TGME49_254880-t26_1-p1 | transcript=TGME49_254880-t26_1 | gene=TGME49_254880 | organism=Toxoplasma_gondii_ME49 | gene_product=Alpha-galactosidase | transcript_product=Alpha-galactosidase | location=TGME49_chrIII:2003160-2010880(+) | protein_length=747 | se	1596000086	1447300618	1448799615	1509299444	1446000065	1507699978	-0.13952	0.0604778	-0.0409375	0.483809	0.49809	-0.142268	0.0589313	-0.0430679	0.492716	0.499131	None	None
TGME49_277720-t26_1-p1 | transcript=TGME49_277720-t26_1 | gene=TGME49_277720 | organism=Toxoplasma_gondii_ME49 | gene_product=GDA1/CD39 (nucleoside phosphatase) family protein | transcript_product=GDA1/CD39 (nucleoside phosphatase) family protein | locatio	5035301964	5461900859	4268401712	5287400631	4194297839	4484303525	-0.238336	-0.0468367	-0.135527	0.161847	0.492498	-0.263572	-0.284442	-0.274379	0.0620187	0.420292	None	None
TGME49_234420-t26_1-p1 | transcript=TGME49_234420-t26_1 | gene=TGME49_234420 | organism=Toxoplasma_gondii_ME49 | gene_product=ATPase, AAA family protein | transcript_product=ATPase, AAA family protein | location=TGME49_chrX:4366567-4374032(-) | protein_len	1326299986	1174899690	1154000159	1198499937	1194699993	1194499416	-0.200618	0.0286706	-0.088348	0.376187	0.49809	-0.150598	0.0238416	-0.066007	0.459771	0.495808	None	None
TGME49_229000-t26_1-p1 | transcript=TGME49_229000-t26_1 | gene=TGME49_229000 | organism=Toxoplasma_gondii_ME49 | gene_product=kelch repeat-containing protein | transcript_product=kelch repeat-containing protein | location=TGME49_chrVIII:12596-16333(-) | pr	3571499824	3717798548	4017801108	3814800377	3127101947	3335601238	0.169836	0.0371501	0.103682	0.248976	0.496746	-0.191627	-0.156442	-0.173562	0.214696	0.497005	None	None
TGME49_288860-t26_1-p1 | transcript=TGME49_288860-t26_1 | gene=TGME49_288860 | organism=Toxoplasma_gondii_ME49 | gene_product=RuvB family 2 protein | transcript_product=RuvB family 2 protein | location=TGME49_chrIX:2777345-2784866(-) | protein_length=508 |	973240458	997030634	9.1544e+08	9.90769e+08	858060502	8.2596e+08	-0.0882475	-0.00908034	-0.0476354	0.463935	0.492986	-0.181451	-0.271166	-0.226089	0.183744	0.468008	None	None
TGME49_289580-t26_1-p1 | transcript=TGME49_289580-t26_1 | gene=TGME49_289580 | organism=Toxoplasma_gondii_ME49 | gene_product=strictosidine synthase subfamily protein | transcript_product=strictosidine synthase subfamily protein | location=TGME49_chrIX:333	1594199138	1478400026	1334999280	1454799606	1320999359	1303999640	-0.255836	-0.0232021	-0.139197	0.27081	0.49809	-0.270952	-0.180919	-0.226888	0.174249	0.469996	None	None
TGME49_202200-t26_1-p1 | transcript=TGME49_202200-t26_1 | gene=TGME49_202200 | organism=Toxoplasma_gondii_ME49 | gene_product=hypothetical protein | transcript_product=hypothetical protein | location=TGME49_chrVIIa:3522799-3526928(-) | protein_length=793 |	2988898704	3064398171	3324700154	3253699567	2960700002	2878298906	0.153567	0.0864528	0.119975	0.219666	0.496746	-0.0136695	-0.0903466	-0.0519722	0.444275	0.497005	None	None
TGME49_221950-t26_1-p1 | transcript=TGME49_221950-t26_1 | gene=TGME49_221950 | organism=Toxoplasma_gondii_ME49 | gene_product=splicesome-associated protein, putative | transcript_product=splicesome-associated protein, putative | location=TGME49_chrII:72099	9.8949e+08	8.9594e+08	9.3788e+08	9.78359e+08	9.9894e+08	9.76599e+08	-0.0772102	0.126841	0.0233581	0.386988	0.489048	0.0136935	0.124187	0.0672417	0.316996	0.493717	None	None
TGME49_208590-t26_1-p1 | transcript=TGME49_208590-t26_1 | gene=TGME49_208590 | organism=Toxoplasma_gondii_ME49 | gene_product=vacuolar ATP synthase subunit 54kD, putative | transcript_product=vacuolar ATP synthase subunit 54kD, putative | location=TGME49_c	4016000802	4104699438	4020000807	3997899338	4509499359	4320104417	0.00143591	-0.038026	-0.0183748	0.484639	0.496746	0.167155	0.0737661	0.120699	0.216792	0.497005	None	None
TGME49_242660-t26_1-p1 | transcript=TGME49_242660-t26_1 | gene=TGME49_242660 | organism=Toxoplasma_gondii_ME49 | gene_product=vacuolar sorting protein 35, putative | transcript_product=vacuolar sorting protein 35, putative | location=TGME49_chrVI:2163415-2	3479502142	2792898617	2793201412	3069600476	2954998504	2808498173	-0.31687	0.136246	-0.0973933	0.307766	0.496746	-0.235625	0.00803182	-0.122009	0.303417	0.497005	None	None
TGME49_291950-t26_1-p1 | transcript=TGME49_291950-t26_1 | gene=TGME49_291950 | organism=Toxoplasma_gondii_ME49 | gene_product=RNA recognition motif-containing protein | transcript_product=RNA recognition motif-containing protein | location=TGME49_chrIX:441	2734700719	3051800103	2931701266	2967200890	3195500518	3009899512	0.100323	-0.0405458	0.0277452	0.408223	0.496746	0.224557	-0.0199363	0.100779	0.24934	0.497005	None	None
TGME49_312530-t26_1-p1 | transcript=TGME49_312530-t26_1 | gene=TGME49_312530 | organism=Toxoplasma_gondii_ME49 | gene_product=splicing factor, CC1 family protein | transcript_product=splicing factor, CC1 family protein | location=TGME49_chrXI:2765290-27674	1273699627	1648200001	1369700628	1230700576	1463499834	1303899653	0.104764	-0.421146	-0.168043	0.218395	0.49809	0.200201	-0.337749	-0.0782881	0.434525	0.491954	None	None
TGME49_262150-t26_1-p1 | transcript=TGME49_262150-t26_1 | gene=TGME49_262150 | organism=Toxoplasma_gondii_ME49 | gene_product=kelch repeat and K+ channel tetramerisation domain containing protein | transcript_product=kelch repeat and K+ channel tetramerisa	2669500886	2684599315	2553998667	2848498749	2243100536	2683800855	-0.0637904	0.0854673	0.0129772	0.442174	0.496746	-0.250938	-0.00042894	-0.119889	0.307389	0.497005	None	None
TGME49_261600-t26_1-p1 | transcript=TGME49_261600-t26_1 | gene=TGME49_261600 | organism=Toxoplasma_gondii_ME49 | gene_product=creatinase domain-containing protein | transcript_product=creatinase domain-containing protein | location=TGME49_chrVIIb:1635885-1	2985600986	2886900345	2732698479	2972800161	2828500668	2909599212	-0.127655	0.0422883	-0.0416069	0.430603	0.496746	-0.0779479	0.0112939	-0.0333838	0.483747	0.497005	None	None
TGME49_277760-t26_1-p1 | transcript=TGME49_277760-t26_1 | gene=TGME49_277760 | organism=Toxoplasma_gondii_ME49 | gene_product=adenylosuccinate lyase, putative | transcript_product=adenylosuccinate lyase, putative | location=TGME49_chrXII:6533549-6540347(+)	1432399469	1630100758	1597999535	1353599814	1574599355	1472900396	0.15774	-0.267998	-0.0531754	0.455586	0.49809	0.136429	-0.146175	-0.00707648	0.418631	0.491954	None	None
TGME49_203240-t26_1-p1 | transcript=TGME49_203240-t26_1 | gene=TGME49_203240 | organism=Toxoplasma_gondii_ME49 | gene_product=hypothetical protein | transcript_product=hypothetical protein | location=TGME49_chrVIIa:2649304-2656803(-) | protein_length=739 |	4903504052	4493597296	4517901516	4651704495	4449002169	4136202399	-0.118138	0.0498788	-0.035348	0.392618	0.492498	-0.140291	-0.119527	-0.130317	0.288074	0.497005	None	None
TGME49_305780-t26_1-p1 | transcript=TGME49_305780-t26_1 | gene=TGME49_305780 | organism=Toxoplasma_gondii_ME49 | gene_product=5-3 exoribonuclease, putative | transcript_product=5-3 exoribonuclease, putative | location=TGME49_chrIX:5571957-5581439(+) |	2281699210	1834598999	1795000155	1717900695	1629499592	1587599038	-0.345971	-0.0947703	-0.228557	0.12955	0.471737	-0.485341	-0.208454	-0.355276	0.0542409	0.357651	None	None
TGME49_202950-t26_1-p1 | transcript=TGME49_202950-t26_1 | gene=TGME49_202950 | organism=Toxoplasma_gondii_ME49 | gene_product=hypothetical protein | transcript_product=hypothetical protein | location=TGME49_chrVIIa:2923051-2935206(+) | protein_length=1414	1206900178	1415900409	1316600386	1458300465	1311099296	1544799701	0.125422	0.0425417	0.081264	0.252067	0.49809	0.119344	0.125586	0.122694	0.189394	0.472924	None	None
TGME49_308580-t26_1-p1 | transcript=TGME49_308580-t26_1 | gene=TGME49_308580 | organism=Toxoplasma_gondii_ME49 | gene_product=Lon protease family protein | transcript_product=Lon protease family protein | location=TGME49_chrXI:254701-267259(+) | protein_le	2797000208	2898399986	2883398745	2664501061	3126700950	3041199218	0.0438762	-0.121352	-0.0378412	0.439301	0.496746	0.160688	0.0693523	0.11492	0.225973	0.497005	None	None
TGME49_233190-t26_1-p1 | transcript=TGME49_233190-t26_1 | gene=TGME49_233190 | organism=Toxoplasma_gondii_ME49 | gene_product=SKIP/SNW domain-containing protein | transcript_product=SKIP/SNW domain-containing protein | location=TGME49_chrVIII:2486379-24931	8.9835e+08	7.483e+08	7.4072e+08	6.7583e+08	7.6049e+08	7.9116e+08	-0.278043	-0.146773	-0.21685	0.160894	0.482549	-0.23996	0.0802132	-0.0855606	0.404642	0.495451	None	None
TGME49_265870-t26_1-p1 | transcript=TGME49_265870-t26_1 | gene=TGME49_265870 | organism=Toxoplasma_gondii_ME49 | gene_product=pantoate-beta-alanine ligase | transcript_product=pantoate-beta-alanine ligase | location=TGME49_chrIX:1393622-1398246(-) | protei	2241701236	2523699498	2462999459	2355600350	2362899041	2338898804	0.135771	-0.0994088	0.0160093	0.43516	0.496746	0.0759198	-0.10965	-0.019372	0.486373	0.497005	None	None
TGME49_305040-t26_1-p1 | transcript=TGME49_305040-t26_1 | gene=TGME49_305040 | organism=Toxoplasma_gondii_ME49 | gene_product=HEAT repeat-containing protein | transcript_product=HEAT repeat-containing protein | location=TGME49_chrIX:5185751-5200608(-) | pr	7.5993e+08	7.9786e+08	7.5192e+08	7.3474e+08	8.719e+08	8.4199e+08	-0.0152693	-0.118763	-0.0673321	0.422572	0.492913	0.19797	0.0775405	0.137505	0.210112	0.493717	None	None
TGME49_318140-t26_1-p1 | transcript=TGME49_318140-t26_1 | gene=TGME49_318140 | organism=Toxoplasma_gondii_ME49 | gene_product=SART-1 family protein | transcript_product=SART-1 family protein | location=TGME49_chrIV:1527211-1535369(+) | protein_length=861 |	1244699230	1376000513	1100800465	1078100194	1232100657	1119499988	-0.177109	-0.351731	-0.266114	0.0891022	0.464212	-0.0146612	-0.297305	-0.156109	0.284511	0.491954	None	None
TGME49_232380-t26_1-p1 | transcript=TGME49_232380-t26_1 | gene=TGME49_232380 | organism=Toxoplasma_gondii_ME49 | gene_product=WD domain, G-beta repeat-containing protein | transcript_product=WD domain, G-beta repeat-containing protein | location=TGME49_chr	1657699564	1871700558	1495599694	1644999921	1607800580	1617400841	-0.148374	-0.186167	-0.168275	0.217997	0.49809	-0.0440579	-0.21051	-0.129911	0.332406	0.491954	None	None
TGME49_249170-t26_1-p1 | transcript=TGME49_249170-t26_1 | gene=TGME49_249170 | organism=Toxoplasma_gondii_ME49 | gene_product=Ras family protein | transcript_product=Ras family protein | location=TGME49_chrXII:4351206-4360876(+) | protein_length=771 | sequ	4.4783e+08	4.4618e+08	4.6573e+08	4.3005e+08	507249866	479479864	0.0564308	-0.0530132	0.00284604	0.390128	0.48252	0.179241	0.103544	0.141882	0.202961	0.400231	None	None
TGME49_293320-t26_1-p1 | transcript=TGME49_293320-t26_1 | gene=TGME49_293320 | organism=Toxoplasma_gondii_ME49 | gene_product=hypothetical protein | transcript_product=hypothetical protein | location=TGME49_chrIa:247206-260229(+) | protein_length=1857 | se	1154000159	1118000212	990510083	1087699499	975470278	1309500372	-0.220215	-0.0396083	-0.128496	0.291739	0.49809	-0.242168	0.227844	0.00820111	0.387887	0.491954	None	None
TGME49_270220-t26_1-p1 | transcript=TGME49_270220-t26_1 | gene=TGME49_270220 | organism=Toxoplasma_gondii_ME49 | gene_product=hypothetical protein | transcript_product=hypothetical protein | location=TGME49_chrVIII:5326644-5330962(+) | protein_length=1296	5.137e+08	575819655	4.6644e+08	5.4446e+08	500309902	4.3675e+08	-0.138982	-0.0806625	-0.107834	0.409145	0.48252	-0.0380046	-0.397744	-0.216796	0.24754	0.444405	None	None
TGME49_320030-t26_1-p1 | transcript=TGME49_320030-t26_1 | gene=TGME49_320030 | organism=Toxoplasma_gondii_ME49 | gene_product=hypothetical protein | transcript_product=hypothetical protein | location=TGME49_chrIV:568593-570851(+) | protein_length=752 | seq	4.8966e+08	4.741e+08	5.1181e+08	5.4086e+08	4.9645e+08	4.5068e+08	0.0637136	0.189728	0.127039	0.197712	0.432259	0.019815	-0.0728765	-0.0250276	0.449525	0.49018	None	None
TGME49_237520-t26_1-p1 | transcript=TGME49_237520-t26_1 | gene=TGME49_237520 | organism=Toxoplasma_gondii_ME49 | gene_product=hypothetical protein | transcript_product=hypothetical protein | location=TGME49_chrX:5948070-5951513(-) | protein_length=1147 | s	1304599725	1348200775	1045100633	1249500406	1132399954	1190899502	-0.31972	-0.109608	-0.209092	0.154896	0.471737	-0.203999	-0.178795	-0.191096	0.226204	0.487009	None	None
TGME49_294330-t26_1-p1 | transcript=TGME49_294330-t26_1 | gene=TGME49_294330 | organism=Toxoplasma_gondii_ME49 | gene_product=EGF family domain-containing protein | transcript_product=EGF family domain-containing protein | location=TGME49_chrIa:802883-8086	6.0312e+08	6.3458e+08	7.4431e+08	6.754e+08	6.7499e+08	7.1203e+08	0.303053	0.0898182	0.197618	0.11232	0.444112	0.162082	0.165805	0.163929	0.176159	0.465683	None	None
TGME49_313830-t26_1-p1 | transcript=TGME49_313830-t26_1 | gene=TGME49_313830 | organism=Toxoplasma_gondii_ME49 | gene_product=AARP2CN (NUC121) domain-containing protein | transcript_product=AARP2CN (NUC121) domain-containing protein | location=TGME49_chrXI	6.3161e+08	4.9352e+08	478039891	3.9572e+08	5.4351e+08	3.6286e+08	-0.401247	-0.317983	-0.364	0.0796873	0.326874	-0.216234	-0.44229	-0.310938	0.140192	0.360038	None	None
TGME49_246600-t26_1-p1 | transcript=TGME49_246600-t26_1 | gene=TGME49_246600 | organism=Toxoplasma_gondii_ME49 | gene_product=ABC1 family protein | transcript_product=ABC1 family protein | location=TGME49_chrXII:2875544-2881537(+) | protein_length=1900 | s	9.1178e+08	8.98821e+08	7.7045e+08	7.9237e+08	9.5915e+08	6.8236e+08	-0.242725	-0.181665	-0.212048	0.167212	0.482549	0.072966	-0.396818	-0.141184	0.30765	0.493717	None	None
TGME49_215700-t26_1-p1 | transcript=TGME49_215700-t26_1 | gene=TGME49_215700 | organism=Toxoplasma_gondii_ME49 | gene_product=phosphatidylinositol 3- and 4-kinase | transcript_product=phosphatidylinositol 3- and 4-kinase | location=TGME49_chrX:7100087-7114	2.9076e+08	2.4222e+08	1.8818e+08	1.8879e+08	1.8888e+08	1.3154e+08	-0.625304	-0.358034	-0.497261	0.03916	0.121511	-0.618795	-0.874158	-0.728448	0.00557282	0.02224	None	None
TGME49_208340-t26_1-p1 | transcript=TGME49_208340-t26_1 | gene=TGME49_208340 | organism=Toxoplasma_gondii_ME49 | gene_product=hypothetical protein | transcript_product=hypothetical protein | location=TGME49_chrIb:614107-622612(+) | protein_length=1285 | se	6.5912e+07	5.9226e+07	4.6147e+07	5.2871e+07	6.4457e+07	6.5128e+07	-0.506046	-0.161173	-0.331408	0.221132	0.360302	-0.0315553	0.134153	0.0491505	0.368775	0.448413	None	None
TGME49_316400-t26_1-p1 | transcript=TGME49_316400-t26_1 | gene=TGME49_316400 | organism=Toxoplasma_gondii_ME49 | gene_product=alpha tubulin TUBA1 | transcript_product=alpha tubulin TUBA1 | location=TGME49_chrXI:5274572-5276593(+) | protein_length=453 | seq	98336881254	90164111874	106460000000	99756057255	105980000000	103520000000	0.114506	0.14585	0.129583	0.183092	0.492498	0.107986	0.199282	0.152376	0.145392	0.498636	None	None
TGME49_249270-t26_1-p1 | transcript=TGME49_249270-t26_1 | gene=TGME49_249270 | organism=Toxoplasma_gondii_ME49 | gene_product=protein disulfide isomerase-related protein (provisional), putative | transcript_product=protein disulfide isomerase-related prote	13965987911	13343004711	12947009682	12796983133	11806999583	12657996182	-0.109291	-0.0602757	-0.0851334	0.265156	0.492498	-0.24225	-0.0760267	-0.158638	0.202028	0.498636	None	None
TGME49_313140-t26_1-p1 | transcript=TGME49_313140-t26_1 | gene=TGME49_313140 | organism=Toxoplasma_gondii_ME49 | gene_product=isocitrate dehydrogenase | transcript_product=isocitrate dehydrogenase | location=TGME49_chrXI:3132487-3138372(-) | protein_length	10880992880	9763695259	10350996394	10348998610	11000991608	10859005356	-0.0720345	0.0839845	0.0038594	0.497172	0.499427	0.0158214	0.153373	0.0825102	0.263806	0.498636	None	None
TGME49_222220-t26_1-p1 | transcript=TGME49_222220-t26_1 | gene=TGME49_222220 | organism=Toxoplasma_gondii_ME49 | gene_product=alveolin domain containing intermediate filament IMC7 | transcript_product=alveolin domain containing intermediate filament IMC7 |	22511008677	19425988774	20187007016	22060994978	31688990152	30197962212	-0.157197	0.183502	0.010659	0.477839	0.494561	0.493326	0.636428	0.561376	0.000197866	0.0104374	None	None
TGME49_285980-t26_1-p1 | transcript=TGME49_285980-t26_1 | gene=TGME49_285980 | organism=Toxoplasma_gondii_ME49 | gene_product=glucosephosphate-mutase GPM1 | transcript_product=glucosephosphate-mutase GPM1 | location=TGME49_chrV:2088588-2097731(-) | protein	11693998708	11756003809	10743992314	11490993975	11285006528	10937009746	-0.122228	-0.0328916	-0.0767494	0.285105	0.492498	-0.0513551	-0.104167	-0.0775875	0.366305	0.498636	None	None
TGME49_220270-t26_1-p1 | transcript=TGME49_220270-t26_1 | gene=TGME49_220270 | organism=Toxoplasma_gondii_ME49 | gene_product=alveolin domain containing intermediate filament IMC6 | transcript_product=alveolin domain containing intermediate filament IMC6 |	6721807529	6888694270	7515492271	8476601245	7582800486	7274901705	0.160998	0.29922	0.232605	0.0506788	0.465399	0.173849	0.0786823	0.126462	0.184363	0.498636	None	None
TGME49_235970-t26_1-p1 | transcript=TGME49_235970-t26_1 | gene=TGME49_235970 | organism=Toxoplasma_gondii_ME49 | gene_product=eukaryotic initiation factor-2 gamma, putative | transcript_product=eukaryotic initiation factor-2 gamma, putative | location=TGME	4428205449	4378999386	4405804773	4445897605	4466104250	4848503655	-0.00731511	0.021869	0.00726897	0.455426	0.496746	0.0122911	0.146896	0.0807824	0.284457	0.497005	None	None
TGME49_305860-t26_1-p1 | transcript=TGME49_305860-t26_1 | gene=TGME49_305860 | organism=Toxoplasma_gondii_ME49 | gene_product=calcium-dependent protein kinase CDPK3 | transcript_product=calcium-dependent protein kinase CDPK3 | location=TGME49_chrIX:5629850	1694200033	1612100092	1686800076	1669399977	1612400635	1704300418	-0.00631189	0.0503608	0.0215972	0.37372	0.49809	-0.0713362	0.0801736	0.00452694	0.395225	0.491954	None	None
TGME49_283850-t26_1-p1 | transcript=TGME49_283850-t26_1 | gene=TGME49_283850 | organism=Toxoplasma_gondii_ME49 | gene_product=peptidyl-prolyl cis-trans isomerase | transcript_product=peptidyl-prolyl cis-trans isomerase | location=TGME49_chrV:2914078-292131	1510199640	1478099056	1484699252	1516800791	1526699132	1437799197	-0.0245539	0.0372664	0.00635481	0.407636	0.49809	0.0156627	-0.0398442	-0.0115241	0.427685	0.491954	None	None
TGME49_310750-t26_1-p1 | transcript=TGME49_310750-t26_1 | gene=TGME49_310750 | organism=Toxoplasma_gondii_ME49 | gene_product=emp24/gp25L/p24 family protein | transcript_product=emp24/gp25L/p24 family protein | location=TGME49_chrXI:1569488-1573498(+) | pr	4360097518	4430196396	4052798240	4215600845	4088900199	4456101407	-0.10542	-0.0716175	-0.0882813	0.326815	0.496746	-0.0926182	0.00840887	-0.0408157	0.467925	0.497005	None	None
TGME49_209150-t26_1-p1 | transcript=TGME49_209150-t26_1 | gene=TGME49_209150 | organism=Toxoplasma_gondii_ME49 | gene_product=non-proton pumping type-II NADH dehydrogenase I | transcript_product=non-proton pumping type-II NADH dehydrogenase I | location=TG	3917801909	3995901912	3650598253	3802398572	3453000871	3815698216	-0.101887	-0.071595	-0.0865085	0.330577	0.496746	-0.182127	-0.0665513	-0.122604	0.302305	0.497005	None	None
TGME49_308860-t26_1-p1 | transcript=TGME49_308860-t26_1 | gene=TGME49_308860 | organism=Toxoplasma_gondii_ME49 | gene_product=hypothetical protein | transcript_product=hypothetical protein | location=TGME49_chrXI:304612-308195(-) | protein_length=654 | seq	1865300032	1561200350	1560700936	1477700462	1339700586	1276199336	-0.257079	-0.0792551	-0.173309	0.209498	0.49809	-0.477091	-0.290526	-0.389014	0.0374993	0.281341	None	None
TGME49_232130-t26_1-p1 | transcript=TGME49_232130-t26_1 | gene=TGME49_232130 | organism=Toxoplasma_gondii_ME49 | gene_product=hypothetical protein | transcript_product=hypothetical protein | location=TGME49_chrVIII:1881330-1883888(+) | protein_length=446 |	1855900964	2078599672	1999700353	1996699307	1965300448	1785499675	0.107614	-0.0579694	0.0225082	0.420198	0.496746	0.0825722	-0.219132	-0.0689251	0.453754	0.495808	None	None
TGME49_293440-t26_1-p1 | transcript=TGME49_293440-t26_1 | gene=TGME49_293440 | organism=Toxoplasma_gondii_ME49 | gene_product=hypothetical protein | transcript_product=hypothetical protein | location=TGME49_chrIa:321363-322979(-) | protein_length=538 | seq	1831499439	1822800784	1618100224	1905300749	1704399562	1661100028	-0.178631	0.0638312	-0.0525953	0.45692	0.49809	-0.103683	-0.133915	-0.118667	0.353899	0.491954	None	None
TGME49_270550-t26_1-p1 | transcript=TGME49_270550-t26_1 | gene=TGME49_270550 | organism=Toxoplasma_gondii_ME49 | gene_product=gamma-glutamyl phosphate reductase, putative | transcript_product=gamma-glutamyl phosphate reductase, putative | location=TGME49_c	2390799817	2349199881	2160900532	2333299367	1932800181	2132398634	-0.145803	-0.0097943	-0.0767873	0.351499	0.496746	-0.306609	-0.139609	-0.2214	0.147779	0.476948	None	None
TGME49_275802-t26_1-p1 | transcript=TGME49_275802-t26_1 | gene=TGME49_275802 | organism=Toxoplasma_gondii_ME49 | gene_product=SRP72 RNA-binding domain-containing protein | transcript_product=SRP72 RNA-binding domain-containing protein | location=TGME49_chr	5.8955e+08	5.9636e+08	4.8208e+08	531169902	5.358e+08	491360190	-0.289853	-0.166744	-0.226563	0.219032	0.443879	-0.137591	-0.278711	-0.206736	0.26115	0.450008	None	None
TGME49_274190-t26_1-p1 | transcript=TGME49_274190-t26_1 | gene=TGME49_274190 | organism=Toxoplasma_gondii_ME49 | gene_product=eukaryotic initiation factor 2B epsilon subunit, putative | transcript_product=eukaryotic initiation factor 2B epsilon subunit, pu	1259200005	1128299311	1216899579	1093500059	1164099808	1076200483	-0.0492617	-0.0451601	-0.047315	0.469082	0.49809	-0.113167	-0.0681202	-0.091682	0.407295	0.491954	None	None
TGME49_216810-t26_1-p1 | transcript=TGME49_216810-t26_1 | gene=TGME49_216810 | organism=Toxoplasma_gondii_ME49 | gene_product=5-nucleotidase, C-terminal domain-containing protein | transcript_product=5-nucleotidase, C-terminal domain-containing protein |	8.3315e+08	717579703	7.9285e+08	8.2493e+08	8.2535e+08	7.3894e+08	-0.0714488	0.200898	0.0609863	0.312999	0.482712	-0.0135489	0.0422407	0.0125349	0.413229	0.495451	None	None
TGME49_209280-t26_1-p1 | transcript=TGME49_209280-t26_1 | gene=TGME49_209280 | organism=Toxoplasma_gondii_ME49 | gene_product=hypothetical protein | transcript_product=hypothetical protein | location=TGME49_chrIb:1178911-1188011(+) | protein_length=1600 |	6.8302e+08	680369614	6.8895e+08	6.236e+08	6.5697e+08	7.0708e+08	0.012454	-0.125525	-0.0547392	0.448948	0.492913	-0.0559889	0.0554483	0.00069706	0.434998	0.495451	None	None
TGME49_267800-t26_1-p1 | transcript=TGME49_267800-t26_1 | gene=TGME49_267800 | organism=Toxoplasma_gondii_ME49 | gene_product=dynamin-related protein DRPA | transcript_product=dynamin-related protein DRPA | location=TGME49_chrIX:346566-356769(+) | protein_	7.5953e+08	7.2866e+08	812759487	7.1267e+08	6.5874e+08	7.3924e+08	0.0976098	-0.0319713	0.0356065	0.362291	0.483819	-0.20501	0.0207598	-0.0900164	0.396556	0.495451	None	None
TGME49_316900-t26_1-p1 | transcript=TGME49_316900-t26_1 | gene=TGME49_316900 | organism=Toxoplasma_gondii_ME49 | gene_product=Sas10 C-terminal domain-containing protein | transcript_product=Sas10 C-terminal domain-containing protein | location=TGME49_chrXI	2.388e+08	2.4897e+08	2.5896e+08	2.7251e+08	2.8971e+08	2.4095e+08	0.116507	0.12989	0.123272	0.225919	0.405022	0.277392	-0.0469824	0.12083	0.223693	0.376163	None	None
TGME49_265840-t26_1-p1 | transcript=TGME49_265840-t26_1 | gene=TGME49_265840 | organism=Toxoplasma_gondii_ME49 | gene_product=hypothetical protein | transcript_product=hypothetical protein | location=TGME49_chrIX:1418195-1425500(+) | protein_length=1338 |	1758900341	1827199287	1832400412	1657399342	1609499856	1525000578	0.0590316	-0.14064	-0.0392477	0.487715	0.49809	-0.127959	-0.260615	-0.193996	0.221694	0.482774	None	None
TGME49_304520-t26_1-p1 | transcript=TGME49_304520-t26_1 | gene=TGME49_304520 | organism=Toxoplasma_gondii_ME49 | gene_product=hypothetical protein | transcript_product=hypothetical protein | location=TGME49_chrVIIa:533507-546136(+) | protein_length=1015 |	4.7686e+08	4.3162e+08	3.8788e+08	6.5882e+08	2742401656	9.29099e+08	-0.297336	0.609092	0.203876	0.114489	0.379176	2.52046	1.10368	2.01105	0	0	None	UP
TGME49_297420-t26_1-p1 | transcript=TGME49_297420-t26_1 | gene=TGME49_297420 | organism=Toxoplasma_gondii_ME49 | gene_product=beta-tubulin cofactor D, putative | transcript_product=beta-tubulin cofactor D, putative | location=TGME49_chrII:1758976-1769905(-	1143100678	1194900604	1218499808	1037500042	1072399755	1149900348	0.0920837	-0.203615	-0.0514611	0.45953	0.49809	-0.0919984	-0.0553186	-0.07312	0.445122	0.491954	None	None
TGME49_272640-t26_1-p1 | transcript=TGME49_272640-t26_1 | gene=TGME49_272640 | organism=Toxoplasma_gondii_ME49 | gene_product=eukaryotic initiation factor-2B, epsilon subunit, putative | transcript_product=eukaryotic initiation factor-2B, epsilon subunit,	1053099349	9.7627e+08	8.56949e+08	1225200368	8.51511e+08	8.9511e+08	-0.297079	0.327397	0.037004	0.359507	0.483819	-0.306112	-0.125036	-0.2161	0.196474	0.490603	None	None
TGME49_261050-t26_1-p1 | transcript=TGME49_261050-t26_1 | gene=TGME49_261050 | organism=Toxoplasma_gondii_ME49 | gene_product=RNB family domain-containing protein | transcript_product=RNB family domain-containing protein | location=TGME49_chrVIIb:1885595-1	8.655e+08	8.544e+08	7.3341e+08	8.4543e+08	7.5355e+08	7.9827e+08	-0.238646	-0.0152103	-0.123301	0.310976	0.482712	-0.1995	-0.0978752	-0.148075	0.296367	0.493717	None	None
TGME49_205500-t26_1-p1 | transcript=TGME49_205500-t26_1 | gene=TGME49_205500 | organism=Toxoplasma_gondii_ME49 | gene_product=hypothetical protein | transcript_product=hypothetical protein | location=TGME49_chrVIIa:1366359-1373406(+) | protein_length=1037	4.7519e+08	4.3279e+08	3.3106e+08	4.1328e+08	3.5947e+08	4.0136e+08	-0.520231	-0.0664068	-0.285957	0.147212	0.395061	-0.401327	-0.108422	-0.254112	0.20054	0.400231	None	None
TGME49_252210-t26_1-p1 | transcript=TGME49_252210-t26_1 | gene=TGME49_252210 | organism=Toxoplasma_gondii_ME49 | gene_product=pentatricopeptide repeat domain-containing protein | transcript_product=pentatricopeptide repeat domain-containing protein | locat	2.3537e+08	2.2731e+08	2.3169e+08	2.488e+08	2.4218e+08	2.7624e+08	-0.0226488	0.129836	0.0542464	0.318682	0.438448	0.0409196	0.279764	0.163047	0.177358	0.347291	None	None
TGME49_218070-t26_1-p1 | transcript=TGME49_218070-t26_1 | gene=TGME49_218070 | organism=Toxoplasma_gondii_ME49 | gene_product=hypothetical protein | transcript_product=hypothetical protein | location=TGME49_chrXII:1729307-1737254(-) | protein_length=1745 |	2.5847e+08	2.9591e+08	2.247e+08	259280041	2.2782e+08	2.3408e+08	-0.201248	-0.190032	-0.195125	0.293332	0.425507	-0.181102	-0.33644	-0.261646	0.229211	0.376163	None	None
TGME49_222230-t26_1-p1 | transcript=TGME49_222230-t26_1 | gene=TGME49_222230 | organism=Toxoplasma_gondii_ME49 | gene_product=hypothetical protein | transcript_product=hypothetical protein | location=TGME49_chrII:973850-982577(-) | protein_length=2493 | se	4.3431e+08	3.4682e+08	2.9104e+08	320850106	2.9807e+08	2.804e+08	-0.576049	-0.111987	-0.351207	0.119198	0.325858	-0.54105	-0.305386	-0.431272	0.0796794	0.241075	None	None
TGME49_294860-t26_1-p1 | transcript=TGME49_294860-t26_1 | gene=TGME49_294860 | organism=Toxoplasma_gondii_ME49 | gene_product=hypothetical protein | transcript_product=hypothetical protein | location=TGME49_chrIa:1222119-1231108(+) | protein_length=2457 |	1.7936e+08	1.2583e+08	1.5355e+08	1.3075e+08	8.6472e+07	8.9979e+07	-0.222946	0.0549524	-0.10156	0.430062	0.485096	-1.04111	-0.477776	-0.779619	0.0132539	0.043481	None	None
TGME49_241880-t26_1-p1 | transcript=TGME49_241880-t26_1 | gene=TGME49_241880 | organism=Toxoplasma_gondii_ME49 | gene_product=35-cyclic nucleotide phosphodiesterase domain-containing protein | transcript_product=35-cyclic nucleotide phosphodiesterase d	3.7241e+08	2.9768e+08	2.9131e+08	3.1617e+08	3.1432e+08	284899980	-0.353373	0.0866858	-0.141047	0.373139	0.468275	-0.243702	-0.063017	-0.160463	0.36531	0.44996	None	None
TGME49_304720-t26_1-p1 | transcript=TGME49_304720-t26_1 | gene=TGME49_304720 | organism=Toxoplasma_gondii_ME49 | gene_product=hypothetical protein | transcript_product=hypothetical protein | location=TGME49_chrVIIa:650529-671237(+) | protein_length=6036 |	2.9284e+08	8.7363e+07	2.4224e+08	1.6432e+08	2.0893e+07	9.3913e+07	-0.272758	0.904543	0.0961774	0.269119	0.417555	-3.72597	0.102782	-1.70015	2.74832e-07	2.31958e-06	None	None
TGME49_240380-t26_1-p1 | transcript=TGME49_240380-t26_1 | gene=TGME49_240380 | organism=Toxoplasma_gondii_ME49 | gene_product=hypothetical protein | transcript_product=hypothetical protein | location=TGME49_chrVI:1217424-1243175(+) | protein_length=4956 |	2.187e+08	1.1878e+08	4.5864e+07	2.4979e+08	1.9193e+08	1.7974e+08	-2.23152	1.06675	-0.189614	0.298483	0.437361	-0.187149	0.592155	0.13798	0.235659	0.361901	None	None
TGME49_223610-t26_1-p1 | transcript=TGME49_223610-t26_1 | gene=TGME49_223610 | organism=Toxoplasma_gondii_ME49 | gene_product=hypothetical protein | transcript_product=hypothetical protein | location=TGME49_chrX:3697080-3701807(-) | protein_length=1297 | s	7.3903e+07	1.9122e+08	152870076	152929911	2.0186e+08	1.271e+08	1.03965	-0.32068	0.204398	0.147142	0.290158	1.43328	-0.584217	0.307926	0.0870001	0.209678	None	None
TGME49_268176-t26_1-p1 | transcript=TGME49_268176-t26_1 | gene=TGME49_268176 | organism=Toxoplasma_gondii_ME49 | gene_product=hypothetical protein | transcript_product=hypothetical protein | location=TGME49_chrVIII:6668429-6671260(+) | protein_length=701 |	1.2285e+08	1.2086e+08	1.5547e+08	1.6869e+08	1.4489e+08	1.4142e+08	0.337547	0.478026	0.408439	0.0310413	0.100765	0.235692	0.224348	0.229643	0.200567	0.325726	None	None
TGME49_262780-t26_1-p1 | transcript=TGME49_262780-t26_1 | gene=TGME49_262780 | organism=Toxoplasma_gondii_ME49 | gene_product=FHA domain-containing protein | transcript_product=FHA domain-containing protein | location=TGME49_chrVIIb:1023157-1031571(-) | pr	4.9006e+08	3.5885e+08	398619870	2.6756e+08	5.2118e+08	2.7757e+08	-0.297342	-0.422295	-0.348711	0.0906266	0.338446	0.0885885	-0.368959	-0.0875293	0.445576	0.488397	None	None
TGME49_201250-t26_1-p1 | transcript=TGME49_201250-t26_1 | gene=TGME49_201250 | organism=Toxoplasma_gondii_ME49 | gene_product=histone lysine methyltransferase, SET, putative | transcript_product=histone lysine methyltransferase, SET, putative | location=TG	1.0227e+08	5.3745e+07	9.4613e+07	1.1718e+08	1.7234e+08	1.3067e+08	-0.111259	1.11167	0.43585	0.0453756	0.132976	0.745273	1.26093	0.943623	0.00133615	0.00587349	None	None
TGME49_234250-t26_1-p1 | transcript=TGME49_234250-t26_1 | gene=TGME49_234250 | organism=Toxoplasma_gondii_ME49 | gene_product=hypothetical protein | transcript_product=hypothetical protein | location=TGME49_chrX:4236367-4252113(-) | protein_length=2276 | s	7.3457e+07	6.2844e+07	4.3817e+07	5.5252e+07	5.665e+07	6.7914e+07	-0.733705	-0.182967	-0.451982	0.136157	0.276242	-0.36718	0.109686	-0.12681	0.479244	0.48499	None	None
TGME49_224270-t26_1-p1 | transcript=TGME49_224270-t26_1 | gene=TGME49_224270 | organism=Toxoplasma_gondii_ME49 | gene_product=hypothetical protein | transcript_product=hypothetical protein | location=TGME49_chrX:3139707-3150904(-) | protein_length=3378 | s	3.44971e+07	1.0416e+08	2.0599e+08	1.0771e+08	1.0193e+08	1.3723e+08	2.54732	0.047946	1.16565	1.66478e-05	0.000146362	1.52692	0.393375	0.772788	0.00646941	0.0245954	None	None
TGME49_206430-t26_1-p1 | transcript=TGME49_206430-t26_1 | gene=TGME49_206430 | organism=Toxoplasma_gondii_ME49 | gene_product=formin FRM1 | transcript_product=formin FRM1 | location=TGME49_chrVIIa:973851-990948(-) | protein_length=5009 | sequence_SO=chromo	3.77392e+07	7.33398e+06	1.7443e+08	1.326e+08	2.09929e+07	1.0396e+08	2.18207	4.01987	2.71146	0	0	-0.807256	3.60179	1.4089	0.00043916	0.00363384	UP	None
TGME49_248510-t26_1-p1 | transcript=TGME49_248510-t26_1 | gene=TGME49_248510 | organism=Toxoplasma_gondii_ME49 | gene_product=hypothetical protein | transcript_product=hypothetical protein | location=TGME49_chrXII:3895882-3935995(-) | protein_length=11933	9.90219e+07	4.56464e+07	7.7783e+07	4.9122e+07	5.4055e+07	7.2445e+07	-0.344768	0.103904	-0.186076	0.355181	0.454201	-0.857394	0.651094	-0.189159	0.424955	0.469453	None	None
TGME49_255700-t26_1-p1 | transcript=TGME49_255700-t26_1 | gene=TGME49_255700 | organism=Toxoplasma_gondii_ME49 | gene_product=hypothetical protein | transcript_product=hypothetical protein | location=TGME49_chrVIIb:4712094-4726257(-) | protein_length=3696	6.0391e+07	7.7849e+07	1.43315e+07	7.8841e+07	2.70789e+07	5.34887e+07	-2.00895	0.0180622	-0.55866	0.0823917	0.209689	-1.11917	-0.530374	-0.755851	0.0754899	0.186297	None	None
TGME49_309120-t26_1-p1 | transcript=TGME49_309120-t26_1 | gene=TGME49_309120 | organism=Toxoplasma_gondii_ME49 | gene_product=ribosomal protein RPL4 | transcript_product=ribosomal protein RPL4 | location=TGME49_chrXI:513855-515201(-) | protein_length=448 |	93103112747	89840935556	83442075942	92817983437	91399097995	84431031627	-0.158053	0.0470309	-0.0536962	0.343346	0.492498	-0.0266491	-0.0895982	-0.0572192	0.413782	0.498636	None	None
TGME49_201780-t26_1-p1 | transcript=TGME49_201780-t26_1 | gene=TGME49_201780 | organism=Toxoplasma_gondii_ME49 | gene_product=microneme protein MIC2 | transcript_product=microneme protein MIC2 | location=TGME49_chrVIIa:3794121-3797385(-) | protein_length=7	13045013522	12092015849	15488999458	16479014188	16855003616	16315991697	0.24773	0.446547	0.346789	0.00709201	0.212996	0.369645	0.432191	0.400064	0.0052003	0.121918	None	None
TGME49_227360-t26_1-p1 | transcript=TGME49_227360-t26_1 | gene=TGME49_227360 | organism=Toxoplasma_gondii_ME49 | gene_product=ribosomal protein RPL3 | transcript_product=ribosomal protein RPL3 | location=TGME49_chrX:994273-996966(-) | protein_length=389 |	42526973894	34518002845	29734996836	35614987724	29817981791	31974992633	-0.516203	0.0451343	-0.237507	0.0432527	0.434586	-0.512176	-0.110401	-0.318243	0.0355593	0.38477	None	None
TGME49_294200-t26_1-p1 | transcript=TGME49_294200-t26_1 | gene=TGME49_294200 | organism=Toxoplasma_gondii_ME49 | gene_product=glucose-6-phosphate 1-dehydrogenase | transcript_product=glucose-6-phosphate 1-dehydrogenase | location=TGME49_chrIa:698240-705095	8685792155	8011099008	9805089386	10118006744	9696904750	10331992023	0.174856	0.336819	0.254833	0.0361824	0.391512	0.158844	0.366992	0.262458	0.0422058	0.395226	None	None
TGME49_309752-t26_1-p1 | transcript=TGME49_309752-t26_1 | gene=TGME49_309752 | organism=Toxoplasma_gondii_ME49 | gene_product=succinate-Coenzyme A ligase, beta subunit, putative | transcript_product=succinate-Coenzyme A ligase, beta subunit, putative | loc	1414800145	1231099274	1278800316	1370099072	1316099176	1306800669	-0.14571	0.154227	0.00163351	0.418296	0.49809	-0.104228	0.0860012	-0.0125803	0.429841	0.491954	None	None
TGME49_205510-t26_1-p1 | transcript=TGME49_205510-t26_1 | gene=TGME49_205510 | organism=Toxoplasma_gondii_ME49 | gene_product=nucleolar protein 5, putative | transcript_product=nucleolar protein 5, putative | location=TGME49_chrVIIa:1360707-1364682(-) | pr	4469400186	5208900585	4972600220	4835700435	4530198703	5132705890	0.15389	-0.107235	0.0192452	0.453506	0.493532	0.0194873	-0.0212538	-0.0022961	0.453796	0.498636	None	None
TGME49_300310-t26_1-p1 | transcript=TGME49_300310-t26_1 | gene=TGME49_300310 | organism=Toxoplasma_gondii_ME49 | gene_product=26S proteasome regulatory subunit, S6a family AAA ATpase | transcript_product=26S proteasome regulatory subunit, S6a family AAA AT	5189406901	5434098670	4822803499	5630193117	4865803193	4714596485	-0.105679	0.0511354	-0.0233386	0.425884	0.493532	-0.0928669	-0.204852	-0.149055	0.218833	0.498636	None	None
TGME49_267080-t26_1-p1 | transcript=TGME49_267080-t26_1 | gene=TGME49_267080 | organism=Toxoplasma_gondii_ME49 | gene_product=26S protease regulatory subunit 4, putative | transcript_product=26S protease regulatory subunit 4, putative | location=TGME49_chr	9.6103e+08	1090500044	9.005e+08	1011300557	9.902e+08	8.60399e+08	-0.0937646	-0.108685	-0.101659	0.352736	0.482712	0.0430794	-0.341438	-0.148465	0.295733	0.493717	None	None
TGME49_277500-t26_1-p1 | transcript=TGME49_277500-t26_1 | gene=TGME49_277500 | organism=Toxoplasma_gondii_ME49 | gene_product=26S proteasome regulatory subunit 7, putative | transcript_product=26S proteasome regulatory subunit 7, putative | location=TGME49	2670401004	2593801415	2433001309	2242801036	2449898649	2296898845	-0.134272	-0.209688	-0.170928	0.175231	0.496746	-0.124269	-0.175284	-0.149165	0.254693	0.497005	None	None
TGME49_245490-t26_1-p1 | transcript=TGME49_245490-t26_1 | gene=TGME49_245490 | organism=Toxoplasma_gondii_ME49 | gene_product=microneme protein MIC8 | transcript_product=microneme protein MIC8 | location=TGME49_chrXII:2306394-2308448(+) | protein_length=68	6.7707e+08	6.3994e+08	6.613e+08	697659943	6.7224e+08	6.4535e+08	-0.033955	0.124421	0.045165	0.343402	0.482712	-0.0103078	0.0121207	0.000634245	0.435114	0.495451	None	None
TGME49_233110-t26_1-p1 | transcript=TGME49_233110-t26_1 | gene=TGME49_233110 | organism=Toxoplasma_gondii_ME49 | gene_product=IMP dehydrogenas | transcript_product=IMP dehydrogenas | location=TGME49_chrVIII:2422638-2427795(+) | protein_length=551 | sequenc	3360801569	3397101865	2973700326	3018798436	2661399399	2728600994	-0.176496	-0.170282	-0.17336	0.171573	0.496746	-0.336469	-0.316004	-0.326118	0.0541486	0.334662	None	None
TGME49_254690-t26_1-p1 | transcript=TGME49_254690-t26_1 | gene=TGME49_254690 | organism=Toxoplasma_gondii_ME49 | gene_product=phospholipase/carboxylesterase | transcript_product=phospholipase/carboxylesterase | location=TGME49_chrIII:1884115-1886854(+) | p	5688598152	5280400956	5808998223	5594103957	4877396289	5752702480	0.0302115	0.0832459	0.0559838	0.352419	0.492498	-0.221906	0.123562	-0.0452635	0.442299	0.498636	None	None
TGME49_222160-t26_1-p1 | transcript=TGME49_222160-t26_1 | gene=TGME49_222160 | organism=Toxoplasma_gondii_ME49 | gene_product=aldehyde dehydrogenase | transcript_product=aldehyde dehydrogenase | location=TGME49_chrII:918527-925169(-) | protein_length=497 |	3476600653	3301498539	3102398625	3217497781	2995398146	3000300842	-0.164248	-0.0371716	-0.100947	0.300471	0.496746	-0.21484	-0.137955	-0.176864	0.209577	0.497005	None	None
TGME49_237010-t26_1-p1 | transcript=TGME49_237010-t26_1 | gene=TGME49_237010 | organism=Toxoplasma_gondii_ME49 | gene_product=hypothetical protein | transcript_product=hypothetical protein | location=TGME49_chrX:5664772-5670664(-) | protein_length=645 | se	3130800159	2713398585	2618100646	2894298928	2600899256	2791898151	-0.25793	0.0930832	-0.0842932	0.335301	0.496746	-0.267395	0.0411253	-0.115906	0.314915	0.497005	None	None
TGME49_261210-t26_1-p1 | transcript=TGME49_261210-t26_1 | gene=TGME49_261210 | organism=Toxoplasma_gondii_ME49 | gene_product=26s proteasome subunit p55, putative | transcript_product=26s proteasome subunit p55, putative | location=TGME49_chrVIIb:1830929-1	2002700615	2010000404	1970300676	1861400335	1647500677	1740698961	-0.0235204	-0.110756	-0.0665526	0.374022	0.496746	-0.28146	-0.20738	-0.243844	0.152524	0.454778	None	None
TGME49_304740-t26_1-p1 | transcript=TGME49_304740-t26_1 | gene=TGME49_304740 | organism=Toxoplasma_gondii_ME49 | gene_product=rhoptry kinase family protein ROP35 | transcript_product=rhoptry kinase family protein ROP35 | location=TGME49_chrVIIa:678262-6813	6.901e+08	7.0888e+08	8.2066e+08	7.7662e+08	8.1285e+08	8.3631e+08	0.249682	0.131507	0.190969	0.119217	0.444112	0.235761	0.238082	0.236859	0.101591	0.372795	None	None
TGME49_229650-t26_1-p1 | transcript=TGME49_229650-t26_1 | gene=TGME49_229650 | organism=Toxoplasma_gondii_ME49 | gene_product=josephin protein | transcript_product=josephin protein | location=TGME49_chrVIII:361813-367389(-) | protein_length=412 | sequence_	3063097961	2932100514	2921598675	2840101841	2477499797	2443199967	-0.0682131	-0.0459776	-0.0572921	0.394781	0.496746	-0.305958	-0.263031	-0.284777	0.0830479	0.407514	None	None
TGME49_214440-t26_1-p1 | transcript=TGME49_214440-t26_1 | gene=TGME49_214440 | organism=Toxoplasma_gondii_ME49 | gene_product=4-phosphopantetheinyl transferase superfamily protein | transcript_product=4-phosphopantetheinyl transferase superfamily protein	4407494288	3664301809	3532700725	3572600169	3644999149	3625999506	-0.319115	-0.0365548	-0.183942	0.156233	0.496746	-0.273949	-0.015154	-0.150674	0.252112	0.497005	None	None
TGME49_293470-t26_1-p1 | transcript=TGME49_293470-t26_1 | gene=TGME49_293470 | organism=Toxoplasma_gondii_ME49 | gene_product=hypothetical protein | transcript_product=hypothetical protein | location=TGME49_chrIa:348414-350725(-) | protein_length=400 | seq	2258001251	2347399199	2193701004	1893798828	2252500189	2180801139	-0.0416626	-0.309648	-0.172024	0.173577	0.496746	-0.00351697	-0.106142	-0.0549065	0.438085	0.497005	None	None
TGME49_286750-t26_1-p1 | transcript=TGME49_286750-t26_1 | gene=TGME49_286750 | organism=Toxoplasma_gondii_ME49 | gene_product=MA3 domain-containing protein | transcript_product=MA3 domain-containing protein | location=TGME49_chrV:1688720-1696027(+) | prote	8.126e+08	7.3823e+08	7.5047e+08	8.0689e+08	7.5151e+08	7.3024e+08	-0.11462	0.128153	0.0060532	0.422653	0.492913	-0.112562	-0.0156708	-0.0656015	0.441315	0.495451	None	None
TGME49_295040-t26_1-p1 | transcript=TGME49_295040-t26_1 | gene=TGME49_295040 | organism=Toxoplasma_gondii_ME49 | gene_product=HEAT repeat-containing protein | transcript_product=HEAT repeat-containing protein | location=TGME49_chrIa:1345929-1357349(-) | pr	2341801083	2269499734	1958900955	2169298864	2121600388	2092299739	-0.257466	-0.0651192	-0.159583	0.192937	0.496746	-0.14238	-0.117213	-0.129924	0.288792	0.497005	None	None
TGME49_300120-t26_1-p1 | transcript=TGME49_300120-t26_1 | gene=TGME49_300120 | organism=Toxoplasma_gondii_ME49 | gene_product=aminotransferase, class V superfamily protein | transcript_product=aminotransferase, class V superfamily protein | location=TGME49	3319701839	3510798918	3366800829	3152798005	3386899695	3249997972	0.0203193	-0.155125	-0.0671867	0.372613	0.496746	0.0289	-0.111316	-0.0414627	0.466549	0.497005	None	None
TGME49_220860-t26_1-p1 | transcript=TGME49_220860-t26_1 | gene=TGME49_220860 | organism=Toxoplasma_gondii_ME49 | gene_product=DEAD/DEAH box helicase | transcript_product=DEAD/DEAH box helicase | location=TGME49_chrII:24997-28873(+) | protein_length=602 | s	1074099614	1142399668	9.82629e+08	1176600233	1032699431	9.71059e+08	-0.128297	0.0425239	-0.0377295	0.491226	0.49809	-0.0566354	-0.234138	-0.145354	0.300798	0.493717	None	None
TGME49_280370-t26_1-p1 | transcript=TGME49_280370-t26_1 | gene=TGME49_280370 | organism=Toxoplasma_gondii_ME49 | gene_product=hypothetical protein | transcript_product=hypothetical protein | location=TGME49_chrVIIa:492510-497888(+) | protein_length=665 | s	1010399811	1284300016	1353200801	1300499489	1280400688	1075900311	0.421126	0.0180711	0.209519	0.0790196	0.4358	0.341266	-0.255147	0.0381662	0.329739	0.491954	None	None
TGME49_313100-t26_1-p1 | transcript=TGME49_313100-t26_1 | gene=TGME49_313100 | organism=Toxoplasma_gondii_ME49 | gene_product=signal recognition particle SRP54 protein | transcript_product=signal recognition particle SRP54 protein | location=TGME49_chrXI:3	1518500250	1344100327	1480600535	1443400556	1472499310	1179199316	-0.0364429	0.102765	0.030595	0.354131	0.49809	-0.0443405	-0.188632	-0.110282	0.37024	0.491954	None	None
TGME49_261000-t26_1-p1 | transcript=TGME49_261000-t26_1 | gene=TGME49_261000 | organism=Toxoplasma_gondii_ME49 | gene_product=MutS domain V domain-containing protein | transcript_product=MutS domain V domain-containing protein | location=TGME49_chrVIIb:198	1069099971	9.3292e+08	1070899364	1016599606	1285699880	1163999776	0.00242412	0.123812	0.0602563	0.314376	0.482712	0.265853	0.318855	0.29073	0.0397299	0.289069	None	None
TGME49_311210-t26_1-p1 | transcript=TGME49_311210-t26_1 | gene=TGME49_311210 | organism=Toxoplasma_gondii_ME49 | gene_product=hypothetical protein | transcript_product=hypothetical protein | location=TGME49_chrXI:1859046-1869362(+) | protein_length=1818 |	1461100649	1601900056	1480700369	1436400833	1464299147	1577299597	0.0192125	-0.157233	-0.0703602	0.416363	0.49809	0.00315187	-0.0223086	-0.0101053	0.424793	0.491954	None	None
TGME49_233340-t26_1-p1 | transcript=TGME49_233340-t26_1 | gene=TGME49_233340 | organism=Toxoplasma_gondii_ME49 | gene_product=hypothetical protein | transcript_product=hypothetical protein | location=TGME49_chrVIII:2599736-2604789(-) | protein_length=877 |	2.5685e+08	2.1621e+08	1.8267e+08	2.3498e+08	2.341e+08	2.4089e+08	-0.489654	0.119629	-0.178873	0.313567	0.445581	-0.133075	0.155031	0.00583403	0.378882	0.453368	None	None
TGME49_246982-t26_1-p1 | transcript=TGME49_246982-t26_1 | gene=TGME49_246982 | organism=Toxoplasma_gondii_ME49 | gene_product=hypothetical protein | transcript_product=hypothetical protein | location=TGME49_chrXII:3069174-3073064(-) | protein_length=1042 |	8.9539e+08	1141100008	8.6392e+08	9.364e+08	8.8775e+08	7.8484e+08	-0.0515661	-0.284981	-0.177634	0.217063	0.482712	-0.0123449	-0.539188	-0.283512	0.120838	0.404793	None	None
TGME49_213770-t26_1-p1 | transcript=TGME49_213770-t26_1 | gene=TGME49_213770 | organism=Toxoplasma_gondii_ME49 | gene_product=Superkiller viralicidic activity 2 family 2, putative | transcript_product=Superkiller viralicidic activity 2 family 2, putative |	631100066	7.1181e+08	6.0764e+08	6.6751e+08	5.7003e+08	7.2383e+08	-0.0545724	-0.0925826	-0.0745742	0.407552	0.492913	-0.146504	0.0241135	-0.0535522	0.463723	0.497068	None	None
TGME49_288040-t26_1-p1 | transcript=TGME49_288040-t26_1 | gene=TGME49_288040 | organism=Toxoplasma_gondii_ME49 | gene_product=hypothetical protein | transcript_product=hypothetical protein | location=TGME49_chrIX:2312107-2323164(-) | protein_length=1290 |	1367699297	1361199849	9.22419e+08	1368500564	1160100610	1257699291	-0.567801	0.00771207	-0.252177	0.102848	0.471737	-0.237249	-0.113975	-0.174408	0.253141	0.489941	None	None
TGME49_249480-t26_1-p1 | transcript=TGME49_249480-t26_1 | gene=TGME49_249480 | organism=Toxoplasma_gondii_ME49 | gene_product=tetratricopeptide repeat-containing protein | transcript_product=tetratricopeptide repeat-containing protein | location=TGME49_chr	4.0186e+08	3.5877e+08	4.478e+08	4.0239e+08	4.1632e+08	3.7881e+08	0.155833	0.165146	0.160167	0.15815	0.408417	0.0508342	0.0781311	0.0637354	0.308055	0.454967	None	None
TGME49_318460-t26_1-p1 | transcript=TGME49_318460-t26_1 | gene=TGME49_318460 | organism=Toxoplasma_gondii_ME49 | gene_product=P-type ATPase of unknown pump specificity (type V) protein | transcript_product=P-type ATPase of unknown pump specificity (type V)	3.6614e+08	356670117	3.823e+08	337380103	3.5996e+08	3.9969e+08	0.0621605	-0.0800089	-0.00624279	0.410925	0.476262	-0.0244688	0.16371	0.0714115	0.285761	0.41342	None	None
TGME49_226680-t26_1-p1 | transcript=TGME49_226680-t26_1 | gene=TGME49_226680 | organism=Toxoplasma_gondii_ME49 | gene_product=hypothetical protein | transcript_product=hypothetical protein | location=TGME49_chrX:1442897-1448473(-) | protein_length=899 | se	1173800465	1267300007	1094499485	1218200209	9.239e+08	7.7673e+08	-0.100836	-0.0569658	-0.077884	0.399426	0.49809	-0.344934	-0.705311	-0.520645	0.0111786	0.109706	None	None
TGME49_312280-t26_1-p1 | transcript=TGME49_312280-t26_1 | gene=TGME49_312280 | organism=Toxoplasma_gondii_ME49 | gene_product=pre-mRNA-splicing factor ATP-dependent RNA helicase, putative | transcript_product=pre-mRNA-splicing factor ATP-dependent RNA heli	5.5548e+08	6.9507e+08	6.7054e+08	6.4289e+08	6.4358e+08	592020265	0.271189	-0.112436	0.0706584	0.295003	0.482712	0.21191	-0.231029	-0.0173062	0.468464	0.497068	None	None
TGME49_285250-t26_1-p1 | transcript=TGME49_285250-t26_1 | gene=TGME49_285250 | organism=Toxoplasma_gondii_ME49 | gene_product=hypothetical protein | transcript_product=hypothetical protein | location=TGME49_chrV:2485341-2490089(+) | protein_length=1151 | s	2.3822e+08	2.2271e+08	2.2764e+08	2.5415e+08	2.3335e+08	1.855e+08	-0.0652893	0.189799	0.0635697	0.305258	0.425507	-0.0296302	-0.262018	-0.13712	0.376665	0.440312	None	None
TGME49_212770-t26_1-p1 | transcript=TGME49_212770-t26_1 | gene=TGME49_212770 | organism=Toxoplasma_gondii_ME49 | gene_product=hypothetical protein | transcript_product=hypothetical protein | location=TGME49_chrV:587591-592553(-) | protein_length=940 | sequ	2.3775e+08	1.8206e+08	2.4957e+08	172650052	1.1423e+07	8.1207e+06	0.0697433	-0.0761781	0.00821746	0.396157	0.485096	-4.2276	-4.27702	-4.21822	6.4814e-37	4.55858e-35	None	DOWN
TGME49_202540-t26_1-p1 | transcript=TGME49_202540-t26_1 | gene=TGME49_202540 | organism=Toxoplasma_gondii_ME49 | gene_product=35-cyclic nucleotide phosphodiesterase domain-containing protein | transcript_product=35-cyclic nucleotide phosphodiesterase d	1899900238	1572500284	1437500791	1821198921	1530500483	8.7667e+08	-0.402142	0.211716	-0.091579	0.369097	0.49809	-0.311675	-0.841981	-0.528011	0.0061541	0.0961864	None	None
TGME49_320160-t26_1-p1 | transcript=TGME49_320160-t26_1 | gene=TGME49_320160 | organism=Toxoplasma_gondii_ME49 | gene_product=hypothetical protein | transcript_product=hypothetical protein | location=TGME49_chrIV:457167-463557(+) | protein_length=1862 | se	2.0809e+08	2.1059e+08	2.6296e+08	351039994	2.5411e+08	2.8984e+08	0.336345	0.734752	0.550068	0.0063939	0.0510087	0.286573	0.458324	0.375117	0.0393855	0.153531	None	None
TGME49_249260-t26_1-p1 | transcript=TGME49_249260-t26_1 | gene=TGME49_249260 | organism=Toxoplasma_gondii_ME49 | gene_product=cell-cycle-associated protein kinase CDK, putative | transcript_product=cell-cycle-associated protein kinase CDK, putative | locat	438660183	3.8598e+08	3.3409e+08	3.9734e+08	3.2948e+08	3.3288e+08	-0.391947	0.0417537	-0.172571	0.298993	0.469053	-0.411458	-0.212728	-0.314791	0.171046	0.344314	None	None
TGME49_293190-t26_1-p1 | transcript=TGME49_293190-t26_1 | gene=TGME49_293190 | organism=Toxoplasma_gondii_ME49 | gene_product=endonuclease/exonuclease/phosphatase family protein | transcript_product=endonuclease/exonuclease/phosphatase family protein | loc	6.3194e+08	4.9325e+08	4.3241e+08	4.8653e+08	4.2112e+08	3.8205e+08	-0.546447	-0.0197545	-0.291515	0.141409	0.395061	-0.58403	-0.367422	-0.484762	0.0349269	0.16475	None	None
TGME49_214240-t26_1-p1 | transcript=TGME49_214240-t26_1 | gene=TGME49_214240 | organism=Toxoplasma_gondii_ME49 | gene_product=bromodomain-containing protein | transcript_product=bromodomain-containing protein | location=TGME49_chrX:6150609-6173324(+) | pro	2.6406e+08	307689788	2.7955e+08	2.6209e+08	2.3578e+08	2.6202e+08	0.0819709	-0.230687	-0.0777524	0.473724	0.487734	-0.162551	-0.230711	-0.198632	0.310613	0.430212	None	None
TGME49_261430-t26_1-p1 | transcript=TGME49_261430-t26_1 | gene=TGME49_261430 | organism=Toxoplasma_gondii_ME49 | gene_product=hypothetical protein | transcript_product=hypothetical protein | location=TGME49_chrVIIb:1758528-1762519(-) | protein_length=1072	1.3468e+08	1.5699e+08	1.9269e+08	2.2877e+08	1.8542e+08	1.4287e+08	0.513873	0.540657	0.527838	0.0095454	0.0391084	0.457368	-0.134764	0.168895	0.201408	0.337279	None	None
TGME49_287980-t26_1-p1 | transcript=TGME49_287980-t26_1 | gene=TGME49_287980 | organism=Toxoplasma_gondii_ME49 | gene_product=FHA domain-containing protein | transcript_product=FHA domain-containing protein | location=TGME49_chrIX:2277753-2285889(-) | prot	7.4039e+07	4.722e+07	6.3344e+07	8.6495e+07	8.6994e+07	8.5984e+07	-0.222171	0.860977	0.300568	0.16903	0.311488	0.228808	0.84662	0.501423	0.0917264	0.216249	None	None
TGME49_220360-t26_1-p1 | transcript=TGME49_220360-t26_1 | gene=TGME49_220360 | organism=Toxoplasma_gondii_ME49 | gene_product=FAD binding domain-containing protein | transcript_product=FAD binding domain-containing protein | location=TGME49_chrV:320814-330	2.2227e+08	1.9191e+08	2.7355e+08	2.0075e+08	1.2567e+08	1.8779e+08	0.298406	0.064675	0.194607	0.15635	0.306039	-0.816046	-0.0310898	-0.398446	0.0973094	0.220777	None	None
TGME49_264190-t26_1-p1 | transcript=TGME49_264190-t26_1 | gene=TGME49_264190 | organism=Toxoplasma_gondii_ME49 | gene_product=hypothetical protein | transcript_product=hypothetical protein | location=TGME49_chrVIIb:91358-97357(+) | protein_length=1818 | se	1.8146e+08	2.0991e+08	1.8029e+08	1.9464e+08	2.0864e+08	2.0252e+08	-0.00928479	-0.10848	-0.0615684	0.493577	0.495927	0.199987	-0.0513726	0.0706068	0.320264	0.414575	None	None
TGME49_249440-t26_1-p1 | transcript=TGME49_249440-t26_1 | gene=TGME49_249440 | organism=Toxoplasma_gondii_ME49 | gene_product=hypothetical protein | transcript_product=hypothetical protein | location=TGME49_chrXII:4535185-4540898(-) | protein_length=1795 |	5.272e+07	4.5352e+07	5.4186e+07	5.9751e+07	4.7776e+07	2.758e+07	0.0389179	0.39105	0.212051	0.236933	0.377372	-0.138371	-0.691124	-0.366516	0.28114	0.417605	None	None
TGME49_244500-t26_1-p1 | transcript=TGME49_244500-t26_1 | gene=TGME49_244500 | organism=Toxoplasma_gondii_ME49 | gene_product=Tubulin-tyrosine ligase family protein | transcript_product=Tubulin-tyrosine ligase family protein | location=TGME49_chrVI:3309568	1.4491e+08	1.6726e+08	1.0898e+08	104649990	4.1054e+07	1.91195e+07	-0.408177	-0.671931	-0.54272	0.0542762	0.149703	-1.78653	-3.04281	-2.31542	3.15424e-12	3.41305e-11	None	DOWN
TGME49_277940-t26_1-p1 | transcript=TGME49_277940-t26_1 | gene=TGME49_277940 | organism=Toxoplasma_gondii_ME49 | gene_product=hypothetical protein | transcript_product=hypothetical protein | location=TGME49_chrXII:6392404-6404251(-) | protein_length=2927 |	1.81444e+07	1.1561e+07	2.00806e+07	3.4083e+06	7.699e+07	2.3009e+07	0.139724	-1.53325	-0.313449	0.247265	0.371337	2.00729	0.916426	1.64957	1.64525e-05	0.000462862	None	None
TGME49_247040-t26_1-p1 | transcript=TGME49_247040-t26_1 | gene=TGME49_247040 | organism=Toxoplasma_gondii_ME49 | gene_product=hypothetical protein | transcript_product=hypothetical protein | location=TGME49_chrXII:3120826-3127172(-) | protein_length=1140 |	2.0132e+08	2.9358e+08	1.25157e+07	236359902	1.58231e+07	3.1074e+08	-3.9144	-0.311707	-0.985621	0.000101279	0.000819504	-3.56174	0.0815912	-0.595033	0.0208574	0.0666805	None	None
TGME49_316650-t26_1-p1 | transcript=TGME49_316650-t26_1 | gene=TGME49_316650 | organism=Toxoplasma_gondii_ME49 | gene_product=hypothetical protein | transcript_product=hypothetical protein | location=TGME49_chrXI:5458530-5463502(-) | protein_length=1315 |	1.62906e+07	2.7497e+07	1.8076e+07	2.1649e+07	2.1531e+07	1.7554e+07	0.142591	-0.332735	-0.133655	0.418194	0.467965	0.375452	-0.610015	-0.152195	0.379817	0.442898	None	None
TGME49_232350-t26_1-p1 | transcript=TGME49_232350-t26_1 | gene=TGME49_232350 | organism=Toxoplasma_gondii_ME49 | gene_product=lactate dehydrogenase LDH1 | transcript_product=lactate dehydrogenase LDH1 | location=TGME49_chrVIII:2028207-2029734(+) | protein_	42907048278	47503027593	48351951656	42994950453	41472027393	40667046741	0.172356	-0.143849	0.0148719	0.465884	0.493532	-0.0490745	-0.224152	-0.13841	0.238411	0.498636	None	None
TGME49_288650-t26_1-p1 | transcript=TGME49_288650-t26_1 | gene=TGME49_288650 | organism=Toxoplasma_gondii_ME49 | gene_product=dense granule protein GRA12 | transcript_product=dense granule protein GRA12 | location=TGME49_chrIX:2657225-2659018(-) | protein_	90305120639	87930010913	105610000000	99054010559	103680000000	99714917676	0.225865	0.171858	0.199473	0.0804513	0.492498	0.199255	0.181451	0.190499	0.0988434	0.498636	None	None
TGME49_263090-t26_1-p1 | transcript=TGME49_263090-t26_1 | gene=TGME49_263090 | organism=Toxoplasma_gondii_ME49 | gene_product=14-3-3 protein | transcript_product=14-3-3 protein | location=TGME49_chrVIIb:813151-815788(+) | protein_length=323 | sequence_SO=c	51275984638	44097030706	51362965893	46929985211	45898029481	46368023943	0.00244518	0.0898267	0.0435059	0.385979	0.492498	-0.159847	0.0724466	-0.0477796	0.436268	0.498636	None	None
TGME49_249900-t26_1-p1 | transcript=TGME49_249900-t26_1 | gene=TGME49_249900 | organism=Toxoplasma_gondii_ME49 | gene_product=adenine nucleotide translocator, putative | transcript_product=adenine nucleotide translocator, putative | location=TGME49_chrXII:	24273978915	22992016816	24807018442	24304999572	25514032769	25415995704	0.0313366	0.0801171	0.055271	0.354309	0.492498	0.0718765	0.144596	0.107707	0.216274	0.498636	None	None
TGME49_291890-t26_1-p1 | transcript=TGME49_291890-t26_1 | gene=TGME49_291890 | organism=Toxoplasma_gondii_ME49 | gene_product=microneme protein MIC1 | transcript_product=microneme protein MIC1 | location=TGME49_chrIX:4394433-4396776(-) | protein_length=456	24034986827	21366004341	30442965757	29649028407	29689037531	31740982767	0.340962	0.472651	0.404432	0.00209406	0.0883692	0.304779	0.571	0.436194	0.00270235	0.0877224	None	None
TGME49_291960-t26_1-p1 | transcript=TGME49_291960-t26_1 | gene=TGME49_291960 | organism=Toxoplasma_gondii_ME49 | gene_product=rhoptry kinase family protein ROP40 (incomplete catalytic triad) | transcript_product=rhoptry kinase family protein ROP40 (incompl	21753988908	21183014710	23382988807	23491003817	19901974735	21625008654	0.104175	0.149194	0.12656	0.188865	0.492498	-0.12836	0.0297909	-0.0481688	0.435336	0.498636	None	None
TGME49_208030-t26_1-p1 | transcript=TGME49_208030-t26_1 | gene=TGME49_208030 | organism=Toxoplasma_gondii_ME49 | gene_product=microneme protein MIC4 | transcript_product=microneme protein MIC4 | location=TGME49_chrIb:531695-533437(+) | protein_length=580 |	2865700499	2751600838	3006999994	3244301202	3088398740	3010400947	0.0694159	0.237565	0.154224	0.164955	0.496746	0.107923	0.129624	0.118584	0.220128	0.497005	None	None
TGME49_290200-t26_1-p1 | transcript=TGME49_290200-t26_1 | gene=TGME49_290200 | organism=Toxoplasma_gondii_ME49 | gene_product=NAD/NADP octopine/nopaline dehydrogenase, alpha-helical domain-containing protein | transcript_product=NAD/NADP octopine/nopaline	19653990888	19085982895	21209019762	22488996155	20457991980	21027986232	0.109851	0.236696	0.173736	0.111516	0.492498	0.0578384	0.139788	0.098793	0.232498	0.498636	None	None
TGME49_301440-t26_1-p1 | transcript=TGME49_301440-t26_1 | gene=TGME49_301440 | organism=Toxoplasma_gondii_ME49 | gene_product=calcium-dependent protein kinase CDPK1 | transcript_product=calcium-dependent protein kinase CDPK1 | location=TGME49_chrIV:2480948	4428100071	4520996588	4626105532	4549994391	4119399532	4267702020	0.0630979	0.00922212	0.0361306	0.389231	0.496746	-0.104221	-0.083156	-0.0935354	0.358541	0.497005	None	None
TGME49_209600-t26_1-p1 | transcript=TGME49_209600-t26_1 | gene=TGME49_209600 | organism=Toxoplasma_gondii_ME49 | gene_product=hypothetical protein | transcript_product=hypothetical protein | location=TGME49_chrIb:1356941-1358765(-) | protein_length=451 | s	5843506365	6045800103	6182500104	6437199391	5983395413	6216004724	0.0813439	0.0904869	0.0859981	0.276647	0.492498	0.0341224	0.0400456	0.0371358	0.360994	0.498636	None	None
TGME49_252220-t26_1-p1 | transcript=TGME49_252220-t26_1 | gene=TGME49_252220 | organism=Toxoplasma_gondii_ME49 | gene_product=tetratricopeptide repeat domain containing protein | transcript_product=tetratricopeptide repeat domain containing protein | locat	8862196946	8761588910	8340204473	8678606611	9168702461	8472590200	-0.0875725	-0.0137277	-0.0503874	0.352065	0.492498	0.0490459	-0.0483819	0.00143215	0.444827	0.498636	None	None
TGME49_297500-t26_1-p1 | transcript=TGME49_297500-t26_1 | gene=TGME49_297500 | organism=Toxoplasma_gondii_ME49 | gene_product=T-complex protein 1 eta subunit | transcript_product=T-complex protein 1 eta subunit | location=TGME49_chrII:1831235-1838793(-) |	10290005839	9989503357	10308987499	9674188685	9813700628	10467004316	0.00265861	-0.0462681	-0.0212346	0.431774	0.493532	-0.0683655	0.0673549	8.50503e-05	0.448064	0.498636	None	None
TGME49_311240-t26_1-p1 | transcript=TGME49_311240-t26_1 | gene=TGME49_311240 | organism=Toxoplasma_gondii_ME49 | gene_product=DnaJ family chaperone, putative | transcript_product=DnaJ family chaperone, putative | location=TGME49_chrXI:1903328-1908342(-) |	6287498566	5865193483	5904498898	6116500663	6305996173	6196492974	-0.0906582	0.0605188	-0.0157163	0.447292	0.493532	0.00423723	0.0792556	0.0409289	0.352395	0.498636	None	None
TGME49_218780-t26_1-p1 | transcript=TGME49_218780-t26_1 | gene=TGME49_218780 | organism=Toxoplasma_gondii_ME49 | gene_product=phosphoserine aminotransferase, putative | transcript_product=phosphoserine aminotransferase, putative | location=TGME49_chrXII:13	3507801767	3145599366	3123701303	3297101728	3112397996	2906600330	-0.167265	0.0678446	-0.0513216	0.408329	0.496746	-0.172471	-0.113952	-0.144496	0.26277	0.497005	None	None
TGME49_251500-t26_1-p1 | transcript=TGME49_251500-t26_1 | gene=TGME49_251500 | organism=Toxoplasma_gondii_ME49 | gene_product=eukaryotic initiation factor-3, subunit 3, putative | transcript_product=eukaryotic initiation factor-3, subunit 3, putative | loc	2567700282	2601800320	2229099600	2345699133	2529000108	2513500415	-0.203939	-0.149438	-0.176239	0.167307	0.496746	-0.0218982	-0.0497862	-0.0358632	0.478464	0.497005	None	None
TGME49_263520-t26_1-p1 | transcript=TGME49_263520-t26_1 | gene=TGME49_263520 | organism=Toxoplasma_gondii_ME49 | gene_product=microtubule associated protein SPM1 | transcript_product=microtubule associated protein SPM1 | location=TGME49_chrVIIb:498809-5008	3313698883	3078798018	3563802178	3765101019	3418999457	3180298352	0.104947	0.290245	0.197156	0.110058	0.496746	0.0451137	0.0467749	0.0459105	0.350784	0.497005	None	None
TGME49_246580-t26_1-p1 | transcript=TGME49_246580-t26_1 | gene=TGME49_246580 | organism=Toxoplasma_gondii_ME49 | gene_product=hypothetical protein | transcript_product=hypothetical protein | location=TGME49_chrXII:2863310-2866992(+) | protein_length=383 |	2127400443	2493901553	2613998736	2503200241	2693700755	2546200582	0.297054	0.00536726	0.146991	0.175707	0.496746	0.340307	0.0299257	0.181123	0.134334	0.476948	None	None
TGME49_277000-t26_1-p1 | transcript=TGME49_277000-t26_1 | gene=TGME49_277000 | organism=Toxoplasma_gondii_ME49 | gene_product=transport protein Sec24, putative | transcript_product=transport protein Sec24, putative | location=TGME49_chrXII:6793742-6802522(	3526997995	4053698500	4133900859	3769100267	3996298147	3369900260	0.229009	-0.104995	0.0600537	0.336621	0.496746	0.180159	-0.266436	-0.0413925	0.466698	0.497005	None	None
TGME49_234505-t26_1-p1 | transcript=TGME49_234505-t26_1 | gene=TGME49_234505 | organism=Toxoplasma_gondii_ME49 | gene_product=phenylalanyl-tRNA synthetase alpha chain A, putative | transcript_product=phenylalanyl-tRNA synthetase alpha chain A, putative | l	3243700769	3076999428	3045798339	3141601227	3133098229	3181900704	-0.0907944	0.0299673	-0.0307407	0.455778	0.496746	-0.0500297	0.0483439	-0.00130124	0.447974	0.497005	None	None
TGME49_261010-t26_1-p1 | transcript=TGME49_261010-t26_1 | gene=TGME49_261010 | organism=Toxoplasma_gondii_ME49 | gene_product=tat-binding family protein, putative | transcript_product=tat-binding family protein, putative | location=TGME49_chrVIIb:1973935-1	1239200353	1232700248	1363699995	1209300765	1319700633	1352499683	0.138022	-0.0276287	0.0577824	0.297419	0.49809	0.0907062	0.133668	0.112268	0.204423	0.480787	None	None
TGME49_306190-t26_1-p1 | transcript=TGME49_306190-t26_1 | gene=TGME49_306190 | organism=Toxoplasma_gondii_ME49 | gene_product=hypothetical protein | transcript_product=hypothetical protein | location=TGME49_chrIX:5819202-5822297(+) | protein_length=469 | s	2221200844	2311698457	2566600639	2846800823	3195901889	3656201124	0.208441	0.300283	0.255991	0.0580376	0.445307	0.524618	0.661085	0.59577	0.000445114	0.0110493	None	None
TGME49_238950-t26_1-p1 | transcript=TGME49_238950-t26_1 | gene=TGME49_238950 | organism=Toxoplasma_gondii_ME49 | gene_product=fatty acyl-CoA desaturase, putative | transcript_product=fatty acyl-CoA desaturase, putative | location=TGME49_chrVI:333714-343136	2096101144	1646300972	1943600852	1724800766	2117500769	2188599633	-0.108928	0.0671659	-0.0287965	0.488112	0.49809	0.0146449	0.410489	0.202257	0.111397	0.443487	None	None
TGME49_247220-t26_1-p1 | transcript=TGME49_247220-t26_1 | gene=TGME49_247220 | organism=Toxoplasma_gondii_ME49 | gene_product=nudix -type motif 9 isoform a family protein | transcript_product=nudix -type motif 9 isoform a family protein | location=TGME49_c	1554299113	1395100382	1434700312	1527399680	1461500562	1397999137	-0.115446	0.130629	0.00619464	0.407996	0.49809	-0.0887349	0.00299167	-0.0446096	0.495913	0.499464	None	None
TGME49_263730-t26_1-p1 | transcript=TGME49_263730-t26_1 | gene=TGME49_263730 | organism=Toxoplasma_gondii_ME49 | gene_product=FAD-dependent glycerol-3-phosphate dehydrogenase | transcript_product=FAD-dependent glycerol-3-phosphate dehydrogenase | location=	3325297995	3213998834	3252198645	3156601724	3271500912	3418000646	-0.0320595	-0.0259899	-0.0290716	0.459663	0.496746	-0.0235214	0.0887474	0.0327475	0.377206	0.497005	None	None
TGME49_256840-t26_1-p1 | transcript=TGME49_256840-t26_1 | gene=TGME49_256840 | organism=Toxoplasma_gondii_ME49 | gene_product=hypothetical protein | transcript_product=hypothetical protein | location=TGME49_chrVIIb:4404817-4411300(-) | protein_length=764 |	1400800201	1466100652	1555799912	1519799703	1771998991	1653999894	0.151314	0.0518659	0.101303	0.216462	0.49809	0.338838	0.173825	0.256772	0.0573674	0.362265	None	None
TGME49_271440-t26_1-p1 | transcript=TGME49_271440-t26_1 | gene=TGME49_271440 | organism=Toxoplasma_gondii_ME49 | gene_product=NPL4 family protein | transcript_product=NPL4 family protein | location=TGME49_chrVIII:4490437-4496076(-) | protein_length=502 | s	3198801702	3133698904	2890700454	2809801752	2619000744	2831100804	-0.146069	-0.157351	-0.151633	0.205974	0.496746	-0.288381	-0.146438	-0.216375	0.154069	0.481142	None	None
TGME49_294360-t26_1-p1 | transcript=TGME49_294360-t26_1 | gene=TGME49_294360 | organism=Toxoplasma_gondii_ME49 | gene_product=ubiquitin specific protease 39 isoform 2, putative | transcript_product=ubiquitin specific protease 39 isoform 2, putative | locat	3436101200	3629702238	3031901546	3359801992	3126899375	2920799233	-0.1805	-0.111446	-0.144607	0.217918	0.496746	-0.135984	-0.313359	-0.224358	0.144158	0.476948	None	None
TGME49_216050-t26_1-p1 | transcript=TGME49_216050-t26_1 | gene=TGME49_216050 | organism=Toxoplasma_gondii_ME49 | gene_product=tetratricopeptide repeat-containing protein | transcript_product=tetratricopeptide repeat-containing protein | location=TGME49_chr	2238798697	1793299433	1818698977	1964700339	1746399468	1698000848	-0.299685	0.13163	-0.0917977	0.319407	0.496746	-0.358098	-0.0787188	-0.227084	0.173988	0.469996	None	None
TGME49_260320-t26_1-p1 | transcript=TGME49_260320-t26_1 | gene=TGME49_260320 | organism=Toxoplasma_gondii_ME49 | gene_product=Noc2p family protein | transcript_product=Noc2p family protein | location=TGME49_chrVIIb:2351544-2357464(+) | protein_length=1036	2537899471	2329899320	2826698810	2948399611	3211097980	3213302050	0.155431	0.339548	0.246477	0.064806	0.446687	0.339272	0.463561	0.400064	0.0114011	0.150353	None	None
TGME49_258740-t26_1-p1 | transcript=TGME49_258740-t26_1 | gene=TGME49_258740 | organism=Toxoplasma_gondii_ME49 | gene_product=eukaryotic initiation factor-2A, putative | transcript_product=eukaryotic initiation factor-2A, putative | location=TGME49_chrVIIb	1724198868	1621299417	1355399515	1582900222	1432399469	1497499100	-0.347004	-0.0345609	-0.187112	0.187215	0.484692	-0.267264	-0.114497	-0.191176	0.226079	0.487009	None	None
TGME49_215560-t26_1-p1 | transcript=TGME49_215560-t26_1 | gene=TGME49_215560 | organism=Toxoplasma_gondii_ME49 | gene_product=histone arginine methyltransferase PRMT5 | transcript_product=histone arginine methyltransferase PRMT5 | location=TGME49_chrX:7017	2734599487	2751298915	2789599546	2729600430	2493301550	2446800938	0.0287192	-0.0114194	0.00872788	0.452034	0.496746	-0.133204	-0.169129	-0.151095	0.251394	0.497005	None	None
TGME49_286920-t26_1-p1 | transcript=TGME49_286920-t26_1 | gene=TGME49_286920 | organism=Toxoplasma_gondii_ME49 | gene_product=SWIRM domain-containing protein | transcript_product=SWIRM domain-containing protein | location=TGME49_chrV:1637614-1644989(+) | p	1774301029	1772298884	1837200951	1717800766	1697798820	1653199753	0.0502337	-0.0450361	0.00341162	0.414274	0.49809	-0.0635363	-0.100282	-0.08177	0.427411	0.491954	None	None
TGME49_301390-t26_1-p1 | transcript=TGME49_301390-t26_1 | gene=TGME49_301390 | organism=Toxoplasma_gondii_ME49 | gene_product=ribosome biogenesis protein BOP1, putative | transcript_product=ribosome biogenesis protein BOP1, putative | location=TGME49_chrIV	9.7013e+08	8.3339e+08	9.2793e+08	950839715	9.3179e+08	9.0261e+08	-0.0641027	0.190019	0.0589042	0.316934	0.482712	-0.0580923	0.114933	0.0244493	0.391585	0.495451	None	None
TGME49_247000-t26_1-p1 | transcript=TGME49_247000-t26_1 | gene=TGME49_247000 | organism=Toxoplasma_gondii_ME49 | gene_product=tetratricopeptide repeat-containing protein | transcript_product=tetratricopeptide repeat-containing protein | location=TGME49_chr	2.1699e+08	2.0914e+08	2.4665e+08	1.9127e+08	2.6058e+08	2.3866e+08	0.184122	-0.128284	0.03918	0.349277	0.471228	0.262616	0.189351	0.226872	0.119798	0.298234	None	None
TGME49_321410-t26_1-p1 | transcript=TGME49_321410-t26_1 | gene=TGME49_321410 | organism=Toxoplasma_gondii_ME49 | gene_product=hypothetical protein | transcript_product=hypothetical protein | location=TGME49_chrIb:1826752-1838525(-) | protein_length=1920 |	7.1329e+08	5.1916e+08	6.7437e+08	8.3471e+08	7.187e+08	7.446e+08	-0.0808454	0.684156	0.291683	0.043197	0.325521	0.0108801	0.51916	0.247109	0.0933065	0.354733	None	None
TGME49_289310-t26_1-p1 | transcript=TGME49_289310-t26_1 | gene=TGME49_289310 | organism=Toxoplasma_gondii_ME49 | gene_product=cullin family protein | transcript_product=cullin family protein | location=TGME49_chrIX:3165985-3175565(-) | protein_length=916 |	3.7455e+08	4.2746e+08	3.0626e+08	4.0146e+08	3.4617e+08	3.3255e+08	-0.289635	-0.0903389	-0.179934	0.287351	0.461427	-0.113257	-0.360934	-0.239769	0.256048	0.387981	None	None
TGME49_218610-t26_1-p1 | transcript=TGME49_218610-t26_1 | gene=TGME49_218610 | organism=Toxoplasma_gondii_ME49 | gene_product=ATPase (DUF699) protein | transcript_product=ATPase (DUF699) protein | location=TGME49_chrXII:1365292-1375295(-) | protein_length=	1116000684	1250199368	1192300017	9.8817e+08	1249999388	8.7296e+08	0.0953354	-0.339053	-0.117822	0.313334	0.49809	0.163404	-0.517504	-0.156274	0.284221	0.491954	None	None
TGME49_229750-t26_1-p1 | transcript=TGME49_229750-t26_1 | gene=TGME49_229750 | organism=Toxoplasma_gondii_ME49 | gene_product=hypothetical protein | transcript_product=hypothetical protein | location=TGME49_chrVIII:417978-428448(-) | protein_length=1364 |	7.2187e+08	6.9961e+08	6.8752e+08	6.9847e+08	6.5832e+08	6.7175e+08	-0.070248	-0.00234875	-0.0364212	0.487689	0.493537	-0.132692	-0.0585119	-0.0956699	0.38636	0.495451	None	None
TGME49_254490-t26_1-p1 | transcript=TGME49_254490-t26_1 | gene=TGME49_254490 | organism=Toxoplasma_gondii_ME49 | gene_product=Sel1 repeat-containing protein | transcript_product=Sel1 repeat-containing protein | location=TGME49_chrIII:1773058-1787707(+) | p	9.152e+08	9.40429e+08	9.9823e+08	9.1471e+08	918849473	1031599581	0.125167	-0.0399661	0.0438332	0.346012	0.482712	0.00573275	0.13331	0.0717774	0.309449	0.493717	None	None
TGME49_225860-t26_1-p1 | transcript=TGME49_225860-t26_1 | gene=TGME49_225860 | organism=Toxoplasma_gondii_ME49 | gene_product=hypothetical protein | transcript_product=hypothetical protein | location=TGME49_chrX:1989154-1994106(-) | protein_length=1057 | s	1193899465	1188100265	1238000050	1091499614	1069099971	1065900525	0.0522915	-0.122249	-0.0321241	0.495808	0.49809	-0.159096	-0.156398	-0.157714	0.281686	0.491954	None	None
TGME49_252340-t26_1-p1 | transcript=TGME49_252340-t26_1 | gene=TGME49_252340 | organism=Toxoplasma_gondii_ME49 | gene_product=hypothetical protein | transcript_product=hypothetical protein | location=TGME49_chrIII:497620-504137(+) | protein_length=1243 | s	9.273e+08	8.8535e+08	1306600273	1032199850	1035600674	1028399507	0.494305	0.221196	0.367288	0.0171313	0.176327	0.159141	0.215779	0.187035	0.149497	0.446632	None	None
TGME49_226510-t26_1-p1 | transcript=TGME49_226510-t26_1 | gene=TGME49_226510 | organism=Toxoplasma_gondii_ME49 | gene_product=Sec23/Sec24 trunk domain-containing protein | transcript_product=Sec23/Sec24 trunk domain-containing protein | location=TGME49_chr	7.2921e+08	6.6131e+08	7.1908e+08	7.0107e+08	6.3685e+08	7.2857e+08	-0.0201567	0.0841217	0.0303733	0.37278	0.486028	-0.194998	0.139473	-0.0262189	0.48513	0.497068	None	None
TGME49_242790-t26_1-p1 | transcript=TGME49_242790-t26_1 | gene=TGME49_242790 | organism=Toxoplasma_gondii_ME49 | gene_product=trichohyalin, putative | transcript_product=trichohyalin, putative | location=TGME49_chrVI:2288582-2306613(+) | protein_length=176	5.6885e+08	5.7403e+08	4.7308e+08	6.6118e+08	4.5507e+08	509739940	-0.265506	0.203622	-0.0109016	0.414573	0.483489	-0.321114	-0.17094	-0.243618	0.213185	0.413336	None	None
TGME49_225020-t26_1-p1 | transcript=TGME49_225020-t26_1 | gene=TGME49_225020 | organism=Toxoplasma_gondii_ME49 | gene_product=hypothetical protein | transcript_product=hypothetical protein | location=TGME49_chrX:2578813-2583373(-) | protein_length=1010 | s	2.7659e+08	2.4985e+08	3.0939e+08	297600126	2.5737e+08	2.529e+08	0.161183	0.251487	0.204633	0.139286	0.3484	-0.103388	0.0174129	-0.044734	0.456229	0.477862	None	None
TGME49_297530-t26_1-p1 | transcript=TGME49_297530-t26_1 | gene=TGME49_297530 | organism=Toxoplasma_gondii_ME49 | gene_product=DNA-directed RNA polymerase I RPA2 | transcript_product=DNA-directed RNA polymerase I RPA2 | location=TGME49_chrII:1860788-1879275	7.3717e+08	8.4538e+08	6.5798e+08	732419683	6.9227e+08	7.4556e+08	-0.163743	-0.206695	-0.186484	0.203485	0.482712	-0.0904923	-0.180971	-0.138067	0.312814	0.493717	None	None
TGME49_318260-t26_1-p1 | transcript=TGME49_318260-t26_1 | gene=TGME49_318260 | organism=Toxoplasma_gondii_ME49 | gene_product=transcription initiation factor TFIID subunit TAF5 | transcript_product=transcription initiation factor TFIID subunit TAF5 | locat	9.2959e+08	9.43389e+08	1075900311	913989861	9.3514e+08	880390132	0.21069	-0.0456313	0.0872578	0.265284	0.482712	0.00857647	-0.0995641	-0.0448663	0.479952	0.497068	None	None
TGME49_291820-t26_1-p1 | transcript=TGME49_291820-t26_1 | gene=TGME49_291820 | organism=Toxoplasma_gondii_ME49 | gene_product=RNA helicase (UPF2 interacting domain) protein | transcript_product=RNA helicase (UPF2 interacting domain) protein | location=TGME	3.135e+08	3.8067e+08	345680131	316570015	3.2976e+08	2.8017e+08	0.14059	-0.265331	-0.0677002	0.49003	0.493778	0.0726478	-0.440425	-0.185736	0.328702	0.435168	None	None
TGME49_224210-t26_1-p1 | transcript=TGME49_224210-t26_1 | gene=TGME49_224210 | organism=Toxoplasma_gondii_ME49 | gene_product=hypothetical protein | transcript_product=hypothetical protein | location=TGME49_chrX:3225503-3238161(-) | protein_length=1356 | s	1.9138e+08	1.8428e+08	2.1315e+08	1.6154e+08	2.3726e+08	2.3287e+08	0.154742	-0.189027	-0.00370964	0.414668	0.485096	0.308088	0.335452	0.321195	0.0793638	0.199354	None	None
TGME49_224660-t26_1-p1 | transcript=TGME49_224660-t26_1 | gene=TGME49_224660 | organism=Toxoplasma_gondii_ME49 | gene_product=transcription factor s-ii (tfiis), central domain-containing protein | transcript_product=transcription factor s-ii (tfiis), centr	3.0992e+08	311509864	210440075	2.6767e+08	2.4408e+08	2.9972e+08	-0.556524	-0.218145	-0.376774	0.0997323	0.302067	-0.342868	-0.0554193	-0.191466	0.320611	0.431723	None	None
TGME49_312190-t26_1-p1 | transcript=TGME49_312190-t26_1 | gene=TGME49_312190 | organism=Toxoplasma_gondii_ME49 | gene_product=hypothetical protein | transcript_product=hypothetical protein | location=TGME49_chrXI:2477549-2492098(+) | protein_length=2275 |	3.3607e+08	3.2097e+08	3.6577e+08	3.4933e+08	3.8143e+08	3.6198e+08	0.121864	0.121825	0.121785	0.227742	0.405022	0.181976	0.172792	0.177369	0.163124	0.344314	None	None
TGME49_213790-t26_1-p1 | transcript=TGME49_213790-t26_1 | gene=TGME49_213790 | organism=Toxoplasma_gondii_ME49 | gene_product=hypothetical protein | transcript_product=hypothetical protein | location=TGME49_chrV:1325594-1339547(+) | protein_length=1761 | s	4.7493e+08	5.1827e+08	4.5892e+08	4.6969e+08	3.8038e+08	2.7104e+08	-0.0493762	-0.141739	-0.096797	0.428964	0.483646	-0.319264	-0.93181	-0.60608	0.0100433	0.067274	None	None
TGME49_232540-t26_1-p1 | transcript=TGME49_232540-t26_1 | gene=TGME49_232540 | organism=Toxoplasma_gondii_ME49 | gene_product=FAD binding domain-containing protein | transcript_product=FAD binding domain-containing protein | location=TGME49_chrVIII:2148530	3.746e+08	3.5911e+08	3.1844e+08	4.1075e+08	3.7978e+08	3.9418e+08	-0.233723	0.193383	-0.00888948	0.41512	0.476262	0.0197434	0.133951	0.0767249	0.289045	0.453349	None	None
TGME49_229490-t26_1-p1 | transcript=TGME49_229490-t26_1 | gene=TGME49_229490 | organism=Toxoplasma_gondii_ME49 | gene_product=tetratricopeptide repeat-containing protein | transcript_product=tetratricopeptide repeat-containing protein | location=TGME49_chr	1.051e+08	9.41211e+07	8.9469e+07	7.6662e+07	8.5305e+07	7.7253e+07	-0.230176	-0.292913	-0.259016	0.258132	0.384699	-0.296856	-0.280515	-0.28831	0.232721	0.347026	None	None
TGME49_209250-t26_1-p1 | transcript=TGME49_209250-t26_1 | gene=TGME49_209250 | organism=Toxoplasma_gondii_ME49 | gene_product=hypothetical protein | transcript_product=hypothetical protein | location=TGME49_chrIb:1145433-1151052(+) | protein_length=1018 |	4.3163e+08	3.9295e+08	239520067	3.5626e+08	1.8555e+08	1.3868e+08	-0.847256	-0.141077	-0.467455	0.0492477	0.214429	-1.21208	-1.49363	-1.33811	3.40708e-07	5.12279e-06	None	DOWN
TGME49_299080-t26_1-p1 | transcript=TGME49_299080-t26_1 | gene=TGME49_299080 | organism=Toxoplasma_gondii_ME49 | gene_product=VTC domain-containing protein | transcript_product=VTC domain-containing protein | location=TGME49_chrIII:2192004-2204633(+) | pro	4.2503e+08	3.2824e+08	3.5407e+08	3.7682e+08	3.2819e+08	3.3016e+08	-0.262921	0.198617	-0.0433882	0.470518	0.487734	-0.371695	0.00837923	-0.193437	0.317848	0.43027	None	None
TGME49_293820-t26_1-p1 | transcript=TGME49_293820-t26_1 | gene=TGME49_293820 | organism=Toxoplasma_gondii_ME49 | gene_product=calpain family cysteine protease domain-containing protein | transcript_product=calpain family cysteine protease domain-containing	3.4446e+08	3.3019e+08	3.1307e+08	3.0687e+08	7.2653e+07	3.3041e+08	-0.137475	-0.105373	-0.12161	0.403448	0.476262	-2.22449	0.000957422	-0.738577	0.00448218	0.0285909	None	None
TGME49_278440-t26_1-p1 | transcript=TGME49_278440-t26_1 | gene=TGME49_278440 | organism=Toxoplasma_gondii_ME49 | gene_product=SWI2/SNF2 Brahma-like putative | transcript_product=SWI2/SNF2 Brahma-like putative | location=TGME49_chrXII:6096858-6111965(+) | p	6.478e+08	4.9383e+08	5.8801e+08	6.5727e+08	7.1846e+08	8.0958e+08	-0.139505	0.411822	0.125152	0.200132	0.432622	0.149066	0.711637	0.419573	0.0165673	0.138982	None	None
TGME49_277710-t26_1-p1 | transcript=TGME49_277710-t26_1 | gene=TGME49_277710 | organism=Toxoplasma_gondii_ME49 | gene_product=hypothetical protein | transcript_product=hypothetical protein | location=TGME49_chrXII:6558145-6563282(-) | protein_length=703 |	5.1128e+07	9.1775e+07	1.1579e+08	9.16859e+07	1.038e+08	9.4012e+07	1.16539	-0.00138646	0.531306	0.0220584	0.07568	1.00281	0.0342505	0.460344	0.0619421	0.142839	None	None
TGME49_289520-t26_1-p1 | transcript=TGME49_289520-t26_1 | gene=TGME49_289520 | organism=Toxoplasma_gondii_ME49 | gene_product=hypothetical protein | transcript_product=hypothetical protein | location=TGME49_chrIX:3270000-3284153(-) | protein_length=3307 |	9.3604e+07	1.365e+08	1.0837e+08	9.8079e+07	1.1717e+08	1.0491e+08	0.209461	-0.473207	-0.154987	0.382582	0.449721	0.319863	-0.375535	-0.0504961	0.496296	0.497475	None	None
TGME49_304700-t26_1-p1 | transcript=TGME49_304700-t26_1 | gene=TGME49_304700 | organism=Toxoplasma_gondii_ME49 | gene_product=hypothetical protein | transcript_product=hypothetical protein | location=TGME49_chrVIIa:629301-639242(+) | protein_length=1485 |	1.6098e+08	1.6394e+08	1.8723e+08	1.1642e+08	1.8641e+08	1.3075e+08	0.216811	-0.490635	-0.0970185	0.437214	0.485096	0.209973	-0.323393	-0.0345316	0.471476	0.48292	None	None
TGME49_310190-t26_1-p1 | transcript=TGME49_310190-t26_1 | gene=TGME49_310190 | organism=Toxoplasma_gondii_ME49 | gene_product=PIK3R4 kinase-related protein (incomplete catalytic triad) | transcript_product=PIK3R4 kinase-related protein (incomplete catalyti	1.3687e+08	1.985e+08	3.0592e+08	2.0345e+08	1.435e+08	107380008	1.15516	0.0353782	0.599851	0.00424322	0.0196773	0.0675989	-0.878233	-0.414196	0.0875065	0.209678	None	None
TGME49_229260-t26_1-p1 | transcript=TGME49_229260-t26_1 | gene=TGME49_229260 | organism=Toxoplasma_gondii_ME49 | gene_product=hypothetical protein | transcript_product=hypothetical protein | location=TGME49_chrVIII:114070-124452(-) | protein_length=3460 |	7.7321e+08	1.57601e+07	1.20185e+07	1381300852	1.66957e+07	2.30103e+07	-5.90554	6.37482	0.818799	2.79573e-05	0.000737374	-5.4245	0.509954	-4.20713	2.63531e-55	1.39013e-53	None	None
TGME49_247730-t26_1-p1 | transcript=TGME49_247730-t26_1 | gene=TGME49_247730 | organism=Toxoplasma_gondii_ME49 | gene_product=AP2 domain transcription factor AP2XII-5 | transcript_product=AP2 domain transcription factor AP2XII-5 | location=TGME49_chrXII:35	5.7998e+07	3.5658e+07	5.437e+07	6.8503e+07	3.1101e+07	2.0567e+07	-0.0917284	0.924897	0.384085	0.117782	0.251713	-0.871155	-0.756077	-0.820079	0.0250803	0.094499	None	None
TGME49_255180-t26_1-p1 | transcript=TGME49_255180-t26_1 | gene=TGME49_255180 | organism=Toxoplasma_gondii_ME49 | gene_product=ubiquitin carboxyl-terminal hydrolase | transcript_product=ubiquitin carboxyl-terminal hydrolase | location=TGME49_chrVIIb:5028130	3.2635e+07	2.8489e+07	9.6228e+06	8.6004e+07	1.3036e+07	1.2901e+07	-1.67259	1.5643	0.628061	0.0319683	0.107925	-1.24086	-1.06671	-1.14299	0.00291132	0.0279222	None	DOWN
TGME49_263610-t26_1-p1 | transcript=TGME49_263610-t26_1 | gene=TGME49_263610 | organism=Toxoplasma_gondii_ME49 | gene_product=hypothetical protein | transcript_product=hypothetical protein | location=TGME49_chrVIIb:432171-450711(+) | protein_length=4275 |	1.4538e+08	1.0275e+08	1.04365e+07	7.9519e+07	7.9205e+07	6.3307e+07	-3.69024	-0.36613	-1.44241	1.78292e-06	1.92921e-05	-0.865205	-0.687184	-0.786538	0.0125567	0.0417238	None	None
TGME49_239250-t26_1-p1 | transcript=TGME49_239250-t26_1 | gene=TGME49_239250 | organism=Toxoplasma_gondii_ME49 | gene_product=diacylglycerol kinase, putative | transcript_product=diacylglycerol kinase, putative | location=TGME49_chrVI:484324-493295(-) | pr	8.7156e+07	1.1781e+08	5.27323e+07	7.8157e+07	7.3235e+07	1.1755e+08	-0.715368	-0.586504	-0.638673	0.0269314	0.0881011	-0.246922	-0.00315132	-0.101798	0.434574	0.482444	None	None
TGME49_209950-t26_1-p1 | transcript=TGME49_209950-t26_1 | gene=TGME49_209950 | organism=Toxoplasma_gondii_ME49 | gene_product=thioredoxin, putative | transcript_product=thioredoxin, putative | location=TGME49_chrIb:1569785-1573497(-) | protein_length=424 |	11268010987	12931989766	11860003932	11128991571	11163001828	11833002748	0.0738659	-0.216605	-0.074057	0.29166	0.492498	-0.0135062	-0.128114	-0.0736139	0.375433	0.498636	None	None
TGME49_231850-t26_1-p1 | transcript=TGME49_231850-t26_1 | gene=TGME49_231850 | organism=Toxoplasma_gondii_ME49 | gene_product=serine-threonine phosophatase 2C (PP2C) | transcript_product=serine-threonine phosophatase 2C (PP2C) | location=TGME49_chrVIII:158	22417989302	24294012573	24021009447	23815029081	22997975426	23224015301	0.099636	-0.0287274	0.0343031	0.411305	0.492498	0.0368478	-0.0649797	-0.0152128	0.485023	0.498636	None	None
TGME49_202680-t26_1-p1 | transcript=TGME49_202680-t26_1 | gene=TGME49_202680 | organism=Toxoplasma_gondii_ME49 | gene_product=peptidase M16, alpha subunit, putative | transcript_product=peptidase M16, alpha subunit, putative | location=TGME49_chrVIIa:31078	13029983270	12977994046	11791992579	13814998529	12794986900	12805986968	-0.144017	0.090162	-0.0224146	0.428469	0.493532	-0.0262538	-0.019247	-0.0227527	0.496693	0.498683	None	None
TGME49_206470-t26_1-p1 | transcript=TGME49_206470-t26_1 | gene=TGME49_206470 | organism=Toxoplasma_gondii_ME49 | gene_product=pyruvate dehydrogenase complex subunit PDH-E3II | transcript_product=pyruvate dehydrogenase complex subunit PDH-E3II | location=TG	60733021090	67033038990	65638993961	60104069389	69351975436	59853968083	0.11207	-0.157407	-0.0230254	0.42676	0.493532	0.191452	-0.163422	0.0161674	0.409697	0.498636	None	None
TGME49_310640-t26_1-p1 | transcript=TGME49_310640-t26_1 | gene=TGME49_310640 | organism=Toxoplasma_gondii_ME49 | gene_product=phosphorylase family protein | transcript_product=phosphorylase family protein | location=TGME49_chrXI:1497317-1500417(-) | protei	7750297057	7901390301	7809397419	8034008827	7267307488	7098996500	0.0109584	0.0240108	0.017562	0.458265	0.493532	-0.0928141	-0.154464	-0.123603	0.267166	0.498636	None	None
TGME49_217820-t26_1-p1 | transcript=TGME49_217820-t26_1 | gene=TGME49_217820 | organism=Toxoplasma_gondii_ME49 | gene_product=PCI domain-containing protein | transcript_product=PCI domain-containing protein | location=TGME49_chrXII:2149943-2155311(+) | pro	12841013099	11518006555	11261994151	11153000179	10408990116	10599996421	-0.189283	-0.0464555	-0.119981	0.190506	0.492498	-0.302894	-0.119813	-0.213419	0.121516	0.498636	None	None
TGME49_232600-t26_1-p1 | transcript=TGME49_232600-t26_1 | gene=TGME49_232600 | organism=Toxoplasma_gondii_ME49 | gene_product=phospholipase, patatin family protein | transcript_product=phospholipase, patatin family protein | location=TGME49_chrVIII:2186702	3931401245	3805199670	3370898385	3461200417	3059301753	3264600911	-0.221856	-0.136666	-0.179319	0.162821	0.496746	-0.361701	-0.220981	-0.290752	0.0782698	0.400543	None	None
TGME49_291930-t26_1-p1 | transcript=TGME49_291930-t26_1 | gene=TGME49_291930 | organism=Toxoplasma_gondii_ME49 | gene_product=RNA recognition motif-containing protein | transcript_product=RNA recognition motif-containing protein | location=TGME49_chrIX:440	4138997676	3452398328	3309001453	3325799210	3071098330	3416301982	-0.322807	-0.0538836	-0.194254	0.142181	0.496746	-0.430364	-0.0151575	-0.226622	0.141428	0.476948	None	None
TGME49_243930-t26_1-p1 | transcript=TGME49_243930-t26_1 | gene=TGME49_243930 | organism=Toxoplasma_gondii_ME49 | gene_product=hypothetical protein | transcript_product=hypothetical protein | location=TGME49_chrVI:2894467-2899469(-) | protein_length=943 | s	4723205935	4383899923	5044096927	4898696179	4865597343	5412803204	0.0948122	0.160152	0.12663	0.18873	0.492498	0.0428385	0.304077	0.174494	0.116853	0.498636	None	None
TGME49_246130-t26_1-p1 | transcript=TGME49_246130-t26_1 | gene=TGME49_246130 | organism=Toxoplasma_gondii_ME49 | gene_product=serpin (serine proteinase inhibitor) superfamily protein | transcript_product=serpin (serine proteinase inhibitor) superfamily pro	4031401106	3730299215	4812205331	4398599573	3775598747	4036499623	0.255365	0.2377	0.246892	0.0644983	0.446687	-0.0945434	0.113774	0.00933357	0.425579	0.497005	None	None
TGME49_305850-t26_1-p1 | transcript=TGME49_305850-t26_1 | gene=TGME49_305850 | organism=Toxoplasma_gondii_ME49 | gene_product=RNA recognition motif-containing protein | transcript_product=RNA recognition motif-containing protein | location=TGME49_chrIX:561	7648709041	7289400772	6440400116	6446806340	6191792424	6477203146	-0.248034	-0.177192	-0.213025	0.0618355	0.465399	-0.3048	-0.170396	-0.23764	0.0943063	0.498636	None	None
TGME49_247460-t26_1-p1 | transcript=TGME49_247460-t26_1 | gene=TGME49_247460 | organism=Toxoplasma_gondii_ME49 | gene_product=proliferating cell nuclear antigen PCNA1 | transcript_product=proliferating cell nuclear antigen PCNA1 | location=TGME49_chrXII:33	1214700688	1038799809	1110399284	1118499914	1406199786	1336099308	-0.129423	0.106559	-0.0158214	0.458172	0.49809	0.210984	0.362696	0.282856	0.0433667	0.300012	None	None
TGME49_306330-t26_1-p1 | transcript=TGME49_306330-t26_1 | gene=TGME49_306330 | organism=Toxoplasma_gondii_ME49 | gene_product=phospholipase | transcript_product=phospholipase | location=TGME49_chrIX:5968718-5971499(+) | protein_length=582 | sequence_SO=chr	2972501476	2748499528	2726599616	2867599250	2675900063	2472898811	-0.124535	0.0611797	-0.0323239	0.452096	0.496746	-0.151581	-0.152363	-0.151943	0.249952	0.497005	None	None
TGME49_299810-t26_1-p1 | transcript=TGME49_299810-t26_1 | gene=TGME49_299810 | organism=Toxoplasma_gondii_ME49 | gene_product=cysteine-tRNA synthetase (CysRS) | transcript_product=cysteine-tRNA synthetase (CysRS) | location=TGME49_chrXII:331125-343420(-) |	1373799257	1222399692	1212600352	1217100700	1284899528	1228100005	-0.179942	-0.00626295	-0.0955412	0.360463	0.49809	-0.0964185	0.00670463	-0.0469321	0.499269	0.499838	None	None
TGME49_205240-t26_1-p1 | transcript=TGME49_205240-t26_1 | gene=TGME49_205240 | organism=Toxoplasma_gondii_ME49 | gene_product=cleft lip and palate transmembrane protein 1 (clptm1) protein | transcript_product=cleft lip and palate transmembrane protein 1 (c	2749001027	2709498396	2668999776	2999099198	2726801490	2596299071	-0.0425942	0.146457	0.0543398	0.348944	0.496746	-0.0116921	-0.0615381	-0.0362162	0.477712	0.497005	None	None
TGME49_286590-t26_1-p1 | transcript=TGME49_286590-t26_1 | gene=TGME49_286590 | organism=Toxoplasma_gondii_ME49 | gene_product=microtubule associated protein SPM2 | transcript_product=microtubule associated protein SPM2 | location=TGME49_chrV:1770238-177177	1210399628	1087299803	1245000408	1195600637	1001800520	1021199809	0.0406331	0.136878	0.0869683	0.241628	0.49809	-0.272556	-0.0903698	-0.183423	0.238384	0.487009	None	None
TGME49_263130-t26_1-p1 | transcript=TGME49_263130-t26_1 | gene=TGME49_263130 | organism=Toxoplasma_gondii_ME49 | gene_product=citrate synthase, putative | transcript_product=citrate synthase, putative | location=TGME49_chrVIIb:780112-785548(+) | protein_le	3800498822	3827799259	3314899482	3536799120	3121298706	2953600227	-0.197174	-0.114043	-0.154854	0.20063	0.496746	-0.283932	-0.373891	-0.328347	0.0528516	0.334662	None	None
TGME49_307850-t26_1-p1 | transcript=TGME49_307850-t26_1 | gene=TGME49_307850 | organism=Toxoplasma_gondii_ME49 | gene_product=6-phosphogluconate dehydrogenase | transcript_product=6-phosphogluconate dehydrogenase | location=TGME49_chrXII:443925-448136(-) |	2266000914	2106599711	2294000657	2404099442	2382699763	2209298544	0.0177104	0.190505	0.103537	0.249246	0.496746	0.072407	0.0686296	0.0705804	0.30324	0.497005	None	None
TGME49_213870-t26_1-p1 | transcript=TGME49_213870-t26_1 | gene=TGME49_213870 | organism=Toxoplasma_gondii_ME49 | gene_product=UBA/TS-N domain-containing protein | transcript_product=UBA/TS-N domain-containing protein | location=TGME49_chrV:1389361-1399034(	3648398097	3164800286	3457998726	3611102184	3710202500	3058201813	-0.0773063	0.190274	0.0531782	0.351469	0.496746	0.024226	-0.0494096	-0.00951201	0.465383	0.497005	None	None
TGME49_295360-t26_1-p1 | transcript=TGME49_295360-t26_1 | gene=TGME49_295360 | organism=Toxoplasma_gondii_ME49 | gene_product=hypothetical protein | transcript_product=hypothetical protein | location=TGME49_chrIa:1808455-1809997(+) | protein_length=268 | s	1199799936	9.2568e+08	1345300337	1163299790	1314200489	1311300383	0.165018	0.329353	0.238874	0.0568349	0.389863	0.131252	0.5018	0.304393	0.0340102	0.275915	None	None
TGME49_280610-t26_1-p1 | transcript=TGME49_280610-t26_1 | gene=TGME49_280610 | organism=Toxoplasma_gondii_ME49 | gene_product=signal recognition particle receptor alpha subunit | transcript_product=signal recognition particle receptor alpha subunit | locat	2351101408	2232299426	2267199559	2304999746	2168900252	2204498959	-0.0524051	0.0462178	-0.00352853	0.480618	0.496746	-0.116304	-0.0180689	-0.0676154	0.411466	0.497005	None	None
TGME49_312200-t26_1-p1 | transcript=TGME49_312200-t26_1 | gene=TGME49_312200 | organism=Toxoplasma_gondii_ME49 | gene_product=serine/threonine protein phosphatase | transcript_product=serine/threonine protein phosphatase | location=TGME49_chrXI:2494938-249	2513101683	2433599671	2367398649	2126399401	2389501076	2276399222	-0.0861348	-0.194603	-0.138469	0.228673	0.496746	-0.0727199	-0.0962835	-0.0842555	0.377237	0.497005	None	None
TGME49_320020-t26_1-p1 | transcript=TGME49_320020-t26_1 | gene=TGME49_320020 | organism=Toxoplasma_gondii_ME49 | gene_product=transporter, major facilitator family protein | transcript_product=transporter, major facilitator family protein | location=TGME49	1517500810	1657600945	1773400487	1780401074	1941600177	2074300660	0.224698	0.103052	0.162457	0.127392	0.471737	0.355271	0.323294	0.338618	0.0225981	0.240901	None	None
TGME49_222360-t26_1-p1 | transcript=TGME49_222360-t26_1 | gene=TGME49_222360 | organism=Toxoplasma_gondii_ME49 | gene_product=hypothetical protein | transcript_product=hypothetical protein | location=TGME49_chrII:1066967-1076786(+) | protein_length=774 | s	9.2863e+08	8.3814e+08	8.466e+08	950839715	7.6428e+08	7.8045e+08	-0.13329	0.181828	0.0247987	0.384057	0.489048	-0.280557	-0.102716	-0.193388	0.227338	0.493717	None	None
TGME49_233010-t26_1-p1 | transcript=TGME49_233010-t26_1 | gene=TGME49_233010 | organism=Toxoplasma_gondii_ME49 | gene_product=cell-cycle-assocaited protein kinase ERK7, putative | transcript_product=cell-cycle-assocaited protein kinase ERK7, putative | loc	9.1633e+08	9.9497e+08	9.0255e+08	9.58e+08	8.3951e+08	7.2961e+08	-0.0218386	-0.0545764	-0.0387807	0.482685	0.493537	-0.126127	-0.446822	-0.284076	0.120306	0.404793	None	None
TGME49_213010-t26_1-p1 | transcript=TGME49_213010-t26_1 | gene=TGME49_213010 | organism=Toxoplasma_gondii_ME49 | gene_product=hypothetical protein | transcript_product=hypothetical protein | location=TGME49_chrV:779391-789313(-) | protein_length=1036 | seq	1303999640	1368100776	1086299770	1190600393	1360699651	1204800587	-0.263323	-0.200345	-0.230704	0.12694	0.471737	0.0613435	-0.183189	-0.0586628	0.474953	0.499131	None	None
TGME49_248120-t26_1-p1 | transcript=TGME49_248120-t26_1 | gene=TGME49_248120 | organism=Toxoplasma_gondii_ME49 | gene_product=hypothetical protein | transcript_product=hypothetical protein | location=TGME49_chrXII:3669599-3676372(-) | protein_length=962 |	1542899453	1556999536	1687000795	1454899624	1677699255	1584499860	0.128745	-0.0977907	0.019403	0.378549	0.49809	0.12074	0.0252375	0.07355	0.266113	0.491954	None	None
TGME49_313290-t26_1-p1 | transcript=TGME49_313290-t26_1 | gene=TGME49_313290 | organism=Toxoplasma_gondii_ME49 | gene_product=MORN repeat-containing protein | transcript_product=MORN repeat-containing protein | location=TGME49_chrXI:3245358-3249309(-) | pr	3.9066e+08	4.342e+08	3.945e+08	4.2763e+08	3.9736e+08	3.5965e+08	0.0140804	-0.0219518	-0.00477049	0.403624	0.48252	0.0244511	-0.270847	-0.12334	0.386697	0.476141	None	None
TGME49_246340-t26_1-p1 | transcript=TGME49_246340-t26_1 | gene=TGME49_246340 | organism=Toxoplasma_gondii_ME49 | gene_product=DnaJ domain-containing protein | transcript_product=DnaJ domain-containing protein | location=TGME49_chrXII:2768904-2775676(+) | p	3.7432e+08	3.0283e+08	3.3618e+08	3.8589e+08	3.4459e+08	333639969	-0.154646	0.348766	0.092383	0.265453	0.425507	-0.118947	0.139197	0.00228872	0.384187	0.454544	None	None
TGME49_211460-t26_1-p1 | transcript=TGME49_211460-t26_1 | gene=TGME49_211460 | organism=Toxoplasma_gondii_ME49 | gene_product=hypothetical protein | transcript_product=hypothetical protein | location=TGME49_chrIV:1697186-1700134(+) | protein_length=982 | s	1163899752	1075099787	1101599736	1174000671	1377300017	1402000785	-0.079304	0.126862	0.023371	0.369831	0.49809	0.242619	0.382598	0.31147	0.0313252	0.26978	None	None
TGME49_288400-t26_1-p1 | transcript=TGME49_288400-t26_1 | gene=TGME49_288400 | organism=Toxoplasma_gondii_ME49 | gene_product=LETM1 family protein | transcript_product=LETM1 family protein | location=TGME49_chrIX:2495487-2507287(-) | protein_length=1096 |	8.3582e+08	7.0688e+08	7.7563e+08	7.4622e+08	8.2133e+08	739630140	-0.107703	0.0780383	-0.019604	0.476632	0.492986	-0.0251897	0.0652173	0.0169411	0.40519	0.495451	None	None
TGME49_234610-t26_1-p1 | transcript=TGME49_234610-t26_1 | gene=TGME49_234610 | organism=Toxoplasma_gondii_ME49 | gene_product=WD-40 repeat protein | transcript_product=WD-40 repeat protein | location=TGME49_chrX:4492164-4499777(+) | protein_length=702 | se	2132798996	2153698965	2117598753	2024099124	2026699196	1923999371	-0.0103144	-0.0894983	-0.0495521	0.412366	0.496746	-0.0735686	-0.162601	-0.117601	0.311703	0.497005	None	None
TGME49_251770-t26_1-p1 | transcript=TGME49_251770-t26_1 | gene=TGME49_251770 | organism=Toxoplasma_gondii_ME49 | gene_product=hypothetical protein | transcript_product=hypothetical protein | location=TGME49_chrXII:5573077-5579562(-) | protein_length=1265 |	1955201024	1674800564	1758400452	1774598965	2165799894	2026399120	-0.152979	0.0834604	-0.0390535	0.488164	0.49809	0.147487	0.274729	0.207568	0.106103	0.426431	None	None
TGME49_236140-t26_1-p1 | transcript=TGME49_236140-t26_1 | gene=TGME49_236140 | organism=Toxoplasma_gondii_ME49 | gene_product=hypothetical protein | transcript_product=hypothetical protein | location=TGME49_chrX:5298183-5301704(+) | protein_length=1057 | s	5.2209e+08	5.19e+08	460680108	4.7159e+08	4.3399e+08	4.8898e+08	-0.180203	-0.137951	-0.158931	0.321108	0.472969	-0.265887	-0.0857305	-0.173176	0.309168	0.454967	None	None
TGME49_294560-t26_1-p1 | transcript=TGME49_294560-t26_1 | gene=TGME49_294560 | organism=Toxoplasma_gondii_ME49 | gene_product=rhoptry kinase family protein ROP37 (incomplete catalytic triad) | transcript_product=rhoptry kinase family protein ROP37 (incompl	195520112	2.0576e+08	1.9766e+08	1.9803e+08	1.6484e+08	175289954	0.015632	-0.0549986	-0.0201314	0.44046	0.485096	-0.244425	-0.229598	-0.236484	0.245747	0.367749	None	None
TGME49_289100-t26_1-p1 | transcript=TGME49_289100-t26_1 | gene=TGME49_289100 | organism=Toxoplasma_gondii_ME49 | gene_product=hypothetical protein | transcript_product=hypothetical protein | location=TGME49_chrIX:2984785-2994223(+) | protein_length=698 | s	4.1637e+08	3.9734e+08	3.4817e+08	3.9994e+08	3.4494e+08	3.1538e+08	-0.257468	0.00938787	-0.120935	0.385925	0.481835	-0.270563	-0.332026	-0.300045	0.186152	0.351436	None	None
TGME49_205320-t26_1-p1 | transcript=TGME49_205320-t26_1 | gene=TGME49_205320 | organism=Toxoplasma_gondii_ME49 | gene_product=hypothetical protein | transcript_product=hypothetical protein | location=TGME49_chrVIIa:1473570-1476738(+) | protein_length=655 |	2.4762e+08	192040100	1.7349e+08	1.9311e+08	156920036	1.6067e+08	-0.511056	0.00797759	-0.260798	0.207887	0.36029	-0.65362	-0.255358	-0.465244	0.0607813	0.162423	None	None
TGME49_246740-t26_1-p1 | transcript=TGME49_246740-t26_1 | gene=TGME49_246740 | organism=Toxoplasma_gondii_ME49 | gene_product=hypothetical protein | transcript_product=hypothetical protein | location=TGME49_chrXII:2955259-2960481(+) | protein_length=591 |	3.2795e+08	3.3061e+08	2.9993e+08	3.2525e+08	3.0229e+08	3.1148e+08	-0.128482	-0.0235163	-0.0747944	0.478519	0.487734	-0.117044	-0.0856335	-0.10111	0.455673	0.477862	None	None
TGME49_315140-t26_1-p1 | transcript=TGME49_315140-t26_1 | gene=TGME49_315140 | organism=Toxoplasma_gondii_ME49 | gene_product=WD domain, G-beta repeat-containing protein | transcript_product=WD domain, G-beta repeat-containing protein | location=TGME49_chr	9.179e+08	7.8946e+08	9.3636e+08	8.7069e+08	9.5155e+08	9.15989e+08	0.0286989	0.14114	0.08177	0.274939	0.482712	0.0518685	0.214127	0.129141	0.221613	0.493717	None	None
TGME49_318525-t26_1-p1 | transcript=TGME49_318525-t26_1 | gene=TGME49_318525 | organism=Toxoplasma_gondii_ME49 | gene_product=hypothetical protein | transcript_product=hypothetical protein | location=TGME49_chrIV:1250242-1260400(-) | protein_length=1796 |	1.7233e+08	1.4046e+08	2.047e+08	2.1738e+08	9.7971e+07	1.2405e+08	0.247157	0.626823	0.429796	0.0255157	0.0863902	-0.80633	-0.177436	-0.488571	0.0906522	0.195018	None	None
TGME49_255160-t26_1-p1 | transcript=TGME49_255160-t26_1 | gene=TGME49_255160 | organism=Toxoplasma_gondii_ME49 | gene_product=hypothetical protein | transcript_product=hypothetical protein | location=TGME49_chrVIIb:5064594-5069556(+) | protein_length=1159	1.9166e+08	1.5281e+08	1.6867e+08	1.8219e+08	1.868e+08	1.3794e+08	-0.183431	0.252348	0.0263559	0.368462	0.477063	-0.0367936	-0.146349	-0.0842913	0.453995	0.478965	None	None
TGME49_289190-t26_1-p1 | transcript=TGME49_289190-t26_1 | gene=TGME49_289190 | organism=Toxoplasma_gondii_ME49 | gene_product=tetratricopeptide repeat-containing protein | transcript_product=tetratricopeptide repeat-containing protein | location=TGME49_chr	1.7831e+08	1.986e+08	1.7365e+08	1.9545e+08	1.9158e+08	158960065	-0.0380127	-0.0229612	-0.0300372	0.456148	0.48585	0.102814	-0.318794	-0.103732	0.425169	0.467243	None	None
TGME49_296010-t26_1-p1 | transcript=TGME49_296010-t26_1 | gene=TGME49_296010 | organism=Toxoplasma_gondii_ME49 | gene_product=phosphatidylinositol 3- and 4-kinase | transcript_product=phosphatidylinositol 3- and 4-kinase | location=TGME49_chrIa:1426224-143	8.9124e+08	7.8387e+08	635139563	8.4407e+08	7.6344e+08	8.1097e+08	-0.488157	0.106631	-0.179187	0.214643	0.482712	-0.222937	0.0489519	-0.0892695	0.397908	0.495451	None	None
TGME49_290678-t26_1-p1 | transcript=TGME49_290678-t26_1 | gene=TGME49_290678 | organism=Toxoplasma_gondii_ME49 | gene_product=hypothetical protein | transcript_product=hypothetical protein | location=TGME49_chrIX:3835972-3846817(-) | protein_length=2592 |	4.3399e+08	4.8266e+08	4.4744e+08	3.7569e+08	481389818	465220289	0.0439438	-0.360703	-0.15487	0.327821	0.472969	0.149107	-0.0529433	0.0462415	0.334485	0.454967	None	None
TGME49_203220-t26_1-p1 | transcript=TGME49_203220-t26_1 | gene=TGME49_203220 | organism=Toxoplasma_gondii_ME49 | gene_product=DEAD/DEAH box helicase domain-containing protein | transcript_product=DEAD/DEAH box helicase domain-containing protein | location=	2.3542e+08	2.115e+08	1.9611e+08	2.1207e+08	2.0829e+08	2.5217e+08	-0.262477	0.00386701	-0.130162	0.385627	0.481464	-0.175581	0.252274	0.0427589	0.358589	0.431064	None	None
TGME49_301410-t26_1-p1 | transcript=TGME49_301410-t26_1 | gene=TGME49_301410 | organism=Toxoplasma_gondii_ME49 | gene_product=hypothetical protein | transcript_product=hypothetical protein | location=TGME49_chrIV:2458925-2464407(+) | protein_length=1033 |	1.607e+08	1.5424e+08	1.8166e+08	1.3792e+08	1.3594e+08	121670016	0.17595	-0.16036	0.0209607	0.376636	0.477448	-0.23923	-0.338883	-0.28668	0.190322	0.333605	None	None
TGME49_218840-t26_1-p1 | transcript=TGME49_218840-t26_1 | gene=TGME49_218840 | organism=Toxoplasma_gondii_ME49 | gene_product=mutS domain protein | transcript_product=mutS domain protein | location=TGME49_chrXII:1253195-1266818(+) | protein_length=2163 | s	7.8029e+08	5.9259e+08	7.3669e+08	6.017e+08	6.782e+08	6.2022e+08	-0.0828546	0.0219759	-0.0366498	0.487204	0.493537	-0.201927	0.0655995	-0.0802574	0.414318	0.495451	None	None
TGME49_295650-t26_1-p1 | transcript=TGME49_295650-t26_1 | gene=TGME49_295650 | organism=Toxoplasma_gondii_ME49 | gene_product=hypothetical protein | transcript_product=hypothetical protein | location=TGME49_chrIa:1653269-1657578(-) | protein_length=683 | s	2.7868e+08	2.3854e+08	2.2963e+08	2.7165e+08	2.7929e+08	2.9129e+08	-0.27831	0.186859	-0.044973	0.473085	0.487734	0.00313968	0.286766	0.140826	0.200941	0.358952	None	None
TGME49_272550-t26_1-p1 | transcript=TGME49_272550-t26_1 | gene=TGME49_272550 | organism=Toxoplasma_gondii_ME49 | gene_product=hypothetical protein | transcript_product=hypothetical protein | location=TGME49_chrVIII:3889060-3903058(+) | protein_length=1896	7.0309e+08	6.2987e+08	5.9215e+08	560669867	6.2044e+08	5.8385e+08	-0.247402	-0.167649	-0.209106	0.17116	0.482549	-0.180051	-0.109214	-0.146082	0.299609	0.493717	None	None
TGME49_203950-t26_1-p1 | transcript=TGME49_203950-t26_1 | gene=TGME49_203950 | organism=Toxoplasma_gondii_ME49 | gene_product=Myb family DNA-binding domain-containing protein | transcript_product=Myb family DNA-binding domain-containing protein | location=	2.3528e+08	2.4192e+08	2.4638e+08	2.1248e+08	2.3246e+08	2.4668e+08	0.0662609	-0.186466	-0.0562834	0.491432	0.493778	-0.017296	0.0279572	0.00581499	0.37891	0.453368	None	None
TGME49_296950-t26_1-p1 | transcript=TGME49_296950-t26_1 | gene=TGME49_296950 | organism=Toxoplasma_gondii_ME49 | gene_product=hypothetical protein | transcript_product=hypothetical protein | location=TGME49_chrII:1485955-1496235(-) | protein_length=1481 |	6.7481e+08	7.153e+08	4.9647e+08	5.7548e+08	6.4776e+08	5.9273e+08	-0.442089	-0.313344	-0.374307	0.0337371	0.26365	-0.0589036	-0.270616	-0.163892	0.271213	0.493717	None	None
TGME49_224480-t26_1-p1 | transcript=TGME49_224480-t26_1 | gene=TGME49_224480 | organism=Toxoplasma_gondii_ME49 | gene_product=cell-cycle-associated protein kinase CLK, putative | transcript_product=cell-cycle-associated protein kinase CLK, putative | locat	2.9495e+08	3.1006e+08	1.9922e+08	3.0428e+08	3.2215e+08	2.727e+08	-0.56401	-0.0270684	-0.263948	0.205022	0.394747	0.126711	-0.184382	-0.0243039	0.424605	0.467955	None	None
TGME49_278030-t26_1-p1 | transcript=TGME49_278030-t26_1 | gene=TGME49_278030 | organism=Toxoplasma_gondii_ME49 | gene_product=hypothetical protein | transcript_product=hypothetical protein | location=TGME49_chrXII:6343873-6353207(+) | protein_length=2219 |	1.6195e+08	9.829e+07	1.1817e+08	1.6951e+08	2.263e+08	8.3e+08	-0.45175	0.780773	0.143506	0.239868	0.376035	0.479321	3.0608	2.00791	1.11022e-16	3.59541e-15	None	None
TGME49_307040-t26_1-p1 | transcript=TGME49_307040-t26_1 | gene=TGME49_307040 | organism=Toxoplasma_gondii_ME49 | gene_product=shikimate dehydrogenase substrate binding domain-containing protein | transcript_product=shikimate dehydrogenase substrate binding	4.6412e+08	5.3564e+08	4.4853e+08	377149805	436699737	5.2117e+08	-0.049197	-0.505115	-0.275354	0.158721	0.408417	-0.0875957	-0.0394108	-0.0615528	0.489132	0.497382	None	None
TGME49_238510-t26_1-p1 | transcript=TGME49_238510-t26_1 | gene=TGME49_238510 | organism=Toxoplasma_gondii_ME49 | gene_product=hypothetical protein | transcript_product=hypothetical protein | location=TGME49_chrVI:258084-261653(+) | protein_length=1082 | se	3.3653e+08	3.7907e+08	2.0258e+08	2.1986e+08	2.7517e+08	3.4831e+08	-0.729715	-0.78342	-0.757443	0.00230866	0.0226033	-0.289138	-0.121643	-0.197867	0.311674	0.430212	None	None
TGME49_287160-t26_1-p1 | transcript=TGME49_287160-t26_1 | gene=TGME49_287160 | organism=Toxoplasma_gondii_ME49 | gene_product=internal kinesin motor domain protein | transcript_product=internal kinesin motor domain protein | location=TGME49_chrV:1560221-15	125239966	1.4744e+08	131160040	1.5616e+08	153399902	1.2382e+08	0.0661709	0.0824109	0.0748808	0.297982	0.437361	0.289798	-0.249409	0.0235491	0.414849	0.477902	None	None
TGME49_264890-t26_1-p1 | transcript=TGME49_264890-t26_1 | gene=TGME49_264890 | organism=Toxoplasma_gondii_ME49 | gene_product=hypothetical protein | transcript_product=hypothetical protein | location=TGME49_chrIX:1918808-1926344(-) | protein_length=1937 |	2.9509e+08	2.8601e+08	2.0302e+08	2.7014e+08	2.6273e+08	2.7718e+08	-0.537556	-0.0820929	-0.295258	0.170734	0.373169	-0.166771	-0.0450281	-0.105468	0.448899	0.477862	None	None
TGME49_297690-t26_1-p1 | transcript=TGME49_297690-t26_1 | gene=TGME49_297690 | organism=Toxoplasma_gondii_ME49 | gene_product=hypothetical protein | transcript_product=hypothetical protein | location=TGME49_chrII:1919461-1928067(-) | protein_length=2132 |	1.9373e+08	2.1206e+08	1.5093e+08	1.9461e+08	161139912	1.5684e+08	-0.358288	-0.123342	-0.230569	0.244235	0.396413	-0.263732	-0.431995	-0.348701	0.133509	0.277733	None	None
TGME49_205562-t26_1-p1 | transcript=TGME49_205562-t26_1 | gene=TGME49_205562 | organism=Toxoplasma_gondii_ME49 | gene_product=hypothetical protein | transcript_product=hypothetical protein | location=TGME49_chrVIIa:1307040-1330896(+) | protein_length=5843	3.0091e+08	1.9554e+08	3.00637e+07	1.4902e+08	4.3878e+08	1.4243e+08	-3.28519	-0.389907	-1.46015	9.78835e-09	1.87758e-07	0.542157	-0.453556	0.226071	0.120427	0.298234	None	None
TGME49_290310-t26_1-p1 | transcript=TGME49_290310-t26_1 | gene=TGME49_290310 | organism=Toxoplasma_gondii_ME49 | gene_product=hypothetical protein | transcript_product=hypothetical protein | location=TGME49_chrIX:3695327-3704615(-) | protein_length=1878 |	286839944	2.857e+08	1.5921e+08	1.7342e+08	1.4861e+08	1.3371e+08	-0.845721	-0.717315	-0.779611	0.00192017	0.0101943	-0.942493	-1.08776	-1.01187	0.000156686	0.00106648	None	None
TGME49_258080-t26_1-p1 | transcript=TGME49_258080-t26_1 | gene=TGME49_258080 | organism=Toxoplasma_gondii_ME49 | gene_product=hypothetical protein | transcript_product=hypothetical protein | location=TGME49_chrVIIb:3592441-3603855(+) | protein_length=1711	2.0544e+08	1.1889e+08	1.1266e+08	1.9306e+08	1.8431e+08	1.4574e+08	-0.861595	0.695272	-0.0846796	0.456747	0.48585	-0.155511	0.290806	0.0249798	0.383856	0.442588	None	None
TGME49_251410-t26_1-p1 | transcript=TGME49_251410-t26_1 | gene=TGME49_251410 | organism=Toxoplasma_gondii_ME49 | gene_product=tetratricopeptide repeat-containing protein | transcript_product=tetratricopeptide repeat-containing protein | location=TGME49_chr	2.0989e+08	1.5095e+08	1.6271e+08	1.89e+08	208630033	1.5048e+08	-0.365555	0.322602	-0.0367532	0.466825	0.491999	-0.00863083	-0.00445792	-0.00687165	0.430311	0.468908	None	None
TGME49_262935-t26_1-p1 | transcript=TGME49_262935-t26_1 | gene=TGME49_262935 | organism=Toxoplasma_gondii_ME49 | gene_product=hypothetical protein | transcript_product=hypothetical protein | location=TGME49_chrVIIb:909930-912343(-) | protein_length=681 | s	2.302e+08	2.889e+08	2.7236e+08	2.1467e+08	1.39633e+07	1.9514e+08	0.241761	-0.426909	-0.0916146	0.451316	0.478599	-3.91942	-0.562866	-1.29882	1.4125e-06	1.61101e-05	None	None
TGME49_247050-t26_1-p1 | transcript=TGME49_247050-t26_1 | gene=TGME49_247050 | organism=Toxoplasma_gondii_ME49 | gene_product=hypothetical protein | transcript_product=hypothetical protein | location=TGME49_chrXII:3130371-3143422(+) | protein_length=2660 |	2.0181e+08	2.2975e+08	1.2694e+08	1.3183e+08	1.5025e+08	175400068	-0.665098	-0.797232	-0.733173	0.00341461	0.0163746	-0.422373	-0.386827	-0.402808	0.0945169	0.215601	None	None
TGME49_287970-t26_1-p1 | transcript=TGME49_287970-t26_1 | gene=TGME49_287970 | organism=Toxoplasma_gondii_ME49 | gene_product=hypothetical protein | transcript_product=hypothetical protein | location=TGME49_chrIX:2268350-2275944(+) | protein_length=2299 |	7.8883e+07	1.0093e+08	21331658	8.0342e+07	4.22804e+07	2.67424e+07	-1.84368	-0.325881	-0.809644	0.0190035	0.0735732	-0.879027	-1.86467	-1.34164	0.00321571	0.0172766	None	None
TGME49_237890-t26_1-p1 | transcript=TGME49_237890-t26_1 | gene=TGME49_237890 | organism=Toxoplasma_gondii_ME49 | gene_product=calcium-dependent protein kinase CDPK4 | transcript_product=calcium-dependent protein kinase CDPK4 | location=TGME49_chrIV:2630765	1.7692e+08	1.3163e+08	9.2284e+07	1.3066e+08	1.0009e+08	1.5375e+08	-0.932297	-0.0105974	-0.465033	0.0896268	0.209352	-0.813503	0.222006	-0.278414	0.198881	0.336279	None	None
TGME49_313590-t26_1-p1 | transcript=TGME49_313590-t26_1 | gene=TGME49_313590 | organism=Toxoplasma_gondii_ME49 | gene_product=hypothetical protein | transcript_product=hypothetical protein | location=TGME49_chrXI:3490904-3508387(-) | protein_length=2303 |	1.5753e+08	3.5749e+07	1.7409e+07	8.1258e+07	6.4361e+07	2.2185e+07	-3.11354	1.16473	-0.95506	0.00671768	0.0337483	-1.27387	-0.656819	-1.13061	0.011891	0.0512039	None	None
TGME49_268850-t26_1-p1 | transcript=TGME49_268850-t26_1 | gene=TGME49_268850 | organism=Toxoplasma_gondii_ME49 | gene_product=enolase 2 | transcript_product=enolase 2 | location=TGME49_chrVIII:6250782-6252860(-) | protein_length=475 | sequence_SO=chromosom	14058985756	14022009143	13749002861	12674004764	14046983673	13319000063	-0.0321635	-0.145811	-0.0877925	0.25898	0.492498	-0.00123203	-0.0742	-0.0372061	0.461698	0.498636	None	None
TGME49_219320-t26_1-p1 | transcript=TGME49_219320-t26_1 | gene=TGME49_219320 | organism=Toxoplasma_gondii_ME49 | gene_product=acid phosphatase GAP50 | transcript_product=acid phosphatase GAP50 | location=TGME49_chrXII:969580-972474(-) | protein_length=431	82457944836	75654066386	86110946815	92006983825	82408030873	84339995545	0.0625375	0.282323	0.171884	0.114045	0.492498	-0.000873551	0.156797	0.0767212	0.275433	0.498636	None	None
TGME49_255260-t26_1-p1 | transcript=TGME49_255260-t26_1 | gene=TGME49_255260 | organism=Toxoplasma_gondii_ME49 | gene_product=apical membrane antigen AMA1 | transcript_product=apical membrane antigen AMA1 | location=TGME49_chrVIIb:4948498-4952962(+) | prot	13916996569	15085014197	15635984419	17881004579	14754008067	15438992166	0.168012	0.245298	0.208725	0.0710496	0.475919	0.0842512	0.0334596	0.058055	0.314555	0.498636	None	None
TGME49_227810-t26_1-p1 | transcript=TGME49_227810-t26_1 | gene=TGME49_227810 | organism=Toxoplasma_gondii_ME49 | gene_product=rhoptry kinase family protein ROP11 (incomplete catalytic triad) | transcript_product=rhoptry kinase family protein ROP11 (incompl	25434012657	24601972890	28034973141	27354997214	24474025740	24104995824	0.140464	0.153025	0.146653	0.152594	0.492498	-0.0555047	-0.0294402	-0.0426299	0.448627	0.498636	None	None
TGME49_309730-t26_1-p1 | transcript=TGME49_309730-t26_1 | gene=TGME49_309730 | organism=Toxoplasma_gondii_ME49 | gene_product=thioredoxin reductase | transcript_product=thioredoxin reductase | location=TGME49_chrXI:773975-781501(-) | protein_length=662 | s	13378013893	12325013782	11533000313	12858001087	11243011571	10525007895	-0.214081	0.0610728	-0.0755829	0.287936	0.492498	-0.250808	-0.227741	-0.239696	0.0922228	0.498636	None	None
TGME49_279390-t26_1-p1 | transcript=TGME49_279390-t26_1 | gene=TGME49_279390 | organism=Toxoplasma_gondii_ME49 | gene_product=proliferation-associated protein 2G4, putative | transcript_product=proliferation-associated protein 2G4, putative | location=TGME	9971109955	8121493447	8961993197	8132001230	7791803507	7141394421	-0.15392	0.00186518	-0.0819006	0.272763	0.492498	-0.355743	-0.185507	-0.276823	0.0602228	0.420292	None	None
TGME49_315770-t26_1-p1 | transcript=TGME49_315770-t26_1 | gene=TGME49_315770 | organism=Toxoplasma_gondii_ME49 | gene_product=cytochrome p450 superfamily protein | transcript_product=cytochrome p450 superfamily protein | location=TGME49_chrXI:4969964-49763	7037099077	6669597461	5898101299	6729703573	6023492955	5988998660	-0.254695	0.0129415	-0.118258	0.193864	0.492498	-0.224334	-0.155252	-0.190298	0.152239	0.498636	None	None
TGME49_280380-t26_1-p1 | transcript=TGME49_280380-t26_1 | gene=TGME49_280380 | organism=Toxoplasma_gondii_ME49 | gene_product=poly(ADP-ribose) glycohydrolase | transcript_product=poly(ADP-ribose) glycohydrolase | location=TGME49_chrVIIa:487434-489728(+) |	2922599252	2919201005	3363201768	3465000549	3464698217	3428201319	0.202525	0.247212	0.225017	0.0823091	0.489218	0.245374	0.23178	0.238578	0.0787797	0.400543	None	None
TGME49_304710-t26_1-p1 | transcript=TGME49_304710-t26_1 | gene=TGME49_304710 | organism=Toxoplasma_gondii_ME49 | gene_product=eukaryotic peptide chain release factor, putative | transcript_product=eukaryotic peptide chain release factor, putative | locatio	7307908228	7205504660	7491109145	7596406604	7415707345	7304392255	0.0357165	0.0762084	0.0559604	0.352481	0.492498	0.021122	0.0196611	0.0203962	0.399735	0.498636	None	None
TGME49_223960-t26_1-p1 | transcript=TGME49_223960-t26_1 | gene=TGME49_223960 | organism=Toxoplasma_gondii_ME49 | gene_product=ubiquitin interaction motif family protein | transcript_product=ubiquitin interaction motif family protein | location=TGME49_chrX:	16153001564	18004022857	15558985690	19212007358	16481018665	14183996896	-0.0540512	0.0936845	0.0257004	0.435322	0.493532	0.0290008	-0.344026	-0.155573	0.207316	0.498636	None	None
TGME49_248600-t26_1-p1 | transcript=TGME49_248600-t26_1 | gene=TGME49_248600 | organism=Toxoplasma_gondii_ME49 | gene_product=aspartate aminotransferase | transcript_product=aspartate aminotransferase | location=TGME49_chrXII:4017578-4025426(-) | protein_l	4924904935	4543298139	4580897848	4762004925	4844402941	4388597066	-0.104446	0.0678161	-0.0192154	0.437441	0.493532	-0.0237705	-0.0499652	-0.0362788	0.463937	0.498636	None	None
TGME49_229140-t26_1-p1 | transcript=TGME49_229140-t26_1 | gene=TGME49_229140 | organism=Toxoplasma_gondii_ME49 | gene_product=MaoC family domain-containing protein | transcript_product=MaoC family domain-containing protein | location=TGME49_chrVIII:45348-5	2361799675	2075499425	2039299441	2110201109	1706699520	1678100769	-0.211727	0.0239117	-0.0966962	0.309206	0.496746	-0.468364	-0.306409	-0.39029	0.025648	0.263986	None	None
TGME49_227960-t26_1-p1 | transcript=TGME49_227960-t26_1 | gene=TGME49_227960 | organism=Toxoplasma_gondii_ME49 | gene_product=PCI domain-containing protein | transcript_product=PCI domain-containing protein | location=TGME49_chrX:703057-705828(-) | protein	8988097649	7511697665	9386009910	8904100080	8973303714	9299105059	0.0624901	0.245304	0.148597	0.149347	0.492498	-0.0023762	0.307903	0.147192	0.152709	0.498636	None	None
TGME49_299110-t26_1-p1 | transcript=TGME49_299110-t26_1 | gene=TGME49_299110 | organism=Toxoplasma_gondii_ME49 | gene_product=cleft lip and palate transmembrane protein 1 (clptm1) protein | transcript_product=cleft lip and palate transmembrane protein 1 (c	2142501084	1877400628	1816800450	2070300650	1706600242	1963300797	-0.237788	0.14104	-0.0484395	0.41491	0.496746	-0.327941	0.0644997	-0.13131	0.329768	0.491954	None	None
TGME49_286600-t26_1-p1 | transcript=TGME49_286600-t26_1 | gene=TGME49_286600 | organism=Toxoplasma_gondii_ME49 | gene_product=hypothetical protein | transcript_product=hypothetical protein | location=TGME49_chrV:1766294-1767971(-) | protein_length=388 | se	9594808947	8741410622	8566889106	11274985005	8283195441	7721905013	-0.163467	0.367154	0.113839	0.214363	0.492498	-0.212035	-0.17888	-0.196128	0.144045	0.498636	None	None
TGME49_258070-t26_1-p1 | transcript=TGME49_258070-t26_1 | gene=TGME49_258070 | organism=Toxoplasma_gondii_ME49 | gene_product=hypothetical protein | transcript_product=hypothetical protein | location=TGME49_chrVIIb:3605052-3612696(-) | protein_length=678 |	1235800609	1197799791	1308899764	1306800669	1249399642	1260199254	0.0828503	0.125562	0.104017	0.211874	0.49809	0.015772	0.0731853	0.0443074	0.318262	0.491954	None	None
TGME49_260630-t26_1-p1 | transcript=TGME49_260630-t26_1 | gene=TGME49_260630 | organism=Toxoplasma_gondii_ME49 | gene_product=DnaJ family Sec63 protein | transcript_product=DnaJ family Sec63 protein | location=TGME49_chrVIIb:2106938-2113444(-) | protein_le	1077900667	1054000536	1207200190	1159200655	1323500906	1189900142	0.163312	0.137144	0.150411	0.142545	0.471737	0.295803	0.174756	0.237174	0.070057	0.385249	None	None
TGME49_319850-t26_1-p1 | transcript=TGME49_319850-t26_1 | gene=TGME49_319850 | organism=Toxoplasma_gondii_ME49 | gene_product=splicing factor U2AF family SnRNP auxilary factor large subunit, RRM domain-containing protein | transcript_product=splicing facto	3496901894	3955398746	3722200257	3383198636	3729100998	3775898256	0.090056	-0.22538	-0.0687501	0.369146	0.496746	0.0927162	-0.06698	0.0101617	0.423844	0.497005	None	None
TGME49_246500-t26_1-p1 | transcript=TGME49_246500-t26_1 | gene=TGME49_246500 | organism=Toxoplasma_gondii_ME49 | gene_product=surp module domain-containing protein | transcript_product=surp module domain-containing protein | location=TGME49_chrXII:2804225-	1011399501	9.6319e+08	8.9436e+08	1076200483	992930422	1051100550	-0.177258	0.159914	-0.00294325	0.441468	0.492913	-0.026553	0.125841	0.0497857	0.346734	0.493717	None	None
TGME49_266760-t26_1-p1 | transcript=TGME49_266760-t26_1 | gene=TGME49_266760 | organism=Toxoplasma_gondii_ME49 | gene_product=isocitrate dehydrogenase | transcript_product=isocitrate dehydrogenase | location=TGME49_chrIX:975999-979074(-) | protein_length=5	1045599546	1045100633	1023300023	978779946	1103799630	1126300721	-0.0310743	-0.0945017	-0.0624217	0.432822	0.492913	0.0780506	0.107817	0.0929854	0.234022	0.487009	None	None
TGME49_290840-t26_1-p1 | transcript=TGME49_290840-t26_1 | gene=TGME49_290840 | organism=Toxoplasma_gondii_ME49 | gene_product=serine protease | transcript_product=serine protease | location=TGME49_chrIX:3878405-3884738(+) | protein_length=960 | sequence_SO	2680598759	2885400773	3168601728	2914099485	3299600387	3529899543	0.241217	0.014274	0.128025	0.20595	0.496746	0.299601	0.290733	0.294987	0.0431797	0.331306	None	None
TGME49_258826-t26_1-p1 | transcript=TGME49_258826-t26_1 | gene=TGME49_258826 | organism=Toxoplasma_gondii_ME49 | gene_product=hypothetical protein | transcript_product=hypothetical protein | location=TGME49_chrVIIb:3162547-3165591(+) | protein_length=1014	2015999044	2171399235	2038800723	2195900483	1987699512	1946699667	0.0162187	0.016181	0.0161979	0.434725	0.496746	-0.0203816	-0.157492	-0.0898404	0.365948	0.497005	None	None
TGME49_235490-t26_1-p1 | transcript=TGME49_235490-t26_1 | gene=TGME49_235490 | organism=Toxoplasma_gondii_ME49 | gene_product=hypothetical protein | transcript_product=hypothetical protein | location=TGME49_chrX:4905534-4915560(+) | protein_length=923 | se	3210601317	3301799726	3093101954	3007699759	3153198181	3206401862	-0.0537739	-0.134554	-0.0941589	0.314472	0.496746	-0.0260167	-0.04228	-0.0342366	0.481929	0.497005	None	None
TGME49_217600-t26_1-p1 | transcript=TGME49_217600-t26_1 | gene=TGME49_217600 | organism=Toxoplasma_gondii_ME49 | gene_product=calcium-dependent protein kinase CDPK9 | transcript_product=calcium-dependent protein kinase CDPK9 | location=TGME49_chrXII:193725	1435000034	1458400723	1331199430	1476800114	1227299812	1318600160	-0.108254	0.0180764	-0.0431912	0.478601	0.49809	-0.225335	-0.14524	-0.184374	0.236855	0.487009	None	None
TGME49_254470-t26_1-p1 | transcript=TGME49_254470-t26_1 | gene=TGME49_254470 | organism=Toxoplasma_gondii_ME49 | gene_product=hypothetical protein | transcript_product=hypothetical protein | location=TGME49_chrIII:1759224-1763403(+) | protein_length=732 |	683000323	7.7624e+08	8.1873e+08	8.4712e+08	9.8026e+08	9.49501e+08	0.261188	0.125925	0.190781	0.119417	0.444112	0.520422	0.290213	0.402439	0.0201822	0.160696	None	None
TGME49_292235-t26_1-p1 | transcript=TGME49_292235-t26_1 | gene=TGME49_292235 | organism=Toxoplasma_gondii_ME49 | gene_product=hypothetical protein | transcript_product=hypothetical protein | location=TGME49_chrIX:4632536-4639706(-) | protein_length=1463 |	1811799295	2178199182	2005599313	2075400645	1847799612	2071401252	0.146541	-0.0697167	0.0325174	0.397385	0.496746	0.0283644	-0.0724831	-0.0258079	0.499901	0.499901	None	None
TGME49_319300-t26_1-p1 | transcript=TGME49_319300-t26_1 | gene=TGME49_319300 | organism=Toxoplasma_gondii_ME49 | gene_product=hypothetical protein | transcript_product=hypothetical protein | location=TGME49_chrIV:1073088-1079597(-) | protein_length=1011 |	8.742e+08	799120199	8.0832e+08	9.61009e+08	8.35299e+08	8.1408e+08	-0.112917	0.265866	0.0803896	0.277395	0.482712	-0.0655673	0.0267138	-0.0207504	0.4749	0.497068	None	None
TGME49_290920-t26_1-p1 | transcript=TGME49_290920-t26_1 | gene=TGME49_290920 | organism=Toxoplasma_gondii_ME49 | gene_product=oxidoreductase, 2OG-Fe(II) oxygenase family protein | transcript_product=oxidoreductase, 2OG-Fe(II) oxygenase family protein | loc	1161400414	1126199470	1139699362	9.9434e+08	1267100642	1281299872	-0.027191	-0.179499	-0.100152	0.350506	0.49809	0.125527	0.185938	0.155552	0.146634	0.449899	None	None
TGME49_233020-t26_1-p1 | transcript=TGME49_233020-t26_1 | gene=TGME49_233020 | organism=Toxoplasma_gondii_ME49 | gene_product=Not1 N-terminal domain, CCR4-Not complex component protein | transcript_product=Not1 N-terminal domain, CCR4-Not complex component	4551703093	3992601478	3339400331	4003897608	3682800957	3513501330	-0.446714	0.00407509	-0.218476	0.112621	0.496746	-0.305503	-0.184354	-0.247607	0.117787	0.460241	None	None
TGME49_305270-t26_1-p1 | transcript=TGME49_305270-t26_1 | gene=TGME49_305270 | organism=Toxoplasma_gondii_ME49 | gene_product=hypothetical protein | transcript_product=hypothetical protein | location=TGME49_chrIX:5326221-5330716(+) | protein_length=738 | s	1303299891	1201900346	1202000457	1279899723	1164099808	1116499492	-0.116648	0.0906481	-0.0134693	0.452765	0.49809	-0.162777	-0.106212	-0.135333	0.322232	0.491954	None	None
TGME49_201380-t26_1-p1 | transcript=TGME49_201380-t26_1 | gene=TGME49_201380 | organism=Toxoplasma_gondii_ME49 | gene_product=chorismate synthase, putative | transcript_product=chorismate synthase, putative | location=TGME49_chrVIIa:3911782-3916769(+) | pr	1073500525	9.9819e+08	841790348	1046300637	7.6787e+08	7.6628e+08	-0.350459	0.0678517	-0.133736	0.291638	0.482712	-0.482674	-0.380858	-0.432594	0.0306857	0.215822	None	None
TGME49_269770-t26_1-p1 | transcript=TGME49_269770-t26_1 | gene=TGME49_269770 | organism=Toxoplasma_gondii_ME49 | gene_product=WD domain, G-beta repeat-containing protein | transcript_product=WD domain, G-beta repeat-containing protein | location=TGME49_chr	1110999870	1042999800	1203899380	1100199574	1148999191	1186500742	0.115767	0.076962	0.0970919	0.223694	0.49809	0.0484617	0.18575	0.116548	0.19817	0.475867	None	None
TGME49_248420-t26_1-p1 | transcript=TGME49_248420-t26_1 | gene=TGME49_248420 | organism=Toxoplasma_gondii_ME49 | gene_product=hypothetical protein | transcript_product=hypothetical protein | location=TGME49_chrXII:3839965-3843812(-) | protein_length=728 |	3.346e+08	3.3666e+08	4.1377e+08	3.845e+08	3.9699e+08	3.6718e+08	0.305656	0.191214	0.24928	0.102887	0.306492	0.245762	0.124719	0.186194	0.154735	0.342859	None	None
TGME49_288210-t26_1-p1 | transcript=TGME49_288210-t26_1 | gene=TGME49_288210 | organism=Toxoplasma_gondii_ME49 | gene_product=PUL domain-containing protein | transcript_product=PUL domain-containing protein | location=TGME49_chrIX:2383345-2394145(+) | prot	4.9177e+08	5.1824e+08	411690071	4.7459e+08	4.2671e+08	5.035e+08	-0.255916	-0.126709	-0.188112	0.274677	0.453896	-0.204132	-0.041519	-0.118353	0.394774	0.476141	None	None
TGME49_320640-t26_1-p1 | transcript=TGME49_320640-t26_1 | gene=TGME49_320640 | organism=Toxoplasma_gondii_ME49 | gene_product=peptidylprolyl isomerase domain-containing protein | transcript_product=peptidylprolyl isomerase domain-containing protein | locat	371080116	3.6872e+08	4.3831e+08	4.7058e+08	4.5919e+08	3.9835e+08	0.239688	0.351157	0.2962	0.0518311	0.258219	0.306364	0.111123	0.21222	0.12969	0.360038	None	None
TGME49_228400-t26_1-p1 | transcript=TGME49_228400-t26_1 | gene=TGME49_228400 | organism=Toxoplasma_gondii_ME49 | gene_product=WD domain, G-beta repeat-containing protein | transcript_product=WD domain, G-beta repeat-containing protein | location=TGME49_chr	1026800479	9.9351e+08	9.4484e+08	8.8421e+08	9.14891e+08	8.6965e+08	-0.119905	-0.167984	-0.143323	0.274383	0.482712	-0.166255	-0.191822	-0.178724	0.248635	0.493717	None	None
TGME49_236080-t26_1-p1 | transcript=TGME49_236080-t26_1 | gene=TGME49_236080 | organism=Toxoplasma_gondii_ME49 | gene_product=replication factor-a protein 1 (rpa1) subfamily protein | transcript_product=replication factor-a protein 1 (rpa1) subfamily prote	2.6197e+08	2.3211e+08	2.7844e+08	2.7046e+08	2.6164e+08	2.344e+08	0.0876743	0.21982	0.15118	0.193257	0.392182	-0.00181035	0.0140831	0.00567477	0.37912	0.453368	None	None
TGME49_202460-t26_1-p1 | transcript=TGME49_202460-t26_1 | gene=TGME49_202460 | organism=Toxoplasma_gondii_ME49 | gene_product=diacylglycerol kinase accessory domain (presumed) domain-containing protein | transcript_product=diacylglycerol kinase accessory d	1073300430	6.3833e+08	8.5297e+08	9.2517e+08	9.5768e+08	7.6879e+08	-0.331177	0.534789	0.0549302	0.324501	0.482712	-0.164221	0.267775	0.0124313	0.413419	0.495451	None	None
TGME49_228130-t26_1-p1 | transcript=TGME49_228130-t26_1 | gene=TGME49_228130 | organism=Toxoplasma_gondii_ME49 | gene_product=hypothetical protein | transcript_product=hypothetical protein | location=TGME49_chrX:553273-556402(+) | protein_length=761 | sequ	6.0629e+08	4.7012e+08	535230277	597169963	7.1503e+08	6.9046e+08	-0.179565	0.344528	0.0730156	0.27375	0.453896	0.237513	0.553219	0.383849	0.0248396	0.183648	None	None
TGME49_212980-t26_1-p1 | transcript=TGME49_212980-t26_1 | gene=TGME49_212980 | organism=Toxoplasma_gondii_ME49 | gene_product=hypothetical protein | transcript_product=hypothetical protein | location=TGME49_chrV:748086-750650(-) | protein_length=715 | sequ	7.9048e+08	5.3586e+08	5.9223e+08	6.846e+08	6.1231e+08	6.252e+08	-0.416024	0.352882	-0.0547944	0.448832	0.492913	-0.367756	0.221948	-0.099762	0.379029	0.495451	None	None
TGME49_314480-t26_1-p1 | transcript=TGME49_314480-t26_1 | gene=TGME49_314480 | organism=Toxoplasma_gondii_ME49 | gene_product=hypothetical protein | transcript_product=hypothetical protein | location=TGME49_chrXI:4122993-4132539(+) | protein_length=830 | s	5.3811e+08	651229655	639030009	4.8908e+08	5.7576e+08	5.5373e+08	0.247604	-0.412439	-0.0761133	0.466552	0.495182	0.0973324	-0.233463	-0.0742853	0.467734	0.492229	None	None
TGME49_218720-t26_1-p1 | transcript=TGME49_218720-t26_1 | gene=TGME49_218720 | organism=Toxoplasma_gondii_ME49 | gene_product=calcium-dependent protein kinase CDPK6 | transcript_product=calcium-dependent protein kinase CDPK6 | location=TGME49_chrXII:135252	1716300252	1997800400	1905300749	2057900600	2086098886	1949800844	0.150642	0.042742	0.0936014	0.268103	0.496746	0.281306	-0.0350619	0.119779	0.21824	0.497005	None	None
TGME49_240710-t26_1-p1 | transcript=TGME49_240710-t26_1 | gene=TGME49_240710 | organism=Toxoplasma_gondii_ME49 | gene_product=RNA recognition motif-containing protein | transcript_product=RNA recognition motif-containing protein | location=TGME49_chrVI:140	6.9164e+08	5.5894e+08	6.0833e+08	6.7119e+08	7.1988e+08	6.8505e+08	-0.184912	0.263641	0.0329493	0.367605	0.486028	0.0576261	0.292879	0.167498	0.171855	0.465683	None	None
TGME49_270840-t26_1-p1 | transcript=TGME49_270840-t26_1 | gene=TGME49_270840 | organism=Toxoplasma_gondii_ME49 | gene_product=poly(ADP-ribose) polymerase catalytic domain-containing protein | transcript_product=poly(ADP-ribose) polymerase catalytic domain-	6.2829e+08	5.5589e+08	4.6102e+08	4.5474e+08	5.8893e+08	5.0902e+08	-0.445857	-0.289241	-0.370089	0.07562	0.32234	-0.093131	-0.126758	-0.108773	0.410414	0.481096	None	None
TGME49_305560-t26_1-p1 | transcript=TGME49_305560-t26_1 | gene=TGME49_305560 | organism=Toxoplasma_gondii_ME49 | gene_product=Vps51/Vps67 protein | transcript_product=Vps51/Vps67 protein | location=TGME49_chrIX:5466485-5470075(+) | protein_length=1196 | se	6.2094e+08	5.7909e+08	6.3802e+08	6.0808e+08	6.273e+08	5.6346e+08	0.0390927	0.0703665	0.0542549	0.325795	0.482712	0.0146704	-0.0393822	-0.0111581	0.426466	0.481199	None	None
TGME49_267580-t26_1-p1 | transcript=TGME49_267580-t26_1 | gene=TGME49_267580 | organism=Toxoplasma_gondii_ME49 | gene_product=cyclin2 related protein | transcript_product=cyclin2 related protein | location=TGME49_chrIX:550392-554122(+) | protein_length=912	3.3413e+08	2.9562e+08	3.7771e+08	3.0313e+08	3.3102e+08	3.7679e+08	0.176425	0.0360859	0.112173	0.239728	0.411941	-0.0134366	0.348615	0.167783	0.172566	0.344314	None	None
TGME49_277910-t26_1-p1 | transcript=TGME49_277910-t26_1 | gene=TGME49_277910 | organism=Toxoplasma_gondii_ME49 | gene_product=thrombospondin type 1 domain-containing protein | transcript_product=thrombospondin type 1 domain-containing protein | location=TG	2.4594e+08	242909960	2.6216e+08	2.6878e+08	2.2055e+08	2.6688e+08	0.0918164	0.145494	0.118661	0.231601	0.405022	-0.156303	0.135058	-0.0041704	0.393907	0.456624	None	None
TGME49_319720-t26_1-p1 | transcript=TGME49_319720-t26_1 | gene=TGME49_319720 | organism=Toxoplasma_gondii_ME49 | gene_product=hypothetical protein | transcript_product=hypothetical protein | location=TGME49_chrIV:761358-766820(-) | protein_length=1139 | se	5.8012e+08	5.1797e+08	4.5689e+08	4.7947e+08	614479605	5.2004e+08	-0.343906	-0.111229	-0.22938	0.215227	0.443879	0.0828277	0.00573966	0.0469514	0.333395	0.454967	None	None
TGME49_210360-t26_1-p1 | transcript=TGME49_210360-t26_1 | gene=TGME49_210360 | organism=Toxoplasma_gondii_ME49 | gene_product=DEAD (Asp-Glu-Ala-Asp) box polypeptide 41 family protein | transcript_product=DEAD (Asp-Glu-Ala-Asp) box polypeptide 41 family pro	1.817e+08	1.7753e+08	1.2435e+08	1.8086e+08	1.9833e+08	1.6805e+08	-0.543893	0.0266764	-0.233603	0.240439	0.394806	0.125459	-0.0785629	0.0281858	0.37926	0.441395	None	None
TGME49_258480-t26_1-p1 | transcript=TGME49_258480-t26_1 | gene=TGME49_258480 | organism=Toxoplasma_gondii_ME49 | gene_product=hypothetical protein | transcript_product=hypothetical protein | location=TGME49_chrVIIb:3393586-3402507(-) | protein_length=1651	5.7736e+08	4.6504e+08	3.2966e+08	4.1248e+08	5.7593e+08	5.1372e+08	-0.806815	-0.172678	-0.488958	0.0237658	0.156706	-0.0035699	0.143235	0.063765	0.308011	0.454967	None	None
TGME49_262450-t26_1-p1 | transcript=TGME49_262450-t26_1 | gene=TGME49_262450 | organism=Toxoplasma_gondii_ME49 | gene_product=hypothetical protein | transcript_product=hypothetical protein | location=TGME49_chrVIIb:1232745-1239706(-) | protein_length=1637	1.3158e+08	1.3644e+08	9.8546e+07	1.2221e+08	1.193e+08	1.3288e+08	-0.413806	-0.15781	-0.277458	0.23847	0.376035	-0.139851	-0.0377675	-0.0868241	0.452492	0.488366	None	None
TGME49_231000-t26_1-p1 | transcript=TGME49_231000-t26_1 | gene=TGME49_231000 | organism=Toxoplasma_gondii_ME49 | gene_product=START domain-containing protein | transcript_product=START domain-containing protein | location=TGME49_chrVIII:1180494-1191790(-)	1.5041e+08	154459964	1.0423e+08	1.3041e+08	1.3329e+08	1.3081e+08	-0.525353	-0.242646	-0.374756	0.149409	0.289171	-0.172697	-0.237519	-0.20481	0.284739	0.398611	None	None
TGME49_213610-t26_1-p1 | transcript=TGME49_213610-t26_1 | gene=TGME49_213610 | organism=Toxoplasma_gondii_ME49 | gene_product=hypothetical protein | transcript_product=hypothetical protein | location=TGME49_chrV:1168951-1173831(-) | protein_length=1015 | s	3.7387e+08	378239864	303360173	4.3981e+08	3.7821e+08	5.3465e+08	-0.300703	0.217102	-0.0172015	0.428357	0.476262	0.0165921	0.497803	0.278379	0.0797135	0.282682	None	None
TGME49_263420-t26_1-p1 | transcript=TGME49_263420-t26_1 | gene=TGME49_263420 | organism=Toxoplasma_gondii_ME49 | gene_product=ubiquitin-specific protease USP4 | transcript_product=ubiquitin-specific protease USP4 | location=TGME49_chrVIIb:563366-573403(+)	1.0714e+08	1.0649e+08	1.0133e+08	1.0694e+08	8.9679e+07	1.3263e+08	-0.0797494	0.00603193	-0.0362932	0.459737	0.481412	-0.253191	0.313153	0.0566251	0.376261	0.452371	None	None
TGME49_205650-t26_1-p1 | transcript=TGME49_205650-t26_1 | gene=TGME49_205650 | organism=Toxoplasma_gondii_ME49 | gene_product=AP2 domain transcription factor AP2VIIa-3 | transcript_product=AP2 domain transcription factor AP2VIIa-3 | location=TGME49_chrVIIa	1.3832e+08	7.4294e+07	5.3733e+07	1.0369e+08	4.7492e+07	3.8852e+07	-1.3496	0.47608	-0.428588	0.111176	0.245636	-1.51604	-0.912141	-1.26929	0.0051476	0.0249688	None	None
TGME49_232680-t26_1-p1 | transcript=TGME49_232680-t26_1 | gene=TGME49_232680 | organism=Toxoplasma_gondii_ME49 | gene_product=hypothetical protein | transcript_product=hypothetical protein | location=TGME49_chrVIII:2220827-2229753(-) | protein_length=1738	3.4239e+08	3.3929e+08	3.0173e+08	2.9721e+08	2.1027e+08	2.5601e+08	-0.181876	-0.190499	-0.186063	0.306151	0.425507	-0.69987	-0.404475	-0.544805	0.0319518	0.137895	None	None
TGME49_288000-t26_1-p1 | transcript=TGME49_288000-t26_1 | gene=TGME49_288000 | organism=Toxoplasma_gondii_ME49 | gene_product=hypothetical protein | transcript_product=hypothetical protein | location=TGME49_chrIX:2291617-2302605(+) | protein_length=2983 |	1.9158e+08	2.4808e+08	7.9397e+07	2.8785e+08	213369878	217449909	-1.26134	0.213795	-0.258269	0.210801	0.361772	0.154386	-0.189032	-0.0290915	0.463342	0.48292	None	None
TGME49_264650-t26_1-p1 | transcript=TGME49_264650-t26_1 | gene=TGME49_264650 | organism=Toxoplasma_gondii_ME49 | gene_product=phosphoacetylglucosamine mutase | transcript_product=phosphoacetylglucosamine mutase | location=TGME49_chrIX:2145865-2153183(+) |	176320068	2.8051e+08	2.1571e+08	2.1912e+08	2.9034e+08	2.6341e+08	0.289564	-0.355045	-0.0708681	0.478732	0.491999	0.71527	-0.0902972	0.27583	0.0856313	0.246918	None	None
TGME49_211350-t26_1-p1 | transcript=TGME49_211350-t26_1 | gene=TGME49_211350 | organism=Toxoplasma_gondii_ME49 | gene_product=CBS domain-containing protein | transcript_product=CBS domain-containing protein | location=TGME49_chrIV:1801261-1811854(+) | prot	2.6045e+08	2.5777e+08	2.763e+08	3.5318e+08	2.7031e+08	2.9163e+08	0.0849463	0.452969	0.279553	0.0824929	0.27515	0.0533406	0.177189	0.116167	0.229202	0.376163	None	None
TGME49_269260-t26_1-p1 | transcript=TGME49_269260-t26_1 | gene=TGME49_269260 | organism=Toxoplasma_gondii_ME49 | gene_product=hypothetical protein | transcript_product=hypothetical protein | location=TGME49_chrVIII:5957656-5960219(-) | protein_length=648 |	3.217e+08	2.3124e+08	2.6147e+08	3.5189e+08	3.248e+08	1.4152e+08	-0.298148	0.603825	0.149066	0.195625	0.392182	0.0137788	-0.703127	-0.244269	0.250396	0.387562	None	None
TGME49_289070-t26_1-p1 | transcript=TGME49_289070-t26_1 | gene=TGME49_289070 | organism=Toxoplasma_gondii_ME49 | gene_product=E1-E2 ATPase subfamily protein | transcript_product=E1-E2 ATPase subfamily protein | location=TGME49_chrIX:2957951-2971111(+) | pr	1.4185e+08	1.2038e+08	9.8666e+07	1.4173e+08	142949938	1.5494e+08	-0.519786	0.233943	-0.124366	0.422475	0.472903	0.0110408	0.360568	0.181874	0.187967	0.333605	None	None
TGME49_318210-t26_1-p1 | transcript=TGME49_318210-t26_1 | gene=TGME49_318210 | organism=Toxoplasma_gondii_ME49 | gene_product=hypothetical protein | transcript_product=hypothetical protein | location=TGME49_chrIV:1482715-1486314(-) | protein_length=1199 |	6.1636e+07	4.254e+07	4.2202e+07	5.1251e+07	4.4475e+07	1.3936e+07	-0.53698	0.263695	-0.153401	0.38893	0.468938	-0.45899	-1.52235	-0.801591	0.0621813	0.170393	None	None
TGME49_204380-t26_1-p1 | transcript=TGME49_204380-t26_1 | gene=TGME49_204380 | organism=Toxoplasma_gondii_ME49 | gene_product=hypothetical protein | transcript_product=hypothetical protein | location=TGME49_chrVIIa:1831938-1843982(-) | protein_length=3218	1.4065e+08	2.76841e+07	7.8934e+07	9.4194e+07	1.3693e+08	1.2008e+08	-0.826272	1.73431	0.0400141	0.360124	0.449459	-0.0383	2.06472	0.601233	0.0246725	0.0708284	None	None
TGME49_244910-t26_1-p1 | transcript=TGME49_244910-t26_1 | gene=TGME49_244910 | organism=Toxoplasma_gondii_ME49 | gene_product=MIZ/SP-RING zinc finger domain-containing protein | transcript_product=MIZ/SP-RING zinc finger domain-containing protein | locatio	2.2287e+07	7.6852e+07	2.1231e+07	2.6299e+07	2.3777e+07	3.3501e+07	-0.0672615	-1.51549	-1.02807	0.00497621	0.0256093	0.0882311	-1.16625	-0.759047	0.0744944	0.185859	None	None
[truncated: 3,297 more rows]

## Sheet: goU
X.QueryWithGOterm	X.QueryWithoutGOterm	X.BackgroundWithGOterm	X.BackgroundWithoutGOterm	pvalue	gID	padj
vesicle-mediated transport	2	57	51	4892	0.0224316	TGME49_207960,TGME49_314418	0.0492048
[truncated: 4 more rows]

## Sheet: goDOWN
X.QueryWithGOterm	X.QueryWithGOterm	X.QueryWithoutGOterm	X.BackgroundWithGOterm	X.BackgroundWithoutGOterm	pvalue	gID	padj
[truncated: 6 more rows]
