# Supplementary material for: The Crk4-Cyc4 complex regulates G2/M transition in Toxoplasma gondii
Source: EMBO J. 2024 Apr 10;43(11):2094–126. doi: 10.1038/s44318-024-00095-4 (PMC11148040; doi:10.1038/s44318-024-00095-4)
Supplement: Supplementary file 9 — Source data Fig. 1 [file 44318_2024_95_MOESM9_ESM.zip]

Archive with 72 entries (64 files):
- SD Figure 1/
- SD Figure 1/.DS_Store
- __MACOSX/SD Figure 1/._.DS_Store
- SD Figure 1/1H/
- SD Figure 1/1F/
- SD Figure 1/1A/
- SD Figure 1/1B/
- SD Figure 1/1E/
- SD Figure 1/1D/
- SD Figure 1/1C/
- SD Figure 1/1H/MORN1 Cyc4 mitosis-1.jpg
- SD Figure 1/1H/DAPI Cyc4 mitosis-2.jpg
- SD Figure 1/1H/DAPI Cyc4 mitosis-1.jpg
- SD Figure 1/1H/MORN1 Cyc4 mitosis-2.jpg
- SD Figure 1/1H/centrin Cyc4 G1.jpg
- SD Figure 1/1H/HA Cyc4 mitosis-2.jpg
- SD Figure 1/1H/HA Cyc4 mitosis-1.jpg
- SD Figure 1/1H/DAPI Cyc4 S-phase.jpg
- SD Figure 1/1H/HA Cyc4 S-phase.jpg
- SD Figure 1/1H/centrin Cyc4 S-phase.jpg
- SD Figure 1/1H/HA Cyc4 G1.jpg
- SD Figure 1/1H/Cyc4 G1 expression counts.xlsx
- __MACOSX/SD Figure 1/1H/._Cyc4 G1 expression counts.xlsx
- SD Figure 1/1H/DAPI Cyc4 G1.jpg
- SD Figure 1/1H/IMC1 Cyc4 budding.jpg
- SD Figure 1/1H/HA Cyc4 budding.jpg
- SD Figure 1/1H/DAPI Cyc4 budding.jpg
- SD Figure 1/1F/centrin Crk4 G1.jpg
- SD Figure 1/1F/centrin Crk4 S-phase.jpg
- SD Figure 1/1F/DAPI Crk4 S-phase.jpg
- SD Figure 1/1F/myc Crk4 budding.jpg
- SD Figure 1/1F/DAPI Crk4 G1.jpg
- SD Figure 1/1F/myc Crk4 S-phase.jpg
- SD Figure 1/1F/IMC1 Crk4 budding.jpg
- SD Figure 1/1F/DAPI Crk4 budding.jpg
- SD Figure 1/1F/myc Crk4 G1.jpg
- SD Figure 1/1A/Crk4 HA.tif
- __MACOSX/SD Figure 1/1A/._Crk4 HA.tif
- SD Figure 1/1A/.DS_Store
- __MACOSX/SD Figure 1/1A/._.DS_Store
- SD Figure 1/1A/Crk4 GRA7.tif
- __MACOSX/SD Figure 1/1A/._Crk4 GRA7.tif
- SD Figure 1/1A/readme.pdf
- __MACOSX/SD Figure 1/1A/._readme.pdf
- SD Figure 1/1B/.DS_Store
- __MACOSX/SD Figure 1/1B/._.DS_Store
- SD Figure 1/1B/TgCrk4 -aux.jpg
- __MACOSX/SD Figure 1/1B/._TgCrk4 -aux.jpg
- SD Figure 1/1B/TgCrk4 +aux.jpg
- __MACOSX/SD Figure 1/1B/._TgCrk4 +aux.jpg
- SD Figure 1/1B/readme.pdf
- __MACOSX/SD Figure 1/1B/._readme.pdf
- SD Figure 1/1E/Combined TgCrk4 and TgCyc4 interactomes SAINT scores.xlsx
- __MACOSX/SD Figure 1/1E/._Combined TgCrk4 and TgCyc4 interactomes SAINT scores.xlsx
- SD Figure 1/1D/TgCyc4 Tati +ATc.jpg
- __MACOSX/SD Figure 1/1D/._TgCyc4 Tati +ATc.jpg
- SD Figure 1/1D/.DS_Store
- __MACOSX/SD Figure 1/1D/._.DS_Store
- SD Figure 1/1D/TgCyc4 Tati -ATc.jpg
- __MACOSX/SD Figure 1/1D/._TgCyc4 Tati -ATc.jpg
- SD Figure 1/1D/readme.pdf
- __MACOSX/SD Figure 1/1D/._readme.pdf
- SD Figure 1/1C/Cyc4 HA.tif
- __MACOSX/SD Figure 1/1C/._Cyc4 HA.tif
- SD Figure 1/1C/.DS_Store
- __MACOSX/SD Figure 1/1C/._.DS_Store
- SD Figure 1/1C/Cyc4 GRA7.tif
- __MACOSX/SD Figure 1/1C/._Cyc4 GRA7.tif
- SD Figure 1/1C/Cyc4 myc.tif
- __MACOSX/SD Figure 1/1C/._Cyc4 myc.tif
- SD Figure 1/1C/readme.pdf
- __MACOSX/SD Figure 1/1C/._readme.pdf
