# Supplementary material for: The Crk4-Cyc4 complex regulates G2/M transition in Toxoplasma gondii
Source: EMBO J. 2024 Apr 10;43(11):2094–126. doi: 10.1038/s44318-024-00095-4 (PMC11148040; doi:10.1038/s44318-024-00095-4)
Supplement: Supplementary file 9 — Source data Fig. 1 [file 44318_2024_95_MOESM9_ESM.zip › SD Figure 1/1H/Cyc4 G1 expression counts.xlsx]

## Sheet: Sheet1
Nuclear expression of HATgCyc4 ; quantifications of the vacoules with single centrosome (G1)
	HA positive	HA negative		T-test
COUNT 1	41	59		0.000644501
COUNT 2	36	64
COUNT 3	35	65
AVERAGE	37.3333	62.6667
STDEV	3.21455	3.21455
