# Supplementary material for: The Crk4-Cyc4 complex regulates G2/M transition in Toxoplasma gondii
Source: EMBO J. 2024 Apr 10;43(11):2094–126. doi: 10.1038/s44318-024-00095-4 (PMC11148040; doi:10.1038/s44318-024-00095-4)
Supplement: Supplementary file 9 — Source data Fig. 1 [file 44318_2024_95_MOESM9_ESM.zip › SD Figure 1/1E/Combined TgCrk4 and TgCyc4 interactomes SAINT scores.xlsx]

## Sheet: df.all.saint.CRK4_CYC4
protein	geneID	fcCYC4	saintVCYC4	fcCrk4	saintVCrk4	color
hypothetical protein	TGME49_249880	300	1	153.33	1	#994D52
CMGC kinase	TGME49_256070	165	1	270	1	#994D52
hypothetical protein	TGME49_247040	125	1	40	1	#994D52
hypothetical protein	TGME49_310220	1	0.19	60	1	#E3E6C3
SAG-related sequence SRS44	TGME49_264660	1.5	0.03	13.58	1	#E3E6C3
hypothetical protein	TGME49_254570	0	0	53.33	1	#E3E6C3
rhoptry protein ROP18	TGME49_205250	5	0	46.67	1	#E3E6C3
eukaryotic initiation factor-3 subunit 10, putative	TGME49_201680	1.5	0.26	15.33	0.99	#E3E6C3
hypothetical protein	TGME49_249990	2	0.39	10.67	0.97	#E3E6C3
heat shock protein 101, putative	TGME49_257990	6	0.5	30	0.96	#E3E6C3
phosphatidylinositol 3- and 4-kinase	TGME49_276170	3	0.38	26.67	0.96	#E3E6C3
Rab18/RabC-family small GTPase	TGME49_313190	1.67	0.19	20	0.94	#E3E6C3
DEAD (Asp-Glu-Ala-Asp) box polypeptide DDX3X	TGME49_226250	1.75	0.15	8.67	0.94	#E3E6C3
dihydrolipoyllysine-residue succinyltransferase component of oxoglutarate dehydrogenase	TGME49_219550	0.67	0	20	0.94	#E3E6C3
myosin H	TGME49_243250	15	0.49	13.33	0.91	#E3E6C3
2-oxoglutarate/malate translocase OMT	TGME49_274060	0.5	0	8	0.88	#E3E6C3
phosphate carrier, putative	TGME49_278990	8	0.98	7.33	0.86	#994D52
26S proteasome regulatory subunit	TGME49_228210	2.5	0.51	4	0.85	#994D52
myosin heavy chain, putative	TGME49_310450	0	0	5.33	0.82	#E3E6C3
ethylene inducible protein, putative	TGME49_237140	5	0.84	6.67	0.8	#994D52
ribosomal protein RPS25	TGME49_231140	1.43	0.01	6.67	0.8	#E3E6C3
ribosomal protein RPL7A	TGME49_261570	1	0	6	0.78	#E3E6C3
26s proteasome subunit p55, putative	TGME49_261210	5.5	0.97	3.22	0.76	#994D52
hypothetical protein	TGME49_245432	3	0.38	6	0.74	#E3E6C3
ribosomal protein RPL18	TGME49_300000	0.67	0	4	0.72	#E3E6C3
RNA recognition motif-containing protein	TGME49_321500	1	0.19	6.67	0.71	#E3E6C3
hypothetical protein	TGME49_308860	0.33	0	8.67	0.71	#E3E6C3
ribosomal protein RPL10	TGME49_288720	0.81	0	3.22	0.7	#E3E6C3
elongation factor Tu, putative	TGME49_262380	2.5	0.53	4.17	0.69	#994D52
FUSE-binding protein 2 / KH-type splicing regulatory protein	TGME49_216670	0.75	0	5.11	0.69	#E3E6C3
hypothetical protein	TGME49_289120	3	0.64	33.33	0.67	#994D52
hypothetical protein	TGME49_294730	5	0.49	26.67	0.67	#E3E6C3
hypothetical protein	TGME49_311230	0	0	106.67	0.67	#E3E6C3
hypothetical protein	TGME49_230340	0	0	50	0.67	#E3E6C3
ribosomal protein RPL35	TGME49_250810	2.5	0.52	5	0.66	#994D52
phosphatidylserine decarboxylase	TGME49_269920	3	0.38	20	0.66	#E3E6C3
adaptor complexes medium subunit family protein	TGME49_221522	3	0.38	23.33	0.65	#E3E6C3
hypothetical protein	TGME49_273860	15	0.5	20	0.64	#E3E6C3
hypothetical protein	TGME49_308970	15	0.49	16.67	0.64	#E3E6C3
rhoptry kinase family protein ROP35	TGME49_304740	6	0.99	4.67	0.63	#994D52
GTPase RAB7	TGME49_248880	3	0.63	16.67	0.63	#994D52
hypothetical protein	TGME49_289970	2.5	0.53	5.33	0.63	#994D52
hypothetical protein	TGME49_226570	10	0.49	13.33	0.63	#E3E6C3
ribosomal protein RPL24e	TGME49_242680	2	0	16.67	0.63	#E3E6C3
elongation factor 1-gamma, putative	TGME49_300140	10	0	16.67	0.63	#E3E6C3
dense granule protein GRA9	TGME49_251540	20	0.99	6	0.61	#994D52
coatomer gamma 2-subunit protein, putative	TGME49_273370	2.33	0.47	3.17	0.57	#E3E6C3
alkyl hydroperoxide reductase/ Thiol specific antioxidant/ Mal allergen, putative	TGME49_217890	3	0.38	3.33	0.55	#E3E6C3
hypothetical protein	TGME49_235340	0	0	5.33	0.54	#E3E6C3
Sec23/Sec24 trunk domain-containing protein	TGME49_291680	3	0.38	3.67	0.53	#E3E6C3
eukaryotic initiation factor-3, subunit 3, putative	TGME49_251500	1.33	0.15	4.67	0.53	#E3E6C3
calcium binding protein precursor, putative	TGME49_229480	35	1	3	0.49	#E3E6C3
hypothetical protein	TGME49_250820	0	0	2.89	0.49	#E3E6C3
peptidase M16 family potein, putative	TGME49_236210	2.5	0.57	3	0.48	#E3E6C3
translation elongation factor 2 family protein, putative	TGME49_205470	1.4	0	3	0.45	#E3E6C3
hypothetical protein	TGME49_295360	0	0	3.11	0.43	#E3E6C3
PCI domain-containing protein	TGME49_273520	45	1	3.33	0.41	#E3E6C3
dense granule protein DG32	TGME49_297880	20	0.5	4	0.39	#E3E6C3
translation initiation factor 3 subunit	TGME49_294670	0.75	0	4	0.39	#E3E6C3
Mov34/MPN/PAD-1 family protein	TGME49_269250	4.5	0.92	2.83	0.38	#E3E6C3
adenine nucleotide translocator, putative	TGME49_249900	0.87	0	2.67	0.37	#E3E6C3
ribosomal protein RPL27A	TGME49_310490	0.5	0	2.67	0.37	#E3E6C3
hypothetical protein	TGME49_267500	0	0	3	0.36	#E3E6C3
histone H2AX	TGME49_261580	0	0	3	0.36	#E3E6C3
histone H2A1	TGME49_261250	0.5	0	3	0.36	#E3E6C3
NADH dehydrogenase (NDH2-II)	TGME49_288830	25	0.99	13.33	0.33	#E3E6C3
hypothetical protein	TGME49_217680	5	0.91	2.83	0.33	#E3E6C3
WD domain, G-beta repeat-containing protein	TGME49_201700	1	0.03	16.67	0.33	#E3E6C3
hypothetical protein	TGME49_293360	0	0	2.13	0.33	#E3E6C3
hypothetical protein	TGME49_320030	0	0	20	0.33	#E3E6C3
MIZ/SP-RING zinc finger domain-containing protein	TGME49_244910	5	0	13.33	0.33	#E3E6C3
hypothetical protein	TGME49_258090	5	0	2.33	0.32	#E3E6C3
hypothetical protein	TGME49_260520	20	0.99	2.67	0.31	#E3E6C3
hypothetical protein	TGME49_204340	8	0.98	3.33	0.31	#E3E6C3
arginine decarboxylase	TGME49_280700	6	0.87	4	0.31	#E3E6C3
inner membrane complex protein IMC2A	TGME49_228170	3.5	0.49	10	0.31	#E3E6C3
small GTP-binding protein sar1, putative	TGME49_215060	15	0.49	13.33	0.31	#E3E6C3
hypothetical protein	TGME49_237010	15	0.49	13.33	0.31	#E3E6C3
hypothetical protein	TGME49_236930	3	0.46	2.33	0.31	#E3E6C3
dense granule protein GRA5	TGME49_286450	1.67	0.19	13.33	0.31	#E3E6C3
ribosomal protein S12	TGME49_302055	1	0	13.33	0.31	#E3E6C3
hypothetical protein	TGME49_228340	10	0	10	0.31	#E3E6C3
hypothetical protein	TGME49_319340	5	0	10	0.31	#E3E6C3
rhoptry kinase family protein ROP11 (incomplete catalytic triad)	TGME49_227810	6.33	1	2.85	0.3	#E3E6C3
hypothetical protein	TGME49_202200	3	0.64	2.92	0.3	#E3E6C3
NAD/NADP octopine/nopaline dehydrogenase, alpha-helical domain-containing protein	TGME49_290200	1	0	2.67	0.29	#E3E6C3
GYF domain-containing protein	TGME49_298610	9.33	1	2.67	0.28	#E3E6C3
subunit of proteaseome activator complex, putative	TGME49_251760	5	0.84	2.67	0.28	#E3E6C3
ribosomal protein RPP2	TGME49_309810	0.75	0	3.33	0.28	#E3E6C3
helicase associated domain (ha2) protein	TGME49_318440	17	1	2.74	0.27	#E3E6C3
actin-related protein ARP1	TGME49_248630	2	0	2.67	0.27	#E3E6C3
D-3-phosphoglycerate dehydrogenase	TGME49_239820	5.5	0.93	2.33	0.24	#E3E6C3
eukaryotic translation initiation factor, putative	TGME49_222860	20	0.5	2.33	0.24	#E3E6C3
ribosomal-ubiquitin protein RPL40	TGME49_289750	0.8	0	2.44	0.24	#E3E6C3
ribosomal protein RPL37A	TGME49_300190	1	0.03	2.33	0.23	#E3E6C3
hypothetical protein	TGME49_202620	3	0.38	2.22	0.22	#E3E6C3
peroxiredoxin PRX3	TGME49_230410	1.25	0.11	2.44	0.21	#E3E6C3
ribosomal protein RPP0	TGME49_218410	1.2	0.03	2.44	0.21	#E3E6C3
GTP-binding nuclear protein ran/tc4	TGME49_248340	4	0.91	2.48	0.19	#E3E6C3
RNA recognition motif-containing protein	TGME49_268200	0	0	2.33	0.19	#E3E6C3
ribosomal protein RPL44	TGME49_203630	0.4	0	2	0.18	#E3E6C3
cell division protein CDC48CY	TGME49_273090	0	0	2.17	0.18	#E3E6C3
RecF/RecN/SMC N terminal domain-containing protein	TGME49_257180	1	0.03	1.67	0.16	#E3E6C3
heat shock protein	TGME49_251780	2	0	1.83	0.16	#E3E6C3
hypothetical protein	TGME49_222180	3	0.38	2.22	0.15	#E3E6C3
small GTP binding protein rab1a, putative	TGME49_214770	1.5	0.19	2	0.15	#E3E6C3
sarco/endoplasmic reticulum Ca2+-ATPase	TGME49_230420	14	1	2	0.14	#E3E6C3
serine/threonine specific protein phosphatase	TGME49_304955	15	0.49	2.67	0.14	#E3E6C3
3-oxo-5-alpha-steroid 4-dehydrogenase	TGME49_285240	15	0.49	2	0.14	#E3E6C3
nuclear factor NF7	TGME49_248810	2	0.38	1.33	0.14	#E3E6C3
hypothetical protein	TGME49_232280	2	0.35	2	0.14	#E3E6C3
hypothetical protein	TGME49_226380	2	0.34	2.67	0.14	#E3E6C3
SRP72 RNA-binding domain-containing protein	TGME49_275802	0.5	0	2.67	0.14	#E3E6C3
eukaryotic initiation factor-3, delta subunit, putative	TGME49_289830	10	0	2.67	0.14	#E3E6C3
histone deacetylase HDAC3	TGME49_227290	5	0	1.33	0.14	#E3E6C3
citrate synthase I	TGME49_268890	5	0	2	0.14	#E3E6C3
hypothetical protein	TGME49_225150	9	0.99	2	0.13	#E3E6C3
hypothetical protein	TGME49_210370	6.5	0.97	2.22	0.13	#E3E6C3
ribosomal protein RPL34	TGME49_227600	3	0.38	2	0.12	#E3E6C3
myosin C	TGME49_255190	1	0	1.56	0.12	#E3E6C3
Rab11b	TGME49_320480	2	0.37	1.33	0.1	#E3E6C3
hypothetical protein	TGME49_254470	10	0	1.67	0.1	#E3E6C3
ribosomal protein RPL37	TGME49_239330	0	0	1.56	0.1	#E3E6C3
26S proteasome regulatory subunit, S6a family AAA ATpase	TGME49_300310	4.2	0.99	2.07	0.09	#E3E6C3
acetyl-CoA acetyltransferase	TGME49_301120	9	0.99	1.83	0.09	#E3E6C3
GAPM1a	TGME49_202500	5	0	1.33	0.09	#E3E6C3
RNA recognition motif 2 protein	TGME49_313910	40	1	1.76	0.08	#E3E6C3
prolyl-tRNA synthetase (ProRS)	TGME49_219850	1	0.07	2.11	0.08	#E3E6C3
vacuolar ATP synthase subunit d, putative	TGME49_259010	27	1	2	0.07	#E3E6C3
prohibitin, putative	TGME49_243950	30	0.99	1.17	0.07	#E3E6C3
tat-binding family protein, putative	TGME49_261010	2.83	0.77	2.2	0.07	#E3E6C3
rhoptry kinase family protein ROP40 (incomplete catalytic triad)	TGME49_291960	3.5	0.66	1.5	0.07	#E3E6C3
U2 snRNP auxiliary factor, putative	TGME49_236910	2.33	0.45	2	0.07	#E3E6C3
hypothetical protein	TGME49_208830	2.33	0.45	1.5	0.07	#E3E6C3
ribosomal protein RPL9	TGME49_284560	1.33	0.09	2	0.07	#E3E6C3
PCI domain-containing protein	TGME49_227960	0.8	0.01	1.67	0.07	#E3E6C3
DEAD (Asp-Glu-Ala-Asp) box polypeptide DDX39	TGME49_216860	1	0.22	2.11	0.06	#E3E6C3
ribosomal protein RPL26	TGME49_248390	1	0	2.1	0.06	#E3E6C3
nucleolar protein, putative	TGME49_247470	9	0.99	2	0.05	#E3E6C3
phosphofructokinase PFKII	TGME49_226960	20	0.99	1.33	0.05	#E3E6C3
eukaryotic translation initiation factor 3 subunit 6 interacting protein	TGME49_273460	2.33	0.47	1.83	0.05	#E3E6C3
dense granule protein GRA14	TGME49_239740	2	0.34	1	0.05	#E3E6C3
rhoptry protein ROP1	TGME49_309590	1.5	0.19	0.67	0.05	#E3E6C3
fibrillarin	TGME49_311430	1.9	0.06	2.17	0.05	#E3E6C3
hypothetical protein	TGME49_309600	7.5	0.97	2	0.04	#E3E6C3
myosin heavy chain, putative	TGME49_258060	4	0.76	1	0.04	#E3E6C3
regulator of chromosome condensation (RCC1) repeat-containing protein	TGME49_248640	2.5	0.53	1.33	0.04	#E3E6C3
transporter, major facilitator family protein	TGME49_320020	10	0.49	1.33	0.04	#E3E6C3
myosin regulatory light chain, putative	TGME49_315780	15	0.49	1.67	0.04	#E3E6C3
leucyl-tRNA synthetase	TGME49_292080	10	0.49	1.33	0.04	#E3E6C3
ribosomal protein RPL23A	TGME49_238010	2	0.39	1.87	0.04	#E3E6C3
hypothetical protein	TGME49_323100	2	0.37	1	0.04	#E3E6C3
alba 1	TGME49_221380	1.75	0.15	1.33	0.04	#E3E6C3
histone H3	TGME49_261240	1	0.05	1.33	0.04	#E3E6C3
dense granule protein GRA8	TGME49_254720	0.75	0.03	1.56	0.04	#E3E6C3
MAG1	TGME49_270240	1.07	0	2.05	0.04	#E3E6C3
ribosomal protein RPL35A	TGME49_249250	0.29	0	1.78	0.04	#E3E6C3
ribosomal protein RPL36	TGME49_238250	0.75	0	1.33	0.04	#E3E6C3
nucleosome assembly protein (nap) protein	TGME49_244110	1	0	1.33	0.04	#E3E6C3
ribosomal protein RPL12	TGME49_254440	0	0	1.33	0.04	#E3E6C3
glycoprotein	TGME49_214790	5	0	1.33	0.04	#E3E6C3
coatomer protein complex, subunit alpha, putative	TGME49_240650	19	1	2.17	0.03	#E3E6C3
DNA replication licensing factor MCM5, putative	TGME49_243920	6	0.87	2.29	0.03	#E3E6C3
histone H2AZ	TGME49_300200	1	0.05	1.87	0.03	#E3E6C3
microtubule associated protein SPM2	TGME49_286590	1	0.03	1.45	0.03	#E3E6C3
alba 2	TGME49_218820	1	0.01	1.5	0.03	#E3E6C3
lactate dehydrogenase LDH1	TGME49_232350	0.38	0	1.11	0.03	#E3E6C3
RNA recognition motif-containing protein	TGME49_211420	0.75	0	1.11	0.03	#E3E6C3
XPG N-terminal domain-containing protein	TGME49_212250	30	1	1.07	0.02	#E3E6C3
eukaryotic initiation factor-4A, putative	TGME49_250770	3.5	0.97	2.07	0.02	#E3E6C3
hypothetical protein	TGME49_220950	6	0.92	1.11	0.02	#E3E6C3
RNA recognition motif-containing protein	TGME49_305850	5	0.84	1.33	0.02	#E3E6C3
ATP synthase F1, delta subunit protein	TGME49_284540	3.5	0.78	1.33	0.02	#E3E6C3
ribosomal protein RPL15	TGME49_228470	4	0.76	1.33	0.02	#E3E6C3
26s proteasome regulatory complex subunit, putative	TGME49_238180	2	0.38	1.2	0.02	#E3E6C3
rhoptry protein ROP13	TGME49_312270	2	0.37	1.47	0.02	#E3E6C3
ribosomal protein RPSA	TGME49_266060	1.86	0.06	2.13	0.02	#E3E6C3
ribosomal protein RPS2	TGME49_305520	1.23	0	1.85	0.02	#E3E6C3
ribosomal protein RPL24	TGME49_244320	0.62	0	1.47	0.02	#E3E6C3
eukaryotic translation initiation factor 3 subunit 7, putative	TGME49_317720	0.75	0	1.17	0.02	#E3E6C3
ribosomal-ubiquitin protein RPS27A	TGME49_245620	0	0	1.11	0.02	#E3E6C3
ribosomal protein RPL30	TGME49_232230	1	0	1.33	0.02	#E3E6C3
hypothetical protein	TGME49_248740	0	0	1.33	0.02	#E3E6C3
ribosomal protein RPS20	TGME49_223050	10	0	1.47	0.02	#E3E6C3
Alpha-galactosidase	TGME49_254880	65	1	1.82	0.01	#E3E6C3
dense granule protein GRA4	TGME49_310780	60	1	1.33	0.01	#E3E6C3
small GTPase Rab2, putative	TGME49_312050	35	1	1.56	0.01	#E3E6C3
hypothetical protein	TGME49_285510	20	0.99	0.44	0.01	#E3E6C3
26S proteasome regulatory subunit 6b, putative	TGME49_229950	5	0.97	1.21	0.01	#E3E6C3
RNA recognition motif-containing protein	TGME49_217540	7	0.95	1.07	0.01	#E3E6C3
hypothetical protein	TGME49_237180	4	0.81	1.56	0.01	#E3E6C3
ribosomal protein RPL10A	TGME49_215470	3.5	0.78	1.2	0.01	#E3E6C3
alveolin domain containing intermediate filament IMC10	TGME49_230210	3	0.46	1.57	0.01	#E3E6C3
RuvB family 1 protein	TGME49_219590	3	0.38	1.2	0.01	#E3E6C3
ribosomal protein RPS28	TGME49_209290	1.33	0.09	0.44	0.01	#E3E6C3
elongation factor 1-alpha (EF-1-ALPHA), putative	TGME49_294800	1.31	0	1.95	0.01	#E3E6C3
ribosomal protein RPL6	TGME49_313390	0.93	0	1.5	0.01	#E3E6C3
ribosomal protein RPL14	TGME49_267060	0.78	0	1.6	0.01	#E3E6C3
ribosomal protein RPL8	TGME49_204020	0.73	0	1.71	0.01	#E3E6C3
ribosomal protein RPL17	TGME49_299050	0.64	0	1.78	0.01	#E3E6C3
ribosomal protein RPS24	TGME49_215460	1.38	0	1.56	0.01	#E3E6C3
ribosomal protein RPL22	TGME49_239760	0.33	0	1	0.01	#E3E6C3
ribosomal protein RPS27	TGME49_217570	2	0	0.89	0.01	#E3E6C3
Mre11 DNA-binding domain-containing protein	TGME49_278060	2	0	1.33	0.01	#E3E6C3
hypothetical protein	TGME49_301420	0	0	1.2	0.01	#E3E6C3
hypothetical protein	TGME49_230160	0	0	1.2	0.01	#E3E6C3
hypothetical protein	TGME49_236950	10	0	1	0.01	#E3E6C3
small nuclear ribonucleoprotein	TGME49_270830	0	0	0.67	0.01	#E3E6C3
clathrin heavy chain, putative	TGME49_290950	3.69	1	0.81	0	#E3E6C3
EF hand domain-containing protein	TGME49_216620	82	1	0.59	0	#E3E6C3
hypothetical protein	TGME49_253370	9.75	1	1.25	0	#E3E6C3
hypothetical protein	TGME49_269690	19	1	1.33	0	#E3E6C3
DnaJ domain-containing protein	TGME49_267430	150	1	0.07	0	#E3E6C3
transcription elongation factor SPT6	TGME49_308890	7.67	1	1.14	0	#E3E6C3
heat shock protein HSP28	TGME49_286720	105	1	0.93	0	#E3E6C3
vacuolar proton translocating ATPase subunit A, putative	TGME49_232830	75	1	6.67	0	#E3E6C3
hypothetical protein	TGME49_301410	85	1	0.05	0	#E3E6C3
DnaJ domain-containing protein	TGME49_226068	75	1	0.11	0	#E3E6C3
hypothetical protein	TGME49_209170	75	1	0.8	0	#E3E6C3
hypothetical protein	TGME49_305270	75	1	1.17	0	#E3E6C3
hypothetical protein	TGME49_268830	70	1	0.11	0	#E3E6C3
N-ethylmaleimide-sensitive fusion protein, putative	TGME49_318510	14	1	0.91	0	#E3E6C3
PCI domain-containing protein	TGME49_207770	12	1	1.5	0	#E3E6C3
hypothetical protein	TGME49_280370	55	1	1	0	#E3E6C3
hypothetical protein	TGME49_231410	11	1	0.3	0	#E3E6C3
hypothetical protein	TGME49_221675	45	1	0.57	0	#E3E6C3
hypothetical protein	TGME49_289360	40	1	0.07	0	#E3E6C3
hypothetical protein	TGME49_223040	30	1	0.33	0	#E3E6C3
omega secalin, putative	TGME49_231960	40	1	0	0	#E3E6C3
ribosomal protein RPS10	TGME49_275810	40	1	0.93	0	#E3E6C3
ADP ribosylation factor ARF1	TGME49_276140	35	1	0.8	0	#E3E6C3
UBA/TS-N domain-containing protein	TGME49_232180	35	1	0	0	#E3E6C3
glucosamine-fructose-6-phosphate aminotransferase	TGME49_231350	30	1	0.22	0	#E3E6C3
Proteasome/cyclosome repeat-containing protein	TGME49_263060	3.86	0.99	1.21	0	#E3E6C3
PCI domain-containing protein	TGME49_292220	8.5	0.99	1.17	0	#E3E6C3
eukaryotic porin protein	TGME49_263300	7.5	0.99	0.22	0	#E3E6C3
rhoptry kinase family protein ROP37 (incomplete catalytic triad)	TGME49_294560	11	0.99	0.67	0	#E3E6C3
pyridine nucleotide-disulfide oxidoreductase domain-containing protein	TGME49_207620	9	0.99	0.77	0	#E3E6C3
eukaryotic porin, putative	TGME49_218280	35	0.99	0.8	0	#E3E6C3
hypothetical protein	TGME49_201800	9	0.99	0	0	#E3E6C3
phosphatidylserine decarboxylase	TGME49_225550	20	0.99	0.22	0	#E3E6C3
hypothetical protein	TGME49_263080	25	0.99	0	0	#E3E6C3
hypothetical protein	TGME49_264040	30	0.99	3.33	0	#E3E6C3
glucose-6-phosphate 1-dehydrogenase	TGME49_294200	30	0.99	0.22	0	#E3E6C3
guanylate-binding protein, N-terminal domain-containing protein	TGME49_304990	30	0.99	0	0	#E3E6C3
selenide, water dikinase	TGME49_280560	25	0.99	0.78	0	#E3E6C3
carrier superfamily protein	TGME49_208560	30	0.99	0.33	0	#E3E6C3
facilitative glucose transporter GT1	TGME49_214320	25	0.99	0.22	0	#E3E6C3
hypothetical protein	TGME49_214930	25	0.99	0	0	#E3E6C3
synaptobrevin family protein	TGME49_270070	20	0.99	0	0	#E3E6C3
protein tyrosine phosphatase family protein, ptpla protein	TGME49_311290	25	0.99	6.67	0	#E3E6C3
hypothetical protein	TGME49_299780	20	0.99	2	0	#E3E6C3
hypothetical protein	TGME49_290030	20	0.99	0.33	0	#E3E6C3
hypothetical protein	TGME49_282180	25	0.99	0.44	0	#E3E6C3
hypothetical protein	TGME49_306670	25	0.99	3.33	0	#E3E6C3
IMC sub-compartment protein ISP3	TGME49_316540	25	0.99	0.67	0	#E3E6C3
cyclophilin	TGME49_221210	25	0.99	0	0	#E3E6C3
vacuolar proton translocating ATPase subunit, putative	TGME49_290720	20	0.99	10	0	#E3E6C3
hypothetical protein	TGME49_209720	20	0.99	0	0	#E3E6C3
hypothetical protein	TGME49_240810	20	0.99	0.67	0	#E3E6C3
hypothetical protein	TGME49_228630	20	0.99	0.8	0	#E3E6C3
protein disulfide-isomerase domain-containing protein	TGME49_238040	8	0.98	2	0	#E3E6C3
transporter, major facilitator family protein	TGME49_257530	8	0.98	0.48	0	#E3E6C3
ATPase, AAA family protein	TGME49_234420	3.29	0.96	1.4	0	#E3E6C3
heat shock protein HSP20	TGME49_232940	3.43	0.96	1.48	0	#E3E6C3
ATPase synthase subunit alpha, putative	TGME49_204400	6	0.96	1.23	0	#E3E6C3
ribosomal protein RPS7	TGME49_239100	4.25	0.96	0.91	0	#E3E6C3
aspartyl protease ASP3	TGME49_246550	8	0.96	1.27	0	#E3E6C3
ATP synthase beta subunit ATP-B	TGME49_261950	4.29	0.95	0.89	0	#E3E6C3
leucyl aminopeptidase LAP	TGME49_290670	7	0.95	0.67	0	#E3E6C3
RNA recognition motif-containing protein	TGME49_236540	4.5	0.92	0.88	0	#E3E6C3
phosphoribosylpyrophosphate synthetase	TGME49_220100	6	0.92	0.11	0	#E3E6C3
hypothetical protein	TGME49_260180	6	0.92	0.13	0	#E3E6C3
proteasome 26S regulatory subunit	TGME49_313410	3.29	0.91	1.83	0	#E3E6C3
catalase	TGME49_232250	4.5	0.88	0.56	0	#E3E6C3
hypothetical protein	TGME49_213030	3.6	0.86	0.4	0	#E3E6C3
COPI protein, putative	TGME49_235020	5.5	0.85	0.87	0	#E3E6C3
FFD and TFG box motifs protein	TGME49_269650	5	0.84	0.67	0	#E3E6C3
RNA recognition motif-containing protein	TGME49_291330	5	0.84	0.56	0	#E3E6C3
Sec61beta family protein	TGME49_211040	5	0.84	3.33	0	#E3E6C3
chaperonin cpn60, putative	TGME49_240600	5	0.84	1.12	0	#E3E6C3
RNA recognition motif-containing protein	TGME49_264610	5	0.84	0	0	#E3E6C3
flavoprotein subunit of succinate dehydrogenase	TGME49_215590	4	0.82	1.33	0	#E3E6C3
RuvB family 2 protein	TGME49_288860	4	0.82	1	0	#E3E6C3
hypothetical protein	TGME49_240060	4	0.81	0.83	0	#E3E6C3
nuclear transport factor 2 (ntf2) domain-containing protein	TGME49_243960	3	0.78	0.76	0	#E3E6C3
ribosomal protein S17, putative	TGME49_273060	3.5	0.78	0.96	0	#E3E6C3
phosphatidate cytidylyltransferase	TGME49_281980	3.5	0.78	0.44	0	#E3E6C3
SAC3/GANP family protein	TGME49_250830	3.5	0.78	1.24	0	#E3E6C3
rhoptry neck protein RON1	TGME49_310010	3.33	0.76	1.26	0	#E3E6C3
cytochrome c1, heme protein	TGME49_246540	4	0.76	0	0	#E3E6C3
parasite porphobilinogen synthase PBGS	TGME49_253900	4	0.76	0.67	0	#E3E6C3
cyclophilin precursor	TGME49_205700	4	0.76	10	0	#E3E6C3
hypothetical protein	TGME49_230180	4	0.76	0.33	0	#E3E6C3
GAP45	TGME49_223940	4	0.76	0.57	0	#E3E6C3
hypothetical protein	TGME49_207370	2.73	0.75	1.49	0	#E3E6C3
IWS1 transcription factor, putative	TGME49_227560	3	0.73	0.81	0	#E3E6C3
acyltransferase domain-containing protein	TGME49_240860	3	0.7	0.78	0	#E3E6C3
thioredoxin domain-containing protein	TGME49_247350	3	0.69	0.67	0	#E3E6C3
thioredoxin, putative	TGME49_224060	2.75	0.66	1.22	0	#E3E6C3
ubiquitin interaction motif family protein	TGME49_223960	2.8	0.65	1.11	0	#E3E6C3
SAG-related sequence SRS67	TGME49_226860	3	0.64	1.07	0	#E3E6C3
domain K- type RNA binding proteins family protein	TGME49_235930	2.6	0.58	1.38	0	#E3E6C3
vacuolar ATP synthase subunit b, putative	TGME49_219800	2.6	0.58	0.9	0	#E3E6C3
acid phosphatase GAP50	TGME49_219320	2.6	0.58	1.1	0	#E3E6C3
rhoptry protein ROP17	TGME49_258580	2.6	0.58	1.61	0	#E3E6C3
eukaryotic translation initiation factor 4A, isoform 3, putative	TGME49_256770	2.67	0.57	0.63	0	#E3E6C3
dense granule protein GRA12	TGME49_288650	2.55	0.51	1.16	0	#E3E6C3
preprotein translocase Sec61, putative	TGME49_269980	2.5	0.51	0.95	0	#E3E6C3
proteasome regulatory subunit	TGME49_269840	2.5	0.51	0.89	0	#E3E6C3
alveolin domain containing intermediate filament IMC12	TGME49_248700	2.33	0.51	1.33	0	#E3E6C3
hypothetical protein	TGME49_261450	4.5	0.5	0	0	#E3E6C3
myosin D	TGME49_263180	6	0.5	0.67	0	#E3E6C3
DEAD (Asp-Glu-Ala-Asp) box polypeptide DDX6	TGME49_313010	30	0.5	1.07	0	#E3E6C3
signal recognition particle receptor beta subunit protein	TGME49_264440	25	0.5	0.27	0	#E3E6C3
hypothetical protein	TGME49_275650	20	0.5	0.67	0	#E3E6C3
rhoptry protein ROP12	TGME49_203990	20	0.5	0.5	0	#E3E6C3
hypothetical protein	TGME49_259720	20	0.5	0.67	0	#E3E6C3
zinc finger (CCCH type) motif-containing protein	TGME49_268570	20	0.5	0.67	0	#E3E6C3
eukaryotic peptide chain release factor, putative	TGME49_304710	20	0.5	0	0	#E3E6C3
adaptin n terminal region domain-containing protein	TGME49_313670	15	0.5	0	0	#E3E6C3
isoleucyl-tRNA synthetase family protein	TGME49_207640	15	0.5	1.33	0	#E3E6C3
SPFH domain / Band 7 family protein	TGME49_233100	5	0.49	0.33	0	#E3E6C3
DnaJ protein, putative	TGME49_258390	5	0.49	0.22	0	#E3E6C3
hypothetical protein	TGME49_244470	15	0.49	3.33	0	#E3E6C3
pyruvate carboxylase	TGME49_284190	15	0.49	0.17	0	#E3E6C3
calmodulin, putative	TGME49_249240	15	0.49	0	0	#E3E6C3
ATP synthase, putative	TGME49_226000	15	0.49	0.33	0	#E3E6C3
membrane protein, putative	TGME49_225730	15	0.49	0.67	0	#E3E6C3
slc30a2 protein	TGME49_251630	15	0.49	0.53	0	#E3E6C3
hypothetical protein	TGME49_226710	15	0.49	0.89	0	#E3E6C3
formate/nitrite transporter protein	TGME49_209800	10	0.49	0	0	#E3E6C3
eukaryotic initiation factor-4E, putative	TGME49_223410	15	0.49	0.33	0	#E3E6C3
hypothetical protein	TGME49_320760	15	0.49	6.67	0	#E3E6C3
AGC kinase	TGME49_226030	15	0.49	0.67	0	#E3E6C3
PWI domain-containing protein	TGME49_311160	10	0.49	0	0	#E3E6C3
hypothetical protein	TGME49_312490	10	0.49	3.33	0	#E3E6C3
endonuclease/exonuclease/phosphatase family protein	TGME49_249030	15	0.49	0	0	#E3E6C3
oxidoreductase, 2OG-Fe(II) oxygenase family protein	TGME49_290920	15	0.49	0.56	0	#E3E6C3
hypothetical protein	TGME49_247440	10	0.49	3.33	0	#E3E6C3
rhoptry protein ROP9	TGME49_243730	10	0.49	0.67	0	#E3E6C3
hypothetical protein	TGME49_289540	10	0.49	0	0	#E3E6C3
hypothetical protein	TGME49_220090	10	0.49	0	0	#E3E6C3
hypothetical protein	TGME49_258850	10	0.49	0	0	#E3E6C3
phosphatidylinositol-4-phosphate 5-kinase	TGME49_230490	15	0.49	0	0	#E3E6C3
hypothetical protein	TGME49_267660	10	0.49	0.33	0	#E3E6C3
ATP-dependent hsl protease ATP-binding subunit hslU, putative	TGME49_289780	10	0.49	0	0	#E3E6C3
hypothetical protein	TGME49_309760	10	0.49	1.33	0	#E3E6C3
T complex chaperonin, putative	TGME49_287500	10	0.49	3.33	0	#E3E6C3
protein phosphatase 2C domain-containing protein	TGME49_270320	2.33	0.47	1.07	0	#E3E6C3
hypothetical protein	TGME49_321680	2	0.46	0.13	0	#E3E6C3
ClpB, putative	TGME49_275690	4	0.46	0.29	0	#E3E6C3
chorismate synthase, putative	TGME49_201380	3	0.46	0.44	0	#E3E6C3
26S protease regulatory subunit 4, putative	TGME49_267080	2.4	0.45	1.5	0	#E3E6C3
ribosomal protein RPS19	TGME49_212290	2.33	0.45	1.33	0	#E3E6C3
apicoplast-associated thioredoxin family protein Atrx1	TGME49_312110	2	0.42	0.53	0	#E3E6C3
hypothetical protein	TGME49_290700	3	0.38	0.33	0	#E3E6C3
succinate-Coenzyme A ligase, beta subunit, putative	TGME49_309752	3	0.38	0.17	0	#E3E6C3
thioredoxin, putative	TGME49_293870	2	0.38	0.33	0	#E3E6C3
tryptophanyl-tRNA synthetase (TrpRS2)	TGME49_288360	3	0.38	0.96	0	#E3E6C3
minor histocompatibility antigen h13, putative	TGME49_237150	3	0.38	0	0	#E3E6C3
SAG-related sequence SRS29C	TGME49_233480	3	0.38	0.67	0	#E3E6C3
vacuolar ATP synthase subunit A, putative	TGME49_256970	2	0.37	1	0	#E3E6C3
splicing factor SF2	TGME49_319530	2	0.37	0.67	0	#E3E6C3
rhoptry protein ROP2A	TGME49_215785	2.2	0.36	1.08	0	#E3E6C3
3-oxoacyl-acyl-carrier protein synthase I/II, putative	TGME49_293590	2	0.35	1.2	0	#E3E6C3
hypothetical protein	TGME49_290620	1.5	0.35	1.19	0	#E3E6C3
DnaJ family chaperone, putative	TGME49_311240	2	0.3	1.22	0	#E3E6C3
14-3-3 protein	TGME49_263090	2.25	0.28	1.23	0	#E3E6C3
hypothetical protein	TGME49_286600	1.5	0.27	1.19	0	#E3E6C3
myosin A	TGME49_235470	2.4	0.23	1.1	0	#E3E6C3
hypothetical protein	TGME49_279100	2.44	0.23	1.21	0	#E3E6C3
ribosomal protein RPS15A	TGME49_234450	2	0.23	1.11	0	#E3E6C3
glutathione s-transferase, n-terminal domain containing protein	TGME49_306030	1.5	0.22	1.08	0	#E3E6C3
protein disulfide isomerase-related protein (provisional), putative	TGME49_249270	1	0.19	0.33	0	#E3E6C3
ubiquinol cytochrome c oxidoreductase, putative	TGME49_320220	1.5	0.19	0.67	0	#E3E6C3
hypothetical protein	TGME49_294790	1	0.19	0.17	0	#E3E6C3
ribosomal protein RPL39	TGME49_254620	1.5	0.19	1	0	#E3E6C3
hypothetical protein	TGME49_216180	1.5	0.19	0	0	#E3E6C3
26S proteasome regulatory subunit 7, putative	TGME49_277500	1.67	0.18	1.28	0	#E3E6C3
splicing factor U2AF family SnRNP auxilary factor large subunit, RRM domain-containing protein	TGME49_319850	2	0.17	0.72	0	#E3E6C3
histone H2Bb	TGME49_251870	2	0.17	1.43	0	#E3E6C3
heat shock protein 90, putative	TGME49_244560	2.38	0.16	0.88	0	#E3E6C3
hypothetical protein	TGME49_315610	1.5	0.12	1.05	0	#E3E6C3
rhoptry neck protein RON4	TGME49_229010	2.1	0.11	1.24	0	#E3E6C3
WD domain, G-beta repeat-containing protein	TGME49_311400	1.5	0.11	3.33	0	#E3E6C3
microneme protein MIC10	TGME49_250710	1.4	0.09	0.8	0	#E3E6C3
rhoptry kinase family protein ROP24 (incomplete catalytic triad)	TGME49_252360	1.83	0.08	0.85	0	#E3E6C3
DNA replication licensing factor, putative	TGME49_214970	1.5	0.07	2	0	#E3E6C3
centrin, putative	TGME49_260670	1	0.07	1.33	0	#E3E6C3
Sjogrens syndrome/scleroderma autoantigen 1 (Autoantigen p27) protein	TGME49_212260	1.57	0.05	0.63	0	#E3E6C3
alveolin domain containing intermediate filament IMC3	TGME49_216000	0.8	0.05	1.24	0	#E3E6C3
enolase 2	TGME49_268850	0.67	0.05	0	0	#E3E6C3
kinesin motor domain-containing protein	TGME49_297110	1.75	0.04	1.42	0	#E3E6C3
heat shock protein HSP90	TGME49_288380	1.67	0.04	1	0	#E3E6C3
alpha tubulin TUBA1	TGME49_316400	2	0.03	1.67	0	#E3E6C3
beta-COP	TGME49_266990	1	0.03	1.41	0	#E3E6C3
hypothetical protein	TGME49_215980	1.4	0.03	1.33	0	#E3E6C3
ribosomal protein RPS23	TGME49_229670	1.4	0.03	1.33	0	#E3E6C3
trypsin domain-containing protein	TGME49_262920	2	0.02	1.58	0	#E3E6C3
asparaginyl-tRNA synthetase (NOB+tRNA synthase)	TGME49_270510	1.57	0.02	1.39	0	#E3E6C3
eukaryotic initiation factor-3, subunit 8, putative	TGME49_294620	1.2	0.02	1.52	0	#E3E6C3
toxofilin	TGME49_214080	1.5	0.02	1.14	0	#E3E6C3
ribosomal protein RPL31	TGME49_266070	1.5	0.02	1.33	0	#E3E6C3
glyceraldehyde-3-phosphate dehydrogenase GAPDH1	TGME49_289690	1.33	0.02	0.59	0	#E3E6C3
ribosomal protein RPL27	TGME49_262690	1.17	0.02	1	0	#E3E6C3
rhoptry metalloprotease toxolysin TLN1	TGME49_269885	2.41	0.01	1.96	0	#E3E6C3
rhoptry neck protein RON3	TGME49_223920	2.28	0.01	1.81	0	#E3E6C3
heat shock protein HSP60	TGME49_247550	1.67	0.01	1.16	0	#E3E6C3
peptidase M16, alpha subunit, putative	TGME49_202680	1.38	0.01	1.23	0	#E3E6C3
rhoptry neck protein RON8	TGME49_306060	1.67	0	1.7	0	#E3E6C3
surface antigen repeat-containing protein	TGME49_213392	1.72	0	1.07	0	#E3E6C3
rhoptry neck protein RON5	TGME49_311470	1.65	0	1.51	0	#E3E6C3
rhoptry neck protein RON2	TGME49_300100	1.7	0	1.63	0	#E3E6C3
myosin F	TGME49_278870	1.56	0	1.51	0	#E3E6C3
hypothetical protein	TGME49_230940	1.21	0	1.87	0	#E3E6C3
chaperonin protein BiP	TGME49_311720	1.79	0	1.14	0	#E3E6C3
hypothetical protein	TGME49_258870	1.6	0	1.44	0	#E3E6C3
cell-cycle-associated protein kinase SRPK, putative	TGME49_253440	1.46	0	1.21	0	#E3E6C3
hypothetical protein	TGME49_242860	1.22	0	1.12	0	#E3E6C3
heat shock protein HSP70	TGME49_273760	1.37	0	1.25	0	#E3E6C3
apical complex lysine methyltransferase	TGME49_216080	0.77	0	1.37	0	#E3E6C3
ribosomal protein RPS6	TGME49_210690	0.71	0	1.71	0	#E3E6C3
ribosomal protein RPL4	TGME49_309120	0.78	0	1.33	0	#E3E6C3
DEAD (Asp-Glu-Ala-Asp) box polypeptide 17	TGME49_236650	1.67	0	1.23	0	#E3E6C3
alveolin domain containing intermediate filament IMC1	TGME49_231640	0.8	0	1.32	0	#E3E6C3
rhoptry protein ROP5	TGME49_308090	1.04	0	1.61	0	#E3E6C3
microneme protein MIC3	TGME49_319560	0.21	0	1.3	0	#E3E6C3
ribosomal protein RPS11	TGME49_226970	0.28	0	1.04	0	#E3E6C3
actin ACT1	TGME49_209030	1.14	0	1.28	0	#E3E6C3
ribosomal protein RPL3	TGME49_227360	0.95	0	1.47	0	#E3E6C3
ribosomal protein RPS3A	TGME49_232710	1.04	0	1.79	0	#E3E6C3
protein disulfide isomerase	TGME49_211680	0.81	0	0.49	0	#E3E6C3
ribosomal protein RPS4	TGME49_207440	1.21	0	1.13	0	#E3E6C3
microneme protein MIC4	TGME49_208030	0.39	0	1.19	0	#E3E6C3
microneme protein MIC1	TGME49_291890	0.78	0	1.41	0	#E3E6C3
ribosomal protein RPL5	TGME49_320050	1.55	0	1.6	0	#E3E6C3
ribosomal protein RPL7	TGME49_314810	0.85	0	1.15	0	#E3E6C3
apical membrane antigen AMA1	TGME49_255260	1.69	0	1.16	0	#E3E6C3
microtubule associated protein SPM1	TGME49_263520	1.06	0	1.19	0	#E3E6C3
glyceraldehyde-3-phosphate dehydrogenase GAPDH2	TGME49_269190	0.83	0	1.15	0	#E3E6C3
ribosomal protein RPS9	TGME49_248480	1.5	0	1.67	0	#E3E6C3
ribosomal protein RPS8	TGME49_245460	0.78	0	1.58	0	#E3E6C3
ribosomal protein RPS3	TGME49_232300	0.75	0	1.29	0	#E3E6C3
ribosomal protein RPS13	TGME49_270380	0.83	0	1.62	0	#E3E6C3
ribosomal protein RPL32	TGME49_267400	1	0	1.24	0	#E3E6C3
ribosomal protein RPL18A	TGME49_262670	0.94	0	1.26	0	#E3E6C3
ribosomal protein RPS17	TGME49_207840	1.36	0	1.85	0	#E3E6C3
ribosomal protein RPL13	TGME49_263050	0.94	0	1.73	0	#E3E6C3
ribosomal protein RPL21	TGME49_245680	0.85	0	1.44	0	#E3E6C3
ribosomal protein RPS16	TGME49_263040	0.75	0	1.17	0	#E3E6C3
dense granule protein GRA7	TGME49_203310	1.18	0	1.03	0	#E3E6C3
rhoptry protein ROP7	TGME49_295110	1.67	0	1.15	0	#E3E6C3
alveolin domain containing intermediate filament IMC4	TGME49_231630	0.93	0	1.53	0	#E3E6C3
ribosomal protein RPS5	TGME49_242330	0.36	0	1.39	0	#E3E6C3
hypothetical protein	TGME49_297430	1.25	0	1.41	0	#E3E6C3
ribosomal protein RPS18	TGME49_225080	0.76	0	1.04	0	#E3E6C3
ribosomal protein RPS14	TGME49_263700	1.21	0	0.9	0	#E3E6C3
ribosomal protein RPL13A	TGME49_292130	0.53	0	1.47	0	#E3E6C3
histone H4	TGME49_239260	1.1	0	1.2	0	#E3E6C3
ribosomal protein RPL19	TGME49_289530	0.9	0	1.06	0	#E3E6C3
SAG-related sequence SRS29B	TGME49_233460	0.43	0	1	0	#E3E6C3
RNA recognition motif-containing protein	TGME49_262620	1	0	0.8	0	#E3E6C3
PDI family protein	TGME49_232410	1.29	0	1.44	0	#E3E6C3
ribosomal protein RPL11	TGME49_309820	1.12	0	1.26	0	#E3E6C3
beta tubulin	TGME49_266960	1.13	0	1.71	0	#E3E6C3
ribosomal protein RPS15	TGME49_213350	0.6	0	1.26	0	#E3E6C3
ribosomal protein RPL28	TGME49_229250	0.33	0	1.41	0	#E3E6C3
microneme protein MIC6	TGME49_218520	0.67	0	0.57	0	#E3E6C3
hypothetical protein	TGME49_286580	0.5	0	1.44	0	#E3E6C3
dense granule protein GRA2	TGME49_227620	1.29	0	0.67	0	#E3E6C3
beta-tubulin, putative	TGME49_221620	1.24	0	1.87	0	#E3E6C3
fructose-1,6-bisphosphate aldolase	TGME49_236040	0.83	0	0.25	0	#E3E6C3
ribosomal protein RPL38	TGME49_231080	0.71	0	1.11	0	#E3E6C3
ribosomal protein RPL23	TGME49_312090	0.17	0	1.4	0	#E3E6C3
myosin light chain MLC1	TGME49_257680	0.5	0	1.08	0	#E3E6C3
hypothetical protein	TGME49_263320	0.75	0	0.91	0	#E3E6C3
histone family DNA-binding protein	TGME49_227970	0.6	0	0.74	0	#E3E6C3
guanine nucleotide-binding protein	TGME49_216880	0.6	0	1.14	0	#E3E6C3
dense granule protein GRA3	TGME49_227280	1	0	1.11	0	#E3E6C3
rhoptry protein ROP4	TGME49_295125	1.08	0	0.96	0	#E3E6C3
hypothetical protein	TGME49_313380	0.57	0	1.05	0	#E3E6C3
alveolin domain containing intermediate filament IMC7	TGME49_222220	0.75	0	1	0	#E3E6C3
SAG-related sequence SRS51	TGME49_308840	0.67	0	0.25	0	#E3E6C3
photosensitized INA-labeled protein PHIL1	TGME49_258410	0.67	0	0.8	0	#E3E6C3
Brf1p family coiled coil protein	TGME49_232440	0	0	1.33	0	#E3E6C3
polyadenylate binding protein, putative	TGME49_224850	0.33	0	0.74	0	#E3E6C3
ribosomal protein RPS26	TGME49_243570	0.5	0	0.58	0	#E3E6C3
profilin PRF	TGME49_293690	0.67	0	2	0	#E3E6C3
actin depolymerizing factor ADF	TGME49_220400	0	0	0	0	#E3E6C3
microneme protein MIC2	TGME49_201780	0.5	0	0.22	0	#E3E6C3
translation initiation factor eIF-5A, putative	TGME49_251810	0.5	0	0.17	0	#E3E6C3
hypothetical protein	TGME49_314260	2	0	0.5	0	#E3E6C3
alveolin domain containing intermediate filament IMC6	TGME49_220270	0.33	0	1.21	0	#E3E6C3
hypothetical protein	TGME49_297745	0	0	1.22	0	#E3E6C3
3-ketoacyl-(acyl-carrier-protein) reductase	TGME49_217740	0.5	0	1.14	0	#E3E6C3
calcium-dependent protein kinase CDPK1	TGME49_301440	0.5	0	0.67	0	#E3E6C3
rhoptry kinase family protein ROP39	TGME49_262050	1	0	1.33	0	#E3E6C3
triose-phosphate isomerase TPI-II	TGME49_233500	0.67	0	0.67	0	#E3E6C3
S-Adenosyl homocysteine hydrolase	TGME49_326800	0.5	0	6.67	0	#E3E6C3
NTPase I	TGME49_277240	0	0	0.8	0	#E3E6C3
hypothetical protein	TGME49_313640	1	0	0.17	0	#E3E6C3
hypothetical protein	TGME49_294980	0.5	0	0	0	#E3E6C3
hypothetical protein	TGME49_230850	0	0	0.75	0	#E3E6C3
SAG-related sequence SRS34A	TGME49_271050	0	0	0.67	0	#E3E6C3
nmda receptor glutamate-binding chain	TGME49_309560	0	0	0.67	0	#E3E6C3
MIC2-associated protein M2AP	TGME49_214940	1	0	0.22	0	#E3E6C3
membrane protein FtsH1	TGME49_259260	2	0	0.1	0	#E3E6C3
hypothetical protein	TGME49_258470	0	0	1.24	0	#E3E6C3
hypothetical protein	TGME49_239010	10	0	0	0	#E3E6C3
hypothetical protein	TGME49_232130	1	0	0.92	0	#E3E6C3
hypothetical protein	TGME49_218940	10	0	0.22	0	#E3E6C3
hypothetical protein	TGME49_221870	2	0	3.33	0	#E3E6C3
serine-threonine phosophatase 2C (PP2C)	TGME49_231850	1	0	0	0	#E3E6C3
hypothetical protein	TGME49_315700	10	0	0.1	0	#E3E6C3
pyruvate dehydrogenase complex subunit PDH-E1Alpha	TGME49_245670	1	0	0.7	0	#E3E6C3
hypothetical protein	TGME49_226680	10	0	1.33	0	#E3E6C3
T-complex protein 1 eta subunit	TGME49_297500	10	0	3.33	0	#E3E6C3
serine/threonine protein phosphatase	TGME49_251850	10	0	0.57	0	#E3E6C3
ARM repeats containing protein	TGME49_261440	10	0	0	0	#E3E6C3
syntaxin 5, putative	TGME49_226600	10	0	0.33	0	#E3E6C3
Rab6	TGME49_310460	1	0	10	0	#E3E6C3
signal peptidase	TGME49_214090	1	0	10	0	#E3E6C3
vacuolar ATP synthetase	TGME49_212310	1	0	1	0	#E3E6C3
trigger factor protein, putative	TGME49_216630	10	0	10	0	#E3E6C3
polynucleotide 5-hydroxyl-kinase	TGME49_294700	5	0	0	0	#E3E6C3
CHCH domain-containing protein	TGME49_213940	10	0	0	0	#E3E6C3
integral membrane protein, DUF56 family protein, putative	TGME49_315930	10	0	0.67	0	#E3E6C3
NAC domain-containing protein	TGME49_205558	0.5	0	0.22	0	#E3E6C3
isocitrate dehydrogenase	TGME49_266760	1	0	0.67	0	#E3E6C3
Rab 5	TGME49_267810	10	0	2	0	#E3E6C3
hypothetical protein	TGME49_312875	10	0	0.67	0	#E3E6C3
GNS1/SUR4 family protein	TGME49_253880	10	0	2	0	#E3E6C3
hypothetical protein	TGME49_215220	0	0	0.67	0	#E3E6C3
cold-shock DNA-binding domain-containing protein	TGME49_320600	0	0	0	0	#E3E6C3
hypothetical protein	TGME49_270270	10	0	3.33	0	#E3E6C3
emp24/gp25L/p24 family protein	TGME49_310750	2	0	0.33	0	#E3E6C3
DnaJ domain-containing protein	TGME49_313400	10	0	0.22	0	#E3E6C3
hypothetical protein	TGME49_266080	10	0	0.22	0	#E3E6C3
membrane protein C17G8.08c, putative	TGME49_319550	5	0	0	0	#E3E6C3
RNA recognition motif-containing protein	TGME49_211020	5	0	0.33	0	#E3E6C3
hypothetical protein	TGME49_236920	5	0	2	0	#E3E6C3
hypothetical protein	TGME49_213050	10	0	3.33	0	#E3E6C3
alpha/beta hydrolase, putative	TGME49_262490	10	0	0.67	0	#E3E6C3
hypothetical protein	TGME49_208440	0.5	0	0	0	#E3E6C3
MSP (Major sperm protein) domain-containing protein	TGME49_318160	10	0	0	0	#E3E6C3
NTPase II	TGME49_277270	5	0	1	0	#E3E6C3
calmodulin, putative	TGME49_305050	5	0	0	0	#E3E6C3
hypothetical protein	TGME49_273850	0	0	0.67	0	#E3E6C3
fatty acyl-CoA desaturase, putative	TGME49_238950	5	0	0	0	#E3E6C3
coatomer gamma subunit	TGME49_303450	5	0	10	0	#E3E6C3
beta adaptin protein, putative	TGME49_240870	5	0	0	0	#E3E6C3
2-oxo acid dehydrogenases acyltransferase (catalytic domain) domain-containing protein	TGME49_319920	5	0	0.33	0	#E3E6C3
single-strand binding protein	TGME49_297940	5	0	0.11	0	#E3E6C3
RNA binding protein, putative	TGME49_203540	5	0	1.33	0	#E3E6C3
coatomer protein complex, gamma sub-unit, putative	TGME49_207390	5	0	0.67	0	#E3E6C3
polo kinase	TGME49_252500	5	0	3.33	0	#E3E6C3
hypothetical protein	TGME49_287270	0	0	0.67	0	#E3E6C3
LSM domain-containing protein	TGME49_300280	5	0	0.29	0	#E3E6C3
cytochrome c, putative	TGME49_229420	10	0	0	0	#E3E6C3
SNAP protein (soluble N-ethylmaleimide-sensitive factor Attachment Protein), putative	TGME49_218760	5	0	0	0	#E3E6C3
histone H2Bv	TGME49_209910	10	0	1.11	0	#E3E6C3
hypothetical protein	TGME49_232150	5	0	0.47	0	#E3E6C3
cAMP-dependent protein kinase regulatory subunit	TGME49_242070	5	0	0	0	#E3E6C3
nucleolar protein 5, putative	TGME49_205510	0	0	0.67	0	#E3E6C3
RNA recognition motif-containing protein	TGME49_209850	5	0	0.4	0	#E3E6C3
ATP synthase F1 gamma subunit	TGME49_231910	5	0	0	0	#E3E6C3
hypothetical protein	TGME49_240510	0	0	1.17	0	#E3E6C3
glutamine-dependent NAD(+) synthetase protein, putative	TGME49_269800	5	0	0.13	0	#E3E6C3
cytochrome p450 superfamily protein	TGME49_315770	5	0	3.33	0	#E3E6C3
WD domain, G-beta repeat domain containing protein	TGME49_320210	5	0	0.56	0	#E3E6C3
