# Supplementary material for: The Crk4-Cyc4 complex regulates G2/M transition in Toxoplasma gondii
Source: EMBO J. 2024 Apr 10;43(11):2094–126. doi: 10.1038/s44318-024-00095-4 (PMC11148040; doi:10.1038/s44318-024-00095-4)
Supplement: Supplementary file 10 — Source data Fig. 2 [file 44318_2024_95_MOESM10_ESM.zip]

Archive with 64 entries (54 files):
- SD Figure 2/
- SD Figure 2/.DS_Store
- __MACOSX/SD Figure 2/._.DS_Store
- SD Figure 2/2G/
- SD Figure 2/2I/
- SD Figure 2/2H/
- SD Figure 2/2A/
- SD Figure 2/2F/
- SD Figure 2/2D/
- SD Figure 2/2J/
- SD Figure 2/2E/
- SD Figure 2/2B/
- SD Figure 2/2G/Crk4 block budding counts.xlsx
- __MACOSX/SD Figure 2/2G/._Crk4 block budding counts.xlsx
- SD Figure 2/2I/Crk4 +aux 4h MORN1.jpg
- __MACOSX/SD Figure 2/2I/._Crk4 +aux 4h MORN1.jpg
- SD Figure 2/2I/Crk4 +aux 4h Tubulin.jpg
- __MACOSX/SD Figure 2/2I/._Crk4 +aux 4h Tubulin.jpg
- SD Figure 2/2I/Crk4 +aux 4h DAPI.jpg
- __MACOSX/SD Figure 2/2I/._Crk4 +aux 4h DAPI.jpg
- SD Figure 2/2H/Crk4 +aux 4h MORN1.jpg
- SD Figure 2/2H/Crk4 +aux 4h Tubulin.jpg
- SD Figure 2/2H/Crk4 +aux 4h DAPI.jpg
- SD Figure 2/2A/.DS_Store
- __MACOSX/SD Figure 2/2A/._.DS_Store
- SD Figure 2/2A/Crk4 Crk6 HA.tif
- __MACOSX/SD Figure 2/2A/._Crk4 Crk6 HA.tif
- SD Figure 2/2A/Crk4 GRA7.tif
- __MACOSX/SD Figure 2/2A/._Crk4 GRA7.tif
- SD Figure 2/2A/Crk6 GRA7.tif
- __MACOSX/SD Figure 2/2A/._Crk6 GRA7.tif
- SD Figure 2/2A/readme.pdf
- __MACOSX/SD Figure 2/2A/._readme.pdf
- SD Figure 2/2F/Crk4 +aux 4h MORN1.jpg
- __MACOSX/SD Figure 2/2F/._Crk4 +aux 4h MORN1.jpg
- SD Figure 2/2F/Crk4 +aux 4h DAPI.jpg
- __MACOSX/SD Figure 2/2F/._Crk4 +aux 4h DAPI.jpg
- SD Figure 2/2F/Crk4 +aux 4h centrin.jpg
- __MACOSX/SD Figure 2/2F/._Crk4 +aux 4h centrin.jpg
- SD Figure 2/2D/Crk4 block BC counts.xlsx
- __MACOSX/SD Figure 2/2D/._Crk4 block BC counts.xlsx
- SD Figure 2/2J/.DS_Store
- __MACOSX/SD Figure 2/2J/._.DS_Store
- SD Figure 2/2J/Crk4+CEP250L-1 +4h aux centrin.jpg
- SD Figure 2/2J/Crk4+CEP250L-1 +4h aux DAPI.jpg
- SD Figure 2/2J/Crk4+CEP250L-1 - aux centrin panel-2.jpg
- SD Figure 2/2J/Crk4+CEP250L-1 +4h aux myc.jpg
- SD Figure 2/2J/Crk4+CEP250L-1 - aux centrin panel-3.jpg
- SD Figure 2/2J/Crk4+CEP250L-1 - aux centrin panel-1.jpg
- SD Figure 2/2J/Crk4+CEP250L-1 - aux myc panel-2.jpg
- SD Figure 2/2J/Crk4+CEP250L-1 - aux DAPI panel-1.jpg
- SD Figure 2/2J/Crk4+CEP250L-1 - aux myc panel-3.jpg
- SD Figure 2/2J/Crk4+CEP250L-1 - aux myc panel-1.jpg
- SD Figure 2/2J/Crk4+CEP250L-1 - aux DAPI panel-3.jpg
- SD Figure 2/2J/Crk4+CEP250L-1 - aux DAPI panel-2.jpg
- __MACOSX/SD Figure 2/2J/._Crk4+CEP250L-1 - aux DAPI panel-2.jpg
- SD Figure 2/2E/Crk4 -aux 4h MORN1.jpg
- __MACOSX/SD Figure 2/2E/._Crk4 -aux 4h MORN1.jpg
- SD Figure 2/2E/Crk4 -aux 4h centrin.jpg
- __MACOSX/SD Figure 2/2E/._Crk4 -aux 4h centrin.jpg
- SD Figure 2/2E/Crk4 -aux 4h DAPI.jpg
- __MACOSX/SD Figure 2/2E/._Crk4 -aux 4h DAPI.jpg
- SD Figure 2/2B/Crk4 Crk6 block release budding counts.xlsx
- __MACOSX/SD Figure 2/2B/._Crk4 Crk6 block release budding counts.xlsx
