# Supplementary material for: The Crk4-Cyc4 complex regulates G2/M transition in Toxoplasma gondii
Source: EMBO J. 2024 Apr 10;43(11):2094–126. doi: 10.1038/s44318-024-00095-4 (PMC11148040; doi:10.1038/s44318-024-00095-4)
Supplement: Supplementary file 10 — Source data Fig. 2 [file 44318_2024_95_MOESM10_ESM.zip › SD Figure 2/2G/Crk4 block budding counts.xlsx]

## Sheet: Sheet1
TgCrk4 AID HA : No auxin: stained with anti- IMC1 antibodies
	2 buds	1 bud
COUNT 1	91	9
COUNT 2	91	9
COUNT 3	92	8
AVERAGE	91.3333	8.66667
STDEV	0.57735	0.57735
TgCrk4 AID HA : 8 hour auxin block : stained with anti- IMC1 antibodies
	2 buds	1 bud		T-test
COUNT 1	5	95		2.82127e-07
COUNT 2	9	91
COUNT 3	6	94
AVERAGE	6.66667	93.3333
STDEV	2.08167	2.08167
