# Supplementary material for: The Crk4-Cyc4 complex regulates G2/M transition in Toxoplasma gondii
Source: EMBO J. 2024 Apr 10;43(11):2094–126. doi: 10.1038/s44318-024-00095-4 (PMC11148040; doi:10.1038/s44318-024-00095-4)
Supplement: Supplementary file 10 — Source data Fig. 2 [file 44318_2024_95_MOESM10_ESM.zip › SD Figure 2/2D/Crk4 block BC counts.xlsx]

## Sheet: Sheet1
TgCrk4 AID HA : No auxin : stained with anti-MORN1 antibodies
	2 DBC	1 DBC
COUNT 1	87	13
COUNT 2	95	5
COUNT 3	94	6
AVERAGE	92	8
STDEV	4.3589	4.3589
TgCrk4 AID HA : 4 hour auxin block: stained with anti-MORN1 antibodies
	2DBC	1 DBC		T-test
COUNT 1	10	90		6.15008e-06
COUNT 2	8	92
COUNT 3	7	93
AVERAGE	8.33333	91.6667
STDEV	1.52753	1.52753
