# Supplementary material for: The Crk4-Cyc4 complex regulates G2/M transition in Toxoplasma gondii
Source: EMBO J. 2024 Apr 10;43(11):2094–126. doi: 10.1038/s44318-024-00095-4 (PMC11148040; doi:10.1038/s44318-024-00095-4)
Supplement: Supplementary file 10 — Source data Fig. 2 [file 44318_2024_95_MOESM10_ESM.zip › SD Figure 2/2B/Crk4 Crk6 block release budding counts.xlsx]

## Sheet: Sheet1
TgCrk4 AID HA : No Auxin : stained with anti- IMC1 antibodies											TgCrk6 AID HA: NO AUXIN: stained with anti- IMC1 antibodies
	No buds	Buds	% buds									No buds	Buds	% buds
COUNT 1	80	21	20								COUNT 1	100	33	24.8
COUNT 2	96	21	18								COUNT 2	102	22	17.7
COUNT 3	92	15	14								COUNT 3	121	22	15.4
AVERAGE			17.3333								AVERAGE			19.3
STDEV			3.05505								STDEV			4.9
TgCrk4 AID HA : 4 hour block: stained with anti- IMC1 antibodies											TgCrk6 AID HA : 4 hour block: stained with anti- IMC1antibodies
	No buds	Buds	% buds		T.test							No buds	Buds	% buds		T.test
COUNT 1	96	6	6		0.0109379						COUNT 1	72	41	36.3		0.00669312
COUNT 2	121	5	4								COUNT 2	92	54	37
COUNT 3	94	10	9.6								COUNT 3	90	44	32.8
AVERAGE			6.53333								AVERAGE			35.3667
STDEV			2.83784								STDEV			2.25019
TgCrk4 AID HA : 2 hours recovery: stained with anti- IMC1 antibodies											TgCrk6 AID HA : 2 hours recovery: stained with anti- IMC1 antibodies
	No buds	Buds	% buds		T.test							No buds	Buds	% buds		T.test
COUNT 1	84	25	23		0.0247649						COUNT 1	70	75	51.7		0.00198997
COUNT 2	89	31	26								COUNT 2	77	74	49
COUNT 3	85	35	29								COUNT 3	83	61	42.4
AVERAGE			26								AVERAGE			47.7
STDEV			3								STDEV			4.78435
TgCrk4 AID HA : 3 hours recovery: stained with anti- IMC1 antibodies											TgCrk6 AID HA : 3 hours recovery: stained with anti- IMC1 antibodies
	No buds	Buds	% buds		T.test							No buds	Buds	% buds		T.test
COUNT 1	57	77	57.5		0.000350195						COUNT 1	106	22	17.2		0.311117
COUNT 2	72	75	51								COUNT 2	142	24	14.5
COUNT 3	54	52	49								COUNT 3	121	23	16
AVERAGE			52.5								AVERAGE			15.9
STDEV			4.4441								STDEV			1.35277
TgCrk4 AID HA : 4 hours recovery: stained with anti- IMC1 antibodies											TgCrk6 AID HA : 4 hours recovery: stained with anti- IMC1 antibodies
	No buds	Buds	% buds		T.test							No buds	Buds	% buds		T.test
COUNT 1	81	30	27		0.00598085						COUNT 1	103	15	12.7		0.323972
COUNT 2	84	30	26.3								COUNT 2	109	19	14.8
COUNT 3	92	36	28.1								COUNT 3	124	29	19
AVERAGE			27.1333								AVERAGE			15.5
STDEV			0.907377								STDEV			3.2078
TgCrk4 AID HA : 5 hours recovery: stained with anti- IMC1 antibodies											TgCrk6 AID HA : 5 hours recovery: stained with anti- IMC1 antibodies
	No buds	Buds	% buds		T.test							No buds	Buds	% buds		T.test
COUNT 1	99	20	16.8		0.937074						COUNT 1	134	19	12.4		0.0415055
COUNT 2	96	23	19.3								COUNT 2	102	12	9.7
COUNT 3	102	20	16.4								COUNT 3	130	13	9.1
AVERAGE			17.5								AVERAGE			10.4
STDEV			1.57162								STDEV			1.75784
