# Supplementary material for: The Crk4-Cyc4 complex regulates G2/M transition in Toxoplasma gondii
Source: EMBO J. 2024 Apr 10;43(11):2094–126. doi: 10.1038/s44318-024-00095-4 (PMC11148040; doi:10.1038/s44318-024-00095-4)
Supplement: Supplementary file 11 — Source data Fig. 3 [file 44318_2024_95_MOESM11_ESM.zip]

Archive with 42 entries (34 files):
- SD Figure 3/
- SD Figure 3/3E/
- SD Figure 3/3B/
- SD Figure 3/3C/
- SD Figure 3/3D/
- SD Figure 3/.DS_Store
- __MACOSX/SD Figure 3/._.DS_Store
- SD Figure 3/3H/
- SD Figure 3/3A/
- SD Figure 3/3F/
- SD Figure 3/3E/Crk4 block release budding counts.xlsx
- __MACOSX/SD Figure 3/3E/._Crk4 block release budding counts.xlsx
- SD Figure 3/3B/Crk4 1h post-recovery centrin panel-2.jpg
- SD Figure 3/3B/Crk4 1h post-recovery centrin panel-1.jpg
- SD Figure 3/3B/Crk4 1h post-recovery DAPI panel-1.jpg
- SD Figure 3/3B/Crk4 1h post-recovery DAPI panel-2.jpg
- SD Figure 3/3B/Crk4 1h post-recovery IMC1 panel-1.jpg
- SD Figure 3/3B/Crk4 1h post-recovery IMC1 panel-2.jpg
- SD Figure 3/3C/.DS_Store
- __MACOSX/SD Figure 3/3C/._.DS_Store
- SD Figure 3/3C/Crk4 2h post-recovery DAPI panel-1.jpg
- SD Figure 3/3C/Crk4 2h post-recovery DAPI panel-2.jpg
- SD Figure 3/3C/Crk4 2h post-recovery IMC1 panel-1.jpg
- SD Figure 3/3C/Crk4 2h post-recovery centrin panel-2.jpg
- SD Figure 3/3C/Crk4 2h post-recovery IMC1 panel-2.jpg
- SD Figure 3/3C/Crk4 2h post-recovery centrin panel-1.jpg
- SD Figure 3/3D/Crk4 block release centrosome counts.xlsx
- __MACOSX/SD Figure 3/3D/._Crk4 block release centrosome counts.xlsx
- SD Figure 3/3H/Crk4 0h IAA.fcs
- __MACOSX/SD Figure 3/3H/._Crk4 0h IAA.fcs
- SD Figure 3/3H/Crk4 2h recovery.fcs
- __MACOSX/SD Figure 3/3H/._Crk4 2h recovery.fcs
- SD Figure 3/3H/Crk4 4h IAA.fcs
- __MACOSX/SD Figure 3/3H/._Crk4 4h IAA.fcs
- SD Figure 3/3A/Crk4 4h block DAPI panel-1.jpg
- SD Figure 3/3A/Crk4 4h block DAPI panel-2.jpg
- SD Figure 3/3A/Crk4 4h block IMC1 panel-1.jpg
- SD Figure 3/3A/Crk4 4h block IMC1 panel-2.jpg
- SD Figure 3/3A/Crk4 4h block centrin panel-2.jpg
- SD Figure 3/3A/Crk4 4h block centrin panel-1.jpg
- SD Figure 3/3F/Crk4 block release DNA missegregation counts.xlsx
- __MACOSX/SD Figure 3/3F/._Crk4 block release DNA missegregation counts.xlsx
