# Supplementary material for: The Crk4-Cyc4 complex regulates G2/M transition in Toxoplasma gondii
Source: EMBO J. 2024 Apr 10;43(11):2094–126. doi: 10.1038/s44318-024-00095-4 (PMC11148040; doi:10.1038/s44318-024-00095-4)
Supplement: Supplementary file 11 — Source data Fig. 3 [file 44318_2024_95_MOESM11_ESM.zip › SD Figure 3/3E/Crk4 block release budding counts.xlsx]

## Sheet: Sheet1
TgCrk4 AID HA : No auxin: stained with anti- IMC1 antibodies
	1 bud	2 bud	3 or more buds			1 bud	2 bud	3 or more buds
COUNT 1	19	181	0			9.5	90.5	0
COUNT 2	9	191	0			4.5	95.5	0
COUNT 3	3	197	1			1.5	98	0.5
					AVERAGE	5.16667	94.6667	0.166667
					STDEV	4.04145	3.81881	0.288675
TgCrk4 AID HA : 4 h auxin block : stained with anti- IMC1 antibodies
	1 bud	2 bud	3 or more buds			1 bud	2 bud	3 or more buds		T.test ( 2 buds)	T.test( 3+ buds)
COUNT 1	45	55	0			45	55	0		0.000309162	0.373901
COUNT 2	44	56	0			44	56	0
COUNT 3	53	47	0			53	47	0
					AVERAGE	47.3333	52.6667	0
					STDEV	4.93288	4.93288	0
TgCrk4 AID HA : 2 h recovery : stained with anti- IMC1 antibodies
	1 bud	2 bud	3 or more buds			1 bud	2 bud	3 or more buds		T.test ( 2 buds)	T.test( 3+ buds)
COUNT 1	100	81	19			50	40.5	9.5		0.000127787	0.0193504
COUNT 2	114	61	27			56.4	30.1	13.5
COUNT 3	97	60	47			47.5	29.5	23
					AVERAGE	51.3	33.3667	15.3333
					STDEV	4.59021	6.18493	6.93421
TgCrk4 AID HA : 3 h recovery: stained with anti- IMC1 antibodies
	1 bud	2 bud	3 or more buds			1 bud	2 bud	3 or more buds		T.test ( 2 buds)	T.test( 3+ buds)
COUNT 1	52	128	20			26	64	10		0.0314501	0.00816623
COUNT 2	27	163	11			13.5	81	5.5
COUNT 3	16	161	23			8	80.5	11.5
					AVERAGE	15.8333	75.1667	9
					STDEV	9.22406	9.67385	3.1225
TgCrk4 AID HA : 4 h recovery : stained with anti- IMC1 antibodies
	1 bud	2 bud	3 or more buds			1 bud	2 bud	3 or more buds		T.test ( 2 buds)	T.test( 3+ buds)
COUNT 1	25	173	2			12.5	86.5	1		0.0867917	0.182158
COUNT 2	22	177	2			11	88	1
COUNT 3	7	183	10			3.5	91.5	5
					AVERAGE	9	88.6667	2.33333
					STDEV	4.82183	2.5658	2.3094
