# Supplementary material for: The Crk4-Cyc4 complex regulates G2/M transition in Toxoplasma gondii
Source: EMBO J. 2024 Apr 10;43(11):2094–126. doi: 10.1038/s44318-024-00095-4 (PMC11148040; doi:10.1038/s44318-024-00095-4)
Supplement: Supplementary file 11 — Source data Fig. 3 [file 44318_2024_95_MOESM11_ESM.zip › SD Figure 3/3D/Crk4 block release centrosome counts.xlsx]

## Sheet: Sheet1
TgCrk4 AID HA: No auxin: stained with anti-Centrin antibodies
	1 Centrosome	2 Centrosome	3 or more centrosomes		1 Centrosome	2 Centrosome	3 or more centrosomes
COUNT 1	126	80	1		60.8	38.6	0.5
COUNT 2	127	76	0		62.5	37.5	0
COUNT 3	115	85	0		57.5	42.5	0
				AVERAGE	60.2667	39.5333	0.166667
				STDEV	2.54231	2.62742	0.288675
TgCrk4 AID HA : 4 hour auxin block: stained with anti-Centrin antibodies
	1 Centrosome	2 Centrosome	3 or more centrosomes		1 Centrosome	2 Centrosome	3 or more centrosomes		T-test( 2 cent)	T-test( 3+ cent)
COUNT 1	179	21	0		89.5	10.5	0		0.000375295	0.518519
COUNT 2	194	6	1		96.5	3	0.5
COUNT 3	179	20	1		89.5	10	0.5
				AVERAGE	91.8333	7.83333	0.333333
				STDEV	4.04145	4.19325	0.288675
TgCrk4 AID HA : 2 h recovery : stained with anti-Centrin antibodies
	1 Centrosome	2 Centrosome	3 or more centrosomes		1 Centrosome	2 Centrosome	3 or more centrosomes		T-test( 2cent)	T-test( 3+ cent)
COUNT 1	52	129	20		26	64	10		0.00193731	0.0010434
COUNT 2	62	113	27		30.6	56	13.4
COUNT 3	53	121	31		26	59	15
				AVERAGE	27.5333	59.6667	12.8
				STDEV	2.65581	4.04145	2.55343
TgCrk4 AID HA : 3 h recovery : stained with anti-Centrin antibodies
	1 Centrosome	2 Centrosome	3 or more centrosomes		1 Centrosome	2 Centrosome	3 or more centrosomes		T-test( 2cent)	T-test( 3+ cent)
COUNT 1	62	130	14		30	63	7		0.00789538	0.00491888
COUNT 2	41	147	14		20	73	7
COUNT 3	64	114	23		32	56.6	11.4
				AVERAGE	27.3333	64.2	8.46667
				STDEV	6.4291	8.26559	2.54034
TgCrk4 AID HA : 4 h recovery : stained with anti-Centrin antibodies
	1 Centrosome	2 Centrosome	3 or more centrosomes		1 Centrosome	2 Centrosome	3 or more centrosomes		T-test( 2cent)	T-test( 3+ cent)
COUNT 1	107	90	3		53.5	45	1.5		0.0209937	0.121579
COUNT 2	95	103	2		47.5	51.5	1
COUNT 3	89	105	9		43.8	51.7	4.5
				AVERAGE	48.2667	49.4	2.33333
				STDEV	4.89524	3.81182	1.89297
