# Supplementary material for: The Crk4-Cyc4 complex regulates G2/M transition in Toxoplasma gondii
Source: EMBO J. 2024 Apr 10;43(11):2094–126. doi: 10.1038/s44318-024-00095-4 (PMC11148040; doi:10.1038/s44318-024-00095-4)
Supplement: Supplementary file 11 — Source data Fig. 3 [file 44318_2024_95_MOESM11_ESM.zip › SD Figure 3/3F/Crk4 block release DNA missegregation counts.xlsx]

## Sheet: Sheet1
TgCrk4 AID HA : No auxin: stained with anti- IMC1 antibodies and DAPI
	Mis-segreated	Segregated
COUNT 1	0	100
COUNT 2	0	100
COUNT 3	0	100
AVERAGE	0	100
STDEV	0	0
TgCrk4 AID HA: 4 hour block: stained with anti- IMC1 antibodies and DAPI
	Mis-segreated	Segregated		T-test( Mis-seg)
COUNT 1	10	90		8.41636e-06
COUNT 2	10	90
COUNT 3	9	91
AVERAGE	9.66667	90.3333
STDEV	0.57735	0.57735
TgCrk4 AID HA: 2 hours recovery: stained withanti- IMC1 antibodies and DAPI
	Mis-segreated	Segregated		T-test
COUNT 1	20	80		0.00363955
COUNT 2	30	70
COUNT 3	18	82
AVERAGE	22.6667	77.3333
STDEV	6.4291	6.4291
TgCrk4 AID HA 3 hours recovery: stained with anti- IMC1 antibodies and DAPI
	Mis-segreated	Segregated		T-test
COUNT 1	28	72		0.000699578
COUNT 2	40	60
COUNT 3	32	68
AVERAGE	33.3333	66.6667
STDEV	6.1101	6.1101
TgCrk4 AID HA: 4 hours recovery: stained with anti- IMC1 antibodies and DAPI
	Mis-segreated	Segregated		T-test
COUNT 1	44	56		8.80047e-06
COUNT 2	42	58
COUNT 3	39	61
AVERAGE	41.6667	58.3333
STDEV	2.51661	2.51661
