# Supplementary material for: The Crk4-Cyc4 complex regulates G2/M transition in Toxoplasma gondii
Source: EMBO J. 2024 Apr 10;43(11):2094–126. doi: 10.1038/s44318-024-00095-4 (PMC11148040; doi:10.1038/s44318-024-00095-4)
Supplement: Supplementary file 12 — Source data Fig. 4 [file 44318_2024_95_MOESM12_ESM.zip]

Archive with 14 entries (10 files):
- SD Figure 4/
- SD Figure 4/.DS_Store
- __MACOSX/SD Figure 4/._.DS_Store
- SD Figure 4/4B/
- SD Figure 4/4C/
- SD Figure 4/4D/
- SD Figure 4/4B/diff_class Crk4 phosphoproteome.xlsx
- __MACOSX/SD Figure 4/4B/._diff_class Crk4 phosphoproteome.xlsx
- SD Figure 4/4C/.DS_Store
- __MACOSX/SD Figure 4/4C/._.DS_Store
- SD Figure 4/4C/heatmap Crk4 phosphoproteome.xlsx
- __MACOSX/SD Figure 4/4C/._heatmap Crk4 phosphoproteome.xlsx
- SD Figure 4/4D/heatmap.GO Crk4 phopshoproteome.xlsx
- __MACOSX/SD Figure 4/4D/._heatmap.GO Crk4 phopshoproteome.xlsx
