# Supplementary material for: The Crk4-Cyc4 complex regulates G2/M transition in Toxoplasma gondii
Source: EMBO J. 2024 Apr 10;43(11):2094–126. doi: 10.1038/s44318-024-00095-4 (PMC11148040; doi:10.1038/s44318-024-00095-4)
Supplement: Supplementary file 12 — Source data Fig. 4 [file 44318_2024_95_MOESM12_ESM.zip › SD Figure 4/4B/diff_class Crk4 phosphoproteome.xlsx]

## Sheet: diff_class
	Global_proteomic_intensity						Phosphorylation_intensity										Normalized_phosph (phosph/global_proteomic)						30min_vs_0h					4h_vs_0h
Fasta.headers	LFQ.intensity.Crk4_0min.rep1	LFQ.intensity.Crk4_0min.rep2	LFQ.intensity.Crk4_30min.rep1	LFQ.intensity.Crk4_30min.rep2	LFQ.intensity.Crk4_4hr.rep1	LFQ.intensity.Crk4_4hr.rep2	Fasta.headers.1	Phospho..STY..Probabilities	Position.in.peptide	Charge	Intensity.Crk4_0min.rep1_phosph	Intensity.Crk4_0min.rep2_phosph	Intensity.Crk4_30min.rep1_phosph	Intensity.Crk4_30min.rep2_phosph	Intensity.Crk4_4hr.rep1_phosph	Intensity.Crk4_4hr.rep2_phosph	Intensity.Crk4_0min.rep1_phosph.1	Intensity.Crk4_0min.rep2_phosph.1	Intensity.Crk4_30min.rep1_phosph.1	Intensity.Crk4_30min.rep2_phosph.1	Intensity.Crk4_4hr.rep1_phosph.1	Intensity.Crk4_4hr.rep2_phosph.1	log2fc	log2fc.1	meanLogFC	pvalue	pADJ	log2fc.2	log2fc.1.1	meanLogFC.1	pvalue.1	pADJ.1	sigDF_wt_vs_30min..3..	sigDF_wt_vs_4h..3..
TGME49_200280-t26_1-p1 | transcript=TGME49_200280-t26_1 | gene=TGME49_200280 | organism=Toxoplasma_gondii_ME49 | gene_product=WD domain, G-beta repeat-containing protein | transcript_product=WD domain, G-beta repeat-containing protein | location=TGME49_chr	1.1327e+08	1.2507e+08	1.3659e+08	1.2224e+08	1.117e+08	1.2308e+08	TGME49_200280-t26_1-p1 | transcript=TGME49_200280-t26_1 | gene=TGME49_200280 | organism=Toxoplasma_gondii_ME49 | gene_product=WD domain, G-beta repeat-containing protein | transcript_product=WD domain, G-beta repeat-containing protein | location=TGME49_chr	IASGECYGSESYWGELEKPEGT(1)PR	22	3	27184000	35761000	512848	541286	560771	625371	0.239993	0.285928	0.00375465	0.00442806	0.00502033	0.00508102	-5.99649	-6.01141	-6.00458	5.14989e-10	1.24333e-08	-5.5776	-5.81294	-5.70077	2.39228e-09	3.52601e-08	DOWN	DOWN
TGME49_200280-t26_1-p1 | transcript=TGME49_200280-t26_1 | gene=TGME49_200280 | organism=Toxoplasma_gondii_ME49 | gene_product=WD domain, G-beta repeat-containing protein | transcript_product=WD domain, G-beta repeat-containing protein | location=TGME49_chr	1.1327e+08	1.2507e+08	1.3659e+08	1.2224e+08	1.117e+08	1.2308e+08	TGME49_200280-t26_1-p1 | transcript=TGME49_200280-t26_1 | gene=TGME49_200280 | organism=Toxoplasma_gondii_ME49 | gene_product=WD domain, G-beta repeat-containing protein | transcript_product=WD domain, G-beta repeat-containing protein | location=TGME49_chr	EVGT(1)PEQSATR	4	2	644181	568152	512848	4992400	5529600	6489900	0.00568713	0.00454267	0.00375465	0.040841	0.049504	0.0527291	-0.598444	3.16715	2.12316	0.0623676	0.180175	3.12061	3.53548	3.31969	0.000631781	0.00387996	None	UP
TGME49_200280-t26_1-p1 | transcript=TGME49_200280-t26_1 | gene=TGME49_200280 | organism=Toxoplasma_gondii_ME49 | gene_product=WD domain, G-beta repeat-containing protein | transcript_product=WD domain, G-beta repeat-containing protein | location=TGME49_chr	1.1327e+08	1.2507e+08	1.3659e+08	1.2224e+08	1.117e+08	1.2308e+08	TGME49_200280-t26_1-p1 | transcript=TGME49_200280-t26_1 | gene=TGME49_200280 | organism=Toxoplasma_gondii_ME49 | gene_product=WD domain, G-beta repeat-containing protein | transcript_product=WD domain, G-beta repeat-containing protein | location=TGME49_chr	LS(0.995)FS(0.004)S(0.001)GWR	2	2	644181	568152	512848	541286	560771	625371	0.00568713	0.00454267	0.00375465	0.00442806	0.00502033	0.00508102	-0.598444	-0.0368312	-0.321815	0.473273	0.490694	-0.179742	0.1614	-0.0182116	0.431852	0.483382	None	None
TGME49_200280-t26_1-p1 | transcript=TGME49_200280-t26_1 | gene=TGME49_200280 | organism=Toxoplasma_gondii_ME49 | gene_product=WD domain, G-beta repeat-containing protein | transcript_product=WD domain, G-beta repeat-containing protein | location=TGME49_chr	1.1327e+08	1.2507e+08	1.3659e+08	1.2224e+08	1.117e+08	1.2308e+08	TGME49_200280-t26_1-p1 | transcript=TGME49_200280-t26_1 | gene=TGME49_200280 | organism=Toxoplasma_gondii_ME49 | gene_product=WD domain, G-beta repeat-containing protein | transcript_product=WD domain, G-beta repeat-containing protein | location=TGME49_chr	QVVPSSSASVLGT(0.274)S(0.686)LT(0.039)GR	14	2	644181	10638000	512848	541286	560771	625371	0.00568713	0.0850563	0.00375465	0.00442806	0.00502033	0.00508102	-0.598444	-4.2623	-3.46972	0.0110807	0.0384432	-0.179742	-4.06384	-3.16593	0.00705863	0.0272537	None	None
TGME49_200280-t26_1-p1 | transcript=TGME49_200280-t26_1 | gene=TGME49_200280 | organism=Toxoplasma_gondii_ME49 | gene_product=WD domain, G-beta repeat-containing protein | transcript_product=WD domain, G-beta repeat-containing protein | location=TGME49_chr	1.1327e+08	1.2507e+08	1.3659e+08	1.2224e+08	1.117e+08	1.2308e+08	TGME49_200280-t26_1-p1 | transcript=TGME49_200280-t26_1 | gene=TGME49_200280 | organism=Toxoplasma_gondii_ME49 | gene_product=WD domain, G-beta repeat-containing protein | transcript_product=WD domain, G-beta repeat-containing protein | location=TGME49_chr	QVVPSSSASVLGT(0.58)S(0.385)LT(0.035)GR	13	2	8867300	568152	512848	541286	560771	625371	0.0782847	0.00454267	0.00375465	0.00442806	0.00502033	0.00508102	-4.38036	-0.0368312	-3.33805	0.00034357	0.00162241	-3.96148	0.1614	-3.03425	0.00966816	0.0347931	None	None
TGME49_200360-t26_1-p1 | transcript=TGME49_200360-t26_1 | gene=TGME49_200360 | organism=Toxoplasma_gondii_ME49 | gene_product=hypothetical protein | transcript_product=hypothetical protein | location=TGME49_chrVIII:6824629-6825189(+) | protein_length=186 |	1053699590	340139835	4.2456e+08	4.9263e+08	5.1747e+08	7.2575e+08	TGME49_200360-t26_1-p1 | transcript=TGME49_200360-t26_1 | gene=TGME49_200360 | organism=Toxoplasma_gondii_ME49 | gene_product=hypothetical protein | transcript_product=hypothetical protein | location=TGME49_chrVIII:6824629-6825189(+) | protein_length=186 |	PGDS(1)PGYYVEAK	4	2	644181	568152	2050200	541286	2846600	625371	0.000611352	0.00167035	0.004829	0.00109877	0.005501	0.000861689	2.97255	-0.602278	1.37394	0.0434174	0.121914	3.15876	-0.950712	1.47532	0.0218973	0.0603512	None	None
TGME49_200370-t26_1-p1 | transcript=TGME49_200370-t26_1 | gene=TGME49_200370 | organism=Toxoplasma_gondii_ME49 | gene_product=prenyltransferase and squalene oxidase repeat-containing protein | transcript_product=prenyltransferase and squalene oxidase repea	8.2858e+07	5.6065e+07	9.9786e+07	8.3441e+07	7.315e+07	6.2695e+07	TGME49_200370-t26_1-p1 | transcript=TGME49_200370-t26_1 | gene=TGME49_200370 | organism=Toxoplasma_gondii_ME49 | gene_product=prenyltransferase and squalene oxidase repeat-containing protein | transcript_product=prenyltransferase and squalene oxidase repea	RAEWPDS(0.001)S(0.004)EAS(0.494)S(0.494)DAEDT(0.007)NDAQPPLNPCLSQGFR	11	3	644181	568152	512848	541286	560771	625371	0.00777451	0.0101338	0.00513947	0.00648705	0.00766604	0.00997482	-0.59671	-0.643189	-0.622826	0.40495	0.494795	-0.0202566	-0.0228039	-0.0216974	0.384285	0.452859	None	None
TGME49_200370-t26_1-p1 | transcript=TGME49_200370-t26_1 | gene=TGME49_200370 | organism=Toxoplasma_gondii_ME49 | gene_product=prenyltransferase and squalene oxidase repeat-containing protein | transcript_product=prenyltransferase and squalene oxidase repea	8.2858e+07	5.6065e+07	9.9786e+07	8.3441e+07	7.315e+07	6.2695e+07	TGME49_200370-t26_1-p1 | transcript=TGME49_200370-t26_1 | gene=TGME49_200370 | organism=Toxoplasma_gondii_ME49 | gene_product=prenyltransferase and squalene oxidase repeat-containing protein | transcript_product=prenyltransferase and squalene oxidase repea	RAEWPDS(0.001)S(0.004)EAS(0.494)S(0.494)DAEDT(0.007)NDAQPPLNPCLSQGFR	12	3	644181	568152	512848	541286	560771	625371	0.00777451	0.0101338	0.00513947	0.00648705	0.00766604	0.00997482	-0.59671	-0.643189	-0.622826	0.40495	0.494795	-0.0202566	-0.0228039	-0.0216974	0.384285	0.452859	None	None
TGME49_200430-t26_1-p1 | transcript=TGME49_200430-t26_1 | gene=TGME49_200430 | organism=Toxoplasma_gondii_ME49 | gene_product=cytidine and deoxycytidylate deaminase zinc-binding region domain-containing protein | transcript_product=cytidine and deoxycytidy	3.1958e+07	4.2334e+07	3.088e+07	1.9837e+07	4.65605e+07	3.4133e+07	TGME49_200430-t26_1-p1 | transcript=TGME49_200430-t26_1 | gene=TGME49_200430 | organism=Toxoplasma_gondii_ME49 | gene_product=cytidine and deoxycytidylate deaminase zinc-binding region domain-containing protein | transcript_product=cytidine and deoxycytidy	EDQLCFRPSQS(0.001)GANS(0.999)PAAAGVDGVR	15	3	13406000	9597500	512848	5404100	5261800	625371	0.419488	0.226709	0.0166078	0.272425	0.11301	0.0183216	-4.65833	0.265015	-1.16071	0.178274	0.365888	-1.89213	-3.62885	-2.29867	0.0090449	0.0301378	None	DOWN
TGME49_200430-t26_1-p1 | transcript=TGME49_200430-t26_1 | gene=TGME49_200430 | organism=Toxoplasma_gondii_ME49 | gene_product=cytidine and deoxycytidylate deaminase zinc-binding region domain-containing protein | transcript_product=cytidine and deoxycytidy	3.1958e+07	4.2334e+07	3.088e+07	1.9837e+07	4.65605e+07	3.4133e+07	TGME49_200430-t26_1-p1 | transcript=TGME49_200430-t26_1 | gene=TGME49_200430 | organism=Toxoplasma_gondii_ME49 | gene_product=cytidine and deoxycytidylate deaminase zinc-binding region domain-containing protein | transcript_product=cytidine and deoxycytidy	S(0.023)S(0.023)S(0.954)PPDVR	3	2	644181	568152	512848	541286	560771	8557800	0.0201571	0.0134207	0.0166078	0.0272867	0.0120439	0.250719	-0.279363	1.02349	0.386441	0.324797	0.469188	-0.742731	4.22301	2.96779	9.87276e-05	0.000557811	None	None
TGME49_200430-t26_1-p1 | transcript=TGME49_200430-t26_1 | gene=TGME49_200430 | organism=Toxoplasma_gondii_ME49 | gene_product=cytidine and deoxycytidylate deaminase zinc-binding region domain-containing protein | transcript_product=cytidine and deoxycytidy	3.1958e+07	4.2334e+07	3.088e+07	1.9837e+07	4.65605e+07	3.4133e+07	TGME49_200430-t26_1-p1 | transcript=TGME49_200430-t26_1 | gene=TGME49_200430 | organism=Toxoplasma_gondii_ME49 | gene_product=cytidine and deoxycytidylate deaminase zinc-binding region domain-containing protein | transcript_product=cytidine and deoxycytidy	SAQHPPCLFDS(0.003)VS(0.092)PS(0.906)PR	15	3	644181	10251000	5078000	9211700	560771	625371	0.0201571	0.242146	0.164443	0.46437	0.0120439	0.0183216	3.02795	0.939386	1.26137	0.0258861	0.0892807	-0.742731	-3.72388	-3.11029	0.00138297	0.00575956	None	None
TGME49_200460-t26_1-p1 | transcript=TGME49_200460-t26_1 | gene=TGME49_200460 | organism=Toxoplasma_gondii_ME49 | gene_product=hypothetical protein | transcript_product=hypothetical protein | location=TGME49_chrVIII:6900394-6906365(-) | protein_length=436 |	2.1165e+08	365889954	2.6242e+08	3.0768e+08	262700108	286839944	TGME49_200460-t26_1-p1 | transcript=TGME49_200460-t26_1 | gene=TGME49_200460 | organism=Toxoplasma_gondii_ME49 | gene_product=hypothetical protein | transcript_product=hypothetical protein | location=TGME49_chrVIII:6900394-6906365(-) | protein_length=436 |	S(0.823)LS(0.089)S(0.089)DDDS(0.999)VGGGAR	8	2	1147200	568152	512848	541286	560771	625371	0.00542027	0.0015528	0.0019543	0.00175925	0.00213464	0.00218021	-1.46962	0.179609	-0.907387	0.0908121	0.243072	-1.34224	0.488212	-0.691158	0.293865	0.443151	None	None
TGME49_200460-t26_1-p1 | transcript=TGME49_200460-t26_1 | gene=TGME49_200460 | organism=Toxoplasma_gondii_ME49 | gene_product=hypothetical protein | transcript_product=hypothetical protein | location=TGME49_chrVIII:6900394-6906365(-) | protein_length=436 |	2.1165e+08	365889954	2.6242e+08	3.0768e+08	262700108	286839944	TGME49_200460-t26_1-p1 | transcript=TGME49_200460-t26_1 | gene=TGME49_200460 | organism=Toxoplasma_gondii_ME49 | gene_product=hypothetical protein | transcript_product=hypothetical protein | location=TGME49_chrVIII:6900394-6906365(-) | protein_length=436 |	LT(0.001)S(0.999)VAVAWR	3	2	644181	568152	512848	541286	560771	625371	0.00304362	0.0015528	0.0019543	0.00175925	0.00213464	0.00218021	-0.637964	0.179609	-0.307049	0.398982	0.47855	-0.510742	0.488212	-0.0909832	0.446136	0.499266	None	None
TGME49_200460-t26_1-p1 | transcript=TGME49_200460-t26_1 | gene=TGME49_200460 | organism=Toxoplasma_gondii_ME49 | gene_product=hypothetical protein | transcript_product=hypothetical protein | location=TGME49_chrVIII:6900394-6906365(-) | protein_length=436 |	2.1165e+08	365889954	2.6242e+08	3.0768e+08	262700108	286839944	TGME49_200460-t26_1-p1 | transcript=TGME49_200460-t26_1 | gene=TGME49_200460 | organism=Toxoplasma_gondii_ME49 | gene_product=hypothetical protein | transcript_product=hypothetical protein | location=TGME49_chrVIII:6900394-6906365(-) | protein_length=436 |	S(0.057)LS(0.908)S(0.035)DDDS(0.001)VGGGAR	3	2	644181	4867900	3211000	541286	560771	1087200	0.00304362	0.0133043	0.0122361	0.00175925	0.00213464	0.00379027	2.00571	-2.91571	-0.224024	0.481737	0.494795	-0.510742	-1.8101	-1.46263	0.174491	0.30397	None	None
TGME49_200460-t26_1-p1 | transcript=TGME49_200460-t26_1 | gene=TGME49_200460 | organism=Toxoplasma_gondii_ME49 | gene_product=hypothetical protein | transcript_product=hypothetical protein | location=TGME49_chrVIII:6900394-6906365(-) | protein_length=436 |	2.1165e+08	365889954	2.6242e+08	3.0768e+08	262700108	286839944	TGME49_200460-t26_1-p1 | transcript=TGME49_200460-t26_1 | gene=TGME49_200460 | organism=Toxoplasma_gondii_ME49 | gene_product=hypothetical protein | transcript_product=hypothetical protein | location=TGME49_chrVIII:6900394-6906365(-) | protein_length=436 |	S(0.849)LS(0.29)S(0.837)DDDS(0.024)VGGGAR	1	2	1147200	4867900	3211000	541286	560771	1087200	0.00542027	0.0133043	0.0122361	0.00175925	0.00213464	0.00379027	1.17405	-2.91571	-0.419751	0.447318	0.488075	-1.34224	-1.8101	-1.65834	0.134854	0.255679	None	None
TGME49_200460-t26_1-p1 | transcript=TGME49_200460-t26_1 | gene=TGME49_200460 | organism=Toxoplasma_gondii_ME49 | gene_product=hypothetical protein | transcript_product=hypothetical protein | location=TGME49_chrVIII:6900394-6906365(-) | protein_length=436 |	2.1165e+08	365889954	2.6242e+08	3.0768e+08	262700108	286839944	TGME49_200460-t26_1-p1 | transcript=TGME49_200460-t26_1 | gene=TGME49_200460 | organism=Toxoplasma_gondii_ME49 | gene_product=hypothetical protein | transcript_product=hypothetical protein | location=TGME49_chrVIII:6900394-6906365(-) | protein_length=436 |	S(0.849)LS(0.29)S(0.837)DDDS(0.024)VGGGAR	4	2	644181	4867900	5580300	541286	560771	1087200	0.00304362	0.0133043	0.0212648	0.00175925	0.00213464	0.00379027	2.80281	-2.91571	0.493808	0.274804	0.410821	-0.510742	-1.8101	-1.46263	0.174491	0.30397	None	None
TGME49_200470-t26_1-p1 | transcript=TGME49_200470-t26_1 | gene=TGME49_200470 | organism=Toxoplasma_gondii_ME49 | gene_product=hypothetical protein | transcript_product=hypothetical protein | location=TGME49_chrVIII:6909422-6913238(+) | protein_length=616 |	1.1836e+08	1.9304e+08	8.7826e+07	1.8548e+08	2.2115e+08	7.1447e+07	TGME49_200470-t26_1-p1 | transcript=TGME49_200470-t26_1 | gene=TGME49_200470 | organism=Toxoplasma_gondii_ME49 | gene_product=hypothetical protein | transcript_product=hypothetical protein | location=TGME49_chrVIII:6909422-6913238(+) | protein_length=616 |	EMEVDGIDS(1)GCEDGGEVVR	9	2	5934900	5750100	4420000	3188900	2700500	3089000	0.0501428	0.0297871	0.0503268	0.0171927	0.0122112	0.0432348	0.00528216	-0.792735	-0.243403	0.468083	0.470852	-2.03738	0.537429	-0.527569	0.471762	0.496688	None	None
TGME49_201120-t26_1-p1 | transcript=TGME49_201120-t26_1 | gene=TGME49_201120 | organism=Toxoplasma_gondii_ME49 | gene_product=ELMO/CED-12 family protein | transcript_product=ELMO/CED-12 family protein | location=TGME49_chrVIIa:4029337-4037478(+) | protein_	6.0798e+07	1.3474e+08	4.6942e+07	7.9813e+07	6.6004e+07	3.6197e+07	TGME49_201120-t26_1-p1 | transcript=TGME49_201120-t26_1 | gene=TGME49_201120 | organism=Toxoplasma_gondii_ME49 | gene_product=ELMO/CED-12 family protein | transcript_product=ELMO/CED-12 family protein | location=TGME49_chrVIIa:4029337-4037478(+) | protein_	ERT(0.997)S(0.003)DVQAGPHLGDCPCCR	3	3	10272000	11138000	7912400	10361000	7131200	625371	0.168953	0.0826629	0.168557	0.129816	0.108042	0.0172769	-0.0033856	0.651129	0.245886	0.23668	0.389102	-0.645004	-2.25805	-1.00556	0.252265	0.367157	None	None
TGME49_201120-t26_1-p1 | transcript=TGME49_201120-t26_1 | gene=TGME49_201120 | organism=Toxoplasma_gondii_ME49 | gene_product=ELMO/CED-12 family protein | transcript_product=ELMO/CED-12 family protein | location=TGME49_chrVIIa:4029337-4037478(+) | protein_	6.0798e+07	1.3474e+08	4.6942e+07	7.9813e+07	6.6004e+07	3.6197e+07	TGME49_201120-t26_1-p1 | transcript=TGME49_201120-t26_1 | gene=TGME49_201120 | organism=Toxoplasma_gondii_ME49 | gene_product=ELMO/CED-12 family protein | transcript_product=ELMO/CED-12 family protein | location=TGME49_chrVIIa:4029337-4037478(+) | protein_	ANLSENTTHADGALGGPSGAQQPLS(0.003)AS(0.024)LS(0.972)GGAAGAR	29	3	644181	568152	512848	4538000	560771	625371	0.0105954	0.00421665	0.0109251	0.0568579	0.00849603	0.0172769	0.0441902	3.75179	2.19348	0.018777	0.0689849	-0.318407	2.03333	0.79865	0.209289	0.346973	None	None
TGME49_201120-t26_1-p1 | transcript=TGME49_201120-t26_1 | gene=TGME49_201120 | organism=Toxoplasma_gondii_ME49 | gene_product=ELMO/CED-12 family protein | transcript_product=ELMO/CED-12 family protein | location=TGME49_chrVIIa:4029337-4037478(+) | protein_	6.0798e+07	1.3474e+08	4.6942e+07	7.9813e+07	6.6004e+07	3.6197e+07	TGME49_201120-t26_1-p1 | transcript=TGME49_201120-t26_1 | gene=TGME49_201120 | organism=Toxoplasma_gondii_ME49 | gene_product=ELMO/CED-12 family protein | transcript_product=ELMO/CED-12 family protein | location=TGME49_chrVIIa:4029337-4037478(+) | protein_	ET(0.116)GS(0.884)FGPSGCGGR	4	2	644181	568152	4009800	541286	560771	625371	0.0105954	0.00421665	0.0854203	0.00678193	0.00849603	0.0172769	3.01061	0.685023	2.6373	0.000403702	0.00170564	-0.318407	2.03333	0.79865	0.209289	0.346973	None	None
TGME49_201130-t26_1-p1 | transcript=TGME49_201130-t26_1 | gene=TGME49_201130 | organism=Toxoplasma_gondii_ME49 | gene_product=rhoptry kinase family protein ROP33 | transcript_product=rhoptry kinase family protein ROP33 | location=TGME49_chrVIIa:4021513-402	1.1502e+08	1.2836e+08	1.5123e+08	1.5723e+08	1.4327e+08	1.4213e+08	TGME49_201130-t26_1-p1 | transcript=TGME49_201130-t26_1 | gene=TGME49_201130 | organism=Toxoplasma_gondii_ME49 | gene_product=rhoptry kinase family protein ROP33 | transcript_product=rhoptry kinase family protein ROP33 | location=TGME49_chrVIIa:4021513-402	VS(1)LPSPLEVQGR	2	2	9430700	10065000	10812000	13536000	10529000	6449000	0.0819918	0.0784122	0.0714938	0.0860904	0.0734906	0.045374	-0.197651	0.134766	-0.0255867	0.396943	0.486111	-0.15791	-0.789145	-0.43236	0.486387	0.49475	None	None
TGME49_201130-t26_1-p1 | transcript=TGME49_201130-t26_1 | gene=TGME49_201130 | organism=Toxoplasma_gondii_ME49 | gene_product=rhoptry kinase family protein ROP33 | transcript_product=rhoptry kinase family protein ROP33 | location=TGME49_chrVIIa:4021513-402	1.1502e+08	1.2836e+08	1.5123e+08	1.5723e+08	1.4327e+08	1.4213e+08	TGME49_201130-t26_1-p1 | transcript=TGME49_201130-t26_1 | gene=TGME49_201130 | organism=Toxoplasma_gondii_ME49 | gene_product=rhoptry kinase family protein ROP33 | transcript_product=rhoptry kinase family protein ROP33 | location=TGME49_chrVIIa:4021513-402	AVPT(1)AVLSGAR	4	2	644181	568152	512848	541286	560771	625371	0.0056006	0.00442624	0.00339118	0.00344263	0.00391409	0.0044	-0.723052	-0.362156	-0.552509	0.452039	0.495229	-0.516329	-0.00856913	-0.26993	0.462024	0.492535	None	None
TGME49_201130-t26_1-p1 | transcript=TGME49_201130-t26_1 | gene=TGME49_201130 | organism=Toxoplasma_gondii_ME49 | gene_product=rhoptry kinase family protein ROP33 | transcript_product=rhoptry kinase family protein ROP33 | location=TGME49_chrVIIa:4021513-402	1.1502e+08	1.2836e+08	1.5123e+08	1.5723e+08	1.4327e+08	1.4213e+08	TGME49_201130-t26_1-p1 | transcript=TGME49_201130-t26_1 | gene=TGME49_201130 | organism=Toxoplasma_gondii_ME49 | gene_product=rhoptry kinase family protein ROP33 | transcript_product=rhoptry kinase family protein ROP33 | location=TGME49_chrVIIa:4021513-402	AVPT(0.001)AVLS(0.999)GAR	8	2	644181	568152	512848	7356700	560771	625371	0.0056006	0.00442624	0.00339118	0.0467894	0.00391409	0.0044	-0.723052	3.40072	2.32224	0.0355066	0.104651	-0.516329	-0.00856913	-0.26993	0.462024	0.492535	None	None
TGME49_201130-t26_1-p1 | transcript=TGME49_201130-t26_1 | gene=TGME49_201130 | organism=Toxoplasma_gondii_ME49 | gene_product=rhoptry kinase family protein ROP33 | transcript_product=rhoptry kinase family protein ROP33 | location=TGME49_chrVIIa:4021513-402	1.1502e+08	1.2836e+08	1.5123e+08	1.5723e+08	1.4327e+08	1.4213e+08	TGME49_201130-t26_1-p1 | transcript=TGME49_201130-t26_1 | gene=TGME49_201130 | organism=Toxoplasma_gondii_ME49 | gene_product=rhoptry kinase family protein ROP33 | transcript_product=rhoptry kinase family protein ROP33 | location=TGME49_chrVIIa:4021513-402	QAVGT(0.03)S(0.97)LEAAQR	6	2	644181	568152	6603800	3031800	6493400	5505700	0.0056006	0.00442624	0.0436673	0.0192826	0.0453228	0.0387371	2.9619	2.12203	2.64926	0.0186338	0.0527432	3.01541	3.12806	3.06623	0.00134011	0.00696775	UP	UP
TGME49_201150-t26_1-p1 | transcript=TGME49_201150-t26_1 | gene=TGME49_201150 | organism=Toxoplasma_gondii_ME49 | gene_product=heavy metal translocating P-type ATPase subfamily protein | transcript_product=heavy metal translocating P-type ATPase subfamily p	9.0361e+08	9.068e+08	1002200585	988430122	8.784e+08	8.78161e+08	TGME49_201150-t26_1-p1 | transcript=TGME49_201150-t26_1 | gene=TGME49_201150 | organism=Toxoplasma_gondii_ME49 | gene_product=heavy metal translocating P-type ATPase subfamily protein | transcript_product=heavy metal translocating P-type ATPase subfamily p	ALPEGGIAS(1)R	9	2	644181	568152	512848	541286	560771	625371	0.000712897	0.000626547	0.000511722	0.000547622	0.000638401	0.000712138	-0.474832	-0.192782	-0.335957	0.313376	0.459753	-0.158011	0.183306	0.0118101	0.483995	0.49153	None	None
TGME49_201150-t26_1-p1 | transcript=TGME49_201150-t26_1 | gene=TGME49_201150 | organism=Toxoplasma_gondii_ME49 | gene_product=heavy metal translocating P-type ATPase subfamily protein | transcript_product=heavy metal translocating P-type ATPase subfamily p	9.0361e+08	9.068e+08	1002200585	988430122	8.784e+08	8.78161e+08	TGME49_201150-t26_1-p1 | transcript=TGME49_201150-t26_1 | gene=TGME49_201150 | organism=Toxoplasma_gondii_ME49 | gene_product=heavy metal translocating P-type ATPase subfamily protein | transcript_product=heavy metal translocating P-type ATPase subfamily p	LSRDS(0.982)T(0.018)EDASETTAGVAR	5	2	13264000	10861000	10767000	3200800	8096300	625371	0.0146789	0.0119773	0.0107434	0.00323827	0.0092171	0.000712138	-0.450139	-1.88557	-0.930503	0.232042	0.368664	-0.671055	-4.06213	-1.42377	0.183164	0.313916	None	None
TGME49_201150-t26_1-p1 | transcript=TGME49_201150-t26_1 | gene=TGME49_201150 | organism=Toxoplasma_gondii_ME49 | gene_product=heavy metal translocating P-type ATPase subfamily protein | transcript_product=heavy metal translocating P-type ATPase subfamily p	9.0361e+08	9.068e+08	1002200585	988430122	8.784e+08	8.78161e+08	TGME49_201150-t26_1-p1 | transcript=TGME49_201150-t26_1 | gene=TGME49_201150 | organism=Toxoplasma_gondii_ME49 | gene_product=heavy metal translocating P-type ATPase subfamily protein | transcript_product=heavy metal translocating P-type ATPase subfamily p	RPDLQT(0.006)FS(0.02)PS(0.974)PR	10	2	15526000	15003000	6551300	541286	8209100	625371	0.0171822	0.016545	0.00653691	0.000547622	0.00934552	0.000712138	-1.39363	-4.90582	-2.24974	0.0247376	0.0657093	-0.878201	-4.52805	-1.74457	0.130281	0.251659	DOWN	None
TGME49_201150-t26_1-p1 | transcript=TGME49_201150-t26_1 | gene=TGME49_201150 | organism=Toxoplasma_gondii_ME49 | gene_product=heavy metal translocating P-type ATPase subfamily protein | transcript_product=heavy metal translocating P-type ATPase subfamily p	9.0361e+08	9.068e+08	1002200585	988430122	8.784e+08	8.78161e+08	TGME49_201150-t26_1-p1 | transcript=TGME49_201150-t26_1 | gene=TGME49_201150 | organism=Toxoplasma_gondii_ME49 | gene_product=heavy metal translocating P-type ATPase subfamily protein | transcript_product=heavy metal translocating P-type ATPase subfamily p	LS(0.148)S(0.12)PS(0.729)PS(0.003)S(0.001)SSFSSSSR	5	2	644181	568152	512848	541286	560771	625371	0.000712897	0.000626547	0.000511722	0.000547622	0.000638401	0.000712138	-0.474832	-0.192782	-0.335957	0.313376	0.459753	-0.158011	0.183306	0.0118101	0.483995	0.49153	None	None
TGME49_201150-t26_1-p1 | transcript=TGME49_201150-t26_1 | gene=TGME49_201150 | organism=Toxoplasma_gondii_ME49 | gene_product=heavy metal translocating P-type ATPase subfamily protein | transcript_product=heavy metal translocating P-type ATPase subfamily p	9.0361e+08	9.068e+08	1002200585	988430122	8.784e+08	8.78161e+08	TGME49_201150-t26_1-p1 | transcript=TGME49_201150-t26_1 | gene=TGME49_201150 | organism=Toxoplasma_gondii_ME49 | gene_product=heavy metal translocating P-type ATPase subfamily protein | transcript_product=heavy metal translocating P-type ATPase subfamily p	FLSAT(0.126)S(0.725)S(0.126)S(0.022)LPR	6	2	2336200	568152	512848	541286	11383000	625371	0.00258541	0.000626547	0.000511722	0.000547622	0.0129588	0.000712138	-2.32698	-0.192782	-1.59223	0.00589232	0.019916	2.32315	0.183306	2.08602	0.00811724	0.0262071	None	None
TGME49_201150-t26_1-p1 | transcript=TGME49_201150-t26_1 | gene=TGME49_201150 | organism=Toxoplasma_gondii_ME49 | gene_product=heavy metal translocating P-type ATPase subfamily protein | transcript_product=heavy metal translocating P-type ATPase subfamily p	9.0361e+08	9.068e+08	1002200585	988430122	8.784e+08	8.78161e+08	TGME49_201150-t26_1-p1 | transcript=TGME49_201150-t26_1 | gene=TGME49_201150 | organism=Toxoplasma_gondii_ME49 | gene_product=heavy metal translocating P-type ATPase subfamily protein | transcript_product=heavy metal translocating P-type ATPase subfamily p	DLPPLAS(0.696)PS(0.152)S(0.152)FK	7	2	644181	568152	2703400	541286	560771	625371	0.000712897	0.000626547	0.00269746	0.000547622	0.000638401	0.000712138	1.91326	-0.192782	1.27104	0	0	-0.158011	0.183306	0.0118101	0.483995	0.49153	None	None
TGME49_201150-t26_1-p1 | transcript=TGME49_201150-t26_1 | gene=TGME49_201150 | organism=Toxoplasma_gondii_ME49 | gene_product=heavy metal translocating P-type ATPase subfamily protein | transcript_product=heavy metal translocating P-type ATPase subfamily p	9.0361e+08	9.068e+08	1002200585	988430122	8.784e+08	8.78161e+08	TGME49_201150-t26_1-p1 | transcript=TGME49_201150-t26_1 | gene=TGME49_201150 | organism=Toxoplasma_gondii_ME49 | gene_product=heavy metal translocating P-type ATPase subfamily protein | transcript_product=heavy metal translocating P-type ATPase subfamily p	LAS(0.174)T(0.174)S(0.634)PPT(0.017)EK	5	2	644181	568152	5757900	541286	560771	625371	0.000712897	0.000626547	0.00574526	0.000547622	0.000638401	0.000712138	3.00277	-0.192782	2.2246	0.0339057	0.102928	-0.158011	0.183306	0.0118101	0.483995	0.49153	None	None
TGME49_201150-t26_1-p1 | transcript=TGME49_201150-t26_1 | gene=TGME49_201150 | organism=Toxoplasma_gondii_ME49 | gene_product=heavy metal translocating P-type ATPase subfamily protein | transcript_product=heavy metal translocating P-type ATPase subfamily p	9.0361e+08	9.068e+08	1002200585	988430122	8.784e+08	8.78161e+08	TGME49_201150-t26_1-p1 | transcript=TGME49_201150-t26_1 | gene=TGME49_201150 | organism=Toxoplasma_gondii_ME49 | gene_product=heavy metal translocating P-type ATPase subfamily protein | transcript_product=heavy metal translocating P-type ATPase subfamily p	LS(0.432)RDS(0.285)T(0.279)EDAS(0.004)ET(0.001)TAGVAR	2	3	644181	568152	512848	541286	560771	625371	0.000712897	0.000626547	0.000511722	0.000547622	0.000638401	0.000712138	-0.474832	-0.192782	-0.335957	0.313376	0.459753	-0.158011	0.183306	0.0118101	0.483995	0.49153	None	None
TGME49_201150-t26_1-p1 | transcript=TGME49_201150-t26_1 | gene=TGME49_201150 | organism=Toxoplasma_gondii_ME49 | gene_product=heavy metal translocating P-type ATPase subfamily protein | transcript_product=heavy metal translocating P-type ATPase subfamily p	9.0361e+08	9.068e+08	1002200585	988430122	8.784e+08	8.78161e+08	TGME49_201150-t26_1-p1 | transcript=TGME49_201150-t26_1 | gene=TGME49_201150 | organism=Toxoplasma_gondii_ME49 | gene_product=heavy metal translocating P-type ATPase subfamily protein | transcript_product=heavy metal translocating P-type ATPase subfamily p	FLS(0.001)AT(0.011)S(0.212)S(0.388)S(0.388)LPR	7	2	644181	568152	512848	541286	560771	625371	0.000712897	0.000626547	0.000511722	0.000547622	0.000638401	0.000712138	-0.474832	-0.192782	-0.335957	0.313376	0.459753	-0.158011	0.183306	0.0118101	0.483995	0.49153	None	None
TGME49_201150-t26_1-p1 | transcript=TGME49_201150-t26_1 | gene=TGME49_201150 | organism=Toxoplasma_gondii_ME49 | gene_product=heavy metal translocating P-type ATPase subfamily protein | transcript_product=heavy metal translocating P-type ATPase subfamily p	9.0361e+08	9.068e+08	1002200585	988430122	8.784e+08	8.78161e+08	TGME49_201150-t26_1-p1 | transcript=TGME49_201150-t26_1 | gene=TGME49_201150 | organism=Toxoplasma_gondii_ME49 | gene_product=heavy metal translocating P-type ATPase subfamily protein | transcript_product=heavy metal translocating P-type ATPase subfamily p	FLS(0.001)AT(0.011)S(0.212)S(0.388)S(0.388)LPR	8	2	644181	568152	512848	541286	560771	625371	0.000712897	0.000626547	0.000511722	0.000547622	0.000638401	0.000712138	-0.474832	-0.192782	-0.335957	0.313376	0.459753	-0.158011	0.183306	0.0118101	0.483995	0.49153	None	None
TGME49_201230-t26_1-p1 | transcript=TGME49_201230-t26_1 | gene=TGME49_201230 | organism=Toxoplasma_gondii_ME49 | gene_product=kinesin motor domain-containing protein | transcript_product=kinesin motor domain-containing protein | location=TGME49_chrVIIa:395	2.4709e+07	3.5449e+07	2.7465e+07	2.3286e+07	2.6494e+07	1.8805e+07	TGME49_201230-t26_1-p1 | transcript=TGME49_201230-t26_1 | gene=TGME49_201230 | organism=Toxoplasma_gondii_ME49 | gene_product=kinesin motor domain-containing protein | transcript_product=kinesin motor domain-containing protein | location=TGME49_chrVIIa:395	T(0.018)NS(0.98)LS(0.003)TLFFGGSK	3	2	3153400	4177100	512848	541286	1265200	625371	0.127622	0.117834	0.0186728	0.0232451	0.0477542	0.0332556	-2.77257	-2.34154	-2.54957	1.12955e-05	4.26717e-05	-1.41807	-1.82493	-1.59917	0.0928871	0.194627	DOWN	None
TGME49_201230-t26_1-p1 | transcript=TGME49_201230-t26_1 | gene=TGME49_201230 | organism=Toxoplasma_gondii_ME49 | gene_product=kinesin motor domain-containing protein | transcript_product=kinesin motor domain-containing protein | location=TGME49_chrVIIa:395	2.4709e+07	3.5449e+07	2.7465e+07	2.3286e+07	2.6494e+07	1.8805e+07	TGME49_201230-t26_1-p1 | transcript=TGME49_201230-t26_1 | gene=TGME49_201230 | organism=Toxoplasma_gondii_ME49 | gene_product=kinesin motor domain-containing protein | transcript_product=kinesin motor domain-containing protein | location=TGME49_chrVIIa:395	LIS(0.873)S(0.127)LSSPSPSTALSLSGR	3	2	644181	568152	512848	541286	1206800	625371	0.0260707	0.0160273	0.0186728	0.0232451	0.0455499	0.0332556	-0.481396	0.53627	-0.00618544	0.441354	0.476551	0.804896	1.05282	0.904377	0.133622	0.272439	None	None
TGME49_201250-t26_1-p1 | transcript=TGME49_201250-t26_1 | gene=TGME49_201250 | organism=Toxoplasma_gondii_ME49 | gene_product=histone lysine methyltransferase, SET, putative | transcript_product=histone lysine methyltransferase, SET, putative | location=TG	1.0227e+08	5.3745e+07	9.4613e+07	1.1718e+08	1.7234e+08	1.3067e+08	TGME49_201250-t26_1-p1 | transcript=TGME49_201250-t26_1 | gene=TGME49_201250 | organism=Toxoplasma_gondii_ME49 | gene_product=histone lysine methyltransferase, SET, putative | transcript_product=histone lysine methyltransferase, SET, putative | location=TG	RES(1)DIEAGAQS(1)PLLVIPPPR	3	2	42037000	44117000	28514000	29414000	22328000	25085000	0.41104	0.820858	0.301375	0.251015	0.129558	0.191972	-0.447711	-1.70934	-1.15711	0.0903224	0.193446	-1.66564	-2.09621	-1.93782	0.0278193	0.0786359	None	DOWN
TGME49_201250-t26_1-p1 | transcript=TGME49_201250-t26_1 | gene=TGME49_201250 | organism=Toxoplasma_gondii_ME49 | gene_product=histone lysine methyltransferase, SET, putative | transcript_product=histone lysine methyltransferase, SET, putative | location=TG	1.0227e+08	5.3745e+07	9.4613e+07	1.1718e+08	1.7234e+08	1.3067e+08	TGME49_201250-t26_1-p1 | transcript=TGME49_201250-t26_1 | gene=TGME49_201250 | organism=Toxoplasma_gondii_ME49 | gene_product=histone lysine methyltransferase, SET, putative | transcript_product=histone lysine methyltransferase, SET, putative | location=TG	RES(1)DIEAGAQS(1)PLLVIPPPR	11	2	41723000	45025000	30751000	28692000	32012000	25717000	0.407969	0.837753	0.325019	0.244854	0.185749	0.196809	-0.327933	-1.77458	-1.12826	0.0973755	0.19707	-1.13508	-2.0897	-1.70321	0.0524741	0.131457	None	None
TGME49_201250-t26_1-p1 | transcript=TGME49_201250-t26_1 | gene=TGME49_201250 | organism=Toxoplasma_gondii_ME49 | gene_product=histone lysine methyltransferase, SET, putative | transcript_product=histone lysine methyltransferase, SET, putative | location=TG	1.0227e+08	5.3745e+07	9.4613e+07	1.1718e+08	1.7234e+08	1.3067e+08	TGME49_201250-t26_1-p1 | transcript=TGME49_201250-t26_1 | gene=TGME49_201250 | organism=Toxoplasma_gondii_ME49 | gene_product=histone lysine methyltransferase, SET, putative | transcript_product=histone lysine methyltransferase, SET, putative | location=TG	RRES(1)PEPVAGGR	4	3	7386100	12925000	512848	14815000	14849000	18152000	0.0722216	0.240488	0.00542048	0.126429	0.0861611	0.138915	-3.73485	-0.927607	-1.24587	0.111493	0.240998	0.25459	-0.79174	-0.474391	0.467894	0.48745	None	None
TGME49_201250-t26_1-p1 | transcript=TGME49_201250-t26_1 | gene=TGME49_201250 | organism=Toxoplasma_gondii_ME49 | gene_product=histone lysine methyltransferase, SET, putative | transcript_product=histone lysine methyltransferase, SET, putative | location=TG	1.0227e+08	5.3745e+07	9.4613e+07	1.1718e+08	1.7234e+08	1.3067e+08	TGME49_201250-t26_1-p1 | transcript=TGME49_201250-t26_1 | gene=TGME49_201250 | organism=Toxoplasma_gondii_ME49 | gene_product=histone lysine methyltransferase, SET, putative | transcript_product=histone lysine methyltransferase, SET, putative | location=TG	RPS(1)CGGIEHHSR	3	3	644181	568152	8470900	541286	560771	625371	0.00629883	0.0105713	0.0895321	0.00461927	0.00325387	0.00478588	3.82831	-1.19363	2.47989	0.000204069	0.000862192	-0.951814	-1.14243	-1.06827	0.274348	0.396775	None	None
TGME49_201250-t26_1-p1 | transcript=TGME49_201250-t26_1 | gene=TGME49_201250 | organism=Toxoplasma_gondii_ME49 | gene_product=histone lysine methyltransferase, SET, putative | transcript_product=histone lysine methyltransferase, SET, putative | location=TG	1.0227e+08	5.3745e+07	9.4613e+07	1.1718e+08	1.7234e+08	1.3067e+08	TGME49_201250-t26_1-p1 | transcript=TGME49_201250-t26_1 | gene=TGME49_201250 | organism=Toxoplasma_gondii_ME49 | gene_product=histone lysine methyltransferase, SET, putative | transcript_product=histone lysine methyltransferase, SET, putative | location=TG	SEGS(1)PTLLSGR	4	2	14702000	16926000	512848	541286	7698000	8482900	0.143757	0.314932	0.00542048	0.00461927	0.0446675	0.0649185	-4.72793	-6.08987	-5.51247	1.92159e-12	1.92159e-11	-1.68622	-2.27825	-2.06535	0.0330164	0.0868333	DOWN	DOWN
TGME49_201250-t26_1-p1 | transcript=TGME49_201250-t26_1 | gene=TGME49_201250 | organism=Toxoplasma_gondii_ME49 | gene_product=histone lysine methyltransferase, SET, putative | transcript_product=histone lysine methyltransferase, SET, putative | location=TG	1.0227e+08	5.3745e+07	9.4613e+07	1.1718e+08	1.7234e+08	1.3067e+08	TGME49_201250-t26_1-p1 | transcript=TGME49_201250-t26_1 | gene=TGME49_201250 | organism=Toxoplasma_gondii_ME49 | gene_product=histone lysine methyltransferase, SET, putative | transcript_product=histone lysine methyltransferase, SET, putative | location=TG	LS(0.002)ES(0.998)PVSSGSVTSQSR	4	2	644181	568152	4344500	5765400	13019000	5210100	0.00629883	0.0105713	0.0459186	0.0492012	0.0755426	0.0398722	2.86505	2.21807	2.49465	0.000190127	0.000823883	3.58304	1.91471	2.77353	0.00096007	0.00475824	UP	UP
TGME49_201250-t26_1-p1 | transcript=TGME49_201250-t26_1 | gene=TGME49_201250 | organism=Toxoplasma_gondii_ME49 | gene_product=histone lysine methyltransferase, SET, putative | transcript_product=histone lysine methyltransferase, SET, putative | location=TG	1.0227e+08	5.3745e+07	9.4613e+07	1.1718e+08	1.7234e+08	1.3067e+08	TGME49_201250-t26_1-p1 | transcript=TGME49_201250-t26_1 | gene=TGME49_201250 | organism=Toxoplasma_gondii_ME49 | gene_product=histone lysine methyltransferase, SET, putative | transcript_product=histone lysine methyltransferase, SET, putative | location=TG	EANS(0.003)S(0.997)DAEASEASSAR	5	2	13713000	568152	512848	541286	10734000	18330000	0.134086	0.0105713	0.00542048	0.00461927	0.0622839	0.140277	-4.62747	-1.19363	-3.84766	4.78977e-07	3.3728e-06	-1.10617	3.7294	0.485684	0.163519	0.285922	DOWN	None
TGME49_201250-t26_1-p1 | transcript=TGME49_201250-t26_1 | gene=TGME49_201250 | organism=Toxoplasma_gondii_ME49 | gene_product=histone lysine methyltransferase, SET, putative | transcript_product=histone lysine methyltransferase, SET, putative | location=TG	1.0227e+08	5.3745e+07	9.4613e+07	1.1718e+08	1.7234e+08	1.3067e+08	TGME49_201250-t26_1-p1 | transcript=TGME49_201250-t26_1 | gene=TGME49_201250 | organism=Toxoplasma_gondii_ME49 | gene_product=histone lysine methyltransferase, SET, putative | transcript_product=histone lysine methyltransferase, SET, putative | location=TG	VSGAGPLAVVTTTAPSS(0.01)ES(0.99)DEDGGK	19	2	34166000	23095000	23308000	23129000	31036000	37989000	0.334077	0.429715	0.246351	0.19738	0.180086	0.290725	-0.439457	-1.12239	-0.783481	0.24624	0.364426	-0.891474	-0.563717	-0.698019	0.356432	0.444165	None	None
TGME49_201250-t26_1-p1 | transcript=TGME49_201250-t26_1 | gene=TGME49_201250 | organism=Toxoplasma_gondii_ME49 | gene_product=histone lysine methyltransferase, SET, putative | transcript_product=histone lysine methyltransferase, SET, putative | location=TG	1.0227e+08	5.3745e+07	9.4613e+07	1.1718e+08	1.7234e+08	1.3067e+08	TGME49_201250-t26_1-p1 | transcript=TGME49_201250-t26_1 | gene=TGME49_201250 | organism=Toxoplasma_gondii_ME49 | gene_product=histone lysine methyltransferase, SET, putative | transcript_product=histone lysine methyltransferase, SET, putative | location=TG	AGAELVGT(0.045)QNS(0.955)GVK	11	2	644181	568152	13431000	541286	20674000	12425000	0.00629883	0.0105713	0.141957	0.00461927	0.119961	0.0950868	4.49326	-1.19363	3.11844	0.00469904	0.0199709	4.2502	3.16847	3.6713	3.66539e-05	0.000291683	None	UP
TGME49_201250-t26_1-p1 | transcript=TGME49_201250-t26_1 | gene=TGME49_201250 | organism=Toxoplasma_gondii_ME49 | gene_product=histone lysine methyltransferase, SET, putative | transcript_product=histone lysine methyltransferase, SET, putative | location=TG	1.0227e+08	5.3745e+07	9.4613e+07	1.1718e+08	1.7234e+08	1.3067e+08	TGME49_201250-t26_1-p1 | transcript=TGME49_201250-t26_1 | gene=TGME49_201250 | organism=Toxoplasma_gondii_ME49 | gene_product=histone lysine methyltransferase, SET, putative | transcript_product=histone lysine methyltransferase, SET, putative | location=TG	EANS(0.95)S(0.05)DAEASEASSAR	4	2	644181	568152	512848	13089000	560771	625371	0.00629883	0.0105713	0.00542048	0.1117	0.00325387	0.00478588	-0.216499	3.40086	2.7948	8.42604e-05	0.000445	-0.951814	-1.14243	-1.06827	0.274348	0.396775	None	None
TGME49_201250-t26_1-p1 | transcript=TGME49_201250-t26_1 | gene=TGME49_201250 | organism=Toxoplasma_gondii_ME49 | gene_product=histone lysine methyltransferase, SET, putative | transcript_product=histone lysine methyltransferase, SET, putative | location=TG	1.0227e+08	5.3745e+07	9.4613e+07	1.1718e+08	1.7234e+08	1.3067e+08	TGME49_201250-t26_1-p1 | transcript=TGME49_201250-t26_1 | gene=TGME49_201250 | organism=Toxoplasma_gondii_ME49 | gene_product=histone lysine methyltransferase, SET, putative | transcript_product=histone lysine methyltransferase, SET, putative | location=TG	SLSSLSSGFPMCS(0.001)AS(0.149)T(0.813)PS(0.037)QR	16	2	9724200	568152	4767900	3313800	6944400	3054100	0.0950836	0.0105713	0.0503937	0.0282796	0.0402948	0.0233726	-0.915894	1.41923	-0.425373	0.339483	0.413808	-1.2385	1.14428	-0.730639	0.395103	0.469635	None	None
TGME49_201250-t26_1-p1 | transcript=TGME49_201250-t26_1 | gene=TGME49_201250 | organism=Toxoplasma_gondii_ME49 | gene_product=histone lysine methyltransferase, SET, putative | transcript_product=histone lysine methyltransferase, SET, putative | location=TG	1.0227e+08	5.3745e+07	9.4613e+07	1.1718e+08	1.7234e+08	1.3067e+08	TGME49_201250-t26_1-p1 | transcript=TGME49_201250-t26_1 | gene=TGME49_201250 | organism=Toxoplasma_gondii_ME49 | gene_product=histone lysine methyltransferase, SET, putative | transcript_product=histone lysine methyltransferase, SET, putative | location=TG	AEEFET(0.5)AS(0.5)DS(0.5)S(0.5)DDDCPSLPSR	8	2	644181	2407100	512848	541286	560771	625371	0.00629883	0.0447874	0.00542048	0.00461927	0.00325387	0.00478588	-0.216499	-3.27612	-2.34619	0.0437624	0.102512	-0.951814	-3.22484	-2.66614	0.0339359	0.0954483	None	None
TGME49_201250-t26_1-p1 | transcript=TGME49_201250-t26_1 | gene=TGME49_201250 | organism=Toxoplasma_gondii_ME49 | gene_product=histone lysine methyltransferase, SET, putative | transcript_product=histone lysine methyltransferase, SET, putative | location=TG	1.0227e+08	5.3745e+07	9.4613e+07	1.1718e+08	1.7234e+08	1.3067e+08	TGME49_201250-t26_1-p1 | transcript=TGME49_201250-t26_1 | gene=TGME49_201250 | organism=Toxoplasma_gondii_ME49 | gene_product=histone lysine methyltransferase, SET, putative | transcript_product=histone lysine methyltransferase, SET, putative | location=TG	AEEFET(0.5)AS(0.5)DS(0.5)S(0.5)DDDCPSLPSR	10	2	644181	2407100	512848	541286	560771	625371	0.00629883	0.0447874	0.00542048	0.00461927	0.00325387	0.00478588	-0.216499	-3.27612	-2.34619	0.0437624	0.102512	-0.951814	-3.22484	-2.66614	0.0339359	0.0954483	None	None
TGME49_201250-t26_1-p1 | transcript=TGME49_201250-t26_1 | gene=TGME49_201250 | organism=Toxoplasma_gondii_ME49 | gene_product=histone lysine methyltransferase, SET, putative | transcript_product=histone lysine methyltransferase, SET, putative | location=TG	1.0227e+08	5.3745e+07	9.4613e+07	1.1718e+08	1.7234e+08	1.3067e+08	TGME49_201250-t26_1-p1 | transcript=TGME49_201250-t26_1 | gene=TGME49_201250 | organism=Toxoplasma_gondii_ME49 | gene_product=histone lysine methyltransferase, SET, putative | transcript_product=histone lysine methyltransferase, SET, putative | location=TG	AEEFET(0.5)AS(0.5)DS(0.5)S(0.5)DDDCPSLPSR	11	2	644181	2407100	512848	541286	560771	625371	0.00629883	0.0447874	0.00542048	0.00461927	0.00325387	0.00478588	-0.216499	-3.27612	-2.34619	0.0437624	0.102512	-0.951814	-3.22484	-2.66614	0.0339359	0.0954483	None	None
TGME49_201250-t26_1-p1 | transcript=TGME49_201250-t26_1 | gene=TGME49_201250 | organism=Toxoplasma_gondii_ME49 | gene_product=histone lysine methyltransferase, SET, putative | transcript_product=histone lysine methyltransferase, SET, putative | location=TG	1.0227e+08	5.3745e+07	9.4613e+07	1.1718e+08	1.7234e+08	1.3067e+08	TGME49_201250-t26_1-p1 | transcript=TGME49_201250-t26_1 | gene=TGME49_201250 | organism=Toxoplasma_gondii_ME49 | gene_product=histone lysine methyltransferase, SET, putative | transcript_product=histone lysine methyltransferase, SET, putative | location=TG	AEEFET(0.5)AS(0.5)DS(0.5)S(0.5)DDDCPSLPSR	6	2	644181	2407100	512848	541286	560771	625371	0.00629883	0.0447874	0.00542048	0.00461927	0.00325387	0.00478588	-0.216499	-3.27612	-2.34619	0.0437624	0.102512	-0.951814	-3.22484	-2.66614	0.0339359	0.0954483	None	None
TGME49_201250-t26_1-p1 | transcript=TGME49_201250-t26_1 | gene=TGME49_201250 | organism=Toxoplasma_gondii_ME49 | gene_product=histone lysine methyltransferase, SET, putative | transcript_product=histone lysine methyltransferase, SET, putative | location=TG	1.0227e+08	5.3745e+07	9.4613e+07	1.1718e+08	1.7234e+08	1.3067e+08	TGME49_201250-t26_1-p1 | transcript=TGME49_201250-t26_1 | gene=TGME49_201250 | organism=Toxoplasma_gondii_ME49 | gene_product=histone lysine methyltransferase, SET, putative | transcript_product=histone lysine methyltransferase, SET, putative | location=TG	HSSDQASVAAASPDLSLPPAPPPPT(0.5)AVMT(0.5)PQPK	25	3	644181	568152	512848	541286	560771	625371	0.00629883	0.0105713	0.00542048	0.00461927	0.00325387	0.00478588	-0.216499	-1.19363	-0.74823	0.285778	0.398215	-0.951814	-1.14243	-1.06827	0.274348	0.396775	None	None
TGME49_201250-t26_1-p1 | transcript=TGME49_201250-t26_1 | gene=TGME49_201250 | organism=Toxoplasma_gondii_ME49 | gene_product=histone lysine methyltransferase, SET, putative | transcript_product=histone lysine methyltransferase, SET, putative | location=TG	1.0227e+08	5.3745e+07	9.4613e+07	1.1718e+08	1.7234e+08	1.3067e+08	TGME49_201250-t26_1-p1 | transcript=TGME49_201250-t26_1 | gene=TGME49_201250 | organism=Toxoplasma_gondii_ME49 | gene_product=histone lysine methyltransferase, SET, putative | transcript_product=histone lysine methyltransferase, SET, putative | location=TG	HSSDQASVAAASPDLSLPPAPPPPT(0.5)AVMT(0.5)PQPK	29	3	644181	568152	512848	541286	560771	625371	0.00629883	0.0105713	0.00542048	0.00461927	0.00325387	0.00478588	-0.216499	-1.19363	-0.74823	0.285778	0.398215	-0.951814	-1.14243	-1.06827	0.274348	0.396775	None	None
TGME49_201250-t26_1-p1 | transcript=TGME49_201250-t26_1 | gene=TGME49_201250 | organism=Toxoplasma_gondii_ME49 | gene_product=histone lysine methyltransferase, SET, putative | transcript_product=histone lysine methyltransferase, SET, putative | location=TG	1.0227e+08	5.3745e+07	9.4613e+07	1.1718e+08	1.7234e+08	1.3067e+08	TGME49_201250-t26_1-p1 | transcript=TGME49_201250-t26_1 | gene=TGME49_201250 | organism=Toxoplasma_gondii_ME49 | gene_product=histone lysine methyltransferase, SET, putative | transcript_product=histone lysine methyltransferase, SET, putative | location=TG	DGAGTNEGNDVVLRPGS(0.488)T(0.488)EAT(0.019)GT(0.005)EGTCSAESLPECSR	17	3	644181	568152	512848	541286	560771	625371	0.00629883	0.0105713	0.00542048	0.00461927	0.00325387	0.00478588	-0.216499	-1.19363	-0.74823	0.285778	0.398215	-0.951814	-1.14243	-1.06827	0.274348	0.396775	None	None
TGME49_201250-t26_1-p1 | transcript=TGME49_201250-t26_1 | gene=TGME49_201250 | organism=Toxoplasma_gondii_ME49 | gene_product=histone lysine methyltransferase, SET, putative | transcript_product=histone lysine methyltransferase, SET, putative | location=TG	1.0227e+08	5.3745e+07	9.4613e+07	1.1718e+08	1.7234e+08	1.3067e+08	TGME49_201250-t26_1-p1 | transcript=TGME49_201250-t26_1 | gene=TGME49_201250 | organism=Toxoplasma_gondii_ME49 | gene_product=histone lysine methyltransferase, SET, putative | transcript_product=histone lysine methyltransferase, SET, putative | location=TG	DGAGTNEGNDVVLRPGS(0.488)T(0.488)EAT(0.019)GT(0.005)EGTCSAESLPECSR	18	3	644181	568152	512848	541286	560771	625371	0.00629883	0.0105713	0.00542048	0.00461927	0.00325387	0.00478588	-0.216499	-1.19363	-0.74823	0.285778	0.398215	-0.951814	-1.14243	-1.06827	0.274348	0.396775	None	None
TGME49_201250-t26_1-p1 | transcript=TGME49_201250-t26_1 | gene=TGME49_201250 | organism=Toxoplasma_gondii_ME49 | gene_product=histone lysine methyltransferase, SET, putative | transcript_product=histone lysine methyltransferase, SET, putative | location=TG	1.0227e+08	5.3745e+07	9.4613e+07	1.1718e+08	1.7234e+08	1.3067e+08	TGME49_201250-t26_1-p1 | transcript=TGME49_201250-t26_1 | gene=TGME49_201250 | organism=Toxoplasma_gondii_ME49 | gene_product=histone lysine methyltransferase, SET, putative | transcript_product=histone lysine methyltransferase, SET, putative | location=TG	S(0.002)LS(0.002)S(0.007)LS(0.002)S(0.008)GFPMCS(0.479)AS(0.135)T(0.35)PS(0.015)QR	13	2	644181	568152	512848	541286	560771	625371	0.00629883	0.0105713	0.00542048	0.00461927	0.00325387	0.00478588	-0.216499	-1.19363	-0.74823	0.285778	0.398215	-0.951814	-1.14243	-1.06827	0.274348	0.396775	None	None
TGME49_201380-t26_1-p1 | transcript=TGME49_201380-t26_1 | gene=TGME49_201380 | organism=Toxoplasma_gondii_ME49 | gene_product=chorismate synthase, putative | transcript_product=chorismate synthase, putative | location=TGME49_chrVIIa:3911782-3916769(+) | pr	1073500525	9.9819e+08	841790348	1046300637	7.6787e+08	7.6628e+08	TGME49_201380-t26_1-p1 | transcript=TGME49_201380-t26_1 | gene=TGME49_201380 | organism=Toxoplasma_gondii_ME49 | gene_product=chorismate synthase, putative | transcript_product=chorismate synthase, putative | location=TGME49_chrVIIa:3911782-3916769(+) | pr	EGPHPLLVLPQHS(0.989)GCPS(0.011)C	13	3	644181	6884300	512848	541286	560771	625371	0.000600075	0.00689678	0.000609234	0.000517333	0.000730295	0.000816114	0.0216951	-3.72537	-2.72474	0.00101115	0.00406869	0.281123	-3.071	-2.26969	0.00087967	0.00342768	None	None
TGME49_201400-t26_1-p1 | transcript=TGME49_201400-t26_1 | gene=TGME49_201400 | organism=Toxoplasma_gondii_ME49 | gene_product=Sin3-associated polypeptide SAP18 | transcript_product=Sin3-associated polypeptide SAP18 | location=TGME49_chrVIIa:3901155-3906794	8.0339e+08	7.9731e+08	8.4522e+08	8.0955e+08	8.3555e+08	7.7378e+08	TGME49_201400-t26_1-p1 | transcript=TGME49_201400-t26_1 | gene=TGME49_201400 | organism=Toxoplasma_gondii_ME49 | gene_product=Sin3-associated polypeptide SAP18 | transcript_product=Sin3-associated polypeptide SAP18 | location=TGME49_chrVIIa:3901155-3906794	RAS(1)AS(1)PRPGS(1)EGAENALQK	3	3	516870000	580430000	708870000	269980000	290470000	341200000	0.643361	0.727985	0.838682	0.333494	0.347639	0.440952	0.382492	-1.12624	-0.226402	0.467922	0.485655	-0.888028	-0.723279	-0.798234	0.311018	0.419669	None	None
TGME49_201400-t26_1-p1 | transcript=TGME49_201400-t26_1 | gene=TGME49_201400 | organism=Toxoplasma_gondii_ME49 | gene_product=Sin3-associated polypeptide SAP18 | transcript_product=Sin3-associated polypeptide SAP18 | location=TGME49_chrVIIa:3901155-3906794	8.0339e+08	7.9731e+08	8.4522e+08	8.0955e+08	8.3555e+08	7.7378e+08	TGME49_201400-t26_1-p1 | transcript=TGME49_201400-t26_1 | gene=TGME49_201400 | organism=Toxoplasma_gondii_ME49 | gene_product=Sin3-associated polypeptide SAP18 | transcript_product=Sin3-associated polypeptide SAP18 | location=TGME49_chrVIIa:3901155-3906794	RAS(1)AS(1)PRPGS(1)EGAENALQK	5	3	266320000	247080000	708870000	254290000	265370000	347620000	0.331495	0.309892	0.838682	0.314113	0.317599	0.449249	1.33912	0.0195178	0.845859	0.0564349	0.149905	-0.0617799	0.535744	0.257743	0.205062	0.340287	None	None
TGME49_201400-t26_1-p1 | transcript=TGME49_201400-t26_1 | gene=TGME49_201400 | organism=Toxoplasma_gondii_ME49 | gene_product=Sin3-associated polypeptide SAP18 | transcript_product=Sin3-associated polypeptide SAP18 | location=TGME49_chrVIIa:3901155-3906794	8.0339e+08	7.9731e+08	8.4522e+08	8.0955e+08	8.3555e+08	7.7378e+08	TGME49_201400-t26_1-p1 | transcript=TGME49_201400-t26_1 | gene=TGME49_201400 | organism=Toxoplasma_gondii_ME49 | gene_product=Sin3-associated polypeptide SAP18 | transcript_product=Sin3-associated polypeptide SAP18 | location=TGME49_chrVIIa:3901155-3906794	RAS(1)AS(1)PRPGS(1)EGAENALQK	10	3	516870000	512230000	212560000	9320400	77053000	135480000	0.643361	0.642447	0.251485	0.0115131	0.0922183	0.175089	-1.35514	-5.80169	-2.28951	0.000154787	0.000662611	-2.80243	-1.87546	-2.26606	0.0100864	0.033088	DOWN	DOWN
TGME49_201400-t26_1-p1 | transcript=TGME49_201400-t26_1 | gene=TGME49_201400 | organism=Toxoplasma_gondii_ME49 | gene_product=Sin3-associated polypeptide SAP18 | transcript_product=Sin3-associated polypeptide SAP18 | location=TGME49_chrVIIa:3901155-3906794	8.0339e+08	7.9731e+08	8.4522e+08	8.0955e+08	8.3555e+08	7.7378e+08	TGME49_201400-t26_1-p1 | transcript=TGME49_201400-t26_1 | gene=TGME49_201400 | organism=Toxoplasma_gondii_ME49 | gene_product=Sin3-associated polypeptide SAP18 | transcript_product=Sin3-associated polypeptide SAP18 | location=TGME49_chrVIIa:3901155-3906794	S(1)ANEEFLAALPPDHPFASR	1	2	51720000	21316000	32841000	13987000	24971000	10946000	0.0643772	0.0267349	0.038855	0.0172775	0.0298857	0.0141461	-0.728384	-0.629698	-0.698718	0.199571	0.30024	-1.10696	-0.918065	-1.04892	0.283666	0.412004	None	None
TGME49_201400-t26_1-p1 | transcript=TGME49_201400-t26_1 | gene=TGME49_201400 | organism=Toxoplasma_gondii_ME49 | gene_product=Sin3-associated polypeptide SAP18 | transcript_product=Sin3-associated polypeptide SAP18 | location=TGME49_chrVIIa:3901155-3906794	8.0339e+08	7.9731e+08	8.4522e+08	8.0955e+08	8.3555e+08	7.7378e+08	TGME49_201400-t26_1-p1 | transcript=TGME49_201400-t26_1 | gene=TGME49_201400 | organism=Toxoplasma_gondii_ME49 | gene_product=Sin3-associated polypeptide SAP18 | transcript_product=Sin3-associated polypeptide SAP18 | location=TGME49_chrVIIa:3901155-3906794	HAS(1)PHGPGAMDSR	3	3	181530000	109600000	96893000	5855600	82578000	23122000	0.225955	0.137462	0.114636	0.00723316	0.0988307	0.0298819	-0.978941	-4.24743	-1.57622	0.0435823	0.112258	-1.19296	-2.20149	-1.4974	0.112996	0.220654	None	None
TGME49_201400-t26_1-p1 | transcript=TGME49_201400-t26_1 | gene=TGME49_201400 | organism=Toxoplasma_gondii_ME49 | gene_product=Sin3-associated polypeptide SAP18 | transcript_product=Sin3-associated polypeptide SAP18 | location=TGME49_chrVIIa:3901155-3906794	8.0339e+08	7.9731e+08	8.4522e+08	8.0955e+08	8.3555e+08	7.7378e+08	TGME49_201400-t26_1-p1 | transcript=TGME49_201400-t26_1 | gene=TGME49_201400 | organism=Toxoplasma_gondii_ME49 | gene_product=Sin3-associated polypeptide SAP18 | transcript_product=Sin3-associated polypeptide SAP18 | location=TGME49_chrVIIa:3901155-3906794	KDHGAAS(1)ILAEEDGMR	7	3	644181	568152	512848	541286	12564000	8819400	0.000801828	0.000712586	0.000606763	0.000668626	0.0150368	0.0113978	-0.399612	-0.0912794	-0.24625	0.299826	0.400408	4.22023	3.98971	4.11629	6.43768e-05	0.000969827	None	UP
TGME49_201400-t26_1-p1 | transcript=TGME49_201400-t26_1 | gene=TGME49_201400 | organism=Toxoplasma_gondii_ME49 | gene_product=Sin3-associated polypeptide SAP18 | transcript_product=Sin3-associated polypeptide SAP18 | location=TGME49_chrVIIa:3901155-3906794	8.0339e+08	7.9731e+08	8.4522e+08	8.0955e+08	8.3555e+08	7.7378e+08	TGME49_201400-t26_1-p1 | transcript=TGME49_201400-t26_1 | gene=TGME49_201400 | organism=Toxoplasma_gondii_ME49 | gene_product=Sin3-associated polypeptide SAP18 | transcript_product=Sin3-associated polypeptide SAP18 | location=TGME49_chrVIIa:3901155-3906794	LPDATGHAS(1)DEEQGQESGR	9	2	485020000	481020000	610570000	464670000	375000000	377480000	0.603717	0.603303	0.72238	0.573986	0.448806	0.487839	0.258886	-0.0718682	0.103023	0.250102	0.373235	-0.427775	-0.306475	-0.365871	0.481606	0.493537	None	None
TGME49_201400-t26_1-p1 | transcript=TGME49_201400-t26_1 | gene=TGME49_201400 | organism=Toxoplasma_gondii_ME49 | gene_product=Sin3-associated polypeptide SAP18 | transcript_product=Sin3-associated polypeptide SAP18 | location=TGME49_chrVIIa:3901155-3906794	8.0339e+08	7.9731e+08	8.4522e+08	8.0955e+08	8.3555e+08	7.7378e+08	TGME49_201400-t26_1-p1 | transcript=TGME49_201400-t26_1 | gene=TGME49_201400 | organism=Toxoplasma_gondii_ME49 | gene_product=Sin3-associated polypeptide SAP18 | transcript_product=Sin3-associated polypeptide SAP18 | location=TGME49_chrVIIa:3901155-3906794	LPRPS(1)PS(1)IQREPR	5	2	502370000	751280000	315290000	441400000	436190000	241070000	0.625313	0.942268	0.373027	0.545241	0.522039	0.311549	-0.745289	-0.789238	-0.771545	0.183546	0.313325	-0.260417	-1.59666	-0.911125	0.263131	0.392357	None	None
TGME49_201400-t26_1-p1 | transcript=TGME49_201400-t26_1 | gene=TGME49_201400 | organism=Toxoplasma_gondii_ME49 | gene_product=Sin3-associated polypeptide SAP18 | transcript_product=Sin3-associated polypeptide SAP18 | location=TGME49_chrVIIa:3901155-3906794	8.0339e+08	7.9731e+08	8.4522e+08	8.0955e+08	8.3555e+08	7.7378e+08	TGME49_201400-t26_1-p1 | transcript=TGME49_201400-t26_1 | gene=TGME49_201400 | organism=Toxoplasma_gondii_ME49 | gene_product=Sin3-associated polypeptide SAP18 | transcript_product=Sin3-associated polypeptide SAP18 | location=TGME49_chrVIIa:3901155-3906794	LPRPS(1)PS(1)IQREPR	7	2	644181	48422000	512848	36502000	37249000	625371	0.000801828	0.0607317	0.000606763	0.0450893	0.0445802	0.000808203	-0.399612	-0.429629	-0.429232	0.462258	0.485538	5.7878	-6.22245	-0.438962	0.473407	0.488503	None	None
TGME49_201400-t26_1-p1 | transcript=TGME49_201400-t26_1 | gene=TGME49_201400 | organism=Toxoplasma_gondii_ME49 | gene_product=Sin3-associated polypeptide SAP18 | transcript_product=Sin3-associated polypeptide SAP18 | location=TGME49_chrVIIa:3901155-3906794	8.0339e+08	7.9731e+08	8.4522e+08	8.0955e+08	8.3555e+08	7.7378e+08	TGME49_201400-t26_1-p1 | transcript=TGME49_201400-t26_1 | gene=TGME49_201400 | organism=Toxoplasma_gondii_ME49 | gene_product=Sin3-associated polypeptide SAP18 | transcript_product=Sin3-associated polypeptide SAP18 | location=TGME49_chrVIIa:3901155-3906794	RES(1)PEGR	3	2	7852200	13216000	512848	541286	7124200	4784200	0.00977383	0.0165757	0.000606763	0.000668626	0.00852636	0.0061829	-3.99987	-4.62258	-4.35926	1.50058e-06	1.27549e-05	-0.196882	-1.42196	-0.840604	0.330818	0.443155	DOWN	None
TGME49_201400-t26_1-p1 | transcript=TGME49_201400-t26_1 | gene=TGME49_201400 | organism=Toxoplasma_gondii_ME49 | gene_product=Sin3-associated polypeptide SAP18 | transcript_product=Sin3-associated polypeptide SAP18 | location=TGME49_chrVIIa:3901155-3906794	8.0339e+08	7.9731e+08	8.4522e+08	8.0955e+08	8.3555e+08	7.7378e+08	TGME49_201400-t26_1-p1 | transcript=TGME49_201400-t26_1 | gene=TGME49_201400 | organism=Toxoplasma_gondii_ME49 | gene_product=Sin3-associated polypeptide SAP18 | transcript_product=Sin3-associated polypeptide SAP18 | location=TGME49_chrVIIa:3901155-3906794	SGPGAFWGS(1)GDR	9	2	5864100	568152	512848	8658300	560771	7547800	0.00729919	0.000712586	0.000606763	0.0106952	0.00067114	0.00975446	-3.5789	3.8994	0.495915	0.234514	0.372592	-3.43294	3.7652	0.379502	0.276419	0.429845	None	None
TGME49_201400-t26_1-p1 | transcript=TGME49_201400-t26_1 | gene=TGME49_201400 | organism=Toxoplasma_gondii_ME49 | gene_product=Sin3-associated polypeptide SAP18 | transcript_product=Sin3-associated polypeptide SAP18 | location=TGME49_chrVIIa:3901155-3906794	8.0339e+08	7.9731e+08	8.4522e+08	8.0955e+08	8.3555e+08	7.7378e+08	TGME49_201400-t26_1-p1 | transcript=TGME49_201400-t26_1 | gene=TGME49_201400 | organism=Toxoplasma_gondii_ME49 | gene_product=Sin3-associated polypeptide SAP18 | transcript_product=Sin3-associated polypeptide SAP18 | location=TGME49_chrVIIa:3901155-3906794	EAEEEAASISLDKGGDET(1)PVEEK	18	3	7845500	23112000	11577000	49244000	23646000	41938000	0.00976549	0.0289875	0.013697	0.0608289	0.0282999	0.0541989	0.487911	1.06921	0.943278	0.0556011	0.116007	1.53453	0.902714	1.08986	0.101717	0.226855	None	None
TGME49_201400-t26_1-p1 | transcript=TGME49_201400-t26_1 | gene=TGME49_201400 | organism=Toxoplasma_gondii_ME49 | gene_product=Sin3-associated polypeptide SAP18 | transcript_product=Sin3-associated polypeptide SAP18 | location=TGME49_chrVIIa:3901155-3906794	8.0339e+08	7.9731e+08	8.4522e+08	8.0955e+08	8.3555e+08	7.7378e+08	TGME49_201400-t26_1-p1 | transcript=TGME49_201400-t26_1 | gene=TGME49_201400 | organism=Toxoplasma_gondii_ME49 | gene_product=Sin3-associated polypeptide SAP18 | transcript_product=Sin3-associated polypeptide SAP18 | location=TGME49_chrVIIa:3901155-3906794	YTAPDQHT(1)DDEDDPEER	8	2	349150000	239210000	180720000	197220000	170950000	168920000	0.434596	0.300021	0.213814	0.243617	0.204596	0.218305	-1.0233	-0.300445	-0.683427	0.285582	0.383247	-1.08688	-0.45871	-0.796658	0.311713	0.419669	None	None
TGME49_201400-t26_1-p1 | transcript=TGME49_201400-t26_1 | gene=TGME49_201400 | organism=Toxoplasma_gondii_ME49 | gene_product=Sin3-associated polypeptide SAP18 | transcript_product=Sin3-associated polypeptide SAP18 | location=TGME49_chrVIIa:3901155-3906794	8.0339e+08	7.9731e+08	8.4522e+08	8.0955e+08	8.3555e+08	7.7378e+08	TGME49_201400-t26_1-p1 | transcript=TGME49_201400-t26_1 | gene=TGME49_201400 | organism=Toxoplasma_gondii_ME49 | gene_product=Sin3-associated polypeptide SAP18 | transcript_product=Sin3-associated polypeptide SAP18 | location=TGME49_chrVIIa:3901155-3906794	ELS(1)RS(1)PS(0.999)PGDAVGS(0.001)R	3	2	186170000	153810000	67877000	21379000	560771	30377000	0.23173	0.192911	0.0803069	0.0264085	0.00067114	0.0392579	-1.5288	-2.86865	-1.99239	0.0421908	0.116889	-8.42051	-2.29673	-3.41039	0.00044342	0.00212691	None	DOWN
TGME49_201400-t26_1-p1 | transcript=TGME49_201400-t26_1 | gene=TGME49_201400 | organism=Toxoplasma_gondii_ME49 | gene_product=Sin3-associated polypeptide SAP18 | transcript_product=Sin3-associated polypeptide SAP18 | location=TGME49_chrVIIa:3901155-3906794	8.0339e+08	7.9731e+08	8.4522e+08	8.0955e+08	8.3555e+08	7.7378e+08	TGME49_201400-t26_1-p1 | transcript=TGME49_201400-t26_1 | gene=TGME49_201400 | organism=Toxoplasma_gondii_ME49 | gene_product=Sin3-associated polypeptide SAP18 | transcript_product=Sin3-associated polypeptide SAP18 | location=TGME49_chrVIIa:3901155-3906794	SDFS(1)PYPNWR	4	2	29289000	34490000	512848	18012000	19507000	26969000	0.0364568	0.0432579	0.000606763	0.0222494	0.0233463	0.0348536	-5.89858	-0.959058	-1.80186	0.050838	0.122737	-0.642877	-0.311616	-0.45376	0.499958	0.499958	None	None
TGME49_201400-t26_1-p1 | transcript=TGME49_201400-t26_1 | gene=TGME49_201400 | organism=Toxoplasma_gondii_ME49 | gene_product=Sin3-associated polypeptide SAP18 | transcript_product=Sin3-associated polypeptide SAP18 | location=TGME49_chrVIIa:3901155-3906794	8.0339e+08	7.9731e+08	8.4522e+08	8.0955e+08	8.3555e+08	7.7378e+08	TGME49_201400-t26_1-p1 | transcript=TGME49_201400-t26_1 | gene=TGME49_201400 | organism=Toxoplasma_gondii_ME49 | gene_product=Sin3-associated polypeptide SAP18 | transcript_product=Sin3-associated polypeptide SAP18 | location=TGME49_chrVIIa:3901155-3906794	ELS(1)RS(1)PS(0.999)PGDAVGS(0.001)R	5	2	186170000	153810000	67877000	21379000	560771	30377000	0.23173	0.192911	0.0803069	0.0264085	0.00067114	0.0392579	-1.5288	-2.86865	-1.99239	0.0421908	0.116889	-8.42051	-2.29673	-3.41039	0.00044342	0.00212691	None	DOWN
TGME49_201400-t26_1-p1 | transcript=TGME49_201400-t26_1 | gene=TGME49_201400 | organism=Toxoplasma_gondii_ME49 | gene_product=Sin3-associated polypeptide SAP18 | transcript_product=Sin3-associated polypeptide SAP18 | location=TGME49_chrVIIa:3901155-3906794	8.0339e+08	7.9731e+08	8.4522e+08	8.0955e+08	8.3555e+08	7.7378e+08	TGME49_201400-t26_1-p1 | transcript=TGME49_201400-t26_1 | gene=TGME49_201400 | organism=Toxoplasma_gondii_ME49 | gene_product=Sin3-associated polypeptide SAP18 | transcript_product=Sin3-associated polypeptide SAP18 | location=TGME49_chrVIIa:3901155-3906794	VVQEEPEGVKS(1)VVGDSSGDR	11	2	7247700	9875800	512848	9544500	14446000	8647500	0.00902139	0.0123864	0.000606763	0.0117899	0.0172892	0.0111757	-3.88435	-0.0711803	-0.787751	0.245989	0.371043	0.938052	-0.14833	0.410873	0.303622	0.428761	None	None
TGME49_201400-t26_1-p1 | transcript=TGME49_201400-t26_1 | gene=TGME49_201400 | organism=Toxoplasma_gondii_ME49 | gene_product=Sin3-associated polypeptide SAP18 | transcript_product=Sin3-associated polypeptide SAP18 | location=TGME49_chrVIIa:3901155-3906794	8.0339e+08	7.9731e+08	8.4522e+08	8.0955e+08	8.3555e+08	7.7378e+08	TGME49_201400-t26_1-p1 | transcript=TGME49_201400-t26_1 | gene=TGME49_201400 | organism=Toxoplasma_gondii_ME49 | gene_product=Sin3-associated polypeptide SAP18 | transcript_product=Sin3-associated polypeptide SAP18 | location=TGME49_chrVIIa:3901155-3906794	ELS(1)RS(1)PS(1)PGDAVGSR	7	3	186170000	153810000	67877000	21379000	560771	30377000	0.23173	0.192911	0.0803069	0.0264085	0.00067114	0.0392579	-1.5288	-2.86865	-1.99239	0.0421908	0.116889	-8.42051	-2.29673	-3.41039	0.00044342	0.00212691	None	DOWN
TGME49_201400-t26_1-p1 | transcript=TGME49_201400-t26_1 | gene=TGME49_201400 | organism=Toxoplasma_gondii_ME49 | gene_product=Sin3-associated polypeptide SAP18 | transcript_product=Sin3-associated polypeptide SAP18 | location=TGME49_chrVIIa:3901155-3906794	8.0339e+08	7.9731e+08	8.4522e+08	8.0955e+08	8.3555e+08	7.7378e+08	TGME49_201400-t26_1-p1 | transcript=TGME49_201400-t26_1 | gene=TGME49_201400 | organism=Toxoplasma_gondii_ME49 | gene_product=Sin3-associated polypeptide SAP18 | transcript_product=Sin3-associated polypeptide SAP18 | location=TGME49_chrVIIa:3901155-3906794	ESAS(0.001)EVGS(0.005)S(0.005)S(0.025)AHS(0.963)AS(1)PER	15	2	70929000	95873000	79642000	102010000	81898000	93218000	0.0882871	0.120246	0.0942264	0.126008	0.0980169	0.120471	0.0939243	0.0675333	0.0787656	0.325882	0.418131	0.150819	0.00270248	0.0672767	0.30228	0.399148	None	None
TGME49_201400-t26_1-p1 | transcript=TGME49_201400-t26_1 | gene=TGME49_201400 | organism=Toxoplasma_gondii_ME49 | gene_product=Sin3-associated polypeptide SAP18 | transcript_product=Sin3-associated polypeptide SAP18 | location=TGME49_chrVIIa:3901155-3906794	8.0339e+08	7.9731e+08	8.4522e+08	8.0955e+08	8.3555e+08	7.7378e+08	TGME49_201400-t26_1-p1 | transcript=TGME49_201400-t26_1 | gene=TGME49_201400 | organism=Toxoplasma_gondii_ME49 | gene_product=Sin3-associated polypeptide SAP18 | transcript_product=Sin3-associated polypeptide SAP18 | location=TGME49_chrVIIa:3901155-3906794	QRY(0.001)T(0.999)APDQHT(1)DDEDDPEER	4	3	17613000	568152	21870000	19648000	18296000	23749000	0.0219233	0.000712586	0.0258749	0.0242703	0.021897	0.0306922	0.239043	5.0813	1.14719	0.156471	0.307618	-0.00173735	5.41841	1.21577	0.0834749	0.200127	None	None
TGME49_201400-t26_1-p1 | transcript=TGME49_201400-t26_1 | gene=TGME49_201400 | organism=Toxoplasma_gondii_ME49 | gene_product=Sin3-associated polypeptide SAP18 | transcript_product=Sin3-associated polypeptide SAP18 | location=TGME49_chrVIIa:3901155-3906794	8.0339e+08	7.9731e+08	8.4522e+08	8.0955e+08	8.3555e+08	7.7378e+08	TGME49_201400-t26_1-p1 | transcript=TGME49_201400-t26_1 | gene=TGME49_201400 | organism=Toxoplasma_gondii_ME49 | gene_product=Sin3-associated polypeptide SAP18 | transcript_product=Sin3-associated polypeptide SAP18 | location=TGME49_chrVIIa:3901155-3906794	S(0.002)VVGDS(0.003)S(0.003)GDREAEEEAAS(0.994)IS(0.998)LDKGGDETPVEEK	20	3	16205000	568152	16137000	11946000	560771	625371	0.0201708	0.000712586	0.0190921	0.0147564	0.00067114	0.000808203	-0.0792737	4.36361	0.696501	0.296996	0.414006	-4.89874	0.180416	-3.80993	0.00163267	0.00870245	None	None
TGME49_201400-t26_1-p1 | transcript=TGME49_201400-t26_1 | gene=TGME49_201400 | organism=Toxoplasma_gondii_ME49 | gene_product=Sin3-associated polypeptide SAP18 | transcript_product=Sin3-associated polypeptide SAP18 | location=TGME49_chrVIIa:3901155-3906794	8.0339e+08	7.9731e+08	8.4522e+08	8.0955e+08	8.3555e+08	7.7378e+08	TGME49_201400-t26_1-p1 | transcript=TGME49_201400-t26_1 | gene=TGME49_201400 | organism=Toxoplasma_gondii_ME49 | gene_product=Sin3-associated polypeptide SAP18 | transcript_product=Sin3-associated polypeptide SAP18 | location=TGME49_chrVIIa:3901155-3906794	SVVGDSSGDREAEEEAAS(0.998)IS(0.002)LDK	18	2	37611000	18442000	16137000	24650000	6937100	625371	0.0468154	0.0231303	0.0190921	0.030449	0.00830243	0.000808203	-1.29381	0.396548	-0.497532	0.330288	0.387234	-2.49463	-4.82999	-2.93918	0.0120435	0.0415758	None	DOWN
TGME49_201400-t26_1-p1 | transcript=TGME49_201400-t26_1 | gene=TGME49_201400 | organism=Toxoplasma_gondii_ME49 | gene_product=Sin3-associated polypeptide SAP18 | transcript_product=Sin3-associated polypeptide SAP18 | location=TGME49_chrVIIa:3901155-3906794	8.0339e+08	7.9731e+08	8.4522e+08	8.0955e+08	8.3555e+08	7.7378e+08	TGME49_201400-t26_1-p1 | transcript=TGME49_201400-t26_1 | gene=TGME49_201400 | organism=Toxoplasma_gondii_ME49 | gene_product=Sin3-associated polypeptide SAP18 | transcript_product=Sin3-associated polypeptide SAP18 | location=TGME49_chrVIIa:3901155-3906794	SGGSAT(0.002)DDVT(0.998)PQEGDDKK	10	2	644181	7263500	512848	541286	4267100	4138200	0.000801828	0.00911	0.000606763	0.000668626	0.00510693	0.00534803	-0.399612	-3.75935	-2.94951	6.75951e-09	3.3086e-08	2.66323	-0.767864	0.0768866	0.392607	0.469226	None	None
TGME49_201400-t26_1-p1 | transcript=TGME49_201400-t26_1 | gene=TGME49_201400 | organism=Toxoplasma_gondii_ME49 | gene_product=Sin3-associated polypeptide SAP18 | transcript_product=Sin3-associated polypeptide SAP18 | location=TGME49_chrVIIa:3901155-3906794	8.0339e+08	7.9731e+08	8.4522e+08	8.0955e+08	8.3555e+08	7.7378e+08	TGME49_201400-t26_1-p1 | transcript=TGME49_201400-t26_1 | gene=TGME49_201400 | organism=Toxoplasma_gondii_ME49 | gene_product=Sin3-associated polypeptide SAP18 | transcript_product=Sin3-associated polypeptide SAP18 | location=TGME49_chrVIIa:3901155-3906794	GS(0.014)S(0.986)PPPSFFQER	3	2	586250000	505410000	341750000	345230000	345000000	346900000	0.72972	0.633894	0.404333	0.426447	0.412902	0.448319	-0.851793	-0.57187	-0.714891	0.244103	0.366391	-0.821537	-0.499711	-0.662974	0.372849	0.45183	None	None
TGME49_201400-t26_1-p1 | transcript=TGME49_201400-t26_1 | gene=TGME49_201400 | organism=Toxoplasma_gondii_ME49 | gene_product=Sin3-associated polypeptide SAP18 | transcript_product=Sin3-associated polypeptide SAP18 | location=TGME49_chrVIIa:3901155-3906794	8.0339e+08	7.9731e+08	8.4522e+08	8.0955e+08	8.3555e+08	7.7378e+08	TGME49_201400-t26_1-p1 | transcript=TGME49_201400-t26_1 | gene=TGME49_201400 | organism=Toxoplasma_gondii_ME49 | gene_product=Sin3-associated polypeptide SAP18 | transcript_product=Sin3-associated polypeptide SAP18 | location=TGME49_chrVIIa:3901155-3906794	HST(0.022)T(0.978)PLLPPLSR	4	2	11850000	14134000	512848	7676700	5862400	625371	0.01475	0.0177271	0.000606763	0.00948268	0.00701622	0.000808203	-4.59337	-0.902276	-1.6857	0.0776006	0.180714	-1.07139	-4.44626	-2.05191	0.0871089	0.189091	None	None
TGME49_201400-t26_1-p1 | transcript=TGME49_201400-t26_1 | gene=TGME49_201400 | organism=Toxoplasma_gondii_ME49 | gene_product=Sin3-associated polypeptide SAP18 | transcript_product=Sin3-associated polypeptide SAP18 | location=TGME49_chrVIIa:3901155-3906794	8.0339e+08	7.9731e+08	8.4522e+08	8.0955e+08	8.3555e+08	7.7378e+08	TGME49_201400-t26_1-p1 | transcript=TGME49_201400-t26_1 | gene=TGME49_201400 | organism=Toxoplasma_gondii_ME49 | gene_product=Sin3-associated polypeptide SAP18 | transcript_product=Sin3-associated polypeptide SAP18 | location=TGME49_chrVIIa:3901155-3906794	GRPGS(0.965)S(0.035)AMPR	5	2	644181	11498000	512848	541286	560771	625371	0.000801828	0.014421	0.000606763	0.000668626	0.00067114	0.000808203	-0.399612	-4.42173	-3.56807	0.00123544	0.00491303	-0.254869	-4.14857	-3.35408	0.000380412	0.00220821	None	None
TGME49_201400-t26_1-p1 | transcript=TGME49_201400-t26_1 | gene=TGME49_201400 | organism=Toxoplasma_gondii_ME49 | gene_product=Sin3-associated polypeptide SAP18 | transcript_product=Sin3-associated polypeptide SAP18 | location=TGME49_chrVIIa:3901155-3906794	8.0339e+08	7.9731e+08	8.4522e+08	8.0955e+08	8.3555e+08	7.7378e+08	TGME49_201400-t26_1-p1 | transcript=TGME49_201400-t26_1 | gene=TGME49_201400 | organism=Toxoplasma_gondii_ME49 | gene_product=Sin3-associated polypeptide SAP18 | transcript_product=Sin3-associated polypeptide SAP18 | location=TGME49_chrVIIa:3901155-3906794	ES(0.964)AS(0.036)EVGSS(0.002)S(0.001)AHS(0.348)AS(0.649)PER	2	2	644181	5452000	512848	4909800	560771	625371	0.000801828	0.00683799	0.000606763	0.00606485	0.00067114	0.000808203	-0.399612	-0.17298	-0.195259	0.496677	0.496963	-0.254869	-3.07262	-2.36043	0.000571463	0.00232844	None	None
TGME49_201400-t26_1-p1 | transcript=TGME49_201400-t26_1 | gene=TGME49_201400 | organism=Toxoplasma_gondii_ME49 | gene_product=Sin3-associated polypeptide SAP18 | transcript_product=Sin3-associated polypeptide SAP18 | location=TGME49_chrVIIa:3901155-3906794	8.0339e+08	7.9731e+08	8.4522e+08	8.0955e+08	8.3555e+08	7.7378e+08	TGME49_201400-t26_1-p1 | transcript=TGME49_201400-t26_1 | gene=TGME49_201400 | organism=Toxoplasma_gondii_ME49 | gene_product=Sin3-associated polypeptide SAP18 | transcript_product=Sin3-associated polypeptide SAP18 | location=TGME49_chrVIIa:3901155-3906794	ESAS(0.001)EVGS(0.005)S(0.005)S(0.025)AHS(0.963)AS(1)PER	13	2	78615000	568152	512848	94464000	7833000	12680000	0.0978541	0.000712586	0.000606763	0.116687	0.00937466	0.0163871	-7.32292	7.34647	0.250935	0.332927	0.416159	-3.38307	4.51331	-1.93544	0.0842671	0.201173	None	None
TGME49_201400-t26_1-p1 | transcript=TGME49_201400-t26_1 | gene=TGME49_201400 | organism=Toxoplasma_gondii_ME49 | gene_product=Sin3-associated polypeptide SAP18 | transcript_product=Sin3-associated polypeptide SAP18 | location=TGME49_chrVIIa:3901155-3906794	8.0339e+08	7.9731e+08	8.4522e+08	8.0955e+08	8.3555e+08	7.7378e+08	TGME49_201400-t26_1-p1 | transcript=TGME49_201400-t26_1 | gene=TGME49_201400 | organism=Toxoplasma_gondii_ME49 | gene_product=Sin3-associated polypeptide SAP18 | transcript_product=Sin3-associated polypeptide SAP18 | location=TGME49_chrVIIa:3901155-3906794	RELS(0.885)RS(0.668)PS(0.543)PGDAVGS(0.904)R	15	2	644181	153810000	512848	541286	560771	30377000	0.000801828	0.192911	0.000606763	0.000668626	0.00067114	0.0392579	-0.399612	-8.16302	-7.23691	1.65767e-26	2.81804e-25	-0.254869	-2.29673	-2.27811	0.0397549	0.111564	None	None
TGME49_201400-t26_1-p1 | transcript=TGME49_201400-t26_1 | gene=TGME49_201400 | organism=Toxoplasma_gondii_ME49 | gene_product=Sin3-associated polypeptide SAP18 | transcript_product=Sin3-associated polypeptide SAP18 | location=TGME49_chrVIIa:3901155-3906794	8.0339e+08	7.9731e+08	8.4522e+08	8.0955e+08	8.3555e+08	7.7378e+08	TGME49_201400-t26_1-p1 | transcript=TGME49_201400-t26_1 | gene=TGME49_201400 | organism=Toxoplasma_gondii_ME49 | gene_product=Sin3-associated polypeptide SAP18 | transcript_product=Sin3-associated polypeptide SAP18 | location=TGME49_chrVIIa:3901155-3906794	EGVEAVS(0.874)S(0.125)VENT(0.001)ANR	7	2	644181	6907700	512848	541286	4108200	625371	0.000801828	0.00866375	0.000606763	0.000668626	0.00491676	0.000808203	-0.399612	-3.68692	-2.88311	1.48199e-08	6.89124e-08	2.60854	-3.41381	-0.72439	0.281842	0.434008	None	None
TGME49_201400-t26_1-p1 | transcript=TGME49_201400-t26_1 | gene=TGME49_201400 | organism=Toxoplasma_gondii_ME49 | gene_product=Sin3-associated polypeptide SAP18 | transcript_product=Sin3-associated polypeptide SAP18 | location=TGME49_chrVIIa:3901155-3906794	8.0339e+08	7.9731e+08	8.4522e+08	8.0955e+08	8.3555e+08	7.7378e+08	TGME49_201400-t26_1-p1 | transcript=TGME49_201400-t26_1 | gene=TGME49_201400 | organism=Toxoplasma_gondii_ME49 | gene_product=Sin3-associated polypeptide SAP18 | transcript_product=Sin3-associated polypeptide SAP18 | location=TGME49_chrVIIa:3901155-3906794	ES(0.095)AS(0.832)EVGS(0.103)S(0.098)S(0.094)AHS(0.201)AS(0.576)PERDVIPK	4	3	103340000	134330000	90269000	541286	560771	625371	0.12863	0.168479	0.106799	0.000668626	0.00067114	0.000808203	-0.268311	-7.96765	-1.46701	0.0927084	0.204681	-7.57131	-7.69442	-7.63983	6.38948e-16	6.64175e-14	None	DOWN
TGME49_201400-t26_1-p1 | transcript=TGME49_201400-t26_1 | gene=TGME49_201400 | organism=Toxoplasma_gondii_ME49 | gene_product=Sin3-associated polypeptide SAP18 | transcript_product=Sin3-associated polypeptide SAP18 | location=TGME49_chrVIIa:3901155-3906794	8.0339e+08	7.9731e+08	8.4522e+08	8.0955e+08	8.3555e+08	7.7378e+08	TGME49_201400-t26_1-p1 | transcript=TGME49_201400-t26_1 | gene=TGME49_201400 | organism=Toxoplasma_gondii_ME49 | gene_product=Sin3-associated polypeptide SAP18 | transcript_product=Sin3-associated polypeptide SAP18 | location=TGME49_chrVIIa:3901155-3906794	HS(0.001)T(0.829)T(0.17)PLLPPLSR	3	2	644181	568152	11434000	541286	560771	6554700	0.000801828	0.000712586	0.0135278	0.000668626	0.00067114	0.00847102	4.06901	-0.0912794	3.22118	0.0205368	0.0914635	-0.254869	3.56179	2.58554	0.000199269	0.000900696	None	None
TGME49_201400-t26_1-p1 | transcript=TGME49_201400-t26_1 | gene=TGME49_201400 | organism=Toxoplasma_gondii_ME49 | gene_product=Sin3-associated polypeptide SAP18 | transcript_product=Sin3-associated polypeptide SAP18 | location=TGME49_chrVIIa:3901155-3906794	8.0339e+08	7.9731e+08	8.4522e+08	8.0955e+08	8.3555e+08	7.7378e+08	TGME49_201400-t26_1-p1 | transcript=TGME49_201400-t26_1 | gene=TGME49_201400 | organism=Toxoplasma_gondii_ME49 | gene_product=Sin3-associated polypeptide SAP18 | transcript_product=Sin3-associated polypeptide SAP18 | location=TGME49_chrVIIa:3901155-3906794	EGVEAVS(0.138)S(0.827)VENT(0.035)ANR	8	2	644181	568152	512848	541286	560771	625371	0.000801828	0.000712586	0.000606763	0.000668626	0.00067114	0.000808203	-0.399612	-0.0912794	-0.24625	0.299826	0.400408	-0.254869	0.180416	-0.0335692	0.406163	0.453192	None	None
TGME49_201400-t26_1-p1 | transcript=TGME49_201400-t26_1 | gene=TGME49_201400 | organism=Toxoplasma_gondii_ME49 | gene_product=Sin3-associated polypeptide SAP18 | transcript_product=Sin3-associated polypeptide SAP18 | location=TGME49_chrVIIa:3901155-3906794	8.0339e+08	7.9731e+08	8.4522e+08	8.0955e+08	8.3555e+08	7.7378e+08	TGME49_201400-t26_1-p1 | transcript=TGME49_201400-t26_1 | gene=TGME49_201400 | organism=Toxoplasma_gondii_ME49 | gene_product=Sin3-associated polypeptide SAP18 | transcript_product=Sin3-associated polypeptide SAP18 | location=TGME49_chrVIIa:3901155-3906794	ES(0.001)AS(0.057)EVGS(0.199)S(0.149)S(0.559)AHS(0.047)AS(0.988)PER	10	2	644181	568152	512848	11889000	560771	625371	0.000801828	0.000712586	0.000606763	0.0146859	0.00067114	0.000808203	-0.399612	4.35671	3.32842	0.000147356	0.00104991	-0.254869	0.180416	-0.0335692	0.406163	0.453192	None	None
TGME49_201400-t26_1-p1 | transcript=TGME49_201400-t26_1 | gene=TGME49_201400 | organism=Toxoplasma_gondii_ME49 | gene_product=Sin3-associated polypeptide SAP18 | transcript_product=Sin3-associated polypeptide SAP18 | location=TGME49_chrVIIa:3901155-3906794	8.0339e+08	7.9731e+08	8.4522e+08	8.0955e+08	8.3555e+08	7.7378e+08	TGME49_201400-t26_1-p1 | transcript=TGME49_201400-t26_1 | gene=TGME49_201400 | organism=Toxoplasma_gondii_ME49 | gene_product=Sin3-associated polypeptide SAP18 | transcript_product=Sin3-associated polypeptide SAP18 | location=TGME49_chrVIIa:3901155-3906794	LPDAT(0.558)GHAS(0.439)DEEQGQES(0.003)GR	5	3	644181	4989000	512848	541286	560771	625371	0.000801828	0.00625729	0.000606763	0.000668626	0.00067114	0.000808203	-0.399612	-3.21775	-2.46036	0.00274008	0.0100668	-0.254869	-2.94469	-2.24654	0.000979712	0.00380874	None	None
TGME49_201400-t26_1-p1 | transcript=TGME49_201400-t26_1 | gene=TGME49_201400 | organism=Toxoplasma_gondii_ME49 | gene_product=Sin3-associated polypeptide SAP18 | transcript_product=Sin3-associated polypeptide SAP18 | location=TGME49_chrVIIa:3901155-3906794	8.0339e+08	7.9731e+08	8.4522e+08	8.0955e+08	8.3555e+08	7.7378e+08	TGME49_201400-t26_1-p1 | transcript=TGME49_201400-t26_1 | gene=TGME49_201400 | organism=Toxoplasma_gondii_ME49 | gene_product=Sin3-associated polypeptide SAP18 | transcript_product=Sin3-associated polypeptide SAP18 | location=TGME49_chrVIIa:3901155-3906794	HS(0.333)T(0.333)T(0.333)PLLPPLSR	2	3	644181	568152	512848	541286	560771	625371	0.000801828	0.000712586	0.000606763	0.000668626	0.00067114	0.000808203	-0.399612	-0.0912794	-0.24625	0.299826	0.400408	-0.254869	0.180416	-0.0335692	0.406163	0.453192	None	None
TGME49_201400-t26_1-p1 | transcript=TGME49_201400-t26_1 | gene=TGME49_201400 | organism=Toxoplasma_gondii_ME49 | gene_product=Sin3-associated polypeptide SAP18 | transcript_product=Sin3-associated polypeptide SAP18 | location=TGME49_chrVIIa:3901155-3906794	8.0339e+08	7.9731e+08	8.4522e+08	8.0955e+08	8.3555e+08	7.7378e+08	TGME49_201400-t26_1-p1 | transcript=TGME49_201400-t26_1 | gene=TGME49_201400 | organism=Toxoplasma_gondii_ME49 | gene_product=Sin3-associated polypeptide SAP18 | transcript_product=Sin3-associated polypeptide SAP18 | location=TGME49_chrVIIa:3901155-3906794	ES(0.182)AS(0.773)EVGS(0.261)S(0.243)S(0.226)AHS(0.171)AS(0.144)PERDVIPK	8	3	644181	568152	512848	541286	560771	625371	0.000801828	0.000712586	0.000606763	0.000668626	0.00067114	0.000808203	-0.399612	-0.0912794	-0.24625	0.299826	0.400408	-0.254869	0.180416	-0.0335692	0.406163	0.453192	None	None
TGME49_201400-t26_1-p1 | transcript=TGME49_201400-t26_1 | gene=TGME49_201400 | organism=Toxoplasma_gondii_ME49 | gene_product=Sin3-associated polypeptide SAP18 | transcript_product=Sin3-associated polypeptide SAP18 | location=TGME49_chrVIIa:3901155-3906794	8.0339e+08	7.9731e+08	8.4522e+08	8.0955e+08	8.3555e+08	7.7378e+08	TGME49_201400-t26_1-p1 | transcript=TGME49_201400-t26_1 | gene=TGME49_201400 | organism=Toxoplasma_gondii_ME49 | gene_product=Sin3-associated polypeptide SAP18 | transcript_product=Sin3-associated polypeptide SAP18 | location=TGME49_chrVIIa:3901155-3906794	ES(0.009)AS(0.009)EVGS(0.045)S(0.24)S(0.24)AHS(0.24)AS(0.217)PERDVIPK	9	2	644181	568152	512848	541286	560771	625371	0.000801828	0.000712586	0.000606763	0.000668626	0.00067114	0.000808203	-0.399612	-0.0912794	-0.24625	0.299826	0.400408	-0.254869	0.180416	-0.0335692	0.406163	0.453192	None	None
TGME49_201680-t26_1-p1 | transcript=TGME49_201680-t26_1 | gene=TGME49_201680 | organism=Toxoplasma_gondii_ME49 | gene_product=eukaryotic initiation factor-3 subunit 10, putative | transcript_product=eukaryotic initiation factor-3 subunit 10, putative | loc	5205004256	4621899602	4366904782	4498102729	4086797874	4250999978	TGME49_201680-t26_1-p1 | transcript=TGME49_201680-t26_1 | gene=TGME49_201680 | organism=Toxoplasma_gondii_ME49 | gene_product=eukaryotic initiation factor-3 subunit 10, putative | transcript_product=eukaryotic initiation factor-3 subunit 10, putative | loc	MQS(1)FQKPENALK	3	2	36132000	27597000	5879400	541286	560771	625371	0.00694178	0.00597092	0.00134635	0.000120336	0.000137215	0.000147112	-2.36243	-5.58167	-3.13045	0.0152834	0.0552804	-5.60818	-5.29409	-5.4544	1.10651e-08	6.69836e-07	DOWN	DOWN
TGME49_201680-t26_1-p1 | transcript=TGME49_201680-t26_1 | gene=TGME49_201680 | organism=Toxoplasma_gondii_ME49 | gene_product=eukaryotic initiation factor-3 subunit 10, putative | transcript_product=eukaryotic initiation factor-3 subunit 10, putative | loc	5205004256	4621899602	4366904782	4498102729	4086797874	4250999978	TGME49_201680-t26_1-p1 | transcript=TGME49_201680-t26_1 | gene=TGME49_201680 | organism=Toxoplasma_gondii_ME49 | gene_product=eukaryotic initiation factor-3 subunit 10, putative | transcript_product=eukaryotic initiation factor-3 subunit 10, putative | loc	VPAQS(1)QGRGEQDEGFER	5	3	38323000	44612000	28520000	28641000	20807000	19909000	0.00736272	0.00965231	0.00653094	0.00636735	0.00509127	0.00468337	-0.172838	-0.599839	-0.39939	0.46807	0.494795	-0.531759	-1.0425	-0.799041	0.355786	0.440683	None	None
TGME49_201680-t26_1-p1 | transcript=TGME49_201680-t26_1 | gene=TGME49_201680 | organism=Toxoplasma_gondii_ME49 | gene_product=eukaryotic initiation factor-3 subunit 10, putative | transcript_product=eukaryotic initiation factor-3 subunit 10, putative | loc	5205004256	4621899602	4366904782	4498102729	4086797874	4250999978	TGME49_201680-t26_1-p1 | transcript=TGME49_201680-t26_1 | gene=TGME49_201680 | organism=Toxoplasma_gondii_ME49 | gene_product=eukaryotic initiation factor-3 subunit 10, putative | transcript_product=eukaryotic initiation factor-3 subunit 10, putative | loc	VEGS(1)IS(0.998)PAS(0.002)SVPPSAGDSWR	4	2	2482800	13382000	512848	8039600	560771	3723500	0.000477002	0.00289535	0.00011744	0.00178733	0.000137215	0.000875912	-1.98195	-0.694562	-0.821223	0.000155989	0.000392409	-1.75952	-1.71893	-1.72464	1.60245e-14	6.93307e-14	None	DOWN
TGME49_201680-t26_1-p1 | transcript=TGME49_201680-t26_1 | gene=TGME49_201680 | organism=Toxoplasma_gondii_ME49 | gene_product=eukaryotic initiation factor-3 subunit 10, putative | transcript_product=eukaryotic initiation factor-3 subunit 10, putative | loc	5205004256	4621899602	4366904782	4498102729	4086797874	4250999978	TGME49_201680-t26_1-p1 | transcript=TGME49_201680-t26_1 | gene=TGME49_201680 | organism=Toxoplasma_gondii_ME49 | gene_product=eukaryotic initiation factor-3 subunit 10, putative | transcript_product=eukaryotic initiation factor-3 subunit 10, putative | loc	VEGSIS(1)PASSVPPSAGDSWR	6	2	304390000	287640000	182150000	113770000	219120000	198480000	0.0584803	0.0622342	0.0417115	0.0252929	0.0536165	0.0466902	-0.487462	-1.29882	-0.849186	0.147542	0.245903	-0.12526	-0.414547	-0.267154	0.428781	0.481157	None	None
TGME49_201680-t26_1-p1 | transcript=TGME49_201680-t26_1 | gene=TGME49_201680 | organism=Toxoplasma_gondii_ME49 | gene_product=eukaryotic initiation factor-3 subunit 10, putative | transcript_product=eukaryotic initiation factor-3 subunit 10, putative | loc	5205004256	4621899602	4366904782	4498102729	4086797874	4250999978	TGME49_201680-t26_1-p1 | transcript=TGME49_201680-t26_1 | gene=TGME49_201680 | organism=Toxoplasma_gondii_ME49 | gene_product=eukaryotic initiation factor-3 subunit 10, putative | transcript_product=eukaryotic initiation factor-3 subunit 10, putative | loc	VAAAALS(1)EHLSAGK	7	2	644181	13998000	512848	20890000	21600000	17336000	0.000123762	0.00302862	0.00011744	0.00464418	0.00528531	0.0040781	-0.0729633	0.616027	0.593639	0.333623	0.495289	5.35836	0.428597	1.56744	0.0319021	0.0823046	None	None
TGME49_201680-t26_1-p1 | transcript=TGME49_201680-t26_1 | gene=TGME49_201680 | organism=Toxoplasma_gondii_ME49 | gene_product=eukaryotic initiation factor-3 subunit 10, putative | transcript_product=eukaryotic initiation factor-3 subunit 10, putative | loc	5205004256	4621899602	4366904782	4498102729	4086797874	4250999978	TGME49_201680-t26_1-p1 | transcript=TGME49_201680-t26_1 | gene=TGME49_201680 | organism=Toxoplasma_gondii_ME49 | gene_product=eukaryotic initiation factor-3 subunit 10, putative | transcript_product=eukaryotic initiation factor-3 subunit 10, putative | loc	AS(0.004)S(0.996)NILIK	3	2	23318000	20235000	512848	541286	13840000	625371	0.00447992	0.00437807	0.00011744	0.000120336	0.00338651	0.000147112	-5.20143	-5.1344	-5.16791	1.27024e-12	4.31881e-11	-0.403131	-4.84689	-1.32328	0.112638	0.231701	DOWN	None
TGME49_201680-t26_1-p1 | transcript=TGME49_201680-t26_1 | gene=TGME49_201680 | organism=Toxoplasma_gondii_ME49 | gene_product=eukaryotic initiation factor-3 subunit 10, putative | transcript_product=eukaryotic initiation factor-3 subunit 10, putative | loc	5205004256	4621899602	4366904782	4498102729	4086797874	4250999978	TGME49_201680-t26_1-p1 | transcript=TGME49_201680-t26_1 | gene=TGME49_201680 | organism=Toxoplasma_gondii_ME49 | gene_product=eukaryotic initiation factor-3 subunit 10, putative | transcript_product=eukaryotic initiation factor-3 subunit 10, putative | loc	ESAAGAS(0.108)AS(0.892)PK	9	2	5385000	3448800	512848	541286	560771	2526600	0.00103458	0.000746187	0.00011744	0.000120336	0.000137215	0.000594354	-3.09175	-2.5888	-2.85916	5.45036e-57	5.29896e-56	-2.86808	-0.325664	-1.27146	9.57775e-09	3.3983e-08	DOWN	None
TGME49_201760-t26_1-p1 | transcript=TGME49_201760-t26_1 | gene=TGME49_201760 | organism=Toxoplasma_gondii_ME49 | gene_product=hypothetical protein | transcript_product=hypothetical protein | location=TGME49_chrVIIa:3816891-3819442(+) | protein_length=336 |	196159890	1.7158e+08	2.2941e+08	2.4173e+08	2.4555e+08	1.6884e+08	TGME49_201760-t26_1-p1 | transcript=TGME49_201760-t26_1 | gene=TGME49_201760 | organism=Toxoplasma_gondii_ME49 | gene_product=hypothetical protein | transcript_product=hypothetical protein | location=TGME49_chrVIIa:3816891-3819442(+) | protein_length=336 |	AS(1)PAGS(1)PVFAGQVPAQVK	2	2	18576000	47560000	38480000	22468000	38554000	36941000	0.0946983	0.277189	0.167735	0.0929467	0.157011	0.218793	0.824741	-1.57635	-0.512563	0.421626	0.4823	0.729423	-0.341295	0.0151153	0.301129	0.415432	None	None
TGME49_201760-t26_1-p1 | transcript=TGME49_201760-t26_1 | gene=TGME49_201760 | organism=Toxoplasma_gondii_ME49 | gene_product=hypothetical protein | transcript_product=hypothetical protein | location=TGME49_chrVIIa:3816891-3819442(+) | protein_length=336 |	196159890	1.7158e+08	2.2941e+08	2.4173e+08	2.4555e+08	1.6884e+08	TGME49_201760-t26_1-p1 | transcript=TGME49_201760-t26_1 | gene=TGME49_201760 | organism=Toxoplasma_gondii_ME49 | gene_product=hypothetical protein | transcript_product=hypothetical protein | location=TGME49_chrVIIa:3816891-3819442(+) | protein_length=336 |	AS(1)PAGS(1)PVFAGQVPAQVK	6	2	18576000	20217000	17184000	627750	16678000	17252000	0.0946983	0.117828	0.0749052	0.00259691	0.067921	0.10218	-0.338255	-5.50134	-1.45523	0.00853934	0.0230427	-0.479448	-0.205572	-0.321238	0.464686	0.486199	None	None
TGME49_201760-t26_1-p1 | transcript=TGME49_201760-t26_1 | gene=TGME49_201760 | organism=Toxoplasma_gondii_ME49 | gene_product=hypothetical protein | transcript_product=hypothetical protein | location=TGME49_chrVIIa:3816891-3819442(+) | protein_length=336 |	196159890	1.7158e+08	2.2941e+08	2.4173e+08	2.4555e+08	1.6884e+08	TGME49_201760-t26_1-p1 | transcript=TGME49_201760-t26_1 | gene=TGME49_201760 | organism=Toxoplasma_gondii_ME49 | gene_product=hypothetical protein | transcript_product=hypothetical protein | location=TGME49_chrVIIa:3816891-3819442(+) | protein_length=336 |	S(1)AGQHCMLNASGGSER	1	2	8751600	7429300	8481200	5961000	5977900	625371	0.0446146	0.0432994	0.0369696	0.0246597	0.024345	0.00370393	-0.271147	-0.812077	-0.512413	0.297735	0.392503	-0.873754	-3.54537	-1.64779	0.130278	0.269144	None	None
TGME49_201760-t26_1-p1 | transcript=TGME49_201760-t26_1 | gene=TGME49_201760 | organism=Toxoplasma_gondii_ME49 | gene_product=hypothetical protein | transcript_product=hypothetical protein | location=TGME49_chrVIIa:3816891-3819442(+) | protein_length=336 |	196159890	1.7158e+08	2.2941e+08	2.4173e+08	2.4555e+08	1.6884e+08	TGME49_201760-t26_1-p1 | transcript=TGME49_201760-t26_1 | gene=TGME49_201760 | organism=Toxoplasma_gondii_ME49 | gene_product=hypothetical protein | transcript_product=hypothetical protein | location=TGME49_chrVIIa:3816891-3819442(+) | protein_length=336 |	NPS(1)GSSSVQGTTGVDAR	3	2	21322000	17458000	52999000	21741000	14692000	25720000	0.108697	0.101749	0.231023	0.0899392	0.0598331	0.152334	1.08769	-0.177978	0.608935	0.1328	0.284091	-0.861242	0.582202	0.0117502	0.324012	0.414804	None	None
TGME49_201760-t26_1-p1 | transcript=TGME49_201760-t26_1 | gene=TGME49_201760 | organism=Toxoplasma_gondii_ME49 | gene_product=hypothetical protein | transcript_product=hypothetical protein | location=TGME49_chrVIIa:3816891-3819442(+) | protein_length=336 |	196159890	1.7158e+08	2.2941e+08	2.4173e+08	2.4555e+08	1.6884e+08	TGME49_201760-t26_1-p1 | transcript=TGME49_201760-t26_1 | gene=TGME49_201760 | organism=Toxoplasma_gondii_ME49 | gene_product=hypothetical protein | transcript_product=hypothetical protein | location=TGME49_chrVIIa:3816891-3819442(+) | protein_length=336 |	KES(1)DPQPTVSWAAVPCQ	3	2	284290000	250920000	51179000	142730000	116800000	116200000	1.44928	1.46241	0.22309	0.590452	0.475667	0.688226	-2.69961	-1.30845	-1.83956	0.0484764	0.161588	-1.6073	-1.08739	-1.32289	0.125664	0.25252	None	None
TGME49_201760-t26_1-p1 | transcript=TGME49_201760-t26_1 | gene=TGME49_201760 | organism=Toxoplasma_gondii_ME49 | gene_product=hypothetical protein | transcript_product=hypothetical protein | location=TGME49_chrVIIa:3816891-3819442(+) | protein_length=336 |	196159890	1.7158e+08	2.2941e+08	2.4173e+08	2.4555e+08	1.6884e+08	TGME49_201760-t26_1-p1 | transcript=TGME49_201760-t26_1 | gene=TGME49_201760 | organism=Toxoplasma_gondii_ME49 | gene_product=hypothetical protein | transcript_product=hypothetical protein | location=TGME49_chrVIIa:3816891-3819442(+) | protein_length=336 |	S(0.001)LT(0.999)PRPAYERPPAGVPSSSGR	3	4	16116000	7035700	7676900	541286	560771	3932600	0.0821575	0.0410054	0.0334637	0.00223922	0.00228374	0.0232919	-1.29568	-4.19205	-1.7862	0.0144647	0.0421471	-5.16573	-0.815847	-2.26726	0.0406572	0.112974	DOWN	None
TGME49_201760-t26_1-p1 | transcript=TGME49_201760-t26_1 | gene=TGME49_201760 | organism=Toxoplasma_gondii_ME49 | gene_product=hypothetical protein | transcript_product=hypothetical protein | location=TGME49_chrVIIa:3816891-3819442(+) | protein_length=336 |	196159890	1.7158e+08	2.2941e+08	2.4173e+08	2.4555e+08	1.6884e+08	TGME49_201760-t26_1-p1 | transcript=TGME49_201760-t26_1 | gene=TGME49_201760 | organism=Toxoplasma_gondii_ME49 | gene_product=hypothetical protein | transcript_product=hypothetical protein | location=TGME49_chrVIIa:3816891-3819442(+) | protein_length=336 |	LPGVPPYANDPIS(0.035)HHGGS(0.965)QEQR	18	3	64446000	93719000	43881000	38970000	31160000	13732000	0.328538	0.546212	0.191278	0.161213	0.126899	0.0813314	-0.780379	-1.76047	-1.31127	0.0934953	0.216448	-1.37235	-2.7475	-2.07064	0.0187879	0.0560004	None	DOWN
TGME49_201760-t26_1-p1 | transcript=TGME49_201760-t26_1 | gene=TGME49_201760 | organism=Toxoplasma_gondii_ME49 | gene_product=hypothetical protein | transcript_product=hypothetical protein | location=TGME49_chrVIIa:3816891-3819442(+) | protein_length=336 |	196159890	1.7158e+08	2.2941e+08	2.4173e+08	2.4555e+08	1.6884e+08	TGME49_201760-t26_1-p1 | transcript=TGME49_201760-t26_1 | gene=TGME49_201760 | organism=Toxoplasma_gondii_ME49 | gene_product=hypothetical protein | transcript_product=hypothetical protein | location=TGME49_chrVIIa:3816891-3819442(+) | protein_length=336 |	SAGQHCMLNAS(0.053)GGS(0.946)ER	14	3	5777700	6397900	3875500	4348200	1874900	625371	0.029454	0.0372882	0.0168933	0.0179878	0.00763552	0.00370393	-0.80185	-1.05151	-0.935976	0.335932	0.464653	-1.94694	-3.32977	-2.55615	0.0274046	0.0825059	None	DOWN
TGME49_201760-t26_1-p1 | transcript=TGME49_201760-t26_1 | gene=TGME49_201760 | organism=Toxoplasma_gondii_ME49 | gene_product=hypothetical protein | transcript_product=hypothetical protein | location=TGME49_chrVIIa:3816891-3819442(+) | protein_length=336 |	196159890	1.7158e+08	2.2941e+08	2.4173e+08	2.4555e+08	1.6884e+08	TGME49_201760-t26_1-p1 | transcript=TGME49_201760-t26_1 | gene=TGME49_201760 | organism=Toxoplasma_gondii_ME49 | gene_product=hypothetical protein | transcript_product=hypothetical protein | location=TGME49_chrVIIa:3816891-3819442(+) | protein_length=336 |	NPS(1)GS(0.008)S(0.108)S(0.884)VQGTTGVDAR	7	2	21322000	17458000	12497000	13495000	560771	11709000	0.108697	0.101749	0.0544745	0.0558267	0.00228374	0.0693497	-0.996601	-0.865928	-0.931943	0.23772	0.412495	-5.56956	-0.553012	-1.5546	0.101341	0.205653	None	None
TGME49_201760-t26_1-p1 | transcript=TGME49_201760-t26_1 | gene=TGME49_201760 | organism=Toxoplasma_gondii_ME49 | gene_product=hypothetical protein | transcript_product=hypothetical protein | location=TGME49_chrVIIa:3816891-3819442(+) | protein_length=336 |	196159890	1.7158e+08	2.2941e+08	2.4173e+08	2.4555e+08	1.6884e+08	TGME49_201760-t26_1-p1 | transcript=TGME49_201760-t26_1 | gene=TGME49_201760 | organism=Toxoplasma_gondii_ME49 | gene_product=hypothetical protein | transcript_product=hypothetical protein | location=TGME49_chrVIIa:3816891-3819442(+) | protein_length=336 |	NPSGSS(0.66)S(0.34)VQGTTGVDAR	6	2	644181	568152	512848	541286	7760300	625371	0.00328396	0.0033113	0.00223551	0.00223922	0.0316038	0.00370393	-0.553922	-0.56348	-0.558713	0.215055	0.396041	3.26454	0.161419	2.41863	0.0206362	0.0667921	None	None
TGME49_201760-t26_1-p1 | transcript=TGME49_201760-t26_1 | gene=TGME49_201760 | organism=Toxoplasma_gondii_ME49 | gene_product=hypothetical protein | transcript_product=hypothetical protein | location=TGME49_chrVIIa:3816891-3819442(+) | protein_length=336 |	196159890	1.7158e+08	2.2941e+08	2.4173e+08	2.4555e+08	1.6884e+08	TGME49_201760-t26_1-p1 | transcript=TGME49_201760-t26_1 | gene=TGME49_201760 | organism=Toxoplasma_gondii_ME49 | gene_product=hypothetical protein | transcript_product=hypothetical protein | location=TGME49_chrVIIa:3816891-3819442(+) | protein_length=336 |	SAGQHCMLNAS(0.5)GGS(0.5)ER	11	2	644181	568152	512848	541286	1874900	625371	0.00328396	0.0033113	0.00223551	0.00223922	0.00763552	0.00370393	-0.553922	-0.56348	-0.558713	0.215055	0.396041	1.21599	0.161419	0.780898	0.154038	0.291074	None	None
TGME49_201760-t26_1-p1 | transcript=TGME49_201760-t26_1 | gene=TGME49_201760 | organism=Toxoplasma_gondii_ME49 | gene_product=hypothetical protein | transcript_product=hypothetical protein | location=TGME49_chrVIIa:3816891-3819442(+) | protein_length=336 |	196159890	1.7158e+08	2.2941e+08	2.4173e+08	2.4555e+08	1.6884e+08	TGME49_201760-t26_1-p1 | transcript=TGME49_201760-t26_1 | gene=TGME49_201760 | organism=Toxoplasma_gondii_ME49 | gene_product=hypothetical protein | transcript_product=hypothetical protein | location=TGME49_chrVIIa:3816891-3819442(+) | protein_length=336 |	NPS(0.45)GS(0.489)S(0.489)S(0.489)VQGT(0.073)T(0.01)GVDAR	5	2	644181	568152	512848	541286	560771	625371	0.00328396	0.0033113	0.00223551	0.00223922	0.00228374	0.00370393	-0.553922	-0.56348	-0.558713	0.215055	0.396041	-0.52304	0.161419	-0.139205	0.482722	0.495589	None	None
TGME49_201760-t26_1-p1 | transcript=TGME49_201760-t26_1 | gene=TGME49_201760 | organism=Toxoplasma_gondii_ME49 | gene_product=hypothetical protein | transcript_product=hypothetical protein | location=TGME49_chrVIIa:3816891-3819442(+) | protein_length=336 |	196159890	1.7158e+08	2.2941e+08	2.4173e+08	2.4555e+08	1.6884e+08	TGME49_201760-t26_1-p1 | transcript=TGME49_201760-t26_1 | gene=TGME49_201760 | organism=Toxoplasma_gondii_ME49 | gene_product=hypothetical protein | transcript_product=hypothetical protein | location=TGME49_chrVIIa:3816891-3819442(+) | protein_length=336 |	LPGVPPY(0.038)ANDPIS(0.481)HHGGS(0.481)QEQR	13	3	644181	568152	512848	541286	560771	625371	0.00328396	0.0033113	0.00223551	0.00223922	0.00228374	0.00370393	-0.553922	-0.56348	-0.558713	0.215055	0.396041	-0.52304	0.161419	-0.139205	0.482722	0.495589	None	None
TGME49_201770-t26_1-p1 | transcript=TGME49_201770-t26_1 | gene=TGME49_201770 | organism=Toxoplasma_gondii_ME49 | gene_product=cullin 3, putative | transcript_product=cullin 3, putative | location=TGME49_chrVIIa:3803339-3814224(+) | protein_length=929 | seq	4.0264e+08	4.8945e+08	3.3124e+08	3.6849e+08	3.2361e+08	6.0347e+08	TGME49_201770-t26_1-p1 | transcript=TGME49_201770-t26_1 | gene=TGME49_201770 | organism=Toxoplasma_gondii_ME49 | gene_product=cullin 3, putative | transcript_product=cullin 3, putative | location=TGME49_chrVIIa:3803339-3814224(+) | protein_length=929 | seq	AGT(0.016)FAS(0.612)AS(0.116)GS(0.116)FS(0.116)AS(0.025)ALHQPVDDTVR	6	3	644181	568152	512848	541286	11472000	625371	0.00159989	0.0011608	0.00154827	0.00146893	0.0354501	0.00103629	-0.0471885	0.338497	0.127786	0.30448	0.391508	4.46527	-0.162912	3.71924	0.00122353	0.00833378	None	None
TGME49_201770-t26_1-p1 | transcript=TGME49_201770-t26_1 | gene=TGME49_201770 | organism=Toxoplasma_gondii_ME49 | gene_product=cullin 3, putative | transcript_product=cullin 3, putative | location=TGME49_chrVIIa:3803339-3814224(+) | protein_length=929 | seq	4.0264e+08	4.8945e+08	3.3124e+08	3.6849e+08	3.2361e+08	6.0347e+08	TGME49_201770-t26_1-p1 | transcript=TGME49_201770-t26_1 | gene=TGME49_201770 | organism=Toxoplasma_gondii_ME49 | gene_product=cullin 3, putative | transcript_product=cullin 3, putative | location=TGME49_chrVIIa:3803339-3814224(+) | protein_length=929 | seq	AGT(0.002)FAS(0.028)AS(0.035)GS(0.492)FS(0.221)AS(0.221)ALHQPVDDTVR	10	3	644181	568152	512848	541286	560771	625371	0.00159989	0.0011608	0.00154827	0.00146893	0.00173286	0.00103629	-0.0471885	0.338497	0.127786	0.30448	0.391508	0.114823	-0.162912	0.00440034	0.498241	0.499266	None	None
TGME49_201770-t26_1-p1 | transcript=TGME49_201770-t26_1 | gene=TGME49_201770 | organism=Toxoplasma_gondii_ME49 | gene_product=cullin 3, putative | transcript_product=cullin 3, putative | location=TGME49_chrVIIa:3803339-3814224(+) | protein_length=929 | seq	4.0264e+08	4.8945e+08	3.3124e+08	3.6849e+08	3.2361e+08	6.0347e+08	TGME49_201770-t26_1-p1 | transcript=TGME49_201770-t26_1 | gene=TGME49_201770 | organism=Toxoplasma_gondii_ME49 | gene_product=cullin 3, putative | transcript_product=cullin 3, putative | location=TGME49_chrVIIa:3803339-3814224(+) | protein_length=929 | seq	AGT(0.001)FAS(0.087)AS(0.397)GS(0.397)FS(0.093)AS(0.023)ALHQPVDDTVR	8	3	644181	568152	512848	541286	560771	625371	0.00159989	0.0011608	0.00154827	0.00146893	0.00173286	0.00103629	-0.0471885	0.338497	0.127786	0.30448	0.391508	0.114823	-0.162912	0.00440034	0.498241	0.499266	None	None
TGME49_201770-t26_1-p1 | transcript=TGME49_201770-t26_1 | gene=TGME49_201770 | organism=Toxoplasma_gondii_ME49 | gene_product=cullin 3, putative | transcript_product=cullin 3, putative | location=TGME49_chrVIIa:3803339-3814224(+) | protein_length=929 | seq	4.0264e+08	4.8945e+08	3.3124e+08	3.6849e+08	3.2361e+08	6.0347e+08	TGME49_201770-t26_1-p1 | transcript=TGME49_201770-t26_1 | gene=TGME49_201770 | organism=Toxoplasma_gondii_ME49 | gene_product=cullin 3, putative | transcript_product=cullin 3, putative | location=TGME49_chrVIIa:3803339-3814224(+) | protein_length=929 | seq	AGT(0.03)FAS(0.041)AS(0.269)GS(0.308)FS(0.308)AS(0.043)ALHQPVDDTVR	12	3	644181	568152	512848	541286	560771	625371	0.00159989	0.0011608	0.00154827	0.00146893	0.00173286	0.00103629	-0.0471885	0.338497	0.127786	0.30448	0.391508	0.114823	-0.162912	0.00440034	0.498241	0.499266	None	None
TGME49_201770-t26_1-p1 | transcript=TGME49_201770-t26_1 | gene=TGME49_201770 | organism=Toxoplasma_gondii_ME49 | gene_product=cullin 3, putative | transcript_product=cullin 3, putative | location=TGME49_chrVIIa:3803339-3814224(+) | protein_length=929 | seq	4.0264e+08	4.8945e+08	3.3124e+08	3.6849e+08	3.2361e+08	6.0347e+08	TGME49_201770-t26_1-p1 | transcript=TGME49_201770-t26_1 | gene=TGME49_201770 | organism=Toxoplasma_gondii_ME49 | gene_product=cullin 3, putative | transcript_product=cullin 3, putative | location=TGME49_chrVIIa:3803339-3814224(+) | protein_length=929 | seq	AGT(0.003)FAS(0.096)AS(0.217)GS(0.217)FS(0.217)AS(0.249)ALHQPVDDTVR	14	3	644181	568152	512848	541286	560771	625371	0.00159989	0.0011608	0.00154827	0.00146893	0.00173286	0.00103629	-0.0471885	0.338497	0.127786	0.30448	0.391508	0.114823	-0.162912	0.00440034	0.498241	0.499266	None	None
TGME49_201780-t26_1-p1 | transcript=TGME49_201780-t26_1 | gene=TGME49_201780 | organism=Toxoplasma_gondii_ME49 | gene_product=microneme protein MIC2 | transcript_product=microneme protein MIC2 | location=TGME49_chrVIIa:3794121-3797385(-) | protein_length=7	13045013522	12092015849	15488999458	16479014188	16855003616	16315991697	TGME49_201780-t26_1-p1 | transcript=TGME49_201780-t26_1 | gene=TGME49_201780 | organism=Toxoplasma_gondii_ME49 | gene_product=microneme protein MIC2 | transcript_product=microneme protein MIC2 | location=TGME49_chrVIIa:3794121-3797385(-) | protein_length=7	VVMEEEKETLVPVDDDS(1)DMWME	17	2	111010000	136440000	57899000	34053000	73300000	40090000	0.00850977	0.0112835	0.00373807	0.00206645	0.00434886	0.0024571	-1.18587	-2.44646	-1.7682	0.115889	0.241793	-0.96764	-2.1968	-1.53869	0.158283	0.285414	None	None
TGME49_201780-t26_1-p1 | transcript=TGME49_201780-t26_1 | gene=TGME49_201780 | organism=Toxoplasma_gondii_ME49 | gene_product=microneme protein MIC2 | transcript_product=microneme protein MIC2 | location=TGME49_chrVIIa:3794121-3797385(-) | protein_length=7	13045013522	12092015849	15488999458	16479014188	16855003616	16315991697	TGME49_201780-t26_1-p1 | transcript=TGME49_201780-t26_1 | gene=TGME49_201780 | organism=Toxoplasma_gondii_ME49 | gene_product=microneme protein MIC2 | transcript_product=microneme protein MIC2 | location=TGME49_chrVIIa:3794121-3797385(-) | protein_length=7	VVMEEEKET(0.995)LVPVDDDS(0.005)DMWME	9	2	7461200	8923200	512848	541286	560771	625371	0.000571958	0.000737941	3.31104e-05	3.2847e-05	3.32703e-05	3.83287e-05	-3.94036	-4.31561	-4.13949	1.52458e-218	1.9413e-217	-3.90706	-4.09352	-4.00903	9.35656e-124	1.91077e-122	DOWN	DOWN
TGME49_201790-t26_1-p1 | transcript=TGME49_201790-t26_1 | gene=TGME49_201790 | organism=Toxoplasma_gondii_ME49 | gene_product=FHA domain-containing protein | transcript_product=FHA domain-containing protein | location=TGME49_chrVIIa:3783852-3789193(-) | pr	7.3226e+07	9.6494e+07	7.8896e+07	8.8764e+07	7.8655e+07	1.1116e+08	TGME49_201790-t26_1-p1 | transcript=TGME49_201790-t26_1 | gene=TGME49_201790 | organism=Toxoplasma_gondii_ME49 | gene_product=FHA domain-containing protein | transcript_product=FHA domain-containing protein | location=TGME49_chrVIIa:3783852-3789193(-) | pr	RGIVEFS(1)PK	7	2	17640000	17316000	16162000	17749000	14909000	14363000	0.240898	0.179452	0.204852	0.199957	0.189549	0.12921	-0.233836	0.156093	-0.0543464	0.338184	0.486222	-0.34584	-0.473859	-0.39911	0.498133	0.499856	None	None
TGME49_201790-t26_1-p1 | transcript=TGME49_201790-t26_1 | gene=TGME49_201790 | organism=Toxoplasma_gondii_ME49 | gene_product=FHA domain-containing protein | transcript_product=FHA domain-containing protein | location=TGME49_chrVIIa:3783852-3789193(-) | pr	7.3226e+07	9.6494e+07	7.8896e+07	8.8764e+07	7.8655e+07	1.1116e+08	TGME49_201790-t26_1-p1 | transcript=TGME49_201790-t26_1 | gene=TGME49_201790 | organism=Toxoplasma_gondii_ME49 | gene_product=FHA domain-containing protein | transcript_product=FHA domain-containing protein | location=TGME49_chrVIIa:3783852-3789193(-) | pr	GIVEFS(1)PKS(1)LDK	9	2	644181	568152	512848	541286	560771	625371	0.00879716	0.00588796	0.0065003	0.00609803	0.00712951	0.00562587	-0.436274	0.0505393	-0.220978	0.486593	0.492386	-0.303036	-0.0656316	-0.203094	0.444606	0.473669	None	None
TGME49_201790-t26_1-p1 | transcript=TGME49_201790-t26_1 | gene=TGME49_201790 | organism=Toxoplasma_gondii_ME49 | gene_product=FHA domain-containing protein | transcript_product=FHA domain-containing protein | location=TGME49_chrVIIa:3783852-3789193(-) | pr	7.3226e+07	9.6494e+07	7.8896e+07	8.8764e+07	7.8655e+07	1.1116e+08	TGME49_201790-t26_1-p1 | transcript=TGME49_201790-t26_1 | gene=TGME49_201790 | organism=Toxoplasma_gondii_ME49 | gene_product=FHA domain-containing protein | transcript_product=FHA domain-containing protein | location=TGME49_chrVIIa:3783852-3789193(-) | pr	EVGEAS(0.007)FS(0.993)AGEAALR	8	2	644181	568152	12690000	10175000	12730000	10417000	0.00879716	0.00588796	0.160845	0.11463	0.161846	0.0937118	4.1918	4.28204	4.22867	2.28928e-13	1.55671e-12	4.20063	3.9912	4.12026	2.9348e-07	2.73323e-06	UP	UP
TGME49_201790-t26_1-p1 | transcript=TGME49_201790-t26_1 | gene=TGME49_201790 | organism=Toxoplasma_gondii_ME49 | gene_product=FHA domain-containing protein | transcript_product=FHA domain-containing protein | location=TGME49_chrVIIa:3783852-3789193(-) | pr	7.3226e+07	9.6494e+07	7.8896e+07	8.8764e+07	7.8655e+07	1.1116e+08	TGME49_201790-t26_1-p1 | transcript=TGME49_201790-t26_1 | gene=TGME49_201790 | organism=Toxoplasma_gondii_ME49 | gene_product=FHA domain-containing protein | transcript_product=FHA domain-containing protein | location=TGME49_chrVIIa:3783852-3789193(-) | pr	SSFGETPGS(0.001)CEPPS(0.046)S(0.046)RES(0.389)QS(0.516)RDEDAFNAK	20	3	47805000	568152	512848	541286	560771	625371	0.652842	0.00588796	0.0065003	0.00609803	0.00712951	0.00562587	-6.64911	0.0505393	-5.70739	6.22373e-11	7.51293e-10	-6.51575	-0.0656316	-5.68936	2.58063e-09	3.7386e-08	None	None
TGME49_201790-t26_1-p1 | transcript=TGME49_201790-t26_1 | gene=TGME49_201790 | organism=Toxoplasma_gondii_ME49 | gene_product=FHA domain-containing protein | transcript_product=FHA domain-containing protein | location=TGME49_chrVIIa:3783852-3789193(-) | pr	7.3226e+07	9.6494e+07	7.8896e+07	8.8764e+07	7.8655e+07	1.1116e+08	TGME49_201790-t26_1-p1 | transcript=TGME49_201790-t26_1 | gene=TGME49_201790 | organism=Toxoplasma_gondii_ME49 | gene_product=FHA domain-containing protein | transcript_product=FHA domain-containing protein | location=TGME49_chrVIIa:3783852-3789193(-) | pr	SSFGETPGS(0.002)CEPPS(0.11)S(0.398)RES(0.398)QS(0.092)RDEDAFNAK	15	3	644181	568152	512848	541286	560771	625371	0.00879716	0.00588796	0.0065003	0.00609803	0.00712951	0.00562587	-0.436274	0.0505393	-0.220978	0.486593	0.492386	-0.303036	-0.0656316	-0.203094	0.444606	0.473669	None	None
TGME49_201790-t26_1-p1 | transcript=TGME49_201790-t26_1 | gene=TGME49_201790 | organism=Toxoplasma_gondii_ME49 | gene_product=FHA domain-containing protein | transcript_product=FHA domain-containing protein | location=TGME49_chrVIIa:3783852-3789193(-) | pr	7.3226e+07	9.6494e+07	7.8896e+07	8.8764e+07	7.8655e+07	1.1116e+08	TGME49_201790-t26_1-p1 | transcript=TGME49_201790-t26_1 | gene=TGME49_201790 | organism=Toxoplasma_gondii_ME49 | gene_product=FHA domain-containing protein | transcript_product=FHA domain-containing protein | location=TGME49_chrVIIa:3783852-3789193(-) | pr	SSFGETPGS(0.002)CEPPS(0.11)S(0.398)RES(0.398)QS(0.092)RDEDAFNAK	18	3	644181	568152	512848	541286	560771	625371	0.00879716	0.00588796	0.0065003	0.00609803	0.00712951	0.00562587	-0.436274	0.0505393	-0.220978	0.486593	0.492386	-0.303036	-0.0656316	-0.203094	0.444606	0.473669	None	None
TGME49_201790-t26_1-p1 | transcript=TGME49_201790-t26_1 | gene=TGME49_201790 | organism=Toxoplasma_gondii_ME49 | gene_product=FHA domain-containing protein | transcript_product=FHA domain-containing protein | location=TGME49_chrVIIa:3783852-3789193(-) | pr	7.3226e+07	9.6494e+07	7.8896e+07	8.8764e+07	7.8655e+07	1.1116e+08	TGME49_201790-t26_1-p1 | transcript=TGME49_201790-t26_1 | gene=TGME49_201790 | organism=Toxoplasma_gondii_ME49 | gene_product=FHA domain-containing protein | transcript_product=FHA domain-containing protein | location=TGME49_chrVIIa:3783852-3789193(-) | pr	SSFGETPGS(0.004)CEPPS(0.249)S(0.249)RES(0.249)QS(0.249)RDEDAFNAK	14	4	644181	568152	512848	541286	560771	625371	0.00879716	0.00588796	0.0065003	0.00609803	0.00712951	0.00562587	-0.436274	0.0505393	-0.220978	0.486593	0.492386	-0.303036	-0.0656316	-0.203094	0.444606	0.473669	None	None
TGME49_202170-t26_1-p1 | transcript=TGME49_202170-t26_1 | gene=TGME49_202170 | organism=Toxoplasma_gondii_ME49 | gene_product=hypothetical protein | transcript_product=hypothetical protein | location=TGME49_chrVIIa:3559210-3567094(-) | protein_length=863 |	1.6571e+08	182969891	2.097e+08	1.619e+08	1.5963e+08	1.7686e+08	TGME49_202170-t26_1-p1 | transcript=TGME49_202170-t26_1 | gene=TGME49_202170 | organism=Toxoplasma_gondii_ME49 | gene_product=hypothetical protein | transcript_product=hypothetical protein | location=TGME49_chrVIIa:3559210-3567094(-) | protein_length=863 |	GT(0.002)ET(0.002)LS(0.04)S(0.145)S(0.45)PS(0.224)PS(0.062)S(0.022)S(0.022)FS(0.015)S(0.015)R	8	2	644181	568152	512848	541286	560771	625371	0.0038874	0.00310517	0.00244563	0.00334334	0.00351295	0.00353597	-0.667633	0.10647	-0.272138	0.443243	0.493114	-0.145919	0.187139	0.0115609	0.419474	0.482694	None	None
TGME49_202200-t26_1-p1 | transcript=TGME49_202200-t26_1 | gene=TGME49_202200 | organism=Toxoplasma_gondii_ME49 | gene_product=hypothetical protein | transcript_product=hypothetical protein | location=TGME49_chrVIIa:3522799-3526928(-) | protein_length=793 |	2988898704	3064398171	3324700154	3253699567	2960700002	2878298906	TGME49_202200-t26_1-p1 | transcript=TGME49_202200-t26_1 | gene=TGME49_202200 | organism=Toxoplasma_gondii_ME49 | gene_product=hypothetical protein | transcript_product=hypothetical protein | location=TGME49_chrVIIa:3522799-3526928(-) | protein_length=793 |	QPS(1)VASTTASEAGLEDVDAIR	3	2	30224000	38652000	19064000	34076000	13609000	13879000	0.0101121	0.0126132	0.00573405	0.010473	0.00459655	0.00482195	-0.817971	-0.268161	-0.487453	0.375138	0.430188	-1.13657	-1.38629	-1.2698	0.220099	0.354627	None	None
TGME49_202230-t26_1-p1 | transcript=TGME49_202230-t26_1 | gene=TGME49_202230 | organism=Toxoplasma_gondii_ME49 | gene_product=histone deacetylase HDAC5 | transcript_product=histone deacetylase HDAC5 | location=TGME49_chrVIIa:3498927-3508121(+) | protein_le	1.8433e+08	1.5421e+08	1.5847e+08	1.8525e+08	150530005	1.9039e+08	TGME49_202230-t26_1-p1 | transcript=TGME49_202230-t26_1 | gene=TGME49_202230 | organism=Toxoplasma_gondii_ME49 | gene_product=histone deacetylase HDAC5 | transcript_product=histone deacetylase HDAC5 | location=TGME49_chrVIIa:3498927-3508121(+) | protein_le	S(0.984)PT(0.016)NAFASSASAPSAQR	1	2	644181	568152	3994500	6373500	4838300	3128800	0.00349471	0.00368428	0.0252067	0.0344048	0.0321418	0.0164336	2.84898	3.22161	3.05217	0.0285807	0.112329	3.19929	2.15562	2.75659	0.0107872	0.0415797	None	UP
TGME49_202230-t26_1-p1 | transcript=TGME49_202230-t26_1 | gene=TGME49_202230 | organism=Toxoplasma_gondii_ME49 | gene_product=histone deacetylase HDAC5 | transcript_product=histone deacetylase HDAC5 | location=TGME49_chrVIIa:3498927-3508121(+) | protein_le	1.8433e+08	1.5421e+08	1.5847e+08	1.8525e+08	150530005	1.9039e+08	TGME49_202230-t26_1-p1 | transcript=TGME49_202230-t26_1 | gene=TGME49_202230 | organism=Toxoplasma_gondii_ME49 | gene_product=histone deacetylase HDAC5 | transcript_product=histone deacetylase HDAC5 | location=TGME49_chrVIIa:3498927-3508121(+) | protein_le	S(0.422)PT(0.578)NAFASSASAPSAQR	3	2	644181	568152	512848	541286	560771	11527000	0.00349471	0.00368428	0.00323625	0.00292192	0.00372531	0.0605441	-0.110707	-0.334013	-0.220986	0.483261	0.491994	0.0920542	4.03662	3.16042	0.00101884	0.00571835	None	None
TGME49_202230-t26_1-p1 | transcript=TGME49_202230-t26_1 | gene=TGME49_202230 | organism=Toxoplasma_gondii_ME49 | gene_product=histone deacetylase HDAC5 | transcript_product=histone deacetylase HDAC5 | location=TGME49_chrVIIa:3498927-3508121(+) | protein_le	1.8433e+08	1.5421e+08	1.5847e+08	1.8525e+08	150530005	1.9039e+08	TGME49_202230-t26_1-p1 | transcript=TGME49_202230-t26_1 | gene=TGME49_202230 | organism=Toxoplasma_gondii_ME49 | gene_product=histone deacetylase HDAC5 | transcript_product=histone deacetylase HDAC5 | location=TGME49_chrVIIa:3498927-3508121(+) | protein_le	GT(0.333)EHRS(0.333)PT(0.333)NAFASSASAPSAQR	2	3	644181	568152	512848	541286	560771	625371	0.00349471	0.00368428	0.00323625	0.00292192	0.00372531	0.00328468	-0.110707	-0.334013	-0.220986	0.483261	0.491994	0.0920542	-0.165379	-0.0343168	0.438577	0.483382	None	None
TGME49_202240-t26_1-p1 | transcript=TGME49_202240-t26_1 | gene=TGME49_202240 | organism=Toxoplasma_gondii_ME49 | gene_product=RAP domain-containing protein | transcript_product=RAP domain-containing protein | location=TGME49_chrVIIa:3488788-3496259(-) | pr	2.1736e+07	2.2935e+07	4.80291e+07	2.5921e+07	2.0512e+07	1.3913e+07	TGME49_202240-t26_1-p1 | transcript=TGME49_202240-t26_1 | gene=TGME49_202240 | organism=Toxoplasma_gondii_ME49 | gene_product=RAP domain-containing protein | transcript_product=RAP domain-containing protein | location=TGME49_chrVIIa:3488788-3496259(-) | pr	IS(0.227)S(0.227)HS(0.182)VEGGT(0.182)GRS(0.182)VREDR	2	2	644181	568152	512848	541286	560771	625371	0.0296366	0.0247723	0.0106778	0.0208821	0.0273387	0.0449487	-1.47238	-0.24641	-0.785576	0.228973	0.361202	-0.116414	0.859416	0.409834	0.203205	0.342841	None	None
TGME49_202240-t26_1-p1 | transcript=TGME49_202240-t26_1 | gene=TGME49_202240 | organism=Toxoplasma_gondii_ME49 | gene_product=RAP domain-containing protein | transcript_product=RAP domain-containing protein | location=TGME49_chrVIIa:3488788-3496259(-) | pr	2.1736e+07	2.2935e+07	4.80291e+07	2.5921e+07	2.0512e+07	1.3913e+07	TGME49_202240-t26_1-p1 | transcript=TGME49_202240-t26_1 | gene=TGME49_202240 | organism=Toxoplasma_gondii_ME49 | gene_product=RAP domain-containing protein | transcript_product=RAP domain-containing protein | location=TGME49_chrVIIa:3488788-3496259(-) | pr	IS(0.227)S(0.227)HS(0.182)VEGGT(0.182)GRS(0.182)VREDR	3	2	644181	568152	512848	541286	560771	625371	0.0296366	0.0247723	0.0106778	0.0208821	0.0273387	0.0449487	-1.47238	-0.24641	-0.785576	0.228973	0.361202	-0.116414	0.859416	0.409834	0.203205	0.342841	None	None
TGME49_202240-t26_1-p1 | transcript=TGME49_202240-t26_1 | gene=TGME49_202240 | organism=Toxoplasma_gondii_ME49 | gene_product=RAP domain-containing protein | transcript_product=RAP domain-containing protein | location=TGME49_chrVIIa:3488788-3496259(-) | pr	2.1736e+07	2.2935e+07	4.80291e+07	2.5921e+07	2.0512e+07	1.3913e+07	TGME49_202240-t26_1-p1 | transcript=TGME49_202240-t26_1 | gene=TGME49_202240 | organism=Toxoplasma_gondii_ME49 | gene_product=RAP domain-containing protein | transcript_product=RAP domain-containing protein | location=TGME49_chrVIIa:3488788-3496259(-) | pr	IS(0.2)S(0.2)HS(0.2)VEGGT(0.2)GRS(0.2)VREDR	5	3	644181	568152	512848	541286	560771	625371	0.0296366	0.0247723	0.0106778	0.0208821	0.0273387	0.0449487	-1.47238	-0.24641	-0.785576	0.228973	0.361202	-0.116414	0.859416	0.409834	0.203205	0.342841	None	None
TGME49_202240-t26_1-p1 | transcript=TGME49_202240-t26_1 | gene=TGME49_202240 | organism=Toxoplasma_gondii_ME49 | gene_product=RAP domain-containing protein | transcript_product=RAP domain-containing protein | location=TGME49_chrVIIa:3488788-3496259(-) | pr	2.1736e+07	2.2935e+07	4.80291e+07	2.5921e+07	2.0512e+07	1.3913e+07	TGME49_202240-t26_1-p1 | transcript=TGME49_202240-t26_1 | gene=TGME49_202240 | organism=Toxoplasma_gondii_ME49 | gene_product=RAP domain-containing protein | transcript_product=RAP domain-containing protein | location=TGME49_chrVIIa:3488788-3496259(-) | pr	IS(0.2)S(0.2)HS(0.2)VEGGT(0.2)GRS(0.2)VREDR	13	3	644181	568152	512848	541286	560771	625371	0.0296366	0.0247723	0.0106778	0.0208821	0.0273387	0.0449487	-1.47238	-0.24641	-0.785576	0.228973	0.361202	-0.116414	0.859416	0.409834	0.203205	0.342841	None	None
TGME49_202240-t26_1-p1 | transcript=TGME49_202240-t26_1 | gene=TGME49_202240 | organism=Toxoplasma_gondii_ME49 | gene_product=RAP domain-containing protein | transcript_product=RAP domain-containing protein | location=TGME49_chrVIIa:3488788-3496259(-) | pr	2.1736e+07	2.2935e+07	4.80291e+07	2.5921e+07	2.0512e+07	1.3913e+07	TGME49_202240-t26_1-p1 | transcript=TGME49_202240-t26_1 | gene=TGME49_202240 | organism=Toxoplasma_gondii_ME49 | gene_product=RAP domain-containing protein | transcript_product=RAP domain-containing protein | location=TGME49_chrVIIa:3488788-3496259(-) | pr	IS(0.2)S(0.2)HS(0.2)VEGGT(0.2)GRS(0.2)VREDR	10	3	644181	568152	512848	541286	560771	625371	0.0296366	0.0247723	0.0106778	0.0208821	0.0273387	0.0449487	-1.47238	-0.24641	-0.785576	0.228973	0.361202	-0.116414	0.859416	0.409834	0.203205	0.342841	None	None
TGME49_202310-t26_1-p1 | transcript=TGME49_202310-t26_1 | gene=TGME49_202310 | organism=Toxoplasma_gondii_ME49 | gene_product=O-sialoglycoprotein endopeptidase | transcript_product=O-sialoglycoprotein endopeptidase | location=TGME49_chrVIIa:3430094-3432691	2.9579e+08	2.6591e+08	2.039e+08	2.5214e+08	203959883	2.7026e+08	TGME49_202310-t26_1-p1 | transcript=TGME49_202310-t26_1 | gene=TGME49_202310 | organism=Toxoplasma_gondii_ME49 | gene_product=O-sialoglycoprotein endopeptidase | transcript_product=O-sialoglycoprotein endopeptidase | location=TGME49_chrVIIa:3430094-3432691	RS(0.134)S(0.817)FT(0.048)DS(0.001)LK	3	2	644181	12239000	512848	541286	8682900	625371	0.00217783	0.0460269	0.00251519	0.00214677	0.0425716	0.00231396	0.207382	-4.4194	-3.36769	0.0386879	0.126339	4.28566	-4.31096	-0.102899	0.410007	0.466826	None	None
TGME49_202310-t26_1-p1 | transcript=TGME49_202310-t26_1 | gene=TGME49_202310 | organism=Toxoplasma_gondii_ME49 | gene_product=O-sialoglycoprotein endopeptidase | transcript_product=O-sialoglycoprotein endopeptidase | location=TGME49_chrVIIa:3430094-3432691	2.9579e+08	2.6591e+08	2.039e+08	2.5214e+08	203959883	2.7026e+08	TGME49_202310-t26_1-p1 | transcript=TGME49_202310-t26_1 | gene=TGME49_202310 | organism=Toxoplasma_gondii_ME49 | gene_product=O-sialoglycoprotein endopeptidase | transcript_product=O-sialoglycoprotein endopeptidase | location=TGME49_chrVIIa:3430094-3432691	RS(0.132)S(0.381)FT(0.435)DS(0.053)LK	5	2	644181	568152	512848	541286	560771	625371	0.00217783	0.00213663	0.00251519	0.00214677	0.00274942	0.00231396	0.207382	0.00681185	0.111533	0.29306	0.431695	0.335519	0.114756	0.230405	0.37979	0.499266	None	None
TGME49_202360-t26_1-p1 | transcript=TGME49_202360-t26_1 | gene=TGME49_202360 | organism=Toxoplasma_gondii_ME49 | gene_product=methylase, putative | transcript_product=methylase, putative | location=TGME49_chrVIIa:3395318-3402012(+) | protein_length=483 | s	2.6403e+07	2.4176e+07	4.286e+07	1.49005e+07	3.7051e+07	2.47928e+07	TGME49_202360-t26_1-p1 | transcript=TGME49_202360-t26_1 | gene=TGME49_202360 | organism=Toxoplasma_gondii_ME49 | gene_product=methylase, putative | transcript_product=methylase, putative | location=TGME49_chrVIIa:3395318-3402012(+) | protein_length=483 | s	NPLLEES(1)PVES(1)VEPR	7	2	70551000	70806000	63271000	43903000	47317000	58332000	2.67208	2.92877	1.47623	2.94642	1.27708	2.35278	-0.856051	0.00866529	-0.340739	0.36829	0.44721	-1.06512	-0.315928	-0.625733	0.390551	0.460476	None	None
TGME49_202360-t26_1-p1 | transcript=TGME49_202360-t26_1 | gene=TGME49_202360 | organism=Toxoplasma_gondii_ME49 | gene_product=methylase, putative | transcript_product=methylase, putative | location=TGME49_chrVIIa:3395318-3402012(+) | protein_length=483 | s	2.6403e+07	2.4176e+07	4.286e+07	1.49005e+07	3.7051e+07	2.47928e+07	TGME49_202360-t26_1-p1 | transcript=TGME49_202360-t26_1 | gene=TGME49_202360 | organism=Toxoplasma_gondii_ME49 | gene_product=methylase, putative | transcript_product=methylase, putative | location=TGME49_chrVIIa:3395318-3402012(+) | protein_length=483 | s	NPLLEES(1)PVES(1)VEPR	11	2	2492700	2203200	2562300	541286	1962400	625371	0.0944098	0.0911317	0.059783	0.0363267	0.0529648	0.0252239	-0.659161	-1.32681	-0.948923	0.0632714	0.123514	-0.833839	-1.85294	-1.2466	0.175236	0.298219	None	None
TGME49_202360-t26_1-p1 | transcript=TGME49_202360-t26_1 | gene=TGME49_202360 | organism=Toxoplasma_gondii_ME49 | gene_product=methylase, putative | transcript_product=methylase, putative | location=TGME49_chrVIIa:3395318-3402012(+) | protein_length=483 | s	2.6403e+07	2.4176e+07	4.286e+07	1.49005e+07	3.7051e+07	2.47928e+07	TGME49_202360-t26_1-p1 | transcript=TGME49_202360-t26_1 | gene=TGME49_202360 | organism=Toxoplasma_gondii_ME49 | gene_product=methylase, putative | transcript_product=methylase, putative | location=TGME49_chrVIIa:3395318-3402012(+) | protein_length=483 | s	EAS(0.009)APPVS(0.161)EVEET(0.314)EACCS(0.517)GEDCS(1)EKEENDVER	23	3	36879000	568152	512848	8647100	560771	625371	1.39677	0.0235007	0.0119656	0.580324	0.0151351	0.0252239	-6.86653	4.62582	-1.26178	0.0679034	0.169758	-6.52756	0.102069	-5.13677	1.79071e-09	2.09451e-08	None	None
TGME49_202360-t26_1-p1 | transcript=TGME49_202360-t26_1 | gene=TGME49_202360 | organism=Toxoplasma_gondii_ME49 | gene_product=methylase, putative | transcript_product=methylase, putative | location=TGME49_chrVIIa:3395318-3402012(+) | protein_length=483 | s	2.6403e+07	2.4176e+07	4.286e+07	1.49005e+07	3.7051e+07	2.47928e+07	TGME49_202360-t26_1-p1 | transcript=TGME49_202360-t26_1 | gene=TGME49_202360 | organism=Toxoplasma_gondii_ME49 | gene_product=methylase, putative | transcript_product=methylase, putative | location=TGME49_chrVIIa:3395318-3402012(+) | protein_length=483 | s	EAS(0.009)APPVS(0.161)EVEET(0.314)EACCS(0.517)GEDCS(1)EKEENDVER	18	3	36879000	568152	512848	541286	560771	625371	1.39677	0.0235007	0.0119656	0.0363267	0.0151351	0.0252239	-6.86653	0.628234	-4.87797	2.31892e-16	2.61265e-15	-6.52756	0.102069	-5.13677	1.79071e-09	2.09451e-08	None	None
TGME49_202360-t26_1-p1 | transcript=TGME49_202360-t26_1 | gene=TGME49_202360 | organism=Toxoplasma_gondii_ME49 | gene_product=methylase, putative | transcript_product=methylase, putative | location=TGME49_chrVIIa:3395318-3402012(+) | protein_length=483 | s	2.6403e+07	2.4176e+07	4.286e+07	1.49005e+07	3.7051e+07	2.47928e+07	TGME49_202360-t26_1-p1 | transcript=TGME49_202360-t26_1 | gene=TGME49_202360 | organism=Toxoplasma_gondii_ME49 | gene_product=methylase, putative | transcript_product=methylase, putative | location=TGME49_chrVIIa:3395318-3402012(+) | protein_length=483 | s	EAS(0.017)APPVS(0.209)EVEET(0.499)EACCS(0.499)GEDCS(0.775)EKEENDVER	13	3	644181	568152	512848	541286	560771	625371	0.024398	0.0235007	0.0119656	0.0363267	0.0151351	0.0252239	-1.02759	0.628234	0.0118067	0.446537	0.476102	-0.688676	0.102069	-0.247036	0.459645	0.485179	None	None
TGME49_202390-t26_1-p1 | transcript=TGME49_202390-t26_1 | gene=TGME49_202390 | organism=Toxoplasma_gondii_ME49 | gene_product=S15 sporozoite-expressed protein | transcript_product=S15 sporozoite-expressed protein | location=TGME49_chrVIIa:3363161-3365745(-	3559098389	3239899179	3787998277	3602699936	3527800114	3405398276	TGME49_202390-t26_1-p1 | transcript=TGME49_202390-t26_1 | gene=TGME49_202390 | organism=Toxoplasma_gondii_ME49 | gene_product=S15 sporozoite-expressed protein | transcript_product=S15 sporozoite-expressed protein | location=TGME49_chrVIIa:3363161-3365745(-	AT(1)PFLPLDS(1)GLR	9	2	1160500000	1115800000	705780000	375860000	214570000	1405600000	0.326066	0.344393	0.18632	0.104327	0.0608226	0.412756	-0.807365	-1.7229	-1.20585	0.164472	0.358465	-2.42238	0.261229	-0.501535	0.451043	0.485278	None	None
TGME49_202390-t26_1-p1 | transcript=TGME49_202390-t26_1 | gene=TGME49_202390 | organism=Toxoplasma_gondii_ME49 | gene_product=S15 sporozoite-expressed protein | transcript_product=S15 sporozoite-expressed protein | location=TGME49_chrVIIa:3363161-3365745(-	3559098389	3239899179	3787998277	3602699936	3527800114	3405398276	TGME49_202390-t26_1-p1 | transcript=TGME49_202390-t26_1 | gene=TGME49_202390 | organism=Toxoplasma_gondii_ME49 | gene_product=S15 sporozoite-expressed protein | transcript_product=S15 sporozoite-expressed protein | location=TGME49_chrVIIa:3363161-3365745(-	EEPAAEASAAPGVAPAAPEEEPIVDAGAAPAS(1)PK	32	3	365110000	227380000	369900000	134170000	111050000	100960000	0.102585	0.0701812	0.0976505	0.0372415	0.0314785	0.029647	-0.0711166	-0.914092	-0.356995	0.462074	0.498615	-1.70421	-1.24305	-1.49881	0.157582	0.29711	None	None
TGME49_202390-t26_1-p1 | transcript=TGME49_202390-t26_1 | gene=TGME49_202390 | organism=Toxoplasma_gondii_ME49 | gene_product=S15 sporozoite-expressed protein | transcript_product=S15 sporozoite-expressed protein | location=TGME49_chrVIIa:3363161-3365745(-	3559098389	3239899179	3787998277	3602699936	3527800114	3405398276	TGME49_202390-t26_1-p1 | transcript=TGME49_202390-t26_1 | gene=TGME49_202390 | organism=Toxoplasma_gondii_ME49 | gene_product=S15 sporozoite-expressed protein | transcript_product=S15 sporozoite-expressed protein | location=TGME49_chrVIIa:3363161-3365745(-	AT(1)PFLPLDS(1)GLR	2	2	644181	568152	512848	541286	5374900	51428000	0.000180996	0.000175361	0.000135388	0.000150244	0.00152358	0.0151019	-0.407283	-0.217081	-0.310516	0.170682	0.30868	3.03748	6.38658	5.50331	8.28495e-10	9.22215e-08	None	UP
TGME49_202390-t26_1-p1 | transcript=TGME49_202390-t26_1 | gene=TGME49_202390 | organism=Toxoplasma_gondii_ME49 | gene_product=S15 sporozoite-expressed protein | transcript_product=S15 sporozoite-expressed protein | location=TGME49_chrVIIa:3363161-3365745(-	3559098389	3239899179	3787998277	3602699936	3527800114	3405398276	TGME49_202390-t26_1-p1 | transcript=TGME49_202390-t26_1 | gene=TGME49_202390 | organism=Toxoplasma_gondii_ME49 | gene_product=S15 sporozoite-expressed protein | transcript_product=S15 sporozoite-expressed protein | location=TGME49_chrVIIa:3363161-3365745(-	LT(0.013)S(0.958)FS(0.029)DGR	3	2	644181	568152	3180100	541286	560771	625371	0.000180996	0.000175361	0.00083952	0.000150244	0.000158958	0.000183641	2.18629	-0.217081	1.45117	0	0	-0.181732	0.0646853	-0.0551582	0.33357	0.462914	None	None
TGME49_202460-t26_1-p1 | transcript=TGME49_202460-t26_1 | gene=TGME49_202460 | organism=Toxoplasma_gondii_ME49 | gene_product=diacylglycerol kinase accessory domain (presumed) domain-containing protein | transcript_product=diacylglycerol kinase accessory d	1073300430	6.3833e+08	8.5297e+08	9.2517e+08	9.5768e+08	7.6879e+08	TGME49_202460-t26_1-p1 | transcript=TGME49_202460-t26_1 | gene=TGME49_202460 | organism=Toxoplasma_gondii_ME49 | gene_product=diacylglycerol kinase accessory domain (presumed) domain-containing protein | transcript_product=diacylglycerol kinase accessory d	AATEVAFS(1)R	8	2	131760000	180160000	104710000	56553000	72503000	55677000	0.122762	0.282236	0.122759	0.0611272	0.0757069	0.0724216	-2.55745e-05	-2.20694	-1.13906	0.185217	0.374844	-0.697324	-1.96234	-1.451	0.123128	0.235555	None	None
TGME49_202460-t26_1-p1 | transcript=TGME49_202460-t26_1 | gene=TGME49_202460 | organism=Toxoplasma_gondii_ME49 | gene_product=diacylglycerol kinase accessory domain (presumed) domain-containing protein | transcript_product=diacylglycerol kinase accessory d	1073300430	6.3833e+08	8.5297e+08	9.2517e+08	9.5768e+08	7.6879e+08	TGME49_202460-t26_1-p1 | transcript=TGME49_202460-t26_1 | gene=TGME49_202460 | organism=Toxoplasma_gondii_ME49 | gene_product=diacylglycerol kinase accessory domain (presumed) domain-containing protein | transcript_product=diacylglycerol kinase accessory d	FPGENPS(1)PPVR	7	2	14080000	13965000	12905000	13332000	11951000	625371	0.0131184	0.0218774	0.0151295	0.0144103	0.0124791	0.000813449	0.205706	-0.602187	-0.244454	0.437367	0.492405	-0.0720484	-4.74039	-1.39586	0.194924	0.332119	None	None
TGME49_202460-t26_1-p1 | transcript=TGME49_202460-t26_1 | gene=TGME49_202460 | organism=Toxoplasma_gondii_ME49 | gene_product=diacylglycerol kinase accessory domain (presumed) domain-containing protein | transcript_product=diacylglycerol kinase accessory d	1073300430	6.3833e+08	8.5297e+08	9.2517e+08	9.5768e+08	7.6879e+08	TGME49_202460-t26_1-p1 | transcript=TGME49_202460-t26_1 | gene=TGME49_202460 | organism=Toxoplasma_gondii_ME49 | gene_product=diacylglycerol kinase accessory domain (presumed) domain-containing protein | transcript_product=diacylglycerol kinase accessory d	PAGFNFPS(1)R	8	2	644181	568152	20455000	25010000	36873000	16146000	0.000600187	0.000890061	0.0239809	0.0270329	0.0385024	0.0210018	5.30998	4.91773	5.08895	0.000674074	0.0140314	5.99114	4.55242	5.30958	1.12178e-05	0.000365872	UP	UP
TGME49_202460-t26_1-p1 | transcript=TGME49_202460-t26_1 | gene=TGME49_202460 | organism=Toxoplasma_gondii_ME49 | gene_product=diacylglycerol kinase accessory domain (presumed) domain-containing protein | transcript_product=diacylglycerol kinase accessory d	1073300430	6.3833e+08	8.5297e+08	9.2517e+08	9.5768e+08	7.6879e+08	TGME49_202460-t26_1-p1 | transcript=TGME49_202460-t26_1 | gene=TGME49_202460 | organism=Toxoplasma_gondii_ME49 | gene_product=diacylglycerol kinase accessory domain (presumed) domain-containing protein | transcript_product=diacylglycerol kinase accessory d	GLS(0.996)GS(0.004)LQK	3	2	8873600	40702000	38572000	39222000	34697000	27260000	0.00826758	0.0637633	0.0452208	0.0423944	0.0362303	0.0354583	2.45082	-0.588802	0.282535	0.294332	0.408851	2.13096	-0.846508	-0.00687069	0.333716	0.444776	None	None
TGME49_202460-t26_1-p1 | transcript=TGME49_202460-t26_1 | gene=TGME49_202460 | organism=Toxoplasma_gondii_ME49 | gene_product=diacylglycerol kinase accessory domain (presumed) domain-containing protein | transcript_product=diacylglycerol kinase accessory d	1073300430	6.3833e+08	8.5297e+08	9.2517e+08	9.5768e+08	7.6879e+08	TGME49_202460-t26_1-p1 | transcript=TGME49_202460-t26_1 | gene=TGME49_202460 | organism=Toxoplasma_gondii_ME49 | gene_product=diacylglycerol kinase accessory domain (presumed) domain-containing protein | transcript_product=diacylglycerol kinase accessory d	GLS(0.009)GS(0.991)LQK	5	2	19155000	568152	512848	20471000	15924000	14814000	0.0178468	0.000890061	0.00060125	0.0221267	0.0166277	0.0192692	-4.88132	4.62886	0.27847	0.345612	0.410821	-0.102049	4.42823	0.937596	0.180214	0.315421	None	None
TGME49_202460-t26_1-p1 | transcript=TGME49_202460-t26_1 | gene=TGME49_202460 | organism=Toxoplasma_gondii_ME49 | gene_product=diacylglycerol kinase accessory domain (presumed) domain-containing protein | transcript_product=diacylglycerol kinase accessory d	1073300430	6.3833e+08	8.5297e+08	9.2517e+08	9.5768e+08	7.6879e+08	TGME49_202460-t26_1-p1 | transcript=TGME49_202460-t26_1 | gene=TGME49_202460 | organism=Toxoplasma_gondii_ME49 | gene_product=diacylglycerol kinase accessory domain (presumed) domain-containing protein | transcript_product=diacylglycerol kinase accessory d	ESSLEAGASPAS(0.001)VS(0.009)S(0.035)AS(0.954)LHAEAGAGS(0.001)K	17	3	644181	568152	512848	12325000	21936000	625371	0.000600187	0.000890061	0.00060125	0.0133219	0.0229054	0.000813449	0.00253318	3.89706	3.21622	0.0206882	0.0914635	5.242	-0.129063	3.983	0.000101609	0.00128528	None	None
TGME49_202460-t26_1-p1 | transcript=TGME49_202460-t26_1 | gene=TGME49_202460 | organism=Toxoplasma_gondii_ME49 | gene_product=diacylglycerol kinase accessory domain (presumed) domain-containing protein | transcript_product=diacylglycerol kinase accessory d	1073300430	6.3833e+08	8.5297e+08	9.2517e+08	9.5768e+08	7.6879e+08	TGME49_202460-t26_1-p1 | transcript=TGME49_202460-t26_1 | gene=TGME49_202460 | organism=Toxoplasma_gondii_ME49 | gene_product=diacylglycerol kinase accessory domain (presumed) domain-containing protein | transcript_product=diacylglycerol kinase accessory d	PAGFNFPS(0.146)RGS(0.854)AQFAR	11	2	644181	64764000	20455000	25010000	36873000	16146000	0.000600187	0.101458	0.0239809	0.0270329	0.0385024	0.0210018	5.30998	-1.90793	-1.00031	0.125243	0.225171	5.99114	-2.27202	-0.778229	0.377601	0.466973	None	None
TGME49_202460-t26_1-p1 | transcript=TGME49_202460-t26_1 | gene=TGME49_202460 | organism=Toxoplasma_gondii_ME49 | gene_product=diacylglycerol kinase accessory domain (presumed) domain-containing protein | transcript_product=diacylglycerol kinase accessory d	1073300430	6.3833e+08	8.5297e+08	9.2517e+08	9.5768e+08	7.6879e+08	TGME49_202460-t26_1-p1 | transcript=TGME49_202460-t26_1 | gene=TGME49_202460 | organism=Toxoplasma_gondii_ME49 | gene_product=diacylglycerol kinase accessory domain (presumed) domain-containing protein | transcript_product=diacylglycerol kinase accessory d	ES(0.008)S(0.008)LEAGAS(0.073)PAS(0.187)VS(0.578)S(0.307)AS(0.835)LHAEAGAGS(0.003)K	14	3	644181	568152	512848	541286	560771	26362000	0.000600187	0.000890061	0.00060125	0.000585066	0.000585552	0.0342902	0.00253318	-0.60158	-0.326879	0.167522	0.345922	-0.0353051	5.25956	4.53899	1.39539e-05	0.000400879	None	None
TGME49_202460-t26_1-p1 | transcript=TGME49_202460-t26_1 | gene=TGME49_202460 | organism=Toxoplasma_gondii_ME49 | gene_product=diacylglycerol kinase accessory domain (presumed) domain-containing protein | transcript_product=diacylglycerol kinase accessory d	1073300430	6.3833e+08	8.5297e+08	9.2517e+08	9.5768e+08	7.6879e+08	TGME49_202460-t26_1-p1 | transcript=TGME49_202460-t26_1 | gene=TGME49_202460 | organism=Toxoplasma_gondii_ME49 | gene_product=diacylglycerol kinase accessory domain (presumed) domain-containing protein | transcript_product=diacylglycerol kinase accessory d	ES(0.085)S(0.094)LEAGAS(0.023)PAS(0.162)VS(0.412)S(0.5)AS(0.725)LHAEAGAGSK	15	2	644181	568152	512848	541286	560771	625371	0.000600187	0.000890061	0.00060125	0.000585066	0.000585552	0.000813449	0.00253318	-0.60158	-0.326879	0.167522	0.345922	-0.0353051	-0.129063	-0.0905032	0.313852	0.431006	None	None
TGME49_202480-t26_1-p1 | transcript=TGME49_202480-t26_1 | gene=TGME49_202480 | organism=Toxoplasma_gondii_ME49 | gene_product=hypothetical protein | transcript_product=hypothetical protein | location=TGME49_chrVIIa:3297732-3300071(+) | protein_length=430 |	5.7733e+07	3.5525e+07	1.13269e+07	5.5992e+07	1.08093e+07	1.07843e+07	TGME49_202480-t26_1-p1 | transcript=TGME49_202480-t26_1 | gene=TGME49_202480 | organism=Toxoplasma_gondii_ME49 | gene_product=hypothetical protein | transcript_product=hypothetical protein | location=TGME49_chrVIIa:3297732-3300071(+) | protein_length=430 |	RFGS(1)LLLIPGK	4	2	644181	9035700	512848	3532000	3624300	625371	0.0111579	0.254348	0.0452768	0.0630804	0.335296	0.0579893	2.02027	-2.01146	-1.29288	0.241892	0.387569	4.90864	-2.13284	0.566814	0.142371	0.258895	None	None
TGME49_202490-t26_1-p1 | transcript=TGME49_202490-t26_1 | gene=TGME49_202490 | organism=Toxoplasma_gondii_ME49 | gene_product=AP2 domain transcription factor AP2VIIa-7 | transcript_product=AP2 domain transcription factor AP2VIIa-7 | location=TGME49_chrVIIa	1.6133e+08	3.1374e+08	2.6508e+08	2.7229e+08	2.7843e+08	3.5532e+08	TGME49_202490-t26_1-p1 | transcript=TGME49_202490-t26_1 | gene=TGME49_202490 | organism=Toxoplasma_gondii_ME49 | gene_product=AP2 domain transcription factor AP2VIIa-7 | transcript_product=AP2 domain transcription factor AP2VIIa-7 | location=TGME49_chrVIIa	KVS(1)PPEGLSGR	3	2	644181	568152	55178000	46734000	560771	38896000	0.00399294	0.0018109	0.208156	0.171633	0.00201405	0.109468	5.7025	6.56299	6.02988	3.03345e-09	2.56327e-07	-0.98551	5.91358	4.2612	2.57781e-05	0.000346777	UP	None
TGME49_202490-t26_1-p1 | transcript=TGME49_202490-t26_1 | gene=TGME49_202490 | organism=Toxoplasma_gondii_ME49 | gene_product=AP2 domain transcription factor AP2VIIa-7 | transcript_product=AP2 domain transcription factor AP2VIIa-7 | location=TGME49_chrVIIa	1.6133e+08	3.1374e+08	2.6508e+08	2.7229e+08	2.7843e+08	3.5532e+08	TGME49_202490-t26_1-p1 | transcript=TGME49_202490-t26_1 | gene=TGME49_202490 | organism=Toxoplasma_gondii_ME49 | gene_product=AP2 domain transcription factor AP2VIIa-7 | transcript_product=AP2 domain transcription factor AP2VIIa-7 | location=TGME49_chrVIIa	VAAVS(1)PPGVGR	5	2	40099000	39658000	34058000	26628000	19181000	34767000	0.248553	0.126404	0.128482	0.0977928	0.0688898	0.0978471	-0.951962	-0.370227	-0.728626	0.330536	0.4823	-1.85111	-0.369424	-1.1691	0.198203	0.319653	None	None
TGME49_202490-t26_1-p1 | transcript=TGME49_202490-t26_1 | gene=TGME49_202490 | organism=Toxoplasma_gondii_ME49 | gene_product=AP2 domain transcription factor AP2VIIa-7 | transcript_product=AP2 domain transcription factor AP2VIIa-7 | location=TGME49_chrVIIa	1.6133e+08	3.1374e+08	2.6508e+08	2.7229e+08	2.7843e+08	3.5532e+08	TGME49_202490-t26_1-p1 | transcript=TGME49_202490-t26_1 | gene=TGME49_202490 | organism=Toxoplasma_gondii_ME49 | gene_product=AP2 domain transcription factor AP2VIIa-7 | transcript_product=AP2 domain transcription factor AP2VIIa-7 | location=TGME49_chrVIIa	KPQAVLVEEEPGEPADIS(1)PPHAAPCVASK	18	3	27222000	31195000	11112000	11471000	7589500	7551700	0.168735	0.0994294	0.0419194	0.0421279	0.0272582	0.0212532	-2.00895	-1.23881	-1.67374	0.149382	0.305979	-2.62977	-2.22571	-2.46647	0.011264	0.0349767	None	DOWN
TGME49_202490-t26_1-p1 | transcript=TGME49_202490-t26_1 | gene=TGME49_202490 | organism=Toxoplasma_gondii_ME49 | gene_product=AP2 domain transcription factor AP2VIIa-7 | transcript_product=AP2 domain transcription factor AP2VIIa-7 | location=TGME49_chrVIIa	1.6133e+08	3.1374e+08	2.6508e+08	2.7229e+08	2.7843e+08	3.5532e+08	TGME49_202490-t26_1-p1 | transcript=TGME49_202490-t26_1 | gene=TGME49_202490 | organism=Toxoplasma_gondii_ME49 | gene_product=AP2 domain transcription factor AP2VIIa-7 | transcript_product=AP2 domain transcription factor AP2VIIa-7 | location=TGME49_chrVIIa	SES(1)ASGASTLHDTR	3	2	644181	6783500	512848	541286	6517000	625371	0.00399294	0.0216214	0.00193469	0.0019879	0.0234062	0.00176002	-1.04365	-3.44022	-2.70431	0.0413607	0.116499	2.54981	-3.61488	-0.0254506	0.427706	0.478174	None	None
TGME49_202490-t26_1-p1 | transcript=TGME49_202490-t26_1 | gene=TGME49_202490 | organism=Toxoplasma_gondii_ME49 | gene_product=AP2 domain transcription factor AP2VIIa-7 | transcript_product=AP2 domain transcription factor AP2VIIa-7 | location=TGME49_chrVIIa	1.6133e+08	3.1374e+08	2.6508e+08	2.7229e+08	2.7843e+08	3.5532e+08	TGME49_202490-t26_1-p1 | transcript=TGME49_202490-t26_1 | gene=TGME49_202490 | organism=Toxoplasma_gondii_ME49 | gene_product=AP2 domain transcription factor AP2VIIa-7 | transcript_product=AP2 domain transcription factor AP2VIIa-7 | location=TGME49_chrVIIa	SLS(1)CQEGVWGPHAPANK	3	2	26114000	3784900	512848	18555000	14326000	12639000	0.161867	0.0120638	0.00193469	0.0681443	0.0514528	0.0355708	-6.3833	2.49747	-1.31135	0.169805	0.31921	-1.65339	1.5596	-0.998949	0.254602	0.367157	None	None
TGME49_202490-t26_1-p1 | transcript=TGME49_202490-t26_1 | gene=TGME49_202490 | organism=Toxoplasma_gondii_ME49 | gene_product=AP2 domain transcription factor AP2VIIa-7 | transcript_product=AP2 domain transcription factor AP2VIIa-7 | location=TGME49_chrVIIa	1.6133e+08	3.1374e+08	2.6508e+08	2.7229e+08	2.7843e+08	3.5532e+08	TGME49_202490-t26_1-p1 | transcript=TGME49_202490-t26_1 | gene=TGME49_202490 | organism=Toxoplasma_gondii_ME49 | gene_product=AP2 domain transcription factor AP2VIIa-7 | transcript_product=AP2 domain transcription factor AP2VIIa-7 | location=TGME49_chrVIIa	LPASALVPAS(0.997)PLS(0.003)R	10	2	26143000	48821000	33487000	27630000	48771000	33148000	0.162047	0.15561	0.126328	0.101473	0.175164	0.0932906	-0.359226	-0.616819	-0.47968	0.470166	0.478663	0.112295	-0.738096	-0.242779	0.430416	0.472204	None	None
TGME49_202490-t26_1-p1 | transcript=TGME49_202490-t26_1 | gene=TGME49_202490 | organism=Toxoplasma_gondii_ME49 | gene_product=AP2 domain transcription factor AP2VIIa-7 | transcript_product=AP2 domain transcription factor AP2VIIa-7 | location=TGME49_chrVIIa	1.6133e+08	3.1374e+08	2.6508e+08	2.7229e+08	2.7843e+08	3.5532e+08	TGME49_202490-t26_1-p1 | transcript=TGME49_202490-t26_1 | gene=TGME49_202490 | organism=Toxoplasma_gondii_ME49 | gene_product=AP2 domain transcription factor AP2VIIa-7 | transcript_product=AP2 domain transcription factor AP2VIIa-7 | location=TGME49_chrVIIa	LPLPQSSLCS(0.003)EEGGCGEET(0.997)PR	19	2	644181	568152	512848	541286	5689900	625371	0.00399294	0.0018109	0.00193469	0.0019879	0.0204356	0.00176002	-1.04365	0.134224	-0.564146	0.359721	0.494251	2.35405	-0.0409934	1.93329	0.0247558	0.0677885	None	None
TGME49_202490-t26_1-p1 | transcript=TGME49_202490-t26_1 | gene=TGME49_202490 | organism=Toxoplasma_gondii_ME49 | gene_product=AP2 domain transcription factor AP2VIIa-7 | transcript_product=AP2 domain transcription factor AP2VIIa-7 | location=TGME49_chrVIIa	1.6133e+08	3.1374e+08	2.6508e+08	2.7229e+08	2.7843e+08	3.5532e+08	TGME49_202490-t26_1-p1 | transcript=TGME49_202490-t26_1 | gene=TGME49_202490 | organism=Toxoplasma_gondii_ME49 | gene_product=AP2 domain transcription factor AP2VIIa-7 | transcript_product=AP2 domain transcription factor AP2VIIa-7 | location=TGME49_chrVIIa	ILFS(0.028)HGS(0.972)R	7	2	22716000	26497000	11438000	18112000	11905000	625371	0.140805	0.0844553	0.0431492	0.0665173	0.0427576	0.00176002	-1.70618	-0.344437	-1.03841	0.168032	0.32096	-1.71932	-5.58035	-2.33887	0.016162	0.0469085	None	DOWN
TGME49_202490-t26_1-p1 | transcript=TGME49_202490-t26_1 | gene=TGME49_202490 | organism=Toxoplasma_gondii_ME49 | gene_product=AP2 domain transcription factor AP2VIIa-7 | transcript_product=AP2 domain transcription factor AP2VIIa-7 | location=TGME49_chrVIIa	1.6133e+08	3.1374e+08	2.6508e+08	2.7229e+08	2.7843e+08	3.5532e+08	TGME49_202490-t26_1-p1 | transcript=TGME49_202490-t26_1 | gene=TGME49_202490 | organism=Toxoplasma_gondii_ME49 | gene_product=AP2 domain transcription factor AP2VIIa-7 | transcript_product=AP2 domain transcription factor AP2VIIa-7 | location=TGME49_chrVIIa	VSSNGDSPSGPSDAT(0.028)AS(0.972)PK	17	2	11687000	14670000	11142000	6861200	7426000	5563300	0.0724416	0.0467584	0.0420326	0.0251981	0.026671	0.0156572	-0.785246	-0.891793	-0.826109	0.155636	0.254184	-1.44137	-1.57809	-1.49347	0.158823	0.298124	None	None
TGME49_202490-t26_1-p1 | transcript=TGME49_202490-t26_1 | gene=TGME49_202490 | organism=Toxoplasma_gondii_ME49 | gene_product=AP2 domain transcription factor AP2VIIa-7 | transcript_product=AP2 domain transcription factor AP2VIIa-7 | location=TGME49_chrVIIa	1.6133e+08	3.1374e+08	2.6508e+08	2.7229e+08	2.7843e+08	3.5532e+08	TGME49_202490-t26_1-p1 | transcript=TGME49_202490-t26_1 | gene=TGME49_202490 | organism=Toxoplasma_gondii_ME49 | gene_product=AP2 domain transcription factor AP2VIIa-7 | transcript_product=AP2 domain transcription factor AP2VIIa-7 | location=TGME49_chrVIIa	SPQQLLLPTCAQAS(0.058)S(0.932)PT(0.008)S(0.002)GVSTR	15	3	19619000	568152	16139000	13817000	16881000	625371	0.121608	0.0018109	0.0608835	0.0507437	0.0606292	0.00176002	-0.998061	4.80505	-0.144863	0.400903	0.467155	-1.00409	-0.0409934	-0.984073	0.305147	0.42852	None	None
TGME49_202490-t26_1-p1 | transcript=TGME49_202490-t26_1 | gene=TGME49_202490 | organism=Toxoplasma_gondii_ME49 | gene_product=AP2 domain transcription factor AP2VIIa-7 | transcript_product=AP2 domain transcription factor AP2VIIa-7 | location=TGME49_chrVIIa	1.6133e+08	3.1374e+08	2.6508e+08	2.7229e+08	2.7843e+08	3.5532e+08	TGME49_202490-t26_1-p1 | transcript=TGME49_202490-t26_1 | gene=TGME49_202490 | organism=Toxoplasma_gondii_ME49 | gene_product=AP2 domain transcription factor AP2VIIa-7 | transcript_product=AP2 domain transcription factor AP2VIIa-7 | location=TGME49_chrVIIa	AAAAPS(0.925)PS(0.075)NECALGHTK	6	2	644181	6459200	512848	541286	560771	625371	0.00399294	0.0205877	0.00193469	0.0019879	0.00201405	0.00176002	-1.04365	-3.36956	-2.64491	0.00918533	0.0363141	-0.98551	-3.54422	-2.69997	0.0231044	0.063806	DOWN	None
TGME49_202490-t26_1-p1 | transcript=TGME49_202490-t26_1 | gene=TGME49_202490 | organism=Toxoplasma_gondii_ME49 | gene_product=AP2 domain transcription factor AP2VIIa-7 | transcript_product=AP2 domain transcription factor AP2VIIa-7 | location=TGME49_chrVIIa	1.6133e+08	3.1374e+08	2.6508e+08	2.7229e+08	2.7843e+08	3.5532e+08	TGME49_202490-t26_1-p1 | transcript=TGME49_202490-t26_1 | gene=TGME49_202490 | organism=Toxoplasma_gondii_ME49 | gene_product=AP2 domain transcription factor AP2VIIa-7 | transcript_product=AP2 domain transcription factor AP2VIIa-7 | location=TGME49_chrVIIa	ET(0.006)HLGNNQHS(0.747)PCAT(0.247)DGR	10	3	644181	568152	4394900	541286	560771	625371	0.00399294	0.0018109	0.0165795	0.0019879	0.00201405	0.00176002	2.05266	0.134224	1.67618	0.106857	0.234529	-0.98551	-0.0409934	-0.619498	0.194509	0.374972	None	None
TGME49_202490-t26_1-p1 | transcript=TGME49_202490-t26_1 | gene=TGME49_202490 | organism=Toxoplasma_gondii_ME49 | gene_product=AP2 domain transcription factor AP2VIIa-7 | transcript_product=AP2 domain transcription factor AP2VIIa-7 | location=TGME49_chrVIIa	1.6133e+08	3.1374e+08	2.6508e+08	2.7229e+08	2.7843e+08	3.5532e+08	TGME49_202490-t26_1-p1 | transcript=TGME49_202490-t26_1 | gene=TGME49_202490 | organism=Toxoplasma_gondii_ME49 | gene_product=AP2 domain transcription factor AP2VIIa-7 | transcript_product=AP2 domain transcription factor AP2VIIa-7 | location=TGME49_chrVIIa	S(0.5)LS(0.5)CQEGVWGPHAPANK	1	2	644181	3784900	512848	541286	560771	625371	0.00399294	0.0120638	0.00193469	0.0019879	0.00201405	0.00176002	-1.04365	-2.59868	-2.03084	0.0288417	0.070249	-0.98551	-2.77338	-2.08595	0.0216103	0.060147	DOWN	None
TGME49_202490-t26_1-p1 | transcript=TGME49_202490-t26_1 | gene=TGME49_202490 | organism=Toxoplasma_gondii_ME49 | gene_product=AP2 domain transcription factor AP2VIIa-7 | transcript_product=AP2 domain transcription factor AP2VIIa-7 | location=TGME49_chrVIIa	1.6133e+08	3.1374e+08	2.6508e+08	2.7229e+08	2.7843e+08	3.5532e+08	TGME49_202490-t26_1-p1 | transcript=TGME49_202490-t26_1 | gene=TGME49_202490 | organism=Toxoplasma_gondii_ME49 | gene_product=AP2 domain transcription factor AP2VIIa-7 | transcript_product=AP2 domain transcription factor AP2VIIa-7 | location=TGME49_chrVIIa	Y(0.005)GS(0.485)LS(0.485)GES(0.025)FPPVS(0.001)SGCPTLAPLPGTR	3	2	644181	568152	512848	541286	560771	625371	0.00399294	0.0018109	0.00193469	0.0019879	0.00201405	0.00176002	-1.04365	0.134224	-0.564146	0.359721	0.494251	-0.98551	-0.0409934	-0.619498	0.194509	0.374972	None	None
TGME49_202490-t26_1-p1 | transcript=TGME49_202490-t26_1 | gene=TGME49_202490 | organism=Toxoplasma_gondii_ME49 | gene_product=AP2 domain transcription factor AP2VIIa-7 | transcript_product=AP2 domain transcription factor AP2VIIa-7 | location=TGME49_chrVIIa	1.6133e+08	3.1374e+08	2.6508e+08	2.7229e+08	2.7843e+08	3.5532e+08	TGME49_202490-t26_1-p1 | transcript=TGME49_202490-t26_1 | gene=TGME49_202490 | organism=Toxoplasma_gondii_ME49 | gene_product=AP2 domain transcription factor AP2VIIa-7 | transcript_product=AP2 domain transcription factor AP2VIIa-7 | location=TGME49_chrVIIa	Y(0.005)GS(0.485)LS(0.485)GES(0.025)FPPVS(0.001)SGCPTLAPLPGTR	5	2	644181	568152	512848	541286	560771	625371	0.00399294	0.0018109	0.00193469	0.0019879	0.00201405	0.00176002	-1.04365	0.134224	-0.564146	0.359721	0.494251	-0.98551	-0.0409934	-0.619498	0.194509	0.374972	None	None
TGME49_202490-t26_1-p1 | transcript=TGME49_202490-t26_1 | gene=TGME49_202490 | organism=Toxoplasma_gondii_ME49 | gene_product=AP2 domain transcription factor AP2VIIa-7 | transcript_product=AP2 domain transcription factor AP2VIIa-7 | location=TGME49_chrVIIa	1.6133e+08	3.1374e+08	2.6508e+08	2.7229e+08	2.7843e+08	3.5532e+08	TGME49_202490-t26_1-p1 | transcript=TGME49_202490-t26_1 | gene=TGME49_202490 | organism=Toxoplasma_gondii_ME49 | gene_product=AP2 domain transcription factor AP2VIIa-7 | transcript_product=AP2 domain transcription factor AP2VIIa-7 | location=TGME49_chrVIIa	S(0.001)PQQLLLPT(0.025)CAQAS(0.467)S(0.467)PT(0.028)S(0.008)GVS(0.002)T(0.002)R	14	3	644181	568152	512848	541286	560771	625371	0.00399294	0.0018109	0.00193469	0.0019879	0.00201405	0.00176002	-1.04365	0.134224	-0.564146	0.359721	0.494251	-0.98551	-0.0409934	-0.619498	0.194509	0.374972	None	None
TGME49_202490-t26_1-p1 | transcript=TGME49_202490-t26_1 | gene=TGME49_202490 | organism=Toxoplasma_gondii_ME49 | gene_product=AP2 domain transcription factor AP2VIIa-7 | transcript_product=AP2 domain transcription factor AP2VIIa-7 | location=TGME49_chrVIIa	1.6133e+08	3.1374e+08	2.6508e+08	2.7229e+08	2.7843e+08	3.5532e+08	TGME49_202490-t26_1-p1 | transcript=TGME49_202490-t26_1 | gene=TGME49_202490 | organism=Toxoplasma_gondii_ME49 | gene_product=AP2 domain transcription factor AP2VIIa-7 | transcript_product=AP2 domain transcription factor AP2VIIa-7 | location=TGME49_chrVIIa	AFQAPS(0.027)CS(0.095)VS(0.439)S(0.439)PPLPCLPSPSSPVDR	10	3	644181	568152	512848	541286	560771	625371	0.00399294	0.0018109	0.00193469	0.0019879	0.00201405	0.00176002	-1.04365	0.134224	-0.564146	0.359721	0.494251	-0.98551	-0.0409934	-0.619498	0.194509	0.374972	None	None
TGME49_202490-t26_1-p1 | transcript=TGME49_202490-t26_1 | gene=TGME49_202490 | organism=Toxoplasma_gondii_ME49 | gene_product=AP2 domain transcription factor AP2VIIa-7 | transcript_product=AP2 domain transcription factor AP2VIIa-7 | location=TGME49_chrVIIa	1.6133e+08	3.1374e+08	2.6508e+08	2.7229e+08	2.7843e+08	3.5532e+08	TGME49_202490-t26_1-p1 | transcript=TGME49_202490-t26_1 | gene=TGME49_202490 | organism=Toxoplasma_gondii_ME49 | gene_product=AP2 domain transcription factor AP2VIIa-7 | transcript_product=AP2 domain transcription factor AP2VIIa-7 | location=TGME49_chrVIIa	AFQAPS(0.027)CS(0.095)VS(0.439)S(0.439)PPLPCLPSPSSPVDR	11	3	644181	568152	512848	541286	560771	625371	0.00399294	0.0018109	0.00193469	0.0019879	0.00201405	0.00176002	-1.04365	0.134224	-0.564146	0.359721	0.494251	-0.98551	-0.0409934	-0.619498	0.194509	0.374972	None	None
TGME49_202490-t26_1-p1 | transcript=TGME49_202490-t26_1 | gene=TGME49_202490 | organism=Toxoplasma_gondii_ME49 | gene_product=AP2 domain transcription factor AP2VIIa-7 | transcript_product=AP2 domain transcription factor AP2VIIa-7 | location=TGME49_chrVIIa	1.6133e+08	3.1374e+08	2.6508e+08	2.7229e+08	2.7843e+08	3.5532e+08	TGME49_202490-t26_1-p1 | transcript=TGME49_202490-t26_1 | gene=TGME49_202490 | organism=Toxoplasma_gondii_ME49 | gene_product=AP2 domain transcription factor AP2VIIa-7 | transcript_product=AP2 domain transcription factor AP2VIIa-7 | location=TGME49_chrVIIa	AFQAPS(0.001)CS(0.001)VS(0.001)S(0.001)PPLPCLPS(0.332)PS(0.332)S(0.332)PVDR	19	2	644181	568152	512848	541286	560771	625371	0.00399294	0.0018109	0.00193469	0.0019879	0.00201405	0.00176002	-1.04365	0.134224	-0.564146	0.359721	0.494251	-0.98551	-0.0409934	-0.619498	0.194509	0.374972	None	None
TGME49_202490-t26_1-p1 | transcript=TGME49_202490-t26_1 | gene=TGME49_202490 | organism=Toxoplasma_gondii_ME49 | gene_product=AP2 domain transcription factor AP2VIIa-7 | transcript_product=AP2 domain transcription factor AP2VIIa-7 | location=TGME49_chrVIIa	1.6133e+08	3.1374e+08	2.6508e+08	2.7229e+08	2.7843e+08	3.5532e+08	TGME49_202490-t26_1-p1 | transcript=TGME49_202490-t26_1 | gene=TGME49_202490 | organism=Toxoplasma_gondii_ME49 | gene_product=AP2 domain transcription factor AP2VIIa-7 | transcript_product=AP2 domain transcription factor AP2VIIa-7 | location=TGME49_chrVIIa	AFQAPS(0.001)CS(0.001)VS(0.001)S(0.001)PPLPCLPS(0.332)PS(0.332)S(0.332)PVDR	21	2	644181	568152	512848	541286	560771	625371	0.00399294	0.0018109	0.00193469	0.0019879	0.00201405	0.00176002	-1.04365	0.134224	-0.564146	0.359721	0.494251	-0.98551	-0.0409934	-0.619498	0.194509	0.374972	None	None
TGME49_202490-t26_1-p1 | transcript=TGME49_202490-t26_1 | gene=TGME49_202490 | organism=Toxoplasma_gondii_ME49 | gene_product=AP2 domain transcription factor AP2VIIa-7 | transcript_product=AP2 domain transcription factor AP2VIIa-7 | location=TGME49_chrVIIa	1.6133e+08	3.1374e+08	2.6508e+08	2.7229e+08	2.7843e+08	3.5532e+08	TGME49_202490-t26_1-p1 | transcript=TGME49_202490-t26_1 | gene=TGME49_202490 | organism=Toxoplasma_gondii_ME49 | gene_product=AP2 domain transcription factor AP2VIIa-7 | transcript_product=AP2 domain transcription factor AP2VIIa-7 | location=TGME49_chrVIIa	AFQAPS(0.001)CS(0.001)VS(0.001)S(0.001)PPLPCLPS(0.332)PS(0.332)S(0.332)PVDR	22	2	644181	568152	512848	541286	560771	625371	0.00399294	0.0018109	0.00193469	0.0019879	0.00201405	0.00176002	-1.04365	0.134224	-0.564146	0.359721	0.494251	-0.98551	-0.0409934	-0.619498	0.194509	0.374972	None	None
TGME49_202490-t26_1-p1 | transcript=TGME49_202490-t26_1 | gene=TGME49_202490 | organism=Toxoplasma_gondii_ME49 | gene_product=AP2 domain transcription factor AP2VIIa-7 | transcript_product=AP2 domain transcription factor AP2VIIa-7 | location=TGME49_chrVIIa	1.6133e+08	3.1374e+08	2.6508e+08	2.7229e+08	2.7843e+08	3.5532e+08	TGME49_202490-t26_1-p1 | transcript=TGME49_202490-t26_1 | gene=TGME49_202490 | organism=Toxoplasma_gondii_ME49 | gene_product=AP2 domain transcription factor AP2VIIa-7 | transcript_product=AP2 domain transcription factor AP2VIIa-7 | location=TGME49_chrVIIa	DRY(0.099)GS(0.272)LS(0.314)GES(0.314)FPPVSS(0.001)GCPTLAPLPGTR	10	3	644181	568152	512848	541286	560771	625371	0.00399294	0.0018109	0.00193469	0.0019879	0.00201405	0.00176002	-1.04365	0.134224	-0.564146	0.359721	0.494251	-0.98551	-0.0409934	-0.619498	0.194509	0.374972	None	None
TGME49_202490-t26_1-p1 | transcript=TGME49_202490-t26_1 | gene=TGME49_202490 | organism=Toxoplasma_gondii_ME49 | gene_product=AP2 domain transcription factor AP2VIIa-7 | transcript_product=AP2 domain transcription factor AP2VIIa-7 | location=TGME49_chrVIIa	1.6133e+08	3.1374e+08	2.6508e+08	2.7229e+08	2.7843e+08	3.5532e+08	TGME49_202490-t26_1-p1 | transcript=TGME49_202490-t26_1 | gene=TGME49_202490 | organism=Toxoplasma_gondii_ME49 | gene_product=AP2 domain transcription factor AP2VIIa-7 | transcript_product=AP2 domain transcription factor AP2VIIa-7 | location=TGME49_chrVIIa	AFQAPS(0.305)CS(0.258)VS(0.219)S(0.219)PPLPCLPSPSSPVDR	6	3	644181	568152	512848	541286	560771	625371	0.00399294	0.0018109	0.00193469	0.0019879	0.00201405	0.00176002	-1.04365	0.134224	-0.564146	0.359721	0.494251	-0.98551	-0.0409934	-0.619498	0.194509	0.374972	None	None
TGME49_202490-t26_1-p1 | transcript=TGME49_202490-t26_1 | gene=TGME49_202490 | organism=Toxoplasma_gondii_ME49 | gene_product=AP2 domain transcription factor AP2VIIa-7 | transcript_product=AP2 domain transcription factor AP2VIIa-7 | location=TGME49_chrVIIa	1.6133e+08	3.1374e+08	2.6508e+08	2.7229e+08	2.7843e+08	3.5532e+08	TGME49_202490-t26_1-p1 | transcript=TGME49_202490-t26_1 | gene=TGME49_202490 | organism=Toxoplasma_gondii_ME49 | gene_product=AP2 domain transcription factor AP2VIIa-7 | transcript_product=AP2 domain transcription factor AP2VIIa-7 | location=TGME49_chrVIIa	AFQAPS(0.277)CS(0.277)VS(0.206)S(0.206)PPLPCLPS(0.011)PS(0.01)S(0.01)PVDR	8	2	644181	568152	512848	541286	560771	625371	0.00399294	0.0018109	0.00193469	0.0019879	0.00201405	0.00176002	-1.04365	0.134224	-0.564146	0.359721	0.494251	-0.98551	-0.0409934	-0.619498	0.194509	0.374972	None	None
TGME49_202500-t26_1-p1 | transcript=TGME49_202500-t26_1 | gene=TGME49_202500 | organism=Toxoplasma_gondii_ME49 | gene_product=GAPM1a | transcript_product=GAPM1a | location=TGME49_chrVIIa:3274142-3276204(-) | protein_length=305 | sequence_SO=chromosome | SO	3496102179	2683098407	4065301853	4590804511	2786499616	4123502524	TGME49_202500-t26_1-p1 | transcript=TGME49_202500-t26_1 | gene=TGME49_202500 | organism=Toxoplasma_gondii_ME49 | gene_product=GAPM1a | transcript_product=GAPM1a | location=TGME49_chrVIIa:3274142-3276204(-) | protein_length=305 | sequence_SO=chromosome | SO	NAMAYYGPAVVNADGEVDIAAAAEQAQACLS(1)CR	31	3	644181	568152	512848	541286	6187800	625371	0.000184257	0.000211752	0.000126152	0.000117907	0.00222064	0.00015166	-0.531018	-0.82137	-0.678761	0.000365531	0.00159334	3.55439	-0.467892	2.55157	0	0	None	None
TGME49_202500-t26_1-p1 | transcript=TGME49_202500-t26_1 | gene=TGME49_202500 | organism=Toxoplasma_gondii_ME49 | gene_product=GAPM1a | transcript_product=GAPM1a | location=TGME49_chrVIIa:3274142-3276204(-) | protein_length=305 | sequence_SO=chromosome | SO	3496102179	2683098407	4065301853	4590804511	2786499616	4123502524	TGME49_202500-t26_1-p1 | transcript=TGME49_202500-t26_1 | gene=TGME49_202500 | organism=Toxoplasma_gondii_ME49 | gene_product=GAPM1a | transcript_product=GAPM1a | location=TGME49_chrVIIa:3274142-3276204(-) | protein_length=305 | sequence_SO=chromosome | SO	MYFT(1)YVVRPGEAPEGR	4	2	104670000	92365000	159590000	51146000	83119000	65417000	0.0299391	0.0344248	0.0392566	0.011141	0.0298292	0.0158644	0.390856	-1.62718	-0.35284	0.481973	0.489495	-0.00530348	-1.1174	-0.494162	0.454207	0.483249	None	None
TGME49_202510-t26_1-p1 | transcript=TGME49_202510-t26_1 | gene=TGME49_202510 | organism=Toxoplasma_gondii_ME49 | gene_product=multi-pass transmembrane protein | transcript_product=multi-pass transmembrane protein | location=TGME49_chrVIIa:3268242-3270410(-	6.8597e+08	1.211e+08	3.9566e+08	2.8382e+08	5.0774e+08	591220110	TGME49_202510-t26_1-p1 | transcript=TGME49_202510-t26_1 | gene=TGME49_202510 | organism=Toxoplasma_gondii_ME49 | gene_product=multi-pass transmembrane protein | transcript_product=multi-pass transmembrane protein | location=TGME49_chrVIIa:3268242-3270410(-	MFLT(1)YVVRPGEAPEGR	4	2	644181	568152	512848	541286	32233000	625371	0.00093908	0.0046916	0.00129618	0.00190715	0.0634832	0.00105776	0.463079	-1.29668	-0.812019	0.219023	0.431695	6.07113	-2.14358	3.5164	0.000341445	0.00234311	None	None
TGME49_202530-t26_1-p1 | transcript=TGME49_202530-t26_1 | gene=TGME49_202530 | organism=Toxoplasma_gondii_ME49 | gene_product=aspartate-tRNA ligase | transcript_product=aspartate-tRNA ligase | location=TGME49_chrVIIa:3255147-3260937(-) | protein_length=773	1370300149	1331500414	1130099730	1229199700	1304299648	1239400243	TGME49_202530-t26_1-p1 | transcript=TGME49_202530-t26_1 | gene=TGME49_202530 | organism=Toxoplasma_gondii_ME49 | gene_product=aspartate-tRNA ligase | transcript_product=aspartate-tRNA ligase | location=TGME49_chrVIIa:3255147-3260937(-) | protein_length=773	DACLAQS(1)PQLYK	7	2	644181	568152	7581400	7182700	5880600	4803800	0.000470102	0.000426701	0.00670861	0.0058434	0.00450863	0.00387591	3.82238	3.76169	3.7938	1.07012e-08	1.39116e-07	3.24743	3.16769	3.21001	5.44169e-06	3.95657e-05	UP	UP
TGME49_202530-t26_1-p1 | transcript=TGME49_202530-t26_1 | gene=TGME49_202530 | organism=Toxoplasma_gondii_ME49 | gene_product=aspartate-tRNA ligase | transcript_product=aspartate-tRNA ligase | location=TGME49_chrVIIa:3255147-3260937(-) | protein_length=773	1370300149	1331500414	1130099730	1229199700	1304299648	1239400243	TGME49_202530-t26_1-p1 | transcript=TGME49_202530-t26_1 | gene=TGME49_202530 | organism=Toxoplasma_gondii_ME49 | gene_product=aspartate-tRNA ligase | transcript_product=aspartate-tRNA ligase | location=TGME49_chrVIIa:3255147-3260937(-) | protein_length=773	REEAAPS(1)VAEVAEAPVSK	7	2	644181	568152	512848	541286	560771	625371	0.000470102	0.000426701	0.000453807	0.000440356	0.000429941	0.000504576	-0.0504099	0.0449857	-0.0042105	0.233402	0.450521	-0.127362	0.239161	0.0587612	0.405794	0.478676	None	None
TGME49_202540-t26_1-p1 | transcript=TGME49_202540-t26_1 | gene=TGME49_202540 | organism=Toxoplasma_gondii_ME49 | gene_product=35-cyclic nucleotide phosphodiesterase domain-containing protein | transcript_product=35-cyclic nucleotide phosphodiesterase d	1899900238	1572500284	1437500791	1821198921	1530500483	8.7667e+08	TGME49_202540-t26_1-p1 | transcript=TGME49_202540-t26_1 | gene=TGME49_202540 | organism=Toxoplasma_gondii_ME49 | gene_product=35-cyclic nucleotide phosphodiesterase domain-containing protein | transcript_product=35-cyclic nucleotide phosphodiesterase d	ERDS(1)EPEDLT(1)DDGDSAEPPK	4	2	80714000	68864000	58363000	38397000	44668000	44708000	0.0424833	0.0437927	0.0406003	0.0210834	0.0291852	0.0509975	-0.065397	-1.05443	-0.48401	0.314433	0.400694	-0.541577	0.219713	-0.105653	0.368918	0.462416	None	None
TGME49_202540-t26_1-p1 | transcript=TGME49_202540-t26_1 | gene=TGME49_202540 | organism=Toxoplasma_gondii_ME49 | gene_product=35-cyclic nucleotide phosphodiesterase domain-containing protein | transcript_product=35-cyclic nucleotide phosphodiesterase d	1899900238	1572500284	1437500791	1821198921	1530500483	8.7667e+08	TGME49_202540-t26_1-p1 | transcript=TGME49_202540-t26_1 | gene=TGME49_202540 | organism=Toxoplasma_gondii_ME49 | gene_product=35-cyclic nucleotide phosphodiesterase domain-containing protein | transcript_product=35-cyclic nucleotide phosphodiesterase d	ERS(1)GVEMSER	3	2	22817000	24132000	512848	25180000	19114000	25644000	0.0120096	0.0153463	0.000356763	0.0138261	0.0124887	0.0292516	-5.05578	-0.150452	-0.94727	0.22729	0.367993	0.0564168	0.930396	0.609404	0.253031	0.389067	None	None
TGME49_202540-t26_1-p1 | transcript=TGME49_202540-t26_1 | gene=TGME49_202540 | organism=Toxoplasma_gondii_ME49 | gene_product=35-cyclic nucleotide phosphodiesterase domain-containing protein | transcript_product=35-cyclic nucleotide phosphodiesterase d	1899900238	1572500284	1437500791	1821198921	1530500483	8.7667e+08	TGME49_202540-t26_1-p1 | transcript=TGME49_202540-t26_1 | gene=TGME49_202540 | organism=Toxoplasma_gondii_ME49 | gene_product=35-cyclic nucleotide phosphodiesterase domain-containing protein | transcript_product=35-cyclic nucleotide phosphodiesterase d	GEGLGDLGRAS(1)PR	11	3	14059000	568152	512848	541286	560771	625371	0.00739986	0.000361305	0.000356763	0.000297214	0.000366397	0.000713349	-4.3575	-0.277949	-3.55117	2.51071e-05	0.00021631	-4.31669	0.971248	-2.83368	4.75421e-05	0.000255012	None	None
TGME49_202540-t26_1-p1 | transcript=TGME49_202540-t26_1 | gene=TGME49_202540 | organism=Toxoplasma_gondii_ME49 | gene_product=35-cyclic nucleotide phosphodiesterase domain-containing protein | transcript_product=35-cyclic nucleotide phosphodiesterase d	1899900238	1572500284	1437500791	1821198921	1530500483	8.7667e+08	TGME49_202540-t26_1-p1 | transcript=TGME49_202540-t26_1 | gene=TGME49_202540 | organism=Toxoplasma_gondii_ME49 | gene_product=35-cyclic nucleotide phosphodiesterase domain-containing protein | transcript_product=35-cyclic nucleotide phosphodiesterase d	MDRLES(1)DLKR	6	3	52429000	64131000	102710000	83205000	72858000	58281000	0.0275957	0.0407828	0.0714504	0.0456869	0.047604	0.06648	1.37236	0.163803	0.776509	0.0835343	0.169058	0.786528	0.704887	0.738394	0.125886	0.258797	None	None
TGME49_202540-t26_1-p1 | transcript=TGME49_202540-t26_1 | gene=TGME49_202540 | organism=Toxoplasma_gondii_ME49 | gene_product=35-cyclic nucleotide phosphodiesterase domain-containing protein | transcript_product=35-cyclic nucleotide phosphodiesterase d	1899900238	1572500284	1437500791	1821198921	1530500483	8.7667e+08	TGME49_202540-t26_1-p1 | transcript=TGME49_202540-t26_1 | gene=TGME49_202540 | organism=Toxoplasma_gondii_ME49 | gene_product=35-cyclic nucleotide phosphodiesterase domain-containing protein | transcript_product=35-cyclic nucleotide phosphodiesterase d	S(1)GDLGTPFAGSEALALVR	1	2	6746900	568152	5663800	541286	560771	4769800	0.00355119	0.000361305	0.00394003	0.000297214	0.000366397	0.00544082	0.149729	-0.277949	0.114789	0.492035	0.495289	-3.25859	3.89329	0.568509	0.220516	0.414968	None	None
TGME49_202540-t26_1-p1 | transcript=TGME49_202540-t26_1 | gene=TGME49_202540 | organism=Toxoplasma_gondii_ME49 | gene_product=35-cyclic nucleotide phosphodiesterase domain-containing protein | transcript_product=35-cyclic nucleotide phosphodiesterase d	1899900238	1572500284	1437500791	1821198921	1530500483	8.7667e+08	TGME49_202540-t26_1-p1 | transcript=TGME49_202540-t26_1 | gene=TGME49_202540 | organism=Toxoplasma_gondii_ME49 | gene_product=35-cyclic nucleotide phosphodiesterase domain-containing protein | transcript_product=35-cyclic nucleotide phosphodiesterase d	ERDS(1)EPEDLT(1)DDGDSAEPPK	10	2	51129000	54488000	35422000	20837000	23060000	24535000	0.0269114	0.0346506	0.0246414	0.0114414	0.015067	0.0279866	-0.127113	-1.59824	-0.770584	0.381358	0.497102	-0.83661	-0.308091	-0.515802	0.446707	0.480736	None	None
TGME49_202540-t26_1-p1 | transcript=TGME49_202540-t26_1 | gene=TGME49_202540 | organism=Toxoplasma_gondii_ME49 | gene_product=35-cyclic nucleotide phosphodiesterase domain-containing protein | transcript_product=35-cyclic nucleotide phosphodiesterase d	1899900238	1572500284	1437500791	1821198921	1530500483	8.7667e+08	TGME49_202540-t26_1-p1 | transcript=TGME49_202540-t26_1 | gene=TGME49_202540 | organism=Toxoplasma_gondii_ME49 | gene_product=35-cyclic nucleotide phosphodiesterase domain-containing protein | transcript_product=35-cyclic nucleotide phosphodiesterase d	HLS(1)VGTSTHK	3	2	644181	568152	512848	541286	3543600	625371	0.00033906	0.000361305	0.000356763	0.000297214	0.00231532	0.000713349	0.0725006	-0.277949	-0.0975883	0.330698	0.368674	2.75287	0.971248	2.09618	0	0	None	None
TGME49_202540-t26_1-p1 | transcript=TGME49_202540-t26_1 | gene=TGME49_202540 | organism=Toxoplasma_gondii_ME49 | gene_product=35-cyclic nucleotide phosphodiesterase domain-containing protein | transcript_product=35-cyclic nucleotide phosphodiesterase d	1899900238	1572500284	1437500791	1821198921	1530500483	8.7667e+08	TGME49_202540-t26_1-p1 | transcript=TGME49_202540-t26_1 | gene=TGME49_202540 | organism=Toxoplasma_gondii_ME49 | gene_product=35-cyclic nucleotide phosphodiesterase domain-containing protein | transcript_product=35-cyclic nucleotide phosphodiesterase d	SGS(1)GDVILR	3	2	125400000	120230000	86612000	141750000	92898000	96928000	0.0660035	0.0764579	0.0602518	0.0778333	0.0606978	0.110564	-0.131528	0.0257221	-0.0450094	0.499061	0.499061	-0.120888	0.532113	0.265614	0.23057	0.34915	None	None
TGME49_202540-t26_1-p1 | transcript=TGME49_202540-t26_1 | gene=TGME49_202540 | organism=Toxoplasma_gondii_ME49 | gene_product=35-cyclic nucleotide phosphodiesterase domain-containing protein | transcript_product=35-cyclic nucleotide phosphodiesterase d	1899900238	1572500284	1437500791	1821198921	1530500483	8.7667e+08	TGME49_202540-t26_1-p1 | transcript=TGME49_202540-t26_1 | gene=TGME49_202540 | organism=Toxoplasma_gondii_ME49 | gene_product=35-cyclic nucleotide phosphodiesterase domain-containing protein | transcript_product=35-cyclic nucleotide phosphodiesterase d	DGGS(0.001)AS(0.994)PS(0.004)T(0.001)HLSR	6	2	644181	11831000	512848	14101000	560771	15021000	0.00033906	0.00752369	0.000356763	0.0077427	0.000366397	0.0171342	0.0725006	0.0413732	0.0427456	0.464087	0.495156	0.110239	1.1868	1.15324	0.0971678	0.199935	None	None
TGME49_202540-t26_1-p1 | transcript=TGME49_202540-t26_1 | gene=TGME49_202540 | organism=Toxoplasma_gondii_ME49 | gene_product=35-cyclic nucleotide phosphodiesterase domain-containing protein | transcript_product=35-cyclic nucleotide phosphodiesterase d	1899900238	1572500284	1437500791	1821198921	1530500483	8.7667e+08	TGME49_202540-t26_1-p1 | transcript=TGME49_202540-t26_1 | gene=TGME49_202540 | organism=Toxoplasma_gondii_ME49 | gene_product=35-cyclic nucleotide phosphodiesterase domain-containing protein | transcript_product=35-cyclic nucleotide phosphodiesterase d	RDS(0.981)S(0.016)HS(0.003)WASSR	3	2	644181	3238200	512848	541286	560771	625371	0.00033906	0.00205927	0.000356763	0.000297214	0.000366397	0.000713349	0.0725006	-2.77429	-1.86061	0.000201873	0.000789138	0.110239	-1.52261	-1.14375	2.05077e-07	7.04069e-07	None	None
TGME49_202540-t26_1-p1 | transcript=TGME49_202540-t26_1 | gene=TGME49_202540 | organism=Toxoplasma_gondii_ME49 | gene_product=35-cyclic nucleotide phosphodiesterase domain-containing protein | transcript_product=35-cyclic nucleotide phosphodiesterase d	1899900238	1572500284	1437500791	1821198921	1530500483	8.7667e+08	TGME49_202540-t26_1-p1 | transcript=TGME49_202540-t26_1 | gene=TGME49_202540 | organism=Toxoplasma_gondii_ME49 | gene_product=35-cyclic nucleotide phosphodiesterase domain-containing protein | transcript_product=35-cyclic nucleotide phosphodiesterase d	KT(0.966)PT(0.034)QALGEMKPGLTSK	2	3	6198300	568152	512848	541286	560771	625371	0.00326243	0.000361305	0.000356763	0.000297214	0.000366397	0.000713349	-3.17705	-0.277949	-2.45426	3.61877e-05	0.000179874	-3.13643	0.971248	-1.73709	1.05392e-14	4.63069e-14	None	None
TGME49_202540-t26_1-p1 | transcript=TGME49_202540-t26_1 | gene=TGME49_202540 | organism=Toxoplasma_gondii_ME49 | gene_product=35-cyclic nucleotide phosphodiesterase domain-containing protein | transcript_product=35-cyclic nucleotide phosphodiesterase d	1899900238	1572500284	1437500791	1821198921	1530500483	8.7667e+08	TGME49_202540-t26_1-p1 | transcript=TGME49_202540-t26_1 | gene=TGME49_202540 | organism=Toxoplasma_gondii_ME49 | gene_product=35-cyclic nucleotide phosphodiesterase domain-containing protein | transcript_product=35-cyclic nucleotide phosphodiesterase d	ERDS(1)EPEDLT(0.94)DDGDS(0.062)AEPPKNAAS(0.833)ET(0.166)EEK	24	3	5848500	7417100	512848	541286	560771	625371	0.00307832	0.00471676	0.000356763	0.000297214	0.000366397	0.000713349	-3.09336	-3.96821	-3.55746	2.43287e-05	0.00021631	-3.05276	-2.71622	-2.83996	4.58751e-05	0.000247638	DOWN	DOWN
TGME49_202540-t26_1-p1 | transcript=TGME49_202540-t26_1 | gene=TGME49_202540 | organism=Toxoplasma_gondii_ME49 | gene_product=35-cyclic nucleotide phosphodiesterase domain-containing protein | transcript_product=35-cyclic nucleotide phosphodiesterase d	1899900238	1572500284	1437500791	1821198921	1530500483	8.7667e+08	TGME49_202540-t26_1-p1 | transcript=TGME49_202540-t26_1 | gene=TGME49_202540 | organism=Toxoplasma_gondii_ME49 | gene_product=35-cyclic nucleotide phosphodiesterase domain-containing protein | transcript_product=35-cyclic nucleotide phosphodiesterase d	DGGS(0.382)AS(0.573)PS(0.196)T(0.115)HLS(0.733)R	12	2	644181	568152	512848	541286	560771	625371	0.00033906	0.000361305	0.000356763	0.000297214	0.000366397	0.000713349	0.0725006	-0.277949	-0.0975883	0.330698	0.368674	0.110239	0.971248	0.617072	0.00022035	0.00100132	None	None
TGME49_202540-t26_1-p1 | transcript=TGME49_202540-t26_1 | gene=TGME49_202540 | organism=Toxoplasma_gondii_ME49 | gene_product=35-cyclic nucleotide phosphodiesterase domain-containing protein | transcript_product=35-cyclic nucleotide phosphodiesterase d	1899900238	1572500284	1437500791	1821198921	1530500483	8.7667e+08	TGME49_202540-t26_1-p1 | transcript=TGME49_202540-t26_1 | gene=TGME49_202540 | organism=Toxoplasma_gondii_ME49 | gene_product=35-cyclic nucleotide phosphodiesterase domain-containing protein | transcript_product=35-cyclic nucleotide phosphodiesterase d	RAS(0.699)PS(0.167)VS(0.135)PPAGSPLWR	3	3	1609900	568152	512848	541286	560771	625371	0.00084736	0.000361305	0.000356763	0.000297214	0.000366397	0.000713349	-1.23772	-0.277949	-0.877216	0.000507923	0.00187367	-1.19806	0.971248	-0.161253	0.214016	0.374583	None	None
TGME49_202540-t26_1-p1 | transcript=TGME49_202540-t26_1 | gene=TGME49_202540 | organism=Toxoplasma_gondii_ME49 | gene_product=35-cyclic nucleotide phosphodiesterase domain-containing protein | transcript_product=35-cyclic nucleotide phosphodiesterase d	1899900238	1572500284	1437500791	1821198921	1530500483	8.7667e+08	TGME49_202540-t26_1-p1 | transcript=TGME49_202540-t26_1 | gene=TGME49_202540 | organism=Toxoplasma_gondii_ME49 | gene_product=35-cyclic nucleotide phosphodiesterase domain-containing protein | transcript_product=35-cyclic nucleotide phosphodiesterase d	DGGSAS(0.004)PS(0.157)T(0.593)HLS(0.245)R	9	2	644181	568152	512848	541286	16122000	625371	0.00033906	0.000361305	0.000356763	0.000297214	0.0105338	0.000713349	0.0725006	-0.277949	-0.0975883	0.330698	0.368674	4.93608	0.971248	3.98537	4.9758e-06	7.7376e-05	None	None
TGME49_202540-t26_1-p1 | transcript=TGME49_202540-t26_1 | gene=TGME49_202540 | organism=Toxoplasma_gondii_ME49 | gene_product=35-cyclic nucleotide phosphodiesterase domain-containing protein | transcript_product=35-cyclic nucleotide phosphodiesterase d	1899900238	1572500284	1437500791	1821198921	1530500483	8.7667e+08	TGME49_202540-t26_1-p1 | transcript=TGME49_202540-t26_1 | gene=TGME49_202540 | organism=Toxoplasma_gondii_ME49 | gene_product=35-cyclic nucleotide phosphodiesterase domain-containing protein | transcript_product=35-cyclic nucleotide phosphodiesterase d	S(0.5)GS(0.5)GDVILR	1	1	644181	568152	21813000	541286	560771	625371	0.00033906	0.000361305	0.0151743	0.000297214	0.000366397	0.000713349	5.46561	-0.277949	4.44803	0.00258302	0.0309963	0.110239	0.971248	0.617072	0.00022035	0.00100132	None	None
TGME49_202540-t26_1-p1 | transcript=TGME49_202540-t26_1 | gene=TGME49_202540 | organism=Toxoplasma_gondii_ME49 | gene_product=35-cyclic nucleotide phosphodiesterase domain-containing protein | transcript_product=35-cyclic nucleotide phosphodiesterase d	1899900238	1572500284	1437500791	1821198921	1530500483	8.7667e+08	TGME49_202540-t26_1-p1 | transcript=TGME49_202540-t26_1 | gene=TGME49_202540 | organism=Toxoplasma_gondii_ME49 | gene_product=35-cyclic nucleotide phosphodiesterase domain-containing protein | transcript_product=35-cyclic nucleotide phosphodiesterase d	T(0.5)PT(0.5)QALGEMKPGLTSK	3	3	644181	5118300	512848	541286	560771	625371	0.00033906	0.00325488	0.000356763	0.000297214	0.000366397	0.000713349	0.0725006	-3.43363	-2.44238	3.93455e-05	0.000189983	0.110239	-2.18175	-1.72521	1.57225e-14	6.8198e-14	None	None
TGME49_202550-t26_1-p1 | transcript=TGME49_202550-t26_1 | gene=TGME49_202550 | organism=Toxoplasma_gondii_ME49 | gene_product=NLI interacting factor family phosphatase | transcript_product=NLI interacting factor family phosphatase | location=TGME49_chrVIIa	4.878e+08	5.1619e+08	5.0471e+08	4.7857e+08	407919766	4.6843e+08	TGME49_202550-t26_1-p1 | transcript=TGME49_202550-t26_1 | gene=TGME49_202550 | organism=Toxoplasma_gondii_ME49 | gene_product=NLI interacting factor family phosphatase | transcript_product=NLI interacting factor family phosphatase | location=TGME49_chrVIIa	CCGEENLPAEGDRLS(1)EK	15	3	29434000	23137000	512848	541286	560771	625371	0.0603403	0.0448226	0.00101612	0.00113105	0.00137471	0.00133504	-5.8858	-5.30299	-5.60822	1.68066e-09	3.5504e-08	-5.4506	-5.06383	-5.27294	8.57731e-06	0.000151443	DOWN	DOWN
TGME49_202550-t26_1-p1 | transcript=TGME49_202550-t26_1 | gene=TGME49_202550 | organism=Toxoplasma_gondii_ME49 | gene_product=NLI interacting factor family phosphatase | transcript_product=NLI interacting factor family phosphatase | location=TGME49_chrVIIa	4.878e+08	5.1619e+08	5.0471e+08	4.7857e+08	407919766	4.6843e+08	TGME49_202550-t26_1-p1 | transcript=TGME49_202550-t26_1 | gene=TGME49_202550 | organism=Toxoplasma_gondii_ME49 | gene_product=NLI interacting factor family phosphatase | transcript_product=NLI interacting factor family phosphatase | location=TGME49_chrVIIa	LPS(1)EVAGLNASDQYR	3	2	76639000	72720000	68664000	74803000	61345000	57781000	0.157111	0.140878	0.136046	0.156305	0.150385	0.12335	-0.207682	0.149912	-0.0275567	0.365963	0.4823	-0.0631257	-0.191681	-0.122477	0.378958	0.445474	None	None
TGME49_202550-t26_1-p1 | transcript=TGME49_202550-t26_1 | gene=TGME49_202550 | organism=Toxoplasma_gondii_ME49 | gene_product=NLI interacting factor family phosphatase | transcript_product=NLI interacting factor family phosphatase | location=TGME49_chrVIIa	4.878e+08	5.1619e+08	5.0471e+08	4.7857e+08	407919766	4.6843e+08	TGME49_202550-t26_1-p1 | transcript=TGME49_202550-t26_1 | gene=TGME49_202550 | organism=Toxoplasma_gondii_ME49 | gene_product=NLI interacting factor family phosphatase | transcript_product=NLI interacting factor family phosphatase | location=TGME49_chrVIIa	QFT(1)FHLQEPTPQGSR	3	2	17441000	19790000	512848	15743000	17938000	17989000	0.0357544	0.0383386	0.00101612	0.0328959	0.0439743	0.0384027	-5.13087	-0.220861	-1.12733	0.152918	0.258432	0.298502	0.00241111	0.152885	0.279866	0.409295	None	None
TGME49_202550-t26_1-p1 | transcript=TGME49_202550-t26_1 | gene=TGME49_202550 | organism=Toxoplasma_gondii_ME49 | gene_product=NLI interacting factor family phosphatase | transcript_product=NLI interacting factor family phosphatase | location=TGME49_chrVIIa	4.878e+08	5.1619e+08	5.0471e+08	4.7857e+08	407919766	4.6843e+08	TGME49_202550-t26_1-p1 | transcript=TGME49_202550-t26_1 | gene=TGME49_202550 | organism=Toxoplasma_gondii_ME49 | gene_product=NLI interacting factor family phosphatase | transcript_product=NLI interacting factor family phosphatase | location=TGME49_chrVIIa	NS(1)PMSVNPEAAMNR	2	2	21063000	15226000	12477000	541286	10945000	12218000	0.0431796	0.0294969	0.0247211	0.00113105	0.0268313	0.0260829	-0.804493	-4.6994	-1.49088	0.202756	0.366686	-0.686328	-0.177427	-0.457758	0.46686	0.48781	None	None
TGME49_202550-t26_1-p1 | transcript=TGME49_202550-t26_1 | gene=TGME49_202550 | organism=Toxoplasma_gondii_ME49 | gene_product=NLI interacting factor family phosphatase | transcript_product=NLI interacting factor family phosphatase | location=TGME49_chrVIIa	4.878e+08	5.1619e+08	5.0471e+08	4.7857e+08	407919766	4.6843e+08	TGME49_202550-t26_1-p1 | transcript=TGME49_202550-t26_1 | gene=TGME49_202550 | organism=Toxoplasma_gondii_ME49 | gene_product=NLI interacting factor family phosphatase | transcript_product=NLI interacting factor family phosphatase | location=TGME49_chrVIIa	ET(0.001)GGPLAS(0.999)GCWR	8	2	5399900	568152	512848	541286	560771	625371	0.0110699	0.00110067	0.00101612	0.00113105	0.00137471	0.00133504	-3.43979	0.0391297	-2.49799	0.0447102	0.107053	-3.00467	0.277311	-2.16287	0.0177258	0.0510974	None	None
TGME49_202550-t26_1-p1 | transcript=TGME49_202550-t26_1 | gene=TGME49_202550 | organism=Toxoplasma_gondii_ME49 | gene_product=NLI interacting factor family phosphatase | transcript_product=NLI interacting factor family phosphatase | location=TGME49_chrVIIa	4.878e+08	5.1619e+08	5.0471e+08	4.7857e+08	407919766	4.6843e+08	TGME49_202550-t26_1-p1 | transcript=TGME49_202550-t26_1 | gene=TGME49_202550 | organism=Toxoplasma_gondii_ME49 | gene_product=NLI interacting factor family phosphatase | transcript_product=NLI interacting factor family phosphatase | location=TGME49_chrVIIa	APAFGPSPLS(0.998)PAS(0.002)R	10	2	22807000	30174000	17163000	17285000	32556000	15906000	0.0467548	0.0584552	0.0340057	0.036118	0.0798098	0.033956	-0.459287	-0.694545	-0.585237	0.40446	0.471405	0.771385	-0.783574	0.112784	0.292983	0.41943	None	None
TGME49_202550-t26_1-p1 | transcript=TGME49_202550-t26_1 | gene=TGME49_202550 | organism=Toxoplasma_gondii_ME49 | gene_product=NLI interacting factor family phosphatase | transcript_product=NLI interacting factor family phosphatase | location=TGME49_chrVIIa	4.878e+08	5.1619e+08	5.0471e+08	4.7857e+08	407919766	4.6843e+08	TGME49_202550-t26_1-p1 | transcript=TGME49_202550-t26_1 | gene=TGME49_202550 | organism=Toxoplasma_gondii_ME49 | gene_product=NLI interacting factor family phosphatase | transcript_product=NLI interacting factor family phosphatase | location=TGME49_chrVIIa	LEAPS(0.996)PHT(0.004)PAAASVR	5	3	14461000	10399000	10970000	541286	560771	625371	0.0296453	0.0201457	0.0217353	0.00113105	0.00137471	0.00133504	-0.447689	-4.14941	-1.12236	0.269838	0.459826	-4.42541	-3.91028	-4.19443	0.00140396	0.00915812	None	DOWN
TGME49_202550-t26_1-p1 | transcript=TGME49_202550-t26_1 | gene=TGME49_202550 | organism=Toxoplasma_gondii_ME49 | gene_product=NLI interacting factor family phosphatase | transcript_product=NLI interacting factor family phosphatase | location=TGME49_chrVIIa	4.878e+08	5.1619e+08	5.0471e+08	4.7857e+08	407919766	4.6843e+08	TGME49_202550-t26_1-p1 | transcript=TGME49_202550-t26_1 | gene=TGME49_202550 | organism=Toxoplasma_gondii_ME49 | gene_product=NLI interacting factor family phosphatase | transcript_product=NLI interacting factor family phosphatase | location=TGME49_chrVIIa	ETSLS(0.994)PT(0.005)ACSK	5	2	11679000	568152	7921100	9680100	10969000	10429000	0.0239422	0.00110067	0.0156944	0.0202271	0.0268901	0.0222637	-0.609167	4.19436	0.520295	0.243075	0.381002	0.167486	4.33178	0.972611	0.121167	0.256402	None	None
TGME49_202550-t26_1-p1 | transcript=TGME49_202550-t26_1 | gene=TGME49_202550 | organism=Toxoplasma_gondii_ME49 | gene_product=NLI interacting factor family phosphatase | transcript_product=NLI interacting factor family phosphatase | location=TGME49_chrVIIa	4.878e+08	5.1619e+08	5.0471e+08	4.7857e+08	407919766	4.6843e+08	TGME49_202550-t26_1-p1 | transcript=TGME49_202550-t26_1 | gene=TGME49_202550 | organism=Toxoplasma_gondii_ME49 | gene_product=NLI interacting factor family phosphatase | transcript_product=NLI interacting factor family phosphatase | location=TGME49_chrVIIa	EAGNT(0.009)VS(0.991)EGDELARPGER	7	2	35407000	43647000	47209000	541286	13339000	625371	0.072585	0.0845561	0.0935369	0.00113105	0.0327001	0.00133504	0.365844	-6.21861	-0.731059	0.147511	0.244406	-1.15025	-5.97943	-2.20662	0.0460118	0.124386	None	None
TGME49_202550-t26_1-p1 | transcript=TGME49_202550-t26_1 | gene=TGME49_202550 | organism=Toxoplasma_gondii_ME49 | gene_product=NLI interacting factor family phosphatase | transcript_product=NLI interacting factor family phosphatase | location=TGME49_chrVIIa	4.878e+08	5.1619e+08	5.0471e+08	4.7857e+08	407919766	4.6843e+08	TGME49_202550-t26_1-p1 | transcript=TGME49_202550-t26_1 | gene=TGME49_202550 | organism=Toxoplasma_gondii_ME49 | gene_product=NLI interacting factor family phosphatase | transcript_product=NLI interacting factor family phosphatase | location=TGME49_chrVIIa	S(0.002)T(0.002)ES(0.989)PT(0.006)S(0.001)QVVFR	4	2	8047700	568152	7754700	541286	560771	7231200	0.0164979	0.00110067	0.0153647	0.00113105	0.00137471	0.0154371	-0.102641	0.0391297	-0.0933211	0.490859	0.490859	-3.58009	3.80364	-0.0659469	0.398802	0.456832	None	None
TGME49_202550-t26_1-p1 | transcript=TGME49_202550-t26_1 | gene=TGME49_202550 | organism=Toxoplasma_gondii_ME49 | gene_product=NLI interacting factor family phosphatase | transcript_product=NLI interacting factor family phosphatase | location=TGME49_chrVIIa	4.878e+08	5.1619e+08	5.0471e+08	4.7857e+08	407919766	4.6843e+08	TGME49_202550-t26_1-p1 | transcript=TGME49_202550-t26_1 | gene=TGME49_202550 | organism=Toxoplasma_gondii_ME49 | gene_product=NLI interacting factor family phosphatase | transcript_product=NLI interacting factor family phosphatase | location=TGME49_chrVIIa	S(0.001)AS(0.988)S(0.012)SEVLLWHNEGEER	3	2	39509000	568152	32065000	32661000	30094000	19276000	0.0809942	0.00110067	0.0635315	0.0682471	0.0737743	0.0411502	-0.350324	5.94861	0.682694	0.187535	0.325315	-0.134691	5.21783	0.48527	0.183331	0.325627	None	None
TGME49_202550-t26_1-p1 | transcript=TGME49_202550-t26_1 | gene=TGME49_202550 | organism=Toxoplasma_gondii_ME49 | gene_product=NLI interacting factor family phosphatase | transcript_product=NLI interacting factor family phosphatase | location=TGME49_chrVIIa	4.878e+08	5.1619e+08	5.0471e+08	4.7857e+08	407919766	4.6843e+08	TGME49_202550-t26_1-p1 | transcript=TGME49_202550-t26_1 | gene=TGME49_202550 | organism=Toxoplasma_gondii_ME49 | gene_product=NLI interacting factor family phosphatase | transcript_product=NLI interacting factor family phosphatase | location=TGME49_chrVIIa	VRS(0.985)S(0.015)EEREDEEGETR	3	3	644181	12595000	512848	4417900	560771	6635900	0.00132058	0.0243999	0.00101612	0.00923146	0.00137471	0.0141663	-0.376654	-1.40181	-1.32688	0.19173	0.350475	0.0577291	-0.784197	-0.726462	0.362848	0.454239	None	None
TGME49_202550-t26_1-p1 | transcript=TGME49_202550-t26_1 | gene=TGME49_202550 | organism=Toxoplasma_gondii_ME49 | gene_product=NLI interacting factor family phosphatase | transcript_product=NLI interacting factor family phosphatase | location=TGME49_chrVIIa	4.878e+08	5.1619e+08	5.0471e+08	4.7857e+08	407919766	4.6843e+08	TGME49_202550-t26_1-p1 | transcript=TGME49_202550-t26_1 | gene=TGME49_202550 | organism=Toxoplasma_gondii_ME49 | gene_product=NLI interacting factor family phosphatase | transcript_product=NLI interacting factor family phosphatase | location=TGME49_chrVIIa	EAGNT(0.982)VS(0.018)EGDELARPGER	5	2	47079000	568152	69022000	54568000	560771	625371	0.0965129	0.00110067	0.136756	0.114023	0.00137471	0.00133504	0.502789	6.68906	1.36118	0.0248272	0.0844124	-6.12815	0.277311	-5.16548	1.30573e-05	0.000204927	None	None
TGME49_202550-t26_1-p1 | transcript=TGME49_202550-t26_1 | gene=TGME49_202550 | organism=Toxoplasma_gondii_ME49 | gene_product=NLI interacting factor family phosphatase | transcript_product=NLI interacting factor family phosphatase | location=TGME49_chrVIIa	4.878e+08	5.1619e+08	5.0471e+08	4.7857e+08	407919766	4.6843e+08	TGME49_202550-t26_1-p1 | transcript=TGME49_202550-t26_1 | gene=TGME49_202550 | organism=Toxoplasma_gondii_ME49 | gene_product=NLI interacting factor family phosphatase | transcript_product=NLI interacting factor family phosphatase | location=TGME49_chrVIIa	VS(0.01)VS(0.01)RS(0.979)EAHQVVS(0.002)R	6	2	6364700	568152	512848	541286	560771	625371	0.0130478	0.00110067	0.00101612	0.00113105	0.00137471	0.00133504	-3.67686	0.0391297	-2.71509	0.0543446	0.142655	-3.24173	0.277311	-2.37994	0.00981335	0.0306894	None	None
TGME49_202550-t26_1-p1 | transcript=TGME49_202550-t26_1 | gene=TGME49_202550 | organism=Toxoplasma_gondii_ME49 | gene_product=NLI interacting factor family phosphatase | transcript_product=NLI interacting factor family phosphatase | location=TGME49_chrVIIa	4.878e+08	5.1619e+08	5.0471e+08	4.7857e+08	407919766	4.6843e+08	TGME49_202550-t26_1-p1 | transcript=TGME49_202550-t26_1 | gene=TGME49_202550 | organism=Toxoplasma_gondii_ME49 | gene_product=NLI interacting factor family phosphatase | transcript_product=NLI interacting factor family phosphatase | location=TGME49_chrVIIa	KPS(0.05)S(0.949)AAGHS(0.001)VGQVLAR	4	3	644181	5791400	512848	541286	560771	625371	0.00132058	0.0112195	0.00101612	0.00113105	0.00137471	0.00133504	-0.376654	-3.3052	-2.54111	0.0418051	0.105744	0.0577291	-3.06612	-2.20599	0.0158214	0.0460778	None	None
TGME49_202550-t26_1-p1 | transcript=TGME49_202550-t26_1 | gene=TGME49_202550 | organism=Toxoplasma_gondii_ME49 | gene_product=NLI interacting factor family phosphatase | transcript_product=NLI interacting factor family phosphatase | location=TGME49_chrVIIa	4.878e+08	5.1619e+08	5.0471e+08	4.7857e+08	407919766	4.6843e+08	TGME49_202550-t26_1-p1 | transcript=TGME49_202550-t26_1 | gene=TGME49_202550 | organism=Toxoplasma_gondii_ME49 | gene_product=NLI interacting factor family phosphatase | transcript_product=NLI interacting factor family phosphatase | location=TGME49_chrVIIa	TPPVGGAACAPQTVTWQGEMS(0.907)PVS(0.092)GR	21	3	5506000	568152	512848	541286	13824000	16919000	0.0112874	0.00110067	0.00101612	0.00113105	0.033889	0.0361185	-3.46785	0.0391297	-2.52353	0.0429708	0.10587	1.58566	5.0297	2.49756	0.00613429	0.0242935	None	UP
TGME49_202550-t26_1-p1 | transcript=TGME49_202550-t26_1 | gene=TGME49_202550 | organism=Toxoplasma_gondii_ME49 | gene_product=NLI interacting factor family phosphatase | transcript_product=NLI interacting factor family phosphatase | location=TGME49_chrVIIa	4.878e+08	5.1619e+08	5.0471e+08	4.7857e+08	407919766	4.6843e+08	TGME49_202550-t26_1-p1 | transcript=TGME49_202550-t26_1 | gene=TGME49_202550 | organism=Toxoplasma_gondii_ME49 | gene_product=NLI interacting factor family phosphatase | transcript_product=NLI interacting factor family phosphatase | location=TGME49_chrVIIa	LTAS(0.001)LGCQS(0.007)AT(0.027)VHS(0.866)EAS(0.311)T(0.748)PT(0.041)QR	14	3	16290000	19964000	15821000	13236000	11460000	625371	0.0333948	0.0386757	0.0313467	0.0276574	0.0280938	0.00133504	-0.0912971	-0.483695	-0.288554	0.374268	0.461094	-0.249332	-4.85106	-1.29188	0.207975	0.359711	None	None
TGME49_202550-t26_1-p1 | transcript=TGME49_202550-t26_1 | gene=TGME49_202550 | organism=Toxoplasma_gondii_ME49 | gene_product=NLI interacting factor family phosphatase | transcript_product=NLI interacting factor family phosphatase | location=TGME49_chrVIIa	4.878e+08	5.1619e+08	5.0471e+08	4.7857e+08	407919766	4.6843e+08	TGME49_202550-t26_1-p1 | transcript=TGME49_202550-t26_1 | gene=TGME49_202550 | organism=Toxoplasma_gondii_ME49 | gene_product=NLI interacting factor family phosphatase | transcript_product=NLI interacting factor family phosphatase | location=TGME49_chrVIIa	RPDAETTGAGAPTVPLPLS(0.821)PT(0.145)S(0.034)FDLR	19	3	39461000	41034000	512848	541286	560771	625371	0.0808958	0.079494	0.00101612	0.00113105	0.00137471	0.00133504	-6.30871	-6.12955	-6.21713	2.18997e-06	5.3185e-05	-5.87351	-5.89038	-5.88185	9.06269e-08	2.25901e-06	DOWN	DOWN
TGME49_202550-t26_1-p1 | transcript=TGME49_202550-t26_1 | gene=TGME49_202550 | organism=Toxoplasma_gondii_ME49 | gene_product=NLI interacting factor family phosphatase | transcript_product=NLI interacting factor family phosphatase | location=TGME49_chrVIIa	4.878e+08	5.1619e+08	5.0471e+08	4.7857e+08	407919766	4.6843e+08	TGME49_202550-t26_1-p1 | transcript=TGME49_202550-t26_1 | gene=TGME49_202550 | organism=Toxoplasma_gondii_ME49 | gene_product=NLI interacting factor family phosphatase | transcript_product=NLI interacting factor family phosphatase | location=TGME49_chrVIIa	RPDAETTGAGAPTVPLPLS(0.013)PT(0.212)S(0.774)FDLR	22	3	644181	568152	512848	27602000	25845000	625371	0.00132058	0.00110067	0.00101612	0.057676	0.063358	0.00133504	-0.376654	5.70583	4.59429	1.93909e-05	0.000316013	5.57873	0.277311	4.73383	7.19571e-05	0.00117592	None	None
TGME49_202550-t26_1-p1 | transcript=TGME49_202550-t26_1 | gene=TGME49_202550 | organism=Toxoplasma_gondii_ME49 | gene_product=NLI interacting factor family phosphatase | transcript_product=NLI interacting factor family phosphatase | location=TGME49_chrVIIa	4.878e+08	5.1619e+08	5.0471e+08	4.7857e+08	407919766	4.6843e+08	TGME49_202550-t26_1-p1 | transcript=TGME49_202550-t26_1 | gene=TGME49_202550 | organism=Toxoplasma_gondii_ME49 | gene_product=NLI interacting factor family phosphatase | transcript_product=NLI interacting factor family phosphatase | location=TGME49_chrVIIa	RPVS(0.768)T(0.232)VQGSHSR	4	3	644181	568152	512848	541286	560771	2387500	0.00132058	0.00110067	0.00101612	0.00113105	0.00137471	0.00509681	-0.376654	0.0391297	-0.172641	0.425246	0.445776	0.0577291	2.20589	1.41448	0.0266497	0.0723897	None	None
TGME49_202550-t26_1-p1 | transcript=TGME49_202550-t26_1 | gene=TGME49_202550 | organism=Toxoplasma_gondii_ME49 | gene_product=NLI interacting factor family phosphatase | transcript_product=NLI interacting factor family phosphatase | location=TGME49_chrVIIa	4.878e+08	5.1619e+08	5.0471e+08	4.7857e+08	407919766	4.6843e+08	TGME49_202550-t26_1-p1 | transcript=TGME49_202550-t26_1 | gene=TGME49_202550 | organism=Toxoplasma_gondii_ME49 | gene_product=NLI interacting factor family phosphatase | transcript_product=NLI interacting factor family phosphatase | location=TGME49_chrVIIa	LEAPS(0.011)PHT(0.765)PAAAS(0.224)VR	8	3	644181	568152	512848	541286	7671300	625371	0.00132058	0.00110067	0.00101612	0.00113105	0.0188059	0.00133504	-0.376654	0.0391297	-0.172641	0.425246	0.445776	3.82666	0.277311	3.05087	0.00175708	0.00927801	None	None
TGME49_202550-t26_1-p1 | transcript=TGME49_202550-t26_1 | gene=TGME49_202550 | organism=Toxoplasma_gondii_ME49 | gene_product=NLI interacting factor family phosphatase | transcript_product=NLI interacting factor family phosphatase | location=TGME49_chrVIIa	4.878e+08	5.1619e+08	5.0471e+08	4.7857e+08	407919766	4.6843e+08	TGME49_202550-t26_1-p1 | transcript=TGME49_202550-t26_1 | gene=TGME49_202550 | organism=Toxoplasma_gondii_ME49 | gene_product=NLI interacting factor family phosphatase | transcript_product=NLI interacting factor family phosphatase | location=TGME49_chrVIIa	LTAS(0.001)LGCQS(0.007)AT(0.027)VHS(0.866)EAS(0.311)T(0.748)PT(0.041)QR	18	3	24126000	19964000	512848	22850000	11460000	625371	0.0494588	0.0386757	0.00101612	0.0477464	0.0280938	0.00133504	-5.59893	0.303935	-0.853815	0.142529	0.236152	-0.815861	-4.85106	-1.58214	0.14285	0.286615	None	None
TGME49_202550-t26_1-p1 | transcript=TGME49_202550-t26_1 | gene=TGME49_202550 | organism=Toxoplasma_gondii_ME49 | gene_product=NLI interacting factor family phosphatase | transcript_product=NLI interacting factor family phosphatase | location=TGME49_chrVIIa	4.878e+08	5.1619e+08	5.0471e+08	4.7857e+08	407919766	4.6843e+08	TGME49_202550-t26_1-p1 | transcript=TGME49_202550-t26_1 | gene=TGME49_202550 | organism=Toxoplasma_gondii_ME49 | gene_product=NLI interacting factor family phosphatase | transcript_product=NLI interacting factor family phosphatase | location=TGME49_chrVIIa	S(0.004)AS(0.119)S(0.728)S(0.148)EVLLWHNEGEER	4	2	644181	568152	512848	541286	560771	625371	0.00132058	0.00110067	0.00101612	0.00113105	0.00137471	0.00133504	-0.376654	0.0391297	-0.172641	0.425246	0.445776	0.0577291	0.277311	0.161749	0.416161	0.499266	None	None
TGME49_202550-t26_1-p1 | transcript=TGME49_202550-t26_1 | gene=TGME49_202550 | organism=Toxoplasma_gondii_ME49 | gene_product=NLI interacting factor family phosphatase | transcript_product=NLI interacting factor family phosphatase | location=TGME49_chrVIIa	4.878e+08	5.1619e+08	5.0471e+08	4.7857e+08	407919766	4.6843e+08	TGME49_202550-t26_1-p1 | transcript=TGME49_202550-t26_1 | gene=TGME49_202550 | organism=Toxoplasma_gondii_ME49 | gene_product=NLI interacting factor family phosphatase | transcript_product=NLI interacting factor family phosphatase | location=TGME49_chrVIIa	RPVS(0.42)T(0.579)VQGSHSR	5	3	644181	568152	512848	541286	1399000	625371	0.00132058	0.00110067	0.00101612	0.00113105	0.0034296	0.00133504	-0.376654	0.0391297	-0.172641	0.425246	0.445776	1.37338	0.277311	0.973574	0.0922789	0.212229	None	None
TGME49_202550-t26_1-p1 | transcript=TGME49_202550-t26_1 | gene=TGME49_202550 | organism=Toxoplasma_gondii_ME49 | gene_product=NLI interacting factor family phosphatase | transcript_product=NLI interacting factor family phosphatase | location=TGME49_chrVIIa	4.878e+08	5.1619e+08	5.0471e+08	4.7857e+08	407919766	4.6843e+08	TGME49_202550-t26_1-p1 | transcript=TGME49_202550-t26_1 | gene=TGME49_202550 | organism=Toxoplasma_gondii_ME49 | gene_product=NLI interacting factor family phosphatase | transcript_product=NLI interacting factor family phosphatase | location=TGME49_chrVIIa	AT(0.433)T(0.567)EDLVPGDSGEAER	3	2	69955000	68925000	57397000	41149000	32239000	27609000	0.143409	0.133526	0.113723	0.0859833	0.0790327	0.0589394	-0.334604	-0.634971	-0.471654	0.404273	0.468971	-0.859572	-1.17975	-1.00512	0.25242	0.367157	None	None
TGME49_202550-t26_1-p1 | transcript=TGME49_202550-t26_1 | gene=TGME49_202550 | organism=Toxoplasma_gondii_ME49 | gene_product=NLI interacting factor family phosphatase | transcript_product=NLI interacting factor family phosphatase | location=TGME49_chrVIIa	4.878e+08	5.1619e+08	5.0471e+08	4.7857e+08	407919766	4.6843e+08	TGME49_202550-t26_1-p1 | transcript=TGME49_202550-t26_1 | gene=TGME49_202550 | organism=Toxoplasma_gondii_ME49 | gene_product=NLI interacting factor family phosphatase | transcript_product=NLI interacting factor family phosphatase | location=TGME49_chrVIIa	GVS(0.445)S(0.555)VAQTAVLGASSR	4	2	644181	13152000	512848	541286	560771	625371	0.00132058	0.025479	0.00101612	0.00113105	0.00137471	0.00133504	-0.376654	-4.48818	-3.63623	0.000611385	0.00324798	0.0577291	-4.24904	-3.30101	0.00609013	0.0230934	None	None
TGME49_202550-t26_1-p1 | transcript=TGME49_202550-t26_1 | gene=TGME49_202550 | organism=Toxoplasma_gondii_ME49 | gene_product=NLI interacting factor family phosphatase | transcript_product=NLI interacting factor family phosphatase | location=TGME49_chrVIIa	4.878e+08	5.1619e+08	5.0471e+08	4.7857e+08	407919766	4.6843e+08	TGME49_202550-t26_1-p1 | transcript=TGME49_202550-t26_1 | gene=TGME49_202550 | organism=Toxoplasma_gondii_ME49 | gene_product=NLI interacting factor family phosphatase | transcript_product=NLI interacting factor family phosphatase | location=TGME49_chrVIIa	LT(0.002)AS(0.011)LGCQS(0.095)AT(0.104)VHS(0.654)EAS(0.525)T(0.492)PT(0.117)QR	17	3	644181	568152	10928000	541286	560771	625371	0.00132058	0.00110067	0.021652	0.00113105	0.00137471	0.00133504	4.03071	0.0391297	3.22943	0.00193843	0.0112964	0.0577291	0.277311	0.161749	0.416161	0.499266	None	None
TGME49_202550-t26_1-p1 | transcript=TGME49_202550-t26_1 | gene=TGME49_202550 | organism=Toxoplasma_gondii_ME49 | gene_product=NLI interacting factor family phosphatase | transcript_product=NLI interacting factor family phosphatase | location=TGME49_chrVIIa	4.878e+08	5.1619e+08	5.0471e+08	4.7857e+08	407919766	4.6843e+08	TGME49_202550-t26_1-p1 | transcript=TGME49_202550-t26_1 | gene=TGME49_202550 | organism=Toxoplasma_gondii_ME49 | gene_product=NLI interacting factor family phosphatase | transcript_product=NLI interacting factor family phosphatase | location=TGME49_chrVIIa	S(0.024)AS(0.266)S(0.198)S(0.512)EVLLWHNEGEER	5	2	644181	568152	512848	7656100	560771	625371	0.00132058	0.00110067	0.00101612	0.0159979	0.00137471	0.00133504	-0.376654	3.85603	2.80838	0.000586621	0.00269529	0.0577291	0.277311	0.161749	0.416161	0.499266	None	None
TGME49_202550-t26_1-p1 | transcript=TGME49_202550-t26_1 | gene=TGME49_202550 | organism=Toxoplasma_gondii_ME49 | gene_product=NLI interacting factor family phosphatase | transcript_product=NLI interacting factor family phosphatase | location=TGME49_chrVIIa	4.878e+08	5.1619e+08	5.0471e+08	4.7857e+08	407919766	4.6843e+08	TGME49_202550-t26_1-p1 | transcript=TGME49_202550-t26_1 | gene=TGME49_202550 | organism=Toxoplasma_gondii_ME49 | gene_product=NLI interacting factor family phosphatase | transcript_product=NLI interacting factor family phosphatase | location=TGME49_chrVIIa	AT(0.5)T(0.5)EDLVPGDSGEAER	2	2	69955000	68925000	57397000	541286	32239000	27609000	0.143409	0.133526	0.113723	0.00113105	0.0790327	0.0589394	-0.334604	-6.87772	-1.26969	0.125875	0.264182	-0.859572	-1.17975	-1.00512	0.25242	0.367157	None	None
TGME49_202550-t26_1-p1 | transcript=TGME49_202550-t26_1 | gene=TGME49_202550 | organism=Toxoplasma_gondii_ME49 | gene_product=NLI interacting factor family phosphatase | transcript_product=NLI interacting factor family phosphatase | location=TGME49_chrVIIa	4.878e+08	5.1619e+08	5.0471e+08	4.7857e+08	407919766	4.6843e+08	TGME49_202550-t26_1-p1 | transcript=TGME49_202550-t26_1 | gene=TGME49_202550 | organism=Toxoplasma_gondii_ME49 | gene_product=NLI interacting factor family phosphatase | transcript_product=NLI interacting factor family phosphatase | location=TGME49_chrVIIa	VS(0.003)VS(0.499)RS(0.499)EAHQVVSR	4	3	644181	568152	512848	541286	560771	625371	0.00132058	0.00110067	0.00101612	0.00113105	0.00137471	0.00133504	-0.376654	0.0391297	-0.172641	0.425246	0.445776	0.0577291	0.277311	0.161749	0.416161	0.499266	None	None
TGME49_202550-t26_1-p1 | transcript=TGME49_202550-t26_1 | gene=TGME49_202550 | organism=Toxoplasma_gondii_ME49 | gene_product=NLI interacting factor family phosphatase | transcript_product=NLI interacting factor family phosphatase | location=TGME49_chrVIIa	4.878e+08	5.1619e+08	5.0471e+08	4.7857e+08	407919766	4.6843e+08	TGME49_202550-t26_1-p1 | transcript=TGME49_202550-t26_1 | gene=TGME49_202550 | organism=Toxoplasma_gondii_ME49 | gene_product=NLI interacting factor family phosphatase | transcript_product=NLI interacting factor family phosphatase | location=TGME49_chrVIIa	KPS(0.497)S(0.497)AAGHS(0.006)VGQVLAR	3	3	644181	568152	512848	541286	560771	625371	0.00132058	0.00110067	0.00101612	0.00113105	0.00137471	0.00133504	-0.376654	0.0391297	-0.172641	0.425246	0.445776	0.0577291	0.277311	0.161749	0.416161	0.499266	None	None
TGME49_202550-t26_1-p1 | transcript=TGME49_202550-t26_1 | gene=TGME49_202550 | organism=Toxoplasma_gondii_ME49 | gene_product=NLI interacting factor family phosphatase | transcript_product=NLI interacting factor family phosphatase | location=TGME49_chrVIIa	4.878e+08	5.1619e+08	5.0471e+08	4.7857e+08	407919766	4.6843e+08	TGME49_202550-t26_1-p1 | transcript=TGME49_202550-t26_1 | gene=TGME49_202550 | organism=Toxoplasma_gondii_ME49 | gene_product=NLI interacting factor family phosphatase | transcript_product=NLI interacting factor family phosphatase | location=TGME49_chrVIIa	ES(0.097)AEAMAS(0.494)AAQS(0.409)ELEEGAAEAIAAETER	8	3	644181	568152	512848	541286	560771	625371	0.00132058	0.00110067	0.00101612	0.00113105	0.00137471	0.00133504	-0.376654	0.0391297	-0.172641	0.425246	0.445776	0.0577291	0.277311	0.161749	0.416161	0.499266	None	None
TGME49_202550-t26_1-p1 | transcript=TGME49_202550-t26_1 | gene=TGME49_202550 | organism=Toxoplasma_gondii_ME49 | gene_product=NLI interacting factor family phosphatase | transcript_product=NLI interacting factor family phosphatase | location=TGME49_chrVIIa	4.878e+08	5.1619e+08	5.0471e+08	4.7857e+08	407919766	4.6843e+08	TGME49_202550-t26_1-p1 | transcript=TGME49_202550-t26_1 | gene=TGME49_202550 | organism=Toxoplasma_gondii_ME49 | gene_product=NLI interacting factor family phosphatase | transcript_product=NLI interacting factor family phosphatase | location=TGME49_chrVIIa	RPDAETTGAGAPT(0.001)VPLPLS(0.456)PT(0.456)S(0.087)FDLR	21	3	644181	568152	512848	541286	560771	625371	0.00132058	0.00110067	0.00101612	0.00113105	0.00137471	0.00133504	-0.376654	0.0391297	-0.172641	0.425246	0.445776	0.0577291	0.277311	0.161749	0.416161	0.499266	None	None
TGME49_202550-t26_1-p1 | transcript=TGME49_202550-t26_1 | gene=TGME49_202550 | organism=Toxoplasma_gondii_ME49 | gene_product=NLI interacting factor family phosphatase | transcript_product=NLI interacting factor family phosphatase | location=TGME49_chrVIIa	4.878e+08	5.1619e+08	5.0471e+08	4.7857e+08	407919766	4.6843e+08	TGME49_202550-t26_1-p1 | transcript=TGME49_202550-t26_1 | gene=TGME49_202550 | organism=Toxoplasma_gondii_ME49 | gene_product=NLI interacting factor family phosphatase | transcript_product=NLI interacting factor family phosphatase | location=TGME49_chrVIIa	ES(0.422)AEAMAS(0.325)AAQS(0.253)ELEEGAAEAIAAETER	2	3	644181	568152	512848	541286	560771	625371	0.00132058	0.00110067	0.00101612	0.00113105	0.00137471	0.00133504	-0.376654	0.0391297	-0.172641	0.425246	0.445776	0.0577291	0.277311	0.161749	0.416161	0.499266	None	None
TGME49_202550-t26_1-p1 | transcript=TGME49_202550-t26_1 | gene=TGME49_202550 | organism=Toxoplasma_gondii_ME49 | gene_product=NLI interacting factor family phosphatase | transcript_product=NLI interacting factor family phosphatase | location=TGME49_chrVIIa	4.878e+08	5.1619e+08	5.0471e+08	4.7857e+08	407919766	4.6843e+08	TGME49_202550-t26_1-p1 | transcript=TGME49_202550-t26_1 | gene=TGME49_202550 | organism=Toxoplasma_gondii_ME49 | gene_product=NLI interacting factor family phosphatase | transcript_product=NLI interacting factor family phosphatase | location=TGME49_chrVIIa	LQGDDGEIPSVCPPVLVS(0.096)T(0.298)S(0.298)S(0.298)VVHGQT(0.009)LS(0.003)LPR	20	3	644181	568152	512848	541286	560771	625371	0.00132058	0.00110067	0.00101612	0.00113105	0.00137471	0.00133504	-0.376654	0.0391297	-0.172641	0.425246	0.445776	0.0577291	0.277311	0.161749	0.416161	0.499266	None	None
TGME49_202550-t26_1-p1 | transcript=TGME49_202550-t26_1 | gene=TGME49_202550 | organism=Toxoplasma_gondii_ME49 | gene_product=NLI interacting factor family phosphatase | transcript_product=NLI interacting factor family phosphatase | location=TGME49_chrVIIa	4.878e+08	5.1619e+08	5.0471e+08	4.7857e+08	407919766	4.6843e+08	TGME49_202550-t26_1-p1 | transcript=TGME49_202550-t26_1 | gene=TGME49_202550 | organism=Toxoplasma_gondii_ME49 | gene_product=NLI interacting factor family phosphatase | transcript_product=NLI interacting factor family phosphatase | location=TGME49_chrVIIa	LQGDDGEIPSVCPPVLVS(0.096)T(0.298)S(0.298)S(0.298)VVHGQT(0.009)LS(0.003)LPR	21	3	644181	568152	512848	541286	560771	625371	0.00132058	0.00110067	0.00101612	0.00113105	0.00137471	0.00133504	-0.376654	0.0391297	-0.172641	0.425246	0.445776	0.0577291	0.277311	0.161749	0.416161	0.499266	None	None
TGME49_202550-t26_1-p1 | transcript=TGME49_202550-t26_1 | gene=TGME49_202550 | organism=Toxoplasma_gondii_ME49 | gene_product=NLI interacting factor family phosphatase | transcript_product=NLI interacting factor family phosphatase | location=TGME49_chrVIIa	4.878e+08	5.1619e+08	5.0471e+08	4.7857e+08	407919766	4.6843e+08	TGME49_202550-t26_1-p1 | transcript=TGME49_202550-t26_1 | gene=TGME49_202550 | organism=Toxoplasma_gondii_ME49 | gene_product=NLI interacting factor family phosphatase | transcript_product=NLI interacting factor family phosphatase | location=TGME49_chrVIIa	LQGDDGEIPSVCPPVLVS(0.096)T(0.298)S(0.298)S(0.298)VVHGQT(0.009)LS(0.003)LPR	19	3	644181	568152	512848	541286	560771	625371	0.00132058	0.00110067	0.00101612	0.00113105	0.00137471	0.00133504	-0.376654	0.0391297	-0.172641	0.425246	0.445776	0.0577291	0.277311	0.161749	0.416161	0.499266	None	None
TGME49_202550-t26_1-p1 | transcript=TGME49_202550-t26_1 | gene=TGME49_202550 | organism=Toxoplasma_gondii_ME49 | gene_product=NLI interacting factor family phosphatase | transcript_product=NLI interacting factor family phosphatase | location=TGME49_chrVIIa	4.878e+08	5.1619e+08	5.0471e+08	4.7857e+08	407919766	4.6843e+08	TGME49_202550-t26_1-p1 | transcript=TGME49_202550-t26_1 | gene=TGME49_202550 | organism=Toxoplasma_gondii_ME49 | gene_product=NLI interacting factor family phosphatase | transcript_product=NLI interacting factor family phosphatase | location=TGME49_chrVIIa	LQGDDGEIPS(0.002)VCPPVLVS(0.222)T(0.222)S(0.222)S(0.222)VVHGQT(0.068)LS(0.04)LPR	18	3	644181	568152	512848	541286	560771	625371	0.00132058	0.00110067	0.00101612	0.00113105	0.00137471	0.00133504	-0.376654	0.0391297	-0.172641	0.425246	0.445776	0.0577291	0.277311	0.161749	0.416161	0.499266	None	None
TGME49_202610-t26_1-p1 | transcript=TGME49_202610-t26_1 | gene=TGME49_202610 | organism=Toxoplasma_gondii_ME49 | gene_product=protein phosphatase 2C domain-containing protein | transcript_product=protein phosphatase 2C domain-containing protein | location=	124129923	8.8119e+07	1.1895e+08	1.019e+08	1.5109e+08	140690091	TGME49_202610-t26_1-p1 | transcript=TGME49_202610-t26_1 | gene=TGME49_202610 | organism=Toxoplasma_gondii_ME49 | gene_product=protein phosphatase 2C domain-containing protein | transcript_product=protein phosphatase 2C domain-containing protein | location=	IGGADS(1)DEDEDDEDLYSIRDEQEK	6	3	7430800	568152	7166200	7785200	560771	625371	0.0598631	0.00644756	0.0602454	0.0764004	0.0037115	0.00444503	0.00918492	3.56585	1.04303	0.102596	0.232552	-4.0097	-0.536036	-3.0216	0.00995863	0.0355911	None	None
TGME49_202620-t26_1-p1 | transcript=TGME49_202620-t26_1 | gene=TGME49_202620 | organism=Toxoplasma_gondii_ME49 | gene_product=hypothetical protein | transcript_product=hypothetical protein | location=TGME49_chrVIIa:3165122-3166114(-) | protein_length=330 |	249580154	1.9724e+08	1.5131e+08	1.9444e+08	2.17178e+07	4.2164e+08	TGME49_202620-t26_1-p1 | transcript=TGME49_202620-t26_1 | gene=TGME49_202620 | organism=Toxoplasma_gondii_ME49 | gene_product=hypothetical protein | transcript_product=hypothetical protein | location=TGME49_chrVIIa:3165122-3166114(-) | protein_length=330 |	DLEQGS(0.973)T(0.027)GPDYNVYYPR	6	2	644181	21195000	512848	541286	14436000	625371	0.00258106	0.107458	0.00338938	0.00278382	0.664709	0.00148319	0.39247	-5.26833	-4.1539	9.78029e-07	8.31325e-06	8.00572	-6.17394	2.59781	9.15086e-05	0.000452474	None	None
TGME49_202620-t26_1-p1 | transcript=TGME49_202620-t26_1 | gene=TGME49_202620 | organism=Toxoplasma_gondii_ME49 | gene_product=hypothetical protein | transcript_product=hypothetical protein | location=TGME49_chrVIIa:3165122-3166114(-) | protein_length=330 |	249580154	1.9724e+08	1.5131e+08	1.9444e+08	2.17178e+07	4.2164e+08	TGME49_202620-t26_1-p1 | transcript=TGME49_202620-t26_1 | gene=TGME49_202620 | organism=Toxoplasma_gondii_ME49 | gene_product=hypothetical protein | transcript_product=hypothetical protein | location=TGME49_chrVIIa:3165122-3166114(-) | protein_length=330 |	S(0.882)KDLEQGS(0.104)T(0.013)GPDYNVYYPR	1	2	644181	568152	512848	541286	560771	625371	0.00258106	0.00288051	0.00338938	0.00278382	0.0258208	0.00148319	0.39247	-0.0491845	0.176433	0.389576	0.499333	3.31989	-0.955176	2.31953	0.0108931	0.0350355	None	None
TGME49_202690-t26_1-p1 | transcript=TGME49_202690-t26_1 | gene=TGME49_202690 | organism=Toxoplasma_gondii_ME49 | gene_product=DNA-directed RNA polymerase II RPB9 | transcript_product=DNA-directed RNA polymerase II RPB9 | location=TGME49_chrVIIa:3102935-310	1.2256e+08	1.6312e+08	1.3684e+08	2.0094e+08	7.4428e+07	1.7663e+08	TGME49_202690-t26_1-p1 | transcript=TGME49_202690-t26_1 | gene=TGME49_202690 | organism=Toxoplasma_gondii_ME49 | gene_product=DNA-directed RNA polymerase II RPB9 | transcript_product=DNA-directed RNA polymerase II RPB9 | location=TGME49_chrVIIa:3102935-310	EEEEILES(1)QDAFDEDDPYTHR	8	3	6677900	5038500	9482800	16274000	12865000	10120000	0.0544868	0.0308883	0.0692985	0.0809893	0.172852	0.0572949	0.346893	1.39054	0.815777	0.106724	0.232603	1.66546	0.891235	1.43056	0.0214871	0.0601001	None	None
TGME49_202690-t26_1-p1 | transcript=TGME49_202690-t26_1 | gene=TGME49_202690 | organism=Toxoplasma_gondii_ME49 | gene_product=DNA-directed RNA polymerase II RPB9 | transcript_product=DNA-directed RNA polymerase II RPB9 | location=TGME49_chrVIIa:3102935-310	1.2256e+08	1.6312e+08	1.3684e+08	2.0094e+08	7.4428e+07	1.7663e+08	TGME49_202690-t26_1-p1 | transcript=TGME49_202690-t26_1 | gene=TGME49_202690 | organism=Toxoplasma_gondii_ME49 | gene_product=DNA-directed RNA polymerase II RPB9 | transcript_product=DNA-directed RNA polymerase II RPB9 | location=TGME49_chrVIIa:3102935-310	LEPQDGS(1)VGELDVTFD	7	2	23088000	16480000	512848	13829000	17737000	12011000	0.188381	0.10103	0.00374779	0.0688215	0.238311	0.0680009	-5.6498	-0.553821	-1.99556	0.0925176	0.229933	0.339183	-0.57112	0.0818787	0.296676	0.395717	None	None
TGME49_202690-t26_1-p1 | transcript=TGME49_202690-t26_1 | gene=TGME49_202690 | organism=Toxoplasma_gondii_ME49 | gene_product=DNA-directed RNA polymerase II RPB9 | transcript_product=DNA-directed RNA polymerase II RPB9 | location=TGME49_chrVIIa:3102935-310	1.2256e+08	1.6312e+08	1.3684e+08	2.0094e+08	7.4428e+07	1.7663e+08	TGME49_202690-t26_1-p1 | transcript=TGME49_202690-t26_1 | gene=TGME49_202690 | organism=Toxoplasma_gondii_ME49 | gene_product=DNA-directed RNA polymerase II RPB9 | transcript_product=DNA-directed RNA polymerase II RPB9 | location=TGME49_chrVIIa:3102935-310	VEEDES(0.005)S(0.995)VAGALEAGALSVK	7	2	91572000	91082000	76307000	60701000	560771	625371	0.74716	0.558374	0.557637	0.302085	0.00753442	0.00354057	-0.422089	-0.886267	-0.602693	0.298277	0.392865	-6.63079	-7.299	-6.87985	3.35193e-16	9.80149e-15	None	DOWN
TGME49_202690-t26_1-p1 | transcript=TGME49_202690-t26_1 | gene=TGME49_202690 | organism=Toxoplasma_gondii_ME49 | gene_product=DNA-directed RNA polymerase II RPB9 | transcript_product=DNA-directed RNA polymerase II RPB9 | location=TGME49_chrVIIa:3102935-310	1.2256e+08	1.6312e+08	1.3684e+08	2.0094e+08	7.4428e+07	1.7663e+08	TGME49_202690-t26_1-p1 | transcript=TGME49_202690-t26_1 | gene=TGME49_202690 | organism=Toxoplasma_gondii_ME49 | gene_product=DNA-directed RNA polymerase II RPB9 | transcript_product=DNA-directed RNA polymerase II RPB9 | location=TGME49_chrVIIa:3102935-310	EKEDDS(0.993)LS(0.005)S(0.001)PS(0.001)EPR	6	2	644181	20170000	18420000	14759000	21531000	16405000	0.00525604	0.123651	0.13461	0.0734498	0.289286	0.0928778	4.67749	-0.751412	0.690625	0.125985	0.267719	5.78098	-0.412851	1.56778	0.014794	0.0437623	None	None
TGME49_202690-t26_1-p1 | transcript=TGME49_202690-t26_1 | gene=TGME49_202690 | organism=Toxoplasma_gondii_ME49 | gene_product=DNA-directed RNA polymerase II RPB9 | transcript_product=DNA-directed RNA polymerase II RPB9 | location=TGME49_chrVIIa:3102935-310	1.2256e+08	1.6312e+08	1.3684e+08	2.0094e+08	7.4428e+07	1.7663e+08	TGME49_202690-t26_1-p1 | transcript=TGME49_202690-t26_1 | gene=TGME49_202690 | organism=Toxoplasma_gondii_ME49 | gene_product=DNA-directed RNA polymerase II RPB9 | transcript_product=DNA-directed RNA polymerase II RPB9 | location=TGME49_chrVIIa:3102935-310	EKEDDS(0.048)LS(0.86)S(0.09)PS(0.002)EPR	8	2	24621000	24573000	23617000	24459000	560771	19615000	0.200889	0.150644	0.172589	0.121723	0.00753442	0.111051	-0.219059	-0.307529	-0.256309	0.453854	0.489382	-4.7358	-0.439895	-1.56764	0.0988113	0.203259	None	None
TGME49_202690-t26_1-p1 | transcript=TGME49_202690-t26_1 | gene=TGME49_202690 | organism=Toxoplasma_gondii_ME49 | gene_product=DNA-directed RNA polymerase II RPB9 | transcript_product=DNA-directed RNA polymerase II RPB9 | location=TGME49_chrVIIa:3102935-310	1.2256e+08	1.6312e+08	1.3684e+08	2.0094e+08	7.4428e+07	1.7663e+08	TGME49_202690-t26_1-p1 | transcript=TGME49_202690-t26_1 | gene=TGME49_202690 | organism=Toxoplasma_gondii_ME49 | gene_product=DNA-directed RNA polymerase II RPB9 | transcript_product=DNA-directed RNA polymerase II RPB9 | location=TGME49_chrVIIa:3102935-310	VEEDES(0.5)S(0.5)VAGALEAGALSVK	6	3	644181	568152	512848	541286	22333000	625371	0.00525604	0.00348303	0.00374779	0.00269377	0.300062	0.00354057	-0.487447	-0.370181	-0.439549	0.425583	0.496963	5.83374	0.0236047	5.11689	5.42061e-10	1.02512e-08	None	None
TGME49_202760-t26_1-p1 | transcript=TGME49_202760-t26_1 | gene=TGME49_202760 | organism=Toxoplasma_gondii_ME49 | gene_product=hypothetical protein | transcript_product=hypothetical protein | location=TGME49_chrVIIa:3051475-3055087(-) | protein_length=364 |	1787200088	1922900820	1950499548	2029699714	1862000894	1839599854	TGME49_202760-t26_1-p1 | transcript=TGME49_202760-t26_1 | gene=TGME49_202760 | organism=Toxoplasma_gondii_ME49 | gene_product=hypothetical protein | transcript_product=hypothetical protein | location=TGME49_chrVIIa:3051475-3055087(-) | protein_length=364 |	RDS(1)PPNPQAASSSAVGPGGGSAK	3	3	84866000	110570000	4492800	59971000	32224000	41379000	0.0474854	0.0575017	0.00230341	0.0295467	0.0173061	0.0224935	-4.363	-0.9605	-1.72056	0.0133229	0.0469076	-1.45593	-1.35389	-1.39915	0.181769	0.325627	None	None
TGME49_202760-t26_1-p1 | transcript=TGME49_202760-t26_1 | gene=TGME49_202760 | organism=Toxoplasma_gondii_ME49 | gene_product=hypothetical protein | transcript_product=hypothetical protein | location=TGME49_chrVIIa:3051475-3055087(-) | protein_length=364 |	1787200088	1922900820	1950499548	2029699714	1862000894	1839599854	TGME49_202760-t26_1-p1 | transcript=TGME49_202760-t26_1 | gene=TGME49_202760 | organism=Toxoplasma_gondii_ME49 | gene_product=hypothetical protein | transcript_product=hypothetical protein | location=TGME49_chrVIIa:3051475-3055087(-) | protein_length=364 |	SEPPPPAPAGDGHVYFS(1)DDDERDGK	17	3	34385000	47747000	42727000	47069000	42279000	46603000	0.0192396	0.0248307	0.0219057	0.0231901	0.0227062	0.0253332	0.187186	-0.0985966	0.0331796	0.456766	0.469098	0.23895	0.0288991	0.124384	0.334864	0.438027	None	None
TGME49_202760-t26_1-p1 | transcript=TGME49_202760-t26_1 | gene=TGME49_202760 | organism=Toxoplasma_gondii_ME49 | gene_product=hypothetical protein | transcript_product=hypothetical protein | location=TGME49_chrVIIa:3051475-3055087(-) | protein_length=364 |	1787200088	1922900820	1950499548	2029699714	1862000894	1839599854	TGME49_202760-t26_1-p1 | transcript=TGME49_202760-t26_1 | gene=TGME49_202760 | organism=Toxoplasma_gondii_ME49 | gene_product=hypothetical protein | transcript_product=hypothetical protein | location=TGME49_chrVIIa:3051475-3055087(-) | protein_length=364 |	SAFVEQDT(1)EAEQVR	8	2	11505000	11568000	6686700	5579800	7324200	7813700	0.00643744	0.00601591	0.0034282	0.00274908	0.00393351	0.0042475	-0.908166	-1.12857	-1.01045	0.179229	0.331184	-0.709929	-0.50165	-0.605555	0.418992	0.463417	None	None
TGME49_202760-t26_1-p1 | transcript=TGME49_202760-t26_1 | gene=TGME49_202760 | organism=Toxoplasma_gondii_ME49 | gene_product=hypothetical protein | transcript_product=hypothetical protein | location=TGME49_chrVIIa:3051475-3055087(-) | protein_length=364 |	1787200088	1922900820	1950499548	2029699714	1862000894	1839599854	TGME49_202760-t26_1-p1 | transcript=TGME49_202760-t26_1 | gene=TGME49_202760 | organism=Toxoplasma_gondii_ME49 | gene_product=hypothetical protein | transcript_product=hypothetical protein | location=TGME49_chrVIIa:3051475-3055087(-) | protein_length=364 |	NMPEAVPDQRGS(1)EDESEK	12	2	136820000	156830000	158700000	100640000	110890000	75441000	0.0765555	0.0815591	0.0813638	0.0495837	0.0595542	0.0410095	0.0878756	-0.717929	-0.271965	0.351283	0.400793	-0.362274	-0.991798	-0.652807	0.390632	0.452888	None	None
TGME49_202770-t26_1-p1 | transcript=TGME49_202770-t26_1 | gene=TGME49_202770 | organism=Toxoplasma_gondii_ME49 | gene_product=RNA recognition motif-containing protein | transcript_product=RNA recognition motif-containing protein | location=TGME49_chrVIIa:3	6317996167	6683402607	6066906384	6275904970	6345604024	6738891710	TGME49_202770-t26_1-p1 | transcript=TGME49_202770-t26_1 | gene=TGME49_202770 | organism=Toxoplasma_gondii_ME49 | gene_product=RNA recognition motif-containing protein | transcript_product=RNA recognition motif-containing protein | location=TGME49_chrVIIa:3	S(1)QS(1)GDRDGEEKEEEDLPPAPAPADIR	1	3	363190000	159990000	291160000	122520000	144230000	119510000	0.057485	0.0239384	0.0479915	0.0195223	0.0227291	0.0177344	-0.260384	-0.294145	-0.270229	0.450243	0.466715	-1.33844	-0.432669	-1.00864	0.285874	0.418442	None	None
TGME49_202770-t26_1-p1 | transcript=TGME49_202770-t26_1 | gene=TGME49_202770 | organism=Toxoplasma_gondii_ME49 | gene_product=RNA recognition motif-containing protein | transcript_product=RNA recognition motif-containing protein | location=TGME49_chrVIIa:3	6317996167	6683402607	6066906384	6275904970	6345604024	6738891710	TGME49_202770-t26_1-p1 | transcript=TGME49_202770-t26_1 | gene=TGME49_202770 | organism=Toxoplasma_gondii_ME49 | gene_product=RNA recognition motif-containing protein | transcript_product=RNA recognition motif-containing protein | location=TGME49_chrVIIa:3	S(1)QS(1)GDRDGEEKEEEDLPPAPAPADIR	3	3	839090000	767870000	649470000	450230000	218880000	333780000	0.13281	0.114892	0.107051	0.0717395	0.0344932	0.0495304	-0.311045	-0.679407	-0.470311	0.404818	0.4591	-1.94481	-1.21381	-1.55962	0.100363	0.205204	None	None
TGME49_202770-t26_1-p1 | transcript=TGME49_202770-t26_1 | gene=TGME49_202770 | organism=Toxoplasma_gondii_ME49 | gene_product=RNA recognition motif-containing protein | transcript_product=RNA recognition motif-containing protein | location=TGME49_chrVIIa:3	6317996167	6683402607	6066906384	6275904970	6345604024	6738891710	TGME49_202770-t26_1-p1 | transcript=TGME49_202770-t26_1 | gene=TGME49_202770 | organism=Toxoplasma_gondii_ME49 | gene_product=RNA recognition motif-containing protein | transcript_product=RNA recognition motif-containing protein | location=TGME49_chrVIIa:3	SPVVLLS(0.118)NMVT(0.792)PS(0.09)EVDGELKDEVR	11	3	644181	5502500	512848	541286	6703800	625371	0.00010196	0.000823308	8.4532e-05	8.62482e-05	0.00105645	9.28003e-05	-0.258085	-3.19028	-2.37845	7.43442e-40	4.86616e-39	3.30844	-3.07962	0.309617	0.104802	0.228757	None	None
TGME49_202780-t26_1-p1 | transcript=TGME49_202780-t26_1 | gene=TGME49_202780 | organism=Toxoplasma_gondii_ME49 | gene_product=rhoptry kinase family protein ROP25 | transcript_product=rhoptry kinase family protein ROP25 | location=TGME49_chrVIIa:3034592-303	1759400372	1666099262	1739300314	1954598831	1639899215	1436900364	TGME49_202780-t26_1-p1 | transcript=TGME49_202780-t26_1 | gene=TGME49_202780 | organism=Toxoplasma_gondii_ME49 | gene_product=rhoptry kinase family protein ROP25 | transcript_product=rhoptry kinase family protein ROP25 | location=TGME49_chrVIIa:3034592-303	DVY(0.001)DEEEGELS(0.967)DT(0.032)ES(0.001)LHR	11	2	644181	5993900	512848	10853000	560771	625371	0.000366137	0.00359756	0.000294859	0.00555255	0.000341955	0.000435223	-0.308192	0.625503	0.55991	0.304432	0.480832	-0.0971478	-3.03214	-2.33513	6.29649e-25	3.30614e-24	None	None
TGME49_202780-t26_1-p1 | transcript=TGME49_202780-t26_1 | gene=TGME49_202780 | organism=Toxoplasma_gondii_ME49 | gene_product=rhoptry kinase family protein ROP25 | transcript_product=rhoptry kinase family protein ROP25 | location=TGME49_chrVIIa:3034592-303	1759400372	1666099262	1739300314	1954598831	1639899215	1436900364	TGME49_202780-t26_1-p1 | transcript=TGME49_202780-t26_1 | gene=TGME49_202780 | organism=Toxoplasma_gondii_ME49 | gene_product=rhoptry kinase family protein ROP25 | transcript_product=rhoptry kinase family protein ROP25 | location=TGME49_chrVIIa:3034592-303	RQDY(0.001)S(0.268)S(0.328)S(0.404)GLHIPQAIAEHDR	7	4	644181	568152	512848	541286	560771	625371	0.000366137	0.000341008	0.000294859	0.000276929	0.000341955	0.000435223	-0.308192	-0.296007	-0.3023	0.118748	0.313142	-0.0971478	0.347249	0.134353	0.24764	0.430004	None	None
TGME49_202840-t26_1-p1 | transcript=TGME49_202840-t26_1 | gene=TGME49_202840 | organism=Toxoplasma_gondii_ME49 | gene_product=FHA domain-containing protein | transcript_product=FHA domain-containing protein | location=TGME49_chrVIIa:2991534-2997998(-) | pr	2484699822	2581700665	2254600637	2517601055	2505898867	1959198806	TGME49_202840-t26_1-p1 | transcript=TGME49_202840-t26_1 | gene=TGME49_202840 | organism=Toxoplasma_gondii_ME49 | gene_product=FHA domain-containing protein | transcript_product=FHA domain-containing protein | location=TGME49_chrVIIa:2991534-2997998(-) | pr	QQS(0.999)PIPEPSSFPAEQSSSSAPVSGSGSSGPSSSQVAGAHASLSSR	3	3	644181	568152	8123200	541286	14967000	625371	0.000259259	0.000220069	0.00360294	0.000215001	0.00597271	0.000319198	3.77402	-0.0329439	2.97061	1.26464e-07	1.18736e-06	4.49851	0.526109	3.68581	2.18155e-07	2.64123e-06	None	None
TGME49_202840-t26_1-p1 | transcript=TGME49_202840-t26_1 | gene=TGME49_202840 | organism=Toxoplasma_gondii_ME49 | gene_product=FHA domain-containing protein | transcript_product=FHA domain-containing protein | location=TGME49_chrVIIa:2991534-2997998(-) | pr	2484699822	2581700665	2254600637	2517601055	2505898867	1959198806	TGME49_202840-t26_1-p1 | transcript=TGME49_202840-t26_1 | gene=TGME49_202840 | organism=Toxoplasma_gondii_ME49 | gene_product=FHA domain-containing protein | transcript_product=FHA domain-containing protein | location=TGME49_chrVIIa:2991534-2997998(-) | pr	QGS(0.997)FFS(0.002)GSSNHTPR	3	3	644181	568152	8782200	24844000	17823000	625371	0.000259259	0.000220069	0.00389524	0.00986812	0.00711242	0.000319198	3.88642	5.45861	4.81815	0.00012063	0.00341786	4.75026	0.526109	3.92563	3.6872e-08	5.78685e-07	UP	None
TGME49_202840-t26_1-p1 | transcript=TGME49_202840-t26_1 | gene=TGME49_202840 | organism=Toxoplasma_gondii_ME49 | gene_product=FHA domain-containing protein | transcript_product=FHA domain-containing protein | location=TGME49_chrVIIa:2991534-2997998(-) | pr	2484699822	2581700665	2254600637	2517601055	2505898867	1959198806	TGME49_202840-t26_1-p1 | transcript=TGME49_202840-t26_1 | gene=TGME49_202840 | organism=Toxoplasma_gondii_ME49 | gene_product=FHA domain-containing protein | transcript_product=FHA domain-containing protein | location=TGME49_chrVIIa:2991534-2997998(-) | pr	SEDNAMGEES(0.007)AT(0.992)GDDDSAPELR	12	2	644181	14162000	7897600	7750100	5264200	6966400	0.000259259	0.00548553	0.00350288	0.00307837	0.00210072	0.00355574	3.73343	-0.832555	0.195824	0.38308	0.499333	2.99332	-0.62474	-0.0223135	0.433563	0.483382	None	None
TGME49_202840-t26_1-p1 | transcript=TGME49_202840-t26_1 | gene=TGME49_202840 | organism=Toxoplasma_gondii_ME49 | gene_product=FHA domain-containing protein | transcript_product=FHA domain-containing protein | location=TGME49_chrVIIa:2991534-2997998(-) | pr	2484699822	2581700665	2254600637	2517601055	2505898867	1959198806	TGME49_202840-t26_1-p1 | transcript=TGME49_202840-t26_1 | gene=TGME49_202840 | organism=Toxoplasma_gondii_ME49 | gene_product=FHA domain-containing protein | transcript_product=FHA domain-containing protein | location=TGME49_chrVIIa:2991534-2997998(-) | pr	AT(0.021)S(0.979)PHGFVR	3	2	644181	568152	474140000	541286	560771	625371	0.000259259	0.000220069	0.210299	0.000215001	0.000223781	0.000319198	9.63939	-0.0329439	8.7523	0	0	-0.207817	0.526109	0.176283	0.176711	0.367516	None	None
TGME49_202840-t26_1-p1 | transcript=TGME49_202840-t26_1 | gene=TGME49_202840 | organism=Toxoplasma_gondii_ME49 | gene_product=FHA domain-containing protein | transcript_product=FHA domain-containing protein | location=TGME49_chrVIIa:2991534-2997998(-) | pr	2484699822	2581700665	2254600637	2517601055	2505898867	1959198806	TGME49_202840-t26_1-p1 | transcript=TGME49_202840-t26_1 | gene=TGME49_202840 | organism=Toxoplasma_gondii_ME49 | gene_product=FHA domain-containing protein | transcript_product=FHA domain-containing protein | location=TGME49_chrVIIa:2991534-2997998(-) | pr	VYEGLGAPASGGAYGHATPAPLS(0.002)QS(0.002)QLAGT(0.035)VS(0.958)APNS(0.554)S(0.449)PR	32	3	71039000	49502000	32313000	55366000	13890000	625371	0.0285906	0.0191742	0.014332	0.0219916	0.00554292	0.000319198	-0.996074	0.197743	-0.394955	0.423106	0.470427	-2.36573	-5.88564	-3.02421	0.0179462	0.0601518	None	DOWN
TGME49_202840-t26_1-p1 | transcript=TGME49_202840-t26_1 | gene=TGME49_202840 | organism=Toxoplasma_gondii_ME49 | gene_product=FHA domain-containing protein | transcript_product=FHA domain-containing protein | location=TGME49_chrVIIa:2991534-2997998(-) | pr	2484699822	2581700665	2254600637	2517601055	2505898867	1959198806	TGME49_202840-t26_1-p1 | transcript=TGME49_202840-t26_1 | gene=TGME49_202840 | organism=Toxoplasma_gondii_ME49 | gene_product=FHA domain-containing protein | transcript_product=FHA domain-containing protein | location=TGME49_chrVIIa:2991534-2997998(-) | pr	QGSFFS(0.001)GS(0.051)S(0.078)NHT(0.871)PR	12	2	7775800	6033200	512848	541286	560771	625371	0.00312947	0.00233691	0.000227467	0.000215001	0.000223781	0.000319198	-3.75638	-3.41547	-3.60065	3.15287e-20	3.2827e-19	-3.775	-2.85196	-3.30698	2.64515e-06	2.14523e-05	DOWN	DOWN
TGME49_202840-t26_1-p1 | transcript=TGME49_202840-t26_1 | gene=TGME49_202840 | organism=Toxoplasma_gondii_ME49 | gene_product=FHA domain-containing protein | transcript_product=FHA domain-containing protein | location=TGME49_chrVIIa:2991534-2997998(-) | pr	2484699822	2581700665	2254600637	2517601055	2505898867	1959198806	TGME49_202840-t26_1-p1 | transcript=TGME49_202840-t26_1 | gene=TGME49_202840 | organism=Toxoplasma_gondii_ME49 | gene_product=FHA domain-containing protein | transcript_product=FHA domain-containing protein | location=TGME49_chrVIIa:2991534-2997998(-) | pr	VS(0.86)S(0.125)DGS(0.014)ATSGGVWLGGNCR	2	2	644181	5796300	512848	541286	5083200	625371	0.000259259	0.00224515	0.000227467	0.000215001	0.00202849	0.000319198	-0.185349	-3.35779	-2.47729	6.29197e-07	2.77492e-06	2.94297	-2.7943	-0.092828	0.310276	0.427133	None	None
TGME49_202840-t26_1-p1 | transcript=TGME49_202840-t26_1 | gene=TGME49_202840 | organism=Toxoplasma_gondii_ME49 | gene_product=FHA domain-containing protein | transcript_product=FHA domain-containing protein | location=TGME49_chrVIIa:2991534-2997998(-) | pr	2484699822	2581700665	2254600637	2517601055	2505898867	1959198806	TGME49_202840-t26_1-p1 | transcript=TGME49_202840-t26_1 | gene=TGME49_202840 | organism=Toxoplasma_gondii_ME49 | gene_product=FHA domain-containing protein | transcript_product=FHA domain-containing protein | location=TGME49_chrVIIa:2991534-2997998(-) | pr	VS(0.15)S(0.838)DGS(0.011)AT(0.001)SGGVWLGGNCR	3	2	7249600	568152	512848	541286	560771	625371	0.0029177	0.000220069	0.000227467	0.000215001	0.000223781	0.000319198	-3.65543	-0.0329439	-2.80153	7.2964e-88	4.4039e-87	-3.67409	0.526109	-2.50816	1.99058e-28	1.14441e-27	None	None
TGME49_202840-t26_1-p1 | transcript=TGME49_202840-t26_1 | gene=TGME49_202840 | organism=Toxoplasma_gondii_ME49 | gene_product=FHA domain-containing protein | transcript_product=FHA domain-containing protein | location=TGME49_chrVIIa:2991534-2997998(-) | pr	2484699822	2581700665	2254600637	2517601055	2505898867	1959198806	TGME49_202840-t26_1-p1 | transcript=TGME49_202840-t26_1 | gene=TGME49_202840 | organism=Toxoplasma_gondii_ME49 | gene_product=FHA domain-containing protein | transcript_product=FHA domain-containing protein | location=TGME49_chrVIIa:2991534-2997998(-) | pr	AS(0.719)MGPAPS(0.07)T(0.07)ALGS(0.07)T(0.07)APVGNAAAADAAVAAAAAAAAAAR	2	3	644181	568152	512848	541286	3842500	625371	0.000259259	0.000220069	0.000227467	0.000215001	0.00153338	0.000319198	-0.185349	-0.0329439	-0.113259	0.378018	0.452361	2.54047	0.526109	1.92755	1.11022e-16	5.07531e-16	None	None
TGME49_202840-t26_1-p1 | transcript=TGME49_202840-t26_1 | gene=TGME49_202840 | organism=Toxoplasma_gondii_ME49 | gene_product=FHA domain-containing protein | transcript_product=FHA domain-containing protein | location=TGME49_chrVIIa:2991534-2997998(-) | pr	2484699822	2581700665	2254600637	2517601055	2505898867	1959198806	TGME49_202840-t26_1-p1 | transcript=TGME49_202840-t26_1 | gene=TGME49_202840 | organism=Toxoplasma_gondii_ME49 | gene_product=FHA domain-containing protein | transcript_product=FHA domain-containing protein | location=TGME49_chrVIIa:2991534-2997998(-) | pr	QGS(0.023)FFS(0.667)GS(0.24)S(0.069)NHT(0.001)PR	6	2	37663000	568152	512848	541286	560771	625371	0.015158	0.000220069	0.000227467	0.000215001	0.000223781	0.000319198	-6.03084	-0.0329439	-5.09135	0.00109217	0.0165857	-6.04919	0.526109	-4.79742	4.85043e-07	1.19152e-05	None	None
TGME49_202840-t26_1-p1 | transcript=TGME49_202840-t26_1 | gene=TGME49_202840 | organism=Toxoplasma_gondii_ME49 | gene_product=FHA domain-containing protein | transcript_product=FHA domain-containing protein | location=TGME49_chrVIIa:2991534-2997998(-) | pr	2484699822	2581700665	2254600637	2517601055	2505898867	1959198806	TGME49_202840-t26_1-p1 | transcript=TGME49_202840-t26_1 | gene=TGME49_202840 | organism=Toxoplasma_gondii_ME49 | gene_product=FHA domain-containing protein | transcript_product=FHA domain-containing protein | location=TGME49_chrVIIa:2991534-2997998(-) | pr	VGNAS(0.667)Y(0.059)GDGS(0.274)VPPFLGLPHAR	5	3	3726000	568152	512848	541286	560771	625371	0.00149958	0.000220069	0.000227467	0.000215001	0.000223781	0.000319198	-2.69723	-0.0329439	-1.93726	3.40272e-19	2.31385e-18	-2.71624	0.526109	-1.64446	2.22412e-13	9.20026e-13	None	None
TGME49_202840-t26_1-p1 | transcript=TGME49_202840-t26_1 | gene=TGME49_202840 | organism=Toxoplasma_gondii_ME49 | gene_product=FHA domain-containing protein | transcript_product=FHA domain-containing protein | location=TGME49_chrVIIa:2991534-2997998(-) | pr	2484699822	2581700665	2254600637	2517601055	2505898867	1959198806	TGME49_202840-t26_1-p1 | transcript=TGME49_202840-t26_1 | gene=TGME49_202840 | organism=Toxoplasma_gondii_ME49 | gene_product=FHA domain-containing protein | transcript_product=FHA domain-containing protein | location=TGME49_chrVIIa:2991534-2997998(-) | pr	VYEGLGAPASGGAY(0.001)GHAT(0.001)PAPLS(0.036)QS(0.036)QLAGT(0.142)VS(0.773)APNS(0.565)S(0.445)PR	36	3	51527000	33752000	22704000	42716000	13890000	625371	0.0207377	0.0130736	0.0100701	0.0169669	0.00554292	0.000319198	-1.04186	0.375963	-0.322473	0.495749	0.495749	-1.90255	-5.33331	-2.5259	0.0427881	0.11251	None	None
TGME49_202840-t26_1-p1 | transcript=TGME49_202840-t26_1 | gene=TGME49_202840 | organism=Toxoplasma_gondii_ME49 | gene_product=FHA domain-containing protein | transcript_product=FHA domain-containing protein | location=TGME49_chrVIIa:2991534-2997998(-) | pr	2484699822	2581700665	2254600637	2517601055	2505898867	1959198806	TGME49_202840-t26_1-p1 | transcript=TGME49_202840-t26_1 | gene=TGME49_202840 | organism=Toxoplasma_gondii_ME49 | gene_product=FHA domain-containing protein | transcript_product=FHA domain-containing protein | location=TGME49_chrVIIa:2991534-2997998(-) | pr	VGNAS(0.386)Y(0.054)GDGS(0.56)VPPFLGLPHAR	10	3	644181	568152	512848	5766700	560771	625371	0.000259259	0.000220069	0.000227467	0.00229055	0.000223781	0.000319198	-0.185349	3.35368	2.37183	2.61203e-08	1.40396e-07	-0.207817	0.526109	0.176283	0.176711	0.367516	None	None
TGME49_202840-t26_1-p1 | transcript=TGME49_202840-t26_1 | gene=TGME49_202840 | organism=Toxoplasma_gondii_ME49 | gene_product=FHA domain-containing protein | transcript_product=FHA domain-containing protein | location=TGME49_chrVIIa:2991534-2997998(-) | pr	2484699822	2581700665	2254600637	2517601055	2505898867	1959198806	TGME49_202840-t26_1-p1 | transcript=TGME49_202840-t26_1 | gene=TGME49_202840 | organism=Toxoplasma_gondii_ME49 | gene_product=FHA domain-containing protein | transcript_product=FHA domain-containing protein | location=TGME49_chrVIIa:2991534-2997998(-) | pr	QGSFFS(0.2)GS(0.292)S(0.501)NHT(0.006)PR	9	2	644181	36698000	512848	541286	560771	625371	0.000259259	0.0142147	0.000227467	0.000215001	0.000223781	0.000319198	-0.185349	-6.01789	-5.00399	0.000201745	0.00489953	-0.207817	-5.45399	-4.71007	7.73932e-07	1.69343e-05	None	None
TGME49_202840-t26_1-p1 | transcript=TGME49_202840-t26_1 | gene=TGME49_202840 | organism=Toxoplasma_gondii_ME49 | gene_product=FHA domain-containing protein | transcript_product=FHA domain-containing protein | location=TGME49_chrVIIa:2991534-2997998(-) | pr	2484699822	2581700665	2254600637	2517601055	2505898867	1959198806	TGME49_202840-t26_1-p1 | transcript=TGME49_202840-t26_1 | gene=TGME49_202840 | organism=Toxoplasma_gondii_ME49 | gene_product=FHA domain-containing protein | transcript_product=FHA domain-containing protein | location=TGME49_chrVIIa:2991534-2997998(-) | pr	VYEGLGAPASGGAYGHATPAPLSQSQLAGT(0.001)VS(0.003)APNS(0.498)S(0.498)PR	37	4	644181	568152	512848	541286	560771	625371	0.000259259	0.000220069	0.000227467	0.000215001	0.000223781	0.000319198	-0.185349	-0.0329439	-0.113259	0.378018	0.452361	-0.207817	0.526109	0.176283	0.176711	0.367516	None	None
TGME49_202840-t26_1-p1 | transcript=TGME49_202840-t26_1 | gene=TGME49_202840 | organism=Toxoplasma_gondii_ME49 | gene_product=FHA domain-containing protein | transcript_product=FHA domain-containing protein | location=TGME49_chrVIIa:2991534-2997998(-) | pr	2484699822	2581700665	2254600637	2517601055	2505898867	1959198806	TGME49_202840-t26_1-p1 | transcript=TGME49_202840-t26_1 | gene=TGME49_202840 | organism=Toxoplasma_gondii_ME49 | gene_product=FHA domain-containing protein | transcript_product=FHA domain-containing protein | location=TGME49_chrVIIa:2991534-2997998(-) | pr	QGS(0.005)FFS(0.024)GS(0.436)S(0.436)NHT(0.1)PR	8	2	644181	568152	512848	541286	560771	625371	0.000259259	0.000220069	0.000227467	0.000215001	0.000223781	0.000319198	-0.185349	-0.0329439	-0.113259	0.378018	0.452361	-0.207817	0.526109	0.176283	0.176711	0.367516	None	None
TGME49_202850-t26_1-p1 | transcript=TGME49_202850-t26_1 | gene=TGME49_202850 | organism=Toxoplasma_gondii_ME49 | gene_product=ATP-binding domain-containing protein | transcript_product=ATP-binding domain-containing protein | location=TGME49_chrVIIa:2981829	2.9523e+07	2.0044e+07	8.36924e+06	2.9015e+06	1.85276e+07	1.55158e+07	TGME49_202850-t26_1-p1 | transcript=TGME49_202850-t26_1 | gene=TGME49_202850 | organism=Toxoplasma_gondii_ME49 | gene_product=ATP-binding domain-containing protein | transcript_product=ATP-binding domain-containing protein | location=TGME49_chrVIIa:2981829	GFS(1)PADPCLR	3	2	41582000	568152	37859000	39598000	19987000	23988000	1.40846	0.0283453	4.52359	13.6474	1.07877	1.54604	1.68334	8.91108	3.66069	5.1637e-07	7.98026e-06	-0.384731	5.76906	0.869342	0.0563421	0.139702	UP	None
TGME49_202850-t26_1-p1 | transcript=TGME49_202850-t26_1 | gene=TGME49_202850 | organism=Toxoplasma_gondii_ME49 | gene_product=ATP-binding domain-containing protein | transcript_product=ATP-binding domain-containing protein | location=TGME49_chrVIIa:2981829	2.9523e+07	2.0044e+07	8.36924e+06	2.9015e+06	1.85276e+07	1.55158e+07	TGME49_202850-t26_1-p1 | transcript=TGME49_202850-t26_1 | gene=TGME49_202850 | organism=Toxoplasma_gondii_ME49 | gene_product=ATP-binding domain-containing protein | transcript_product=ATP-binding domain-containing protein | location=TGME49_chrVIIa:2981829	GWLS(1)AENVALSFDK	4	2	644181	4712300	512848	2602700	3898200	625371	0.0218196	0.235098	0.0612776	0.897019	0.2104	0.0403055	1.48955	1.93186	1.89913	0.0056729	0.0213049	3.26913	-2.54406	-0.0353115	0.342916	0.425848	UP	None
TGME49_202850-t26_1-p1 | transcript=TGME49_202850-t26_1 | gene=TGME49_202850 | organism=Toxoplasma_gondii_ME49 | gene_product=ATP-binding domain-containing protein | transcript_product=ATP-binding domain-containing protein | location=TGME49_chrVIIa:2981829	2.9523e+07	2.0044e+07	8.36924e+06	2.9015e+06	1.85276e+07	1.55158e+07	TGME49_202850-t26_1-p1 | transcript=TGME49_202850-t26_1 | gene=TGME49_202850 | organism=Toxoplasma_gondii_ME49 | gene_product=ATP-binding domain-containing protein | transcript_product=ATP-binding domain-containing protein | location=TGME49_chrVIIa:2981829	VLLCLPS(0.999)GGS(0.001)ELLTDTANQR	7	2	15285000	11132000	4963300	21660000	18248000	13015000	0.517732	0.555379	0.59304	7.46511	0.98491	0.838823	0.195924	3.74861	2.90864	4.73273e-05	0.00044698	0.92778	0.59489	0.76509	0.0726607	0.170294	None	None
TGME49_202850-t26_1-p1 | transcript=TGME49_202850-t26_1 | gene=TGME49_202850 | organism=Toxoplasma_gondii_ME49 | gene_product=ATP-binding domain-containing protein | transcript_product=ATP-binding domain-containing protein | location=TGME49_chrVIIa:2981829	2.9523e+07	2.0044e+07	8.36924e+06	2.9015e+06	1.85276e+07	1.55158e+07	TGME49_202850-t26_1-p1 | transcript=TGME49_202850-t26_1 | gene=TGME49_202850 | organism=Toxoplasma_gondii_ME49 | gene_product=ATP-binding domain-containing protein | transcript_product=ATP-binding domain-containing protein | location=TGME49_chrVIIa:2981829	ES(0.004)VQPQT(0.963)PAGS(0.026)AELT(0.007)R	7	2	644181	4363800	512848	541286	560771	625371	0.0218196	0.217711	0.0612776	0.186554	0.0302668	0.0403055	1.48955	-0.222818	0.0491467	0.326365	0.426457	0.472016	-2.43322	-1.76289	0.066284	0.151213	None	None
TGME49_202850-t26_1-p1 | transcript=TGME49_202850-t26_1 | gene=TGME49_202850 | organism=Toxoplasma_gondii_ME49 | gene_product=ATP-binding domain-containing protein | transcript_product=ATP-binding domain-containing protein | location=TGME49_chrVIIa:2981829	2.9523e+07	2.0044e+07	8.36924e+06	2.9015e+06	1.85276e+07	1.55158e+07	TGME49_202850-t26_1-p1 | transcript=TGME49_202850-t26_1 | gene=TGME49_202850 | organism=Toxoplasma_gondii_ME49 | gene_product=ATP-binding domain-containing protein | transcript_product=ATP-binding domain-containing protein | location=TGME49_chrVIIa:2981829	VLLCLPS(0.446)GGS(0.554)ELLTDTANQR	10	3	9082000	568152	512848	541286	19329000	625371	0.307625	0.0283453	0.0612776	0.186554	1.04326	0.0403055	-2.32765	2.71822	-0.438958	0.453929	0.4823	1.76183	0.507789	1.68935	0.00454485	0.0163307	None	None
TGME49_202870-t26_1-p1 | transcript=TGME49_202870-t26_1 | gene=TGME49_202870 | organism=Toxoplasma_gondii_ME49 | gene_product=SAP domain-containing protein | transcript_product=SAP domain-containing protein | location=TGME49_chrVIIa:2971521-2975842(+) | pr	3.351e+08	260360007	2.576e+08	228140070	230900149	2.3675e+08	TGME49_202870-t26_1-p1 | transcript=TGME49_202870-t26_1 | gene=TGME49_202870 | organism=Toxoplasma_gondii_ME49 | gene_product=SAP domain-containing protein | transcript_product=SAP domain-containing protein | location=TGME49_chrVIIa:2971521-2975842(+) | pr	FGIVS(1)EEEKK	5	2	8509200	568152	512848	541286	560771	625371	0.025393	0.00218218	0.00199087	0.0023726	0.00242863	0.00264149	-3.67	0.120466	-2.65736	0.0707891	0.176444	-3.38342	0.274983	-2.44087	0.038184	0.0961693	None	None
TGME49_202870-t26_1-p1 | transcript=TGME49_202870-t26_1 | gene=TGME49_202870 | organism=Toxoplasma_gondii_ME49 | gene_product=SAP domain-containing protein | transcript_product=SAP domain-containing protein | location=TGME49_chrVIIa:2971521-2975842(+) | pr	3.351e+08	260360007	2.576e+08	228140070	230900149	2.3675e+08	TGME49_202870-t26_1-p1 | transcript=TGME49_202870-t26_1 | gene=TGME49_202870 | organism=Toxoplasma_gondii_ME49 | gene_product=SAP domain-containing protein | transcript_product=SAP domain-containing protein | location=TGME49_chrVIIa:2971521-2975842(+) | pr	LLQADVAAGS(1)EK	10	2	6199500	8302900	4358600	4233100	3845400	4598400	0.0185004	0.0318901	0.01692	0.0185548	0.016654	0.019423	-0.128795	-0.781169	-0.506249	0.325646	0.413958	-0.15165	-0.715188	-0.481955	0.458445	0.485179	None	None
TGME49_202870-t26_1-p1 | transcript=TGME49_202870-t26_1 | gene=TGME49_202870 | organism=Toxoplasma_gondii_ME49 | gene_product=SAP domain-containing protein | transcript_product=SAP domain-containing protein | location=TGME49_chrVIIa:2971521-2975842(+) | pr	3.351e+08	260360007	2.576e+08	228140070	230900149	2.3675e+08	TGME49_202870-t26_1-p1 | transcript=TGME49_202870-t26_1 | gene=TGME49_202870 | organism=Toxoplasma_gondii_ME49 | gene_product=SAP domain-containing protein | transcript_product=SAP domain-containing protein | location=TGME49_chrVIIa:2971521-2975842(+) | pr	FGVT(0.011)S(0.989)EEEK	5	2	644181	6175900	5937500	541286	560771	625371	0.00192235	0.0237206	0.0230493	0.0023726	0.00242863	0.00264149	3.58073	-3.31917	-0.0124871	0.41824	0.48439	0.336458	-3.1642	-2.3361	0.0462195	0.11256	None	None
TGME49_202870-t26_1-p1 | transcript=TGME49_202870-t26_1 | gene=TGME49_202870 | organism=Toxoplasma_gondii_ME49 | gene_product=SAP domain-containing protein | transcript_product=SAP domain-containing protein | location=TGME49_chrVIIa:2971521-2975842(+) | pr	3.351e+08	260360007	2.576e+08	228140070	230900149	2.3675e+08	TGME49_202870-t26_1-p1 | transcript=TGME49_202870-t26_1 | gene=TGME49_202870 | organism=Toxoplasma_gondii_ME49 | gene_product=SAP domain-containing protein | transcript_product=SAP domain-containing protein | location=TGME49_chrVIIa:2971521-2975842(+) | pr	FS(0.013)S(0.987)PASGTASSPAPPVK	3	2	392670000	180420000	381830000	167020000	8643900	218240000	1.1718	0.692964	1.48226	0.732094	0.0374357	0.921817	0.339071	0.0792491	0.247892	0.356246	0.498812	-4.96797	0.411698	-0.959002	0.244024	0.37865	None	None
TGME49_202870-t26_1-p1 | transcript=TGME49_202870-t26_1 | gene=TGME49_202870 | organism=Toxoplasma_gondii_ME49 | gene_product=SAP domain-containing protein | transcript_product=SAP domain-containing protein | location=TGME49_chrVIIa:2971521-2975842(+) | pr	3.351e+08	260360007	2.576e+08	228140070	230900149	2.3675e+08	TGME49_202870-t26_1-p1 | transcript=TGME49_202870-t26_1 | gene=TGME49_202870 | organism=Toxoplasma_gondii_ME49 | gene_product=SAP domain-containing protein | transcript_product=SAP domain-containing protein | location=TGME49_chrVIIa:2971521-2975842(+) | pr	EAAFLEGLS(0.986)ES(0.014)GAAALSAEGSAGAK	9	2	7260600	29168000	512848	12508000	560771	10479000	0.021667	0.112029	0.00199087	0.054826	0.00242863	0.0442619	-3.44111	-1.03089	-1.23444	0.0523386	0.133157	-3.15454	-1.33964	-1.51755	0.153283	0.290295	None	None
TGME49_202870-t26_1-p1 | transcript=TGME49_202870-t26_1 | gene=TGME49_202870 | organism=Toxoplasma_gondii_ME49 | gene_product=SAP domain-containing protein | transcript_product=SAP domain-containing protein | location=TGME49_chrVIIa:2971521-2975842(+) | pr	3.351e+08	260360007	2.576e+08	228140070	230900149	2.3675e+08	TGME49_202870-t26_1-p1 | transcript=TGME49_202870-t26_1 | gene=TGME49_202870 | organism=Toxoplasma_gondii_ME49 | gene_product=SAP domain-containing protein | transcript_product=SAP domain-containing protein | location=TGME49_chrVIIa:2971521-2975842(+) | pr	FS(0.009)S(0.01)PAS(0.933)GT(0.045)AS(0.002)S(0.001)PAPPVK	6	2	6779700	568152	512848	541286	560771	4388100	0.0202319	0.00218218	0.00199087	0.0023726	0.00242863	0.0185347	-3.34227	0.120466	-2.3585	0.00828086	0.0207022	-3.0557	3.08336	-0.0964853	0.448996	0.489614	None	None
TGME49_202870-t26_1-p1 | transcript=TGME49_202870-t26_1 | gene=TGME49_202870 | organism=Toxoplasma_gondii_ME49 | gene_product=SAP domain-containing protein | transcript_product=SAP domain-containing protein | location=TGME49_chrVIIa:2971521-2975842(+) | pr	3.351e+08	260360007	2.576e+08	228140070	230900149	2.3675e+08	TGME49_202870-t26_1-p1 | transcript=TGME49_202870-t26_1 | gene=TGME49_202870 | organism=Toxoplasma_gondii_ME49 | gene_product=SAP domain-containing protein | transcript_product=SAP domain-containing protein | location=TGME49_chrVIIa:2971521-2975842(+) | pr	FS(0.558)S(0.442)PASGTASSPAPPVK	2	2	16346000	202290000	12144000	132250000	122840000	73542000	0.0487795	0.776963	0.0471429	0.579688	0.532005	0.310632	-0.04923	-0.422566	-0.397611	0.425781	0.490703	3.44695	-1.32263	0.0292187	0.295033	0.410818	None	None
TGME49_202870-t26_1-p1 | transcript=TGME49_202870-t26_1 | gene=TGME49_202870 | organism=Toxoplasma_gondii_ME49 | gene_product=SAP domain-containing protein | transcript_product=SAP domain-containing protein | location=TGME49_chrVIIa:2971521-2975842(+) | pr	3.351e+08	260360007	2.576e+08	228140070	230900149	2.3675e+08	TGME49_202870-t26_1-p1 | transcript=TGME49_202870-t26_1 | gene=TGME49_202870 | organism=Toxoplasma_gondii_ME49 | gene_product=SAP domain-containing protein | transcript_product=SAP domain-containing protein | location=TGME49_chrVIIa:2971521-2975842(+) | pr	EAAFLEGLS(0.498)ES(0.498)GAAALS(0.003)AEGSAGAK	11	2	644181	568152	512848	541286	560771	625371	0.00192235	0.00218218	0.00199087	0.0023726	0.00242863	0.00264149	0.0504093	0.120466	0.0880731	0.418131	0.47855	0.336458	0.274983	0.304106	0.341906	0.499266	None	None
TGME49_202870-t26_1-p1 | transcript=TGME49_202870-t26_1 | gene=TGME49_202870 | organism=Toxoplasma_gondii_ME49 | gene_product=SAP domain-containing protein | transcript_product=SAP domain-containing protein | location=TGME49_chrVIIa:2971521-2975842(+) | pr	3.351e+08	260360007	2.576e+08	228140070	230900149	2.3675e+08	TGME49_202870-t26_1-p1 | transcript=TGME49_202870-t26_1 | gene=TGME49_202870 | organism=Toxoplasma_gondii_ME49 | gene_product=SAP domain-containing protein | transcript_product=SAP domain-containing protein | location=TGME49_chrVIIa:2971521-2975842(+) | pr	FS(0.001)S(0.011)PAS(0.028)GT(0.16)AS(0.336)S(0.464)PAPPVK	11	2	644181	568152	512848	541286	560771	625371	0.00192235	0.00218218	0.00199087	0.0023726	0.00242863	0.00264149	0.0504093	0.120466	0.0880731	0.418131	0.47855	0.336458	0.274983	0.304106	0.341906	0.499266	None	None
TGME49_202870-t26_1-p1 | transcript=TGME49_202870-t26_1 | gene=TGME49_202870 | organism=Toxoplasma_gondii_ME49 | gene_product=SAP domain-containing protein | transcript_product=SAP domain-containing protein | location=TGME49_chrVIIa:2971521-2975842(+) | pr	3.351e+08	260360007	2.576e+08	228140070	230900149	2.3675e+08	TGME49_202870-t26_1-p1 | transcript=TGME49_202870-t26_1 | gene=TGME49_202870 | organism=Toxoplasma_gondii_ME49 | gene_product=SAP domain-containing protein | transcript_product=SAP domain-containing protein | location=TGME49_chrVIIa:2971521-2975842(+) | pr	FS(0.003)S(0.012)PAS(0.054)GT(0.31)AS(0.31)S(0.31)PAPPVK	10	2	644181	568152	512848	541286	560771	625371	0.00192235	0.00218218	0.00199087	0.0023726	0.00242863	0.00264149	0.0504093	0.120466	0.0880731	0.418131	0.47855	0.336458	0.274983	0.304106	0.341906	0.499266	None	None
TGME49_202870-t26_1-p1 | transcript=TGME49_202870-t26_1 | gene=TGME49_202870 | organism=Toxoplasma_gondii_ME49 | gene_product=SAP domain-containing protein | transcript_product=SAP domain-containing protein | location=TGME49_chrVIIa:2971521-2975842(+) | pr	3.351e+08	260360007	2.576e+08	228140070	230900149	2.3675e+08	TGME49_202870-t26_1-p1 | transcript=TGME49_202870-t26_1 | gene=TGME49_202870 | organism=Toxoplasma_gondii_ME49 | gene_product=SAP domain-containing protein | transcript_product=SAP domain-containing protein | location=TGME49_chrVIIa:2971521-2975842(+) | pr	FS(0.003)S(0.012)PAS(0.054)GT(0.31)AS(0.31)S(0.31)PAPPVK	8	2	644181	568152	512848	541286	560771	625371	0.00192235	0.00218218	0.00199087	0.0023726	0.00242863	0.00264149	0.0504093	0.120466	0.0880731	0.418131	0.47855	0.336458	0.274983	0.304106	0.341906	0.499266	None	None
TGME49_202890-t26_1-p1 | transcript=TGME49_202890-t26_1 | gene=TGME49_202890 | organism=Toxoplasma_gondii_ME49 | gene_product=hypothetical protein | transcript_product=hypothetical protein | location=TGME49_chrVIIa:2959845-2960978(-) | protein_length=377 |	2.5143e+08	2.1034e+08	2.2341e+08	2.6596e+08	3.0334e+08	2.6878e+08	TGME49_202890-t26_1-p1 | transcript=TGME49_202890-t26_1 | gene=TGME49_202890 | organism=Toxoplasma_gondii_ME49 | gene_product=hypothetical protein | transcript_product=hypothetical protein | location=TGME49_chrVIIa:2959845-2960978(-) | protein_length=377 |	NS(1)AGVAGGSGVR	2	2	16187000	44382000	7837100	59833000	58887000	50244000	0.0643797	0.211001	0.0350794	0.22497	0.194129	0.186934	-0.875897	0.0924791	-0.0826402	0.359995	0.442424	1.59226	-0.174721	0.468582	0.168225	0.290664	None	None
TGME49_202890-t26_1-p1 | transcript=TGME49_202890-t26_1 | gene=TGME49_202890 | organism=Toxoplasma_gondii_ME49 | gene_product=hypothetical protein | transcript_product=hypothetical protein | location=TGME49_chrVIIa:2959845-2960978(-) | protein_length=377 |	2.5143e+08	2.1034e+08	2.2341e+08	2.6596e+08	3.0334e+08	2.6878e+08	TGME49_202890-t26_1-p1 | transcript=TGME49_202890-t26_1 | gene=TGME49_202890 | organism=Toxoplasma_gondii_ME49 | gene_product=hypothetical protein | transcript_product=hypothetical protein | location=TGME49_chrVIIa:2959845-2960978(-) | protein_length=377 |	RNS(0.885)AGVAGGS(0.127)GVRT(0.988)PQEAR	14	3	49097000	23834000	37126000	52019000	15374000	36364000	0.195271	0.113312	0.166179	0.19559	0.0506824	0.135293	-0.232736	0.787508	0.229403	0.327433	0.439175	-1.94581	0.255777	-0.730515	0.358108	0.434697	None	None
TGME49_202890-t26_1-p1 | transcript=TGME49_202890-t26_1 | gene=TGME49_202890 | organism=Toxoplasma_gondii_ME49 | gene_product=hypothetical protein | transcript_product=hypothetical protein | location=TGME49_chrVIIa:2959845-2960978(-) | protein_length=377 |	2.5143e+08	2.1034e+08	2.2341e+08	2.6596e+08	3.0334e+08	2.6878e+08	TGME49_202890-t26_1-p1 | transcript=TGME49_202890-t26_1 | gene=TGME49_202890 | organism=Toxoplasma_gondii_ME49 | gene_product=hypothetical protein | transcript_product=hypothetical protein | location=TGME49_chrVIIa:2959845-2960978(-) | protein_length=377 |	GHAQFTTWPS(0.881)S(0.119)GR	10	2	644181	50028000	512848	51122000	5026600	17521000	0.00256207	0.237844	0.00229554	0.192217	0.0165708	0.0651872	-0.158183	-0.307271	-0.305595	0.486741	0.489893	2.69079	-1.86727	-1.55592	0.101084	0.205653	None	None
TGME49_202890-t26_1-p1 | transcript=TGME49_202890-t26_1 | gene=TGME49_202890 | organism=Toxoplasma_gondii_ME49 | gene_product=hypothetical protein | transcript_product=hypothetical protein | location=TGME49_chrVIIa:2959845-2960978(-) | protein_length=377 |	2.5143e+08	2.1034e+08	2.2341e+08	2.6596e+08	3.0334e+08	2.6878e+08	TGME49_202890-t26_1-p1 | transcript=TGME49_202890-t26_1 | gene=TGME49_202890 | organism=Toxoplasma_gondii_ME49 | gene_product=hypothetical protein | transcript_product=hypothetical protein | location=TGME49_chrVIIa:2959845-2960978(-) | protein_length=377 |	RNS(0.997)AGVAGGS(0.644)GVRT(0.359)PQEAR	10	3	49097000	568152	7837100	37528000	46835000	625371	0.195271	0.00270112	0.0350794	0.141104	0.154398	0.0023267	-2.47663	5.70474	-0.16821	0.381937	0.492267	-0.338816	-0.214821	-0.337047	0.471632	0.487746	None	None
TGME49_202890-t26_1-p1 | transcript=TGME49_202890-t26_1 | gene=TGME49_202890 | organism=Toxoplasma_gondii_ME49 | gene_product=hypothetical protein | transcript_product=hypothetical protein | location=TGME49_chrVIIa:2959845-2960978(-) | protein_length=377 |	2.5143e+08	2.1034e+08	2.2341e+08	2.6596e+08	3.0334e+08	2.6878e+08	TGME49_202890-t26_1-p1 | transcript=TGME49_202890-t26_1 | gene=TGME49_202890 | organism=Toxoplasma_gondii_ME49 | gene_product=hypothetical protein | transcript_product=hypothetical protein | location=TGME49_chrVIIa:2959845-2960978(-) | protein_length=377 |	GHAQFT(0.001)T(0.006)WPS(0.408)S(0.585)GR	11	2	644181	8088900	512848	541286	560771	625371	0.00256207	0.0384563	0.00229554	0.00203522	0.00184866	0.0023267	-0.158183	-4.23699	-3.24094	0.00697418	0.0242496	-0.469704	-4.04383	-3.29307	0.0106507	0.0412412	None	None
TGME49_202900-t26_1-p1 | transcript=TGME49_202900-t26_1 | gene=TGME49_202900 | organism=Toxoplasma_gondii_ME49 | gene_product=zinc finger (CCCH type) motif-containing protein | transcript_product=zinc finger (CCCH type) motif-containing protein | location=	8.3518e+07	5.0678e+07	5.0495e+07	4.8608e+07	4.2311e+07	4.5056e+07	TGME49_202900-t26_1-p1 | transcript=TGME49_202900-t26_1 | gene=TGME49_202900 | organism=Toxoplasma_gondii_ME49 | gene_product=zinc finger (CCCH type) motif-containing protein | transcript_product=zinc finger (CCCH type) motif-containing protein | location=	LPAS(1)NDALETSANSTSQLRP	4	2	9068900	9566300	7902500	6563400	560771	6119700	0.108586	0.188766	0.156501	0.135027	0.0132536	0.135824	0.52731	-0.483339	-0.0285402	0.366375	0.4823	-3.03389	-0.474845	-0.996059	0.255627	0.367194	None	None
TGME49_202900-t26_1-p1 | transcript=TGME49_202900-t26_1 | gene=TGME49_202900 | organism=Toxoplasma_gondii_ME49 | gene_product=zinc finger (CCCH type) motif-containing protein | transcript_product=zinc finger (CCCH type) motif-containing protein | location=	8.3518e+07	5.0678e+07	5.0495e+07	4.8608e+07	4.2311e+07	4.5056e+07	TGME49_202900-t26_1-p1 | transcript=TGME49_202900-t26_1 | gene=TGME49_202900 | organism=Toxoplasma_gondii_ME49 | gene_product=zinc finger (CCCH type) motif-containing protein | transcript_product=zinc finger (CCCH type) motif-containing protein | location=	SEVVEQLGDS(1)PR	10	2	322190000	339790000	239150000	236620000	215960000	199380000	3.85773	6.70488	4.73611	4.86792	5.10411	4.42516	0.29595	-0.461906	-0.137254	0.47176	0.486055	0.403906	-0.599483	-0.14853	0.375578	0.453044	None	None
TGME49_202900-t26_1-p1 | transcript=TGME49_202900-t26_1 | gene=TGME49_202900 | organism=Toxoplasma_gondii_ME49 | gene_product=zinc finger (CCCH type) motif-containing protein | transcript_product=zinc finger (CCCH type) motif-containing protein | location=	8.3518e+07	5.0678e+07	5.0495e+07	4.8608e+07	4.2311e+07	4.5056e+07	TGME49_202900-t26_1-p1 | transcript=TGME49_202900-t26_1 | gene=TGME49_202900 | organism=Toxoplasma_gondii_ME49 | gene_product=zinc finger (CCCH type) motif-containing protein | transcript_product=zinc finger (CCCH type) motif-containing protein | location=	SLQS(1)DPEGER	4	2	16627000	568152	26355000	21629000	15447000	16008000	0.199083	0.011211	0.521933	0.444968	0.365082	0.355291	1.39048	5.31015	2.20091	0.00190244	0.00868951	0.874836	4.98536	1.77629	0.00329319	0.0123567	UP	None
TGME49_202900-t26_1-p1 | transcript=TGME49_202900-t26_1 | gene=TGME49_202900 | organism=Toxoplasma_gondii_ME49 | gene_product=zinc finger (CCCH type) motif-containing protein | transcript_product=zinc finger (CCCH type) motif-containing protein | location=	8.3518e+07	5.0678e+07	5.0495e+07	4.8608e+07	4.2311e+07	4.5056e+07	TGME49_202900-t26_1-p1 | transcript=TGME49_202900-t26_1 | gene=TGME49_202900 | organism=Toxoplasma_gondii_ME49 | gene_product=zinc finger (CCCH type) motif-containing protein | transcript_product=zinc finger (CCCH type) motif-containing protein | location=	SLT(1)VEVFQNQHER	3	2	644181	10419000	512848	8907500	10677000	625371	0.00771308	0.205592	0.0101564	0.183252	0.252346	0.0138799	0.396811	-0.165955	-0.141265	0.449346	0.480433	5.03101	-3.88822	0.319715	0.212801	0.333362	None	None
TGME49_202900-t26_1-p1 | transcript=TGME49_202900-t26_1 | gene=TGME49_202900 | organism=Toxoplasma_gondii_ME49 | gene_product=zinc finger (CCCH type) motif-containing protein | transcript_product=zinc finger (CCCH type) motif-containing protein | location=	8.3518e+07	5.0678e+07	5.0495e+07	4.8608e+07	4.2311e+07	4.5056e+07	TGME49_202900-t26_1-p1 | transcript=TGME49_202900-t26_1 | gene=TGME49_202900 | organism=Toxoplasma_gondii_ME49 | gene_product=zinc finger (CCCH type) motif-containing protein | transcript_product=zinc finger (CCCH type) motif-containing protein | location=	EALALGNPSGGS(0.999)GDFS(0.001)GNVHYR	12	2	70793000	51564000	12933000	36650000	560771	625371	0.847637	1.01748	0.256124	0.753991	0.0132536	0.0138799	-1.72659	-0.432383	-0.884743	0.134377	0.255166	-5.99844	-6.19533	-6.10251	5.94794e-13	1.14633e-11	None	DOWN
TGME49_202900-t26_1-p1 | transcript=TGME49_202900-t26_1 | gene=TGME49_202900 | organism=Toxoplasma_gondii_ME49 | gene_product=zinc finger (CCCH type) motif-containing protein | transcript_product=zinc finger (CCCH type) motif-containing protein | location=	8.3518e+07	5.0678e+07	5.0495e+07	4.8608e+07	4.2311e+07	4.5056e+07	TGME49_202900-t26_1-p1 | transcript=TGME49_202900-t26_1 | gene=TGME49_202900 | organism=Toxoplasma_gondii_ME49 | gene_product=zinc finger (CCCH type) motif-containing protein | transcript_product=zinc finger (CCCH type) motif-containing protein | location=	RPLSS(0.002)MDS(0.994)S(0.004)EEMGSESPAGAGGGAAK	8	2	11760000	37518000	29682000	30834000	560771	22578000	0.140808	0.740321	0.58782	0.63434	0.0132536	0.501109	2.06161	-0.222894	0.472004	0.149258	0.281932	-3.40876	-0.563021	-0.776554	0.320631	0.424174	None	None
TGME49_202900-t26_1-p1 | transcript=TGME49_202900-t26_1 | gene=TGME49_202900 | organism=Toxoplasma_gondii_ME49 | gene_product=zinc finger (CCCH type) motif-containing protein | transcript_product=zinc finger (CCCH type) motif-containing protein | location=	8.3518e+07	5.0678e+07	5.0495e+07	4.8608e+07	4.2311e+07	4.5056e+07	TGME49_202900-t26_1-p1 | transcript=TGME49_202900-t26_1 | gene=TGME49_202900 | organism=Toxoplasma_gondii_ME49 | gene_product=zinc finger (CCCH type) motif-containing protein | transcript_product=zinc finger (CCCH type) motif-containing protein | location=	EAGAPEPQNS(0.99)WPS(0.01)GAK	10	2	644181	12250000	8825700	5006900	3982900	625371	0.00771308	0.241722	0.174784	0.103006	0.0941339	0.0138799	4.50133	-1.23059	0.15532	0.268228	0.412096	3.60844	-4.12178	-1.20737	0.186642	0.309549	None	None
TGME49_202900-t26_1-p1 | transcript=TGME49_202900-t26_1 | gene=TGME49_202900 | organism=Toxoplasma_gondii_ME49 | gene_product=zinc finger (CCCH type) motif-containing protein | transcript_product=zinc finger (CCCH type) motif-containing protein | location=	8.3518e+07	5.0678e+07	5.0495e+07	4.8608e+07	4.2311e+07	4.5056e+07	TGME49_202900-t26_1-p1 | transcript=TGME49_202900-t26_1 | gene=TGME49_202900 | organism=Toxoplasma_gondii_ME49 | gene_product=zinc finger (CCCH type) motif-containing protein | transcript_product=zinc finger (CCCH type) motif-containing protein | location=	TAAAS(0.98)T(0.02)GDLGCDK	5	2	29022000	45391000	23828000	541286	27845000	625371	0.347494	0.895675	0.471888	0.0111357	0.658103	0.0138799	0.441452	-6.32914	-1.36384	0.0231271	0.0514273	0.921315	-6.01138	-0.887515	0.272827	0.398946	None	None
TGME49_202900-t26_1-p1 | transcript=TGME49_202900-t26_1 | gene=TGME49_202900 | organism=Toxoplasma_gondii_ME49 | gene_product=zinc finger (CCCH type) motif-containing protein | transcript_product=zinc finger (CCCH type) motif-containing protein | location=	8.3518e+07	5.0678e+07	5.0495e+07	4.8608e+07	4.2311e+07	4.5056e+07	TGME49_202900-t26_1-p1 | transcript=TGME49_202900-t26_1 | gene=TGME49_202900 | organism=Toxoplasma_gondii_ME49 | gene_product=zinc finger (CCCH type) motif-containing protein | transcript_product=zinc finger (CCCH type) motif-containing protein | location=	RPLSSMDS(0.084)S(0.916)EEMGSESPAGAGGGAAK	9	2	34205000	568152	512848	541286	560771	625371	0.409552	0.011211	0.0101564	0.0111357	0.0132536	0.0138799	-5.33297	-0.00971834	-4.30405	1.94756e-07	2.53183e-06	-4.94905	0.307946	-3.95435	4.33453e-05	0.000258698	None	None
TGME49_202900-t26_1-p1 | transcript=TGME49_202900-t26_1 | gene=TGME49_202900 | organism=Toxoplasma_gondii_ME49 | gene_product=zinc finger (CCCH type) motif-containing protein | transcript_product=zinc finger (CCCH type) motif-containing protein | location=	8.3518e+07	5.0678e+07	5.0495e+07	4.8608e+07	4.2311e+07	4.5056e+07	TGME49_202900-t26_1-p1 | transcript=TGME49_202900-t26_1 | gene=TGME49_202900 | organism=Toxoplasma_gondii_ME49 | gene_product=zinc finger (CCCH type) motif-containing protein | transcript_product=zinc finger (CCCH type) motif-containing protein | location=	VT(0.173)NAEDECCGFPDS(0.819)GIGCNQVS(0.007)AS(0.002)AAAPK	14	3	644181	9498100	512848	541286	560771	625371	0.00771308	0.187421	0.0101564	0.0111357	0.0132536	0.0138799	0.396811	-4.07247	-3.19554	0.000683495	0.0037482	0.780595	-3.75471	-2.84584	0.0107449	0.037864	None	None
TGME49_202900-t26_1-p1 | transcript=TGME49_202900-t26_1 | gene=TGME49_202900 | organism=Toxoplasma_gondii_ME49 | gene_product=zinc finger (CCCH type) motif-containing protein | transcript_product=zinc finger (CCCH type) motif-containing protein | location=	8.3518e+07	5.0678e+07	5.0495e+07	4.8608e+07	4.2311e+07	4.5056e+07	TGME49_202900-t26_1-p1 | transcript=TGME49_202900-t26_1 | gene=TGME49_202900 | organism=Toxoplasma_gondii_ME49 | gene_product=zinc finger (CCCH type) motif-containing protein | transcript_product=zinc finger (CCCH type) motif-containing protein | location=	SVLETET(0.003)VECGGES(0.239)ET(0.758)AK	16	2	644181	6387000	4435700	3892100	560771	625371	0.00771308	0.126031	0.0878443	0.0800712	0.0132536	0.0138799	3.50881	-0.654395	0.32824	0.260481	0.418769	0.780595	-3.18223	-2.30089	0.0379129	0.107705	None	None
TGME49_202900-t26_1-p1 | transcript=TGME49_202900-t26_1 | gene=TGME49_202900 | organism=Toxoplasma_gondii_ME49 | gene_product=zinc finger (CCCH type) motif-containing protein | transcript_product=zinc finger (CCCH type) motif-containing protein | location=	8.3518e+07	5.0678e+07	5.0495e+07	4.8608e+07	4.2311e+07	4.5056e+07	TGME49_202900-t26_1-p1 | transcript=TGME49_202900-t26_1 | gene=TGME49_202900 | organism=Toxoplasma_gondii_ME49 | gene_product=zinc finger (CCCH type) motif-containing protein | transcript_product=zinc finger (CCCH type) motif-containing protein | location=	SVLETET(0.001)VECGGES(0.673)ET(0.325)AK	14	2	5665900	568152	512848	3892100	560771	625371	0.0678404	0.011211	0.0101564	0.0800712	0.0132536	0.0138799	-2.73922	2.83587	0.190756	0.365991	0.495584	-2.35531	0.307946	-1.54236	0.150855	0.291229	None	None
TGME49_202900-t26_1-p1 | transcript=TGME49_202900-t26_1 | gene=TGME49_202900 | organism=Toxoplasma_gondii_ME49 | gene_product=zinc finger (CCCH type) motif-containing protein | transcript_product=zinc finger (CCCH type) motif-containing protein | location=	8.3518e+07	5.0678e+07	5.0495e+07	4.8608e+07	4.2311e+07	4.5056e+07	TGME49_202900-t26_1-p1 | transcript=TGME49_202900-t26_1 | gene=TGME49_202900 | organism=Toxoplasma_gondii_ME49 | gene_product=zinc finger (CCCH type) motif-containing protein | transcript_product=zinc finger (CCCH type) motif-containing protein | location=	RPLS(0.482)S(0.513)MDS(0.514)S(0.482)EEMGS(0.007)ES(0.002)PAGAGGGAAK	5	3	11760000	568152	512848	541286	560771	625371	0.140808	0.011211	0.0101564	0.0111357	0.0132536	0.0138799	-3.79268	-0.00971834	-2.83534	0.0126151	0.040999	-3.40876	0.307946	-2.48565	0.0254076	0.0773174	None	None
TGME49_202900-t26_1-p1 | transcript=TGME49_202900-t26_1 | gene=TGME49_202900 | organism=Toxoplasma_gondii_ME49 | gene_product=zinc finger (CCCH type) motif-containing protein | transcript_product=zinc finger (CCCH type) motif-containing protein | location=	8.3518e+07	5.0678e+07	5.0495e+07	4.8608e+07	4.2311e+07	4.5056e+07	TGME49_202900-t26_1-p1 | transcript=TGME49_202900-t26_1 | gene=TGME49_202900 | organism=Toxoplasma_gondii_ME49 | gene_product=zinc finger (CCCH type) motif-containing protein | transcript_product=zinc finger (CCCH type) motif-containing protein | location=	EALALGNPS(0.487)GGS(0.487)GDFS(0.022)GNVHY(0.005)R	9	3	644181	568152	512848	541286	560771	625371	0.00771308	0.011211	0.0101564	0.0111357	0.0132536	0.0138799	0.396811	-0.00971834	0.17002	0.383658	0.430188	0.780595	0.307946	0.519606	0.275355	0.407375	None	None
TGME49_202900-t26_1-p1 | transcript=TGME49_202900-t26_1 | gene=TGME49_202900 | organism=Toxoplasma_gondii_ME49 | gene_product=zinc finger (CCCH type) motif-containing protein | transcript_product=zinc finger (CCCH type) motif-containing protein | location=	8.3518e+07	5.0678e+07	5.0495e+07	4.8608e+07	4.2311e+07	4.5056e+07	TGME49_202900-t26_1-p1 | transcript=TGME49_202900-t26_1 | gene=TGME49_202900 | organism=Toxoplasma_gondii_ME49 | gene_product=zinc finger (CCCH type) motif-containing protein | transcript_product=zinc finger (CCCH type) motif-containing protein | location=	RPLS(0.324)S(0.255)MDS(0.205)S(0.215)EEMGS(0.001)ESPAGAGGGAAK	4	3	644181	568152	512848	541286	560771	625371	0.00771308	0.011211	0.0101564	0.0111357	0.0132536	0.0138799	0.396811	-0.00971834	0.17002	0.383658	0.430188	0.780595	0.307946	0.519606	0.275355	0.407375	None	None
TGME49_202920-t26_1-p1 | transcript=TGME49_202920-t26_1 | gene=TGME49_202920 | organism=Toxoplasma_gondii_ME49 | gene_product=p-aminobenzoic acid synthase | transcript_product=p-aminobenzoic acid synthase | location=TGME49_chrVIIa:2943542-2947543(-) | prot	1.7579e+08	1.849e+08	1.3041e+08	1.1535e+08	1.4567e+08	1.1676e+08	TGME49_202920-t26_1-p1 | transcript=TGME49_202920-t26_1 | gene=TGME49_202920 | organism=Toxoplasma_gondii_ME49 | gene_product=p-aminobenzoic acid synthase | transcript_product=p-aminobenzoic acid synthase | location=TGME49_chrVIIa:2943542-2947543(-) | prot	VLDPIS(0.985)PS(0.015)ER	6	2	12789000	12669000	15570000	12032000	21907000	14551000	0.0727515	0.0685181	0.119393	0.104309	0.150388	0.124623	0.714631	0.606269	0.663089	0.149167	0.305979	1.04759	0.862965	0.960986	0.066137	0.151081	None	None
TGME49_202920-t26_1-p1 | transcript=TGME49_202920-t26_1 | gene=TGME49_202920 | organism=Toxoplasma_gondii_ME49 | gene_product=p-aminobenzoic acid synthase | transcript_product=p-aminobenzoic acid synthase | location=TGME49_chrVIIa:2943542-2947543(-) | prot	1.7579e+08	1.849e+08	1.3041e+08	1.1535e+08	1.4567e+08	1.1676e+08	TGME49_202920-t26_1-p1 | transcript=TGME49_202920-t26_1 | gene=TGME49_202920 | organism=Toxoplasma_gondii_ME49 | gene_product=p-aminobenzoic acid synthase | transcript_product=p-aminobenzoic acid synthase | location=TGME49_chrVIIa:2943542-2947543(-) | prot	ATVCNES(0.041)NMS(0.958)PFK	10	2	644181	568152	512848	541286	560771	8534500	0.00366449	0.00307276	0.00393258	0.00469255	0.0038496	0.0730944	0.101745	0.610122	0.355972	0.388753	0.495156	0.0709991	4.56982	3.51155	0.00034679	0.00236068	None	None
TGME49_203010-t26_1-p1 | transcript=TGME49_203010-t26_1 | gene=TGME49_203010 | organism=Toxoplasma_gondii_ME49 | gene_product=aurora kinase | transcript_product=aurora kinase | location=TGME49_chrVIIa:2865506-2873944(-) | protein_length=2812 | sequence_SO=	1.0394e+08	1.5093e+08	1.3227e+08	1.0725e+08	1.4954e+08	1.5147e+08	TGME49_203010-t26_1-p1 | transcript=TGME49_203010-t26_1 | gene=TGME49_203010 | organism=Toxoplasma_gondii_ME49 | gene_product=aurora kinase | transcript_product=aurora kinase | location=TGME49_chrVIIa:2865506-2873944(-) | protein_length=2812 | sequence_SO=	AQS(1)PPPFVDVANR	3	2	644181	568152	3758300	5017700	560771	625371	0.00619762	0.00376434	0.0284139	0.0467851	0.00374998	0.00412868	2.196	3.63402	2.9151	0.0009567	0.00382169	-0.724044	0.133106	-0.338083	0.433439	0.483382	UP	None
TGME49_203010-t26_1-p1 | transcript=TGME49_203010-t26_1 | gene=TGME49_203010 | organism=Toxoplasma_gondii_ME49 | gene_product=aurora kinase | transcript_product=aurora kinase | location=TGME49_chrVIIa:2865506-2873944(-) | protein_length=2812 | sequence_SO=	1.0394e+08	1.5093e+08	1.3227e+08	1.0725e+08	1.4954e+08	1.5147e+08	TGME49_203010-t26_1-p1 | transcript=TGME49_203010-t26_1 | gene=TGME49_203010 | organism=Toxoplasma_gondii_ME49 | gene_product=aurora kinase | transcript_product=aurora kinase | location=TGME49_chrVIIa:2865506-2873944(-) | protein_length=2812 | sequence_SO=	SDTTIVPES(0.979)PLS(0.021)EDR	9	2	9621400	10296000	6122200	541286	560771	4057800	0.0925668	0.0682171	0.0462856	0.00504695	0.00374998	0.0267895	-0.999862	-3.75548	-1.64701	0.0583211	0.160012	-4.62362	-1.3483	-2.39598	0.030962	0.0914296	None	DOWN
TGME49_203010-t26_1-p1 | transcript=TGME49_203010-t26_1 | gene=TGME49_203010 | organism=Toxoplasma_gondii_ME49 | gene_product=aurora kinase | transcript_product=aurora kinase | location=TGME49_chrVIIa:2865506-2873944(-) | protein_length=2812 | sequence_SO=	1.0394e+08	1.5093e+08	1.3227e+08	1.0725e+08	1.4954e+08	1.5147e+08	TGME49_203010-t26_1-p1 | transcript=TGME49_203010-t26_1 | gene=TGME49_203010 | organism=Toxoplasma_gondii_ME49 | gene_product=aurora kinase | transcript_product=aurora kinase | location=TGME49_chrVIIa:2865506-2873944(-) | protein_length=2812 | sequence_SO=	EDTYGFLFEGS(0.01)DLS(0.974)ET(0.016)EK	14	2	644181	568152	512848	541286	560771	625371	0.00619762	0.00376434	0.00387728	0.00504695	0.00374998	0.00412868	-0.676053	0.422582	-0.158554	0.49581	0.496671	-0.724044	0.133106	-0.338083	0.433439	0.483382	None	None
TGME49_203010-t26_1-p1 | transcript=TGME49_203010-t26_1 | gene=TGME49_203010 | organism=Toxoplasma_gondii_ME49 | gene_product=aurora kinase | transcript_product=aurora kinase | location=TGME49_chrVIIa:2865506-2873944(-) | protein_length=2812 | sequence_SO=	1.0394e+08	1.5093e+08	1.3227e+08	1.0725e+08	1.4954e+08	1.5147e+08	TGME49_203010-t26_1-p1 | transcript=TGME49_203010-t26_1 | gene=TGME49_203010 | organism=Toxoplasma_gondii_ME49 | gene_product=aurora kinase | transcript_product=aurora kinase | location=TGME49_chrVIIa:2865506-2873944(-) | protein_length=2812 | sequence_SO=	S(0.046)LS(0.954)PQAGMSAVTNPSSSLR	3	2	644181	6333300	512848	541286	560771	3063400	0.00619762	0.0419619	0.00387728	0.00504695	0.00374998	0.0202245	-0.676053	-3.05448	-2.43085	0.0780859	0.172611	-0.724044	-1.05279	-1.00601	0.286656	0.419226	None	None
TGME49_203010-t26_1-p1 | transcript=TGME49_203010-t26_1 | gene=TGME49_203010 | organism=Toxoplasma_gondii_ME49 | gene_product=aurora kinase | transcript_product=aurora kinase | location=TGME49_chrVIIa:2865506-2873944(-) | protein_length=2812 | sequence_SO=	1.0394e+08	1.5093e+08	1.3227e+08	1.0725e+08	1.4954e+08	1.5147e+08	TGME49_203010-t26_1-p1 | transcript=TGME49_203010-t26_1 | gene=TGME49_203010 | organism=Toxoplasma_gondii_ME49 | gene_product=aurora kinase | transcript_product=aurora kinase | location=TGME49_chrVIIa:2865506-2873944(-) | protein_length=2812 | sequence_SO=	S(0.069)DT(0.059)T(0.618)IVPES(0.229)PLS(0.026)EDR	4	2	644181	568152	512848	541286	4575800	625371	0.00619762	0.00376434	0.00387728	0.00504695	0.0305992	0.00412868	-0.676053	0.422582	-0.158554	0.49581	0.496671	2.30274	0.133106	1.80052	0.0581209	0.141371	None	None
TGME49_203010-t26_1-p1 | transcript=TGME49_203010-t26_1 | gene=TGME49_203010 | organism=Toxoplasma_gondii_ME49 | gene_product=aurora kinase | transcript_product=aurora kinase | location=TGME49_chrVIIa:2865506-2873944(-) | protein_length=2812 | sequence_SO=	1.0394e+08	1.5093e+08	1.3227e+08	1.0725e+08	1.4954e+08	1.5147e+08	TGME49_203010-t26_1-p1 | transcript=TGME49_203010-t26_1 | gene=TGME49_203010 | organism=Toxoplasma_gondii_ME49 | gene_product=aurora kinase | transcript_product=aurora kinase | location=TGME49_chrVIIa:2865506-2873944(-) | protein_length=2812 | sequence_SO=	S(0.558)LS(0.442)PQAGMSAVTNPSSSLR	1	2	5971100	6333300	512848	541286	560771	625371	0.0574476	0.0419619	0.00387728	0.00504695	0.00374998	0.00412868	-3.88759	-3.05448	-3.47628	3.26819e-05	0.000153423	-3.93542	-3.34369	-3.65561	0.00196954	0.0094304	DOWN	DOWN
TGME49_203010-t26_1-p1 | transcript=TGME49_203010-t26_1 | gene=TGME49_203010 | organism=Toxoplasma_gondii_ME49 | gene_product=aurora kinase | transcript_product=aurora kinase | location=TGME49_chrVIIa:2865506-2873944(-) | protein_length=2812 | sequence_SO=	1.0394e+08	1.5093e+08	1.3227e+08	1.0725e+08	1.4954e+08	1.5147e+08	TGME49_203010-t26_1-p1 | transcript=TGME49_203010-t26_1 | gene=TGME49_203010 | organism=Toxoplasma_gondii_ME49 | gene_product=aurora kinase | transcript_product=aurora kinase | location=TGME49_chrVIIa:2865506-2873944(-) | protein_length=2812 | sequence_SO=	S(0.504)DT(0.407)T(0.056)IVPES(0.026)PLS(0.006)EDR	1	2	644181	568152	512848	5449600	560771	625371	0.00619762	0.00376434	0.00387728	0.0508121	0.00374998	0.00412868	-0.676053	3.75313	2.45571	0.0563183	0.156029	-0.724044	0.133106	-0.338083	0.433439	0.483382	None	None
TGME49_203010-t26_1-p1 | transcript=TGME49_203010-t26_1 | gene=TGME49_203010 | organism=Toxoplasma_gondii_ME49 | gene_product=aurora kinase | transcript_product=aurora kinase | location=TGME49_chrVIIa:2865506-2873944(-) | protein_length=2812 | sequence_SO=	1.0394e+08	1.5093e+08	1.3227e+08	1.0725e+08	1.4954e+08	1.5147e+08	TGME49_203010-t26_1-p1 | transcript=TGME49_203010-t26_1 | gene=TGME49_203010 | organism=Toxoplasma_gondii_ME49 | gene_product=aurora kinase | transcript_product=aurora kinase | location=TGME49_chrVIIa:2865506-2873944(-) | protein_length=2812 | sequence_SO=	DSPGT(0.003)LLGS(0.249)MT(0.249)GT(0.249)RLS(0.249)R	9	3	644181	568152	512848	541286	560771	625371	0.00619762	0.00376434	0.00387728	0.00504695	0.00374998	0.00412868	-0.676053	0.422582	-0.158554	0.49581	0.496671	-0.724044	0.133106	-0.338083	0.433439	0.483382	None	None
TGME49_203010-t26_1-p1 | transcript=TGME49_203010-t26_1 | gene=TGME49_203010 | organism=Toxoplasma_gondii_ME49 | gene_product=aurora kinase | transcript_product=aurora kinase | location=TGME49_chrVIIa:2865506-2873944(-) | protein_length=2812 | sequence_SO=	1.0394e+08	1.5093e+08	1.3227e+08	1.0725e+08	1.4954e+08	1.5147e+08	TGME49_203010-t26_1-p1 | transcript=TGME49_203010-t26_1 | gene=TGME49_203010 | organism=Toxoplasma_gondii_ME49 | gene_product=aurora kinase | transcript_product=aurora kinase | location=TGME49_chrVIIa:2865506-2873944(-) | protein_length=2812 | sequence_SO=	DSPGT(0.003)LLGS(0.249)MT(0.249)GT(0.249)RLS(0.249)R	16	3	644181	568152	512848	541286	560771	625371	0.00619762	0.00376434	0.00387728	0.00504695	0.00374998	0.00412868	-0.676053	0.422582	-0.158554	0.49581	0.496671	-0.724044	0.133106	-0.338083	0.433439	0.483382	None	None
TGME49_203010-t26_1-p1 | transcript=TGME49_203010-t26_1 | gene=TGME49_203010 | organism=Toxoplasma_gondii_ME49 | gene_product=aurora kinase | transcript_product=aurora kinase | location=TGME49_chrVIIa:2865506-2873944(-) | protein_length=2812 | sequence_SO=	1.0394e+08	1.5093e+08	1.3227e+08	1.0725e+08	1.4954e+08	1.5147e+08	TGME49_203010-t26_1-p1 | transcript=TGME49_203010-t26_1 | gene=TGME49_203010 | organism=Toxoplasma_gondii_ME49 | gene_product=aurora kinase | transcript_product=aurora kinase | location=TGME49_chrVIIa:2865506-2873944(-) | protein_length=2812 | sequence_SO=	DSPGT(0.003)LLGS(0.249)MT(0.249)GT(0.249)RLS(0.249)R	11	3	644181	568152	512848	541286	560771	625371	0.00619762	0.00376434	0.00387728	0.00504695	0.00374998	0.00412868	-0.676053	0.422582	-0.158554	0.49581	0.496671	-0.724044	0.133106	-0.338083	0.433439	0.483382	None	None
TGME49_203010-t26_1-p1 | transcript=TGME49_203010-t26_1 | gene=TGME49_203010 | organism=Toxoplasma_gondii_ME49 | gene_product=aurora kinase | transcript_product=aurora kinase | location=TGME49_chrVIIa:2865506-2873944(-) | protein_length=2812 | sequence_SO=	1.0394e+08	1.5093e+08	1.3227e+08	1.0725e+08	1.4954e+08	1.5147e+08	TGME49_203010-t26_1-p1 | transcript=TGME49_203010-t26_1 | gene=TGME49_203010 | organism=Toxoplasma_gondii_ME49 | gene_product=aurora kinase | transcript_product=aurora kinase | location=TGME49_chrVIIa:2865506-2873944(-) | protein_length=2812 | sequence_SO=	DSPGT(0.003)LLGS(0.249)MT(0.249)GT(0.249)RLS(0.249)R	13	3	644181	568152	512848	541286	560771	625371	0.00619762	0.00376434	0.00387728	0.00504695	0.00374998	0.00412868	-0.676053	0.422582	-0.158554	0.49581	0.496671	-0.724044	0.133106	-0.338083	0.433439	0.483382	None	None
TGME49_203160-t26_1-p1 | transcript=TGME49_203160-t26_1 | gene=TGME49_203160 | organism=Toxoplasma_gondii_ME49 | gene_product=hypothetical protein | transcript_product=hypothetical protein | location=TGME49_chrVIIa:2722556-2732434(-) | protein_length=666 |	8.8094e+07	7.0235e+07	6.8295e+07	4.9901e+07	7.443e+07	6.369e+07	TGME49_203160-t26_1-p1 | transcript=TGME49_203160-t26_1 | gene=TGME49_203160 | organism=Toxoplasma_gondii_ME49 | gene_product=hypothetical protein | transcript_product=hypothetical protein | location=TGME49_chrVIIa:2722556-2732434(-) | protein_length=666 |	DMGS(1)GMADLMK	4	2	7472200	5046900	2735500	5202500	560771	2462600	0.0848208	0.0718573	0.0400542	0.104256	0.00753421	0.0386654	-1.08238	0.536902	-0.118619	0.435969	0.498615	-3.49198	-0.894003	-1.76162	0.104365	0.224775	None	None
TGME49_203180-t26_1-p1 | transcript=TGME49_203180-t26_1 | gene=TGME49_203180 | organism=Toxoplasma_gondii_ME49 | gene_product=leucine rich repeat-containing protein | transcript_product=leucine rich repeat-containing protein | location=TGME49_chrVIIa:26903	2.3345e+07	1.4864e+07	1.0441e+07	1.5191e+07	1.1251e+07	1.4814e+07	TGME49_203180-t26_1-p1 | transcript=TGME49_203180-t26_1 | gene=TGME49_203180 | organism=Toxoplasma_gondii_ME49 | gene_product=leucine rich repeat-containing protein | transcript_product=leucine rich repeat-containing protein | location=TGME49_chrVIIa:26903	EAERS(1)PLWR	5	2	5141400	568152	512848	541286	560771	625371	0.220236	0.0382234	0.0491187	0.035632	0.0498419	0.0422149	-2.1646	-0.10127	-1.60854	0.0487685	0.135912	-2.1435	0.143279	-1.48923	0.114734	0.222511	None	None
TGME49_203180-t26_1-p1 | transcript=TGME49_203180-t26_1 | gene=TGME49_203180 | organism=Toxoplasma_gondii_ME49 | gene_product=leucine rich repeat-containing protein | transcript_product=leucine rich repeat-containing protein | location=TGME49_chrVIIa:26903	2.3345e+07	1.4864e+07	1.0441e+07	1.5191e+07	1.1251e+07	1.4814e+07	TGME49_203180-t26_1-p1 | transcript=TGME49_203180-t26_1 | gene=TGME49_203180 | organism=Toxoplasma_gondii_ME49 | gene_product=leucine rich repeat-containing protein | transcript_product=leucine rich repeat-containing protein | location=TGME49_chrVIIa:26903	RGS(1)GEPLWR	3	2	644181	568152	512848	541286	560771	625371	0.027594	0.0382234	0.0491187	0.035632	0.0498419	0.0422149	0.831817	-0.10127	0.364713	0.25816	0.366761	0.852886	0.143279	0.483992	0.183658	0.325627	None	None
TGME49_203180-t26_1-p1 | transcript=TGME49_203180-t26_1 | gene=TGME49_203180 | organism=Toxoplasma_gondii_ME49 | gene_product=leucine rich repeat-containing protein | transcript_product=leucine rich repeat-containing protein | location=TGME49_chrVIIa:26903	2.3345e+07	1.4864e+07	1.0441e+07	1.5191e+07	1.1251e+07	1.4814e+07	TGME49_203180-t26_1-p1 | transcript=TGME49_203180-t26_1 | gene=TGME49_203180 | organism=Toxoplasma_gondii_ME49 | gene_product=leucine rich repeat-containing protein | transcript_product=leucine rich repeat-containing protein | location=TGME49_chrVIIa:26903	RHEES(1)EEELDVPAER	5	3	11970000	8027900	512848	541286	560771	7494200	0.512744	0.54009	0.0491187	0.035632	0.0498419	0.505886	-3.38378	-3.92179	-3.63477	2.00449e-05	0.000120985	-3.36267	-0.0943854	-0.921813	0.2588	0.390503	DOWN	None
TGME49_203180-t26_1-p1 | transcript=TGME49_203180-t26_1 | gene=TGME49_203180 | organism=Toxoplasma_gondii_ME49 | gene_product=leucine rich repeat-containing protein | transcript_product=leucine rich repeat-containing protein | location=TGME49_chrVIIa:26903	2.3345e+07	1.4864e+07	1.0441e+07	1.5191e+07	1.1251e+07	1.4814e+07	TGME49_203180-t26_1-p1 | transcript=TGME49_203180-t26_1 | gene=TGME49_203180 | organism=Toxoplasma_gondii_ME49 | gene_product=leucine rich repeat-containing protein | transcript_product=leucine rich repeat-containing protein | location=TGME49_chrVIIa:26903	CSFSSFLPLS(1)PR	10	2	4977400	8056100	512848	541286	2915800	625371	0.213211	0.541987	0.0491187	0.035632	0.259159	0.0422149	-2.11784	-3.92685	-3.15542	0.000728651	0.00307855	0.281554	-3.68227	-1.32527	0.125052	0.251588	DOWN	None
TGME49_203180-t26_1-p1 | transcript=TGME49_203180-t26_1 | gene=TGME49_203180 | organism=Toxoplasma_gondii_ME49 | gene_product=leucine rich repeat-containing protein | transcript_product=leucine rich repeat-containing protein | location=TGME49_chrVIIa:26903	2.3345e+07	1.4864e+07	1.0441e+07	1.5191e+07	1.1251e+07	1.4814e+07	TGME49_203180-t26_1-p1 | transcript=TGME49_203180-t26_1 | gene=TGME49_203180 | organism=Toxoplasma_gondii_ME49 | gene_product=leucine rich repeat-containing protein | transcript_product=leucine rich repeat-containing protein | location=TGME49_chrVIIa:26903	RS(1)PSCVYGR	2	2	9525900	13619000	512848	541286	560771	625371	0.408049	0.91624	0.0491187	0.035632	0.0498419	0.0422149	-3.05428	-4.68431	-3.96571	0.000205914	0.00129649	-3.03318	-4.43973	-3.8464	8.7918e-06	5.07175e-05	DOWN	DOWN
TGME49_203180-t26_1-p1 | transcript=TGME49_203180-t26_1 | gene=TGME49_203180 | organism=Toxoplasma_gondii_ME49 | gene_product=leucine rich repeat-containing protein | transcript_product=leucine rich repeat-containing protein | location=TGME49_chrVIIa:26903	2.3345e+07	1.4864e+07	1.0441e+07	1.5191e+07	1.1251e+07	1.4814e+07	TGME49_203180-t26_1-p1 | transcript=TGME49_203180-t26_1 | gene=TGME49_203180 | organism=Toxoplasma_gondii_ME49 | gene_product=leucine rich repeat-containing protein | transcript_product=leucine rich repeat-containing protein | location=TGME49_chrVIIa:26903	ALS(1)PPISDSLLSPSAFK	3	2	2435200	4531700	512848	541286	3091900	1994300	0.104314	0.304878	0.0491187	0.035632	0.274811	0.134623	-1.08651	-3.09683	-2.27136	0.00421224	0.013511	1.39747	-1.17928	0.000855765	0.30735	0.419361	DOWN	None
TGME49_203180-t26_1-p1 | transcript=TGME49_203180-t26_1 | gene=TGME49_203180 | organism=Toxoplasma_gondii_ME49 | gene_product=leucine rich repeat-containing protein | transcript_product=leucine rich repeat-containing protein | location=TGME49_chrVIIa:26903	2.3345e+07	1.4864e+07	1.0441e+07	1.5191e+07	1.1251e+07	1.4814e+07	TGME49_203180-t26_1-p1 | transcript=TGME49_203180-t26_1 | gene=TGME49_203180 | organism=Toxoplasma_gondii_ME49 | gene_product=leucine rich repeat-containing protein | transcript_product=leucine rich repeat-containing protein | location=TGME49_chrVIIa:26903	S(0.001)S(0.001)S(0.998)S(0.001)SPICELR	3	2	10272000	10077000	5471200	8555200	560771	625371	0.440009	0.677947	0.524011	0.563175	0.0498419	0.0422149	0.252064	-0.267586	-0.0402624	0.38524	0.435887	-3.14197	-4.00518	-3.60204	3.31927e-05	0.000174288	None	DOWN
TGME49_203180-t26_1-p1 | transcript=TGME49_203180-t26_1 | gene=TGME49_203180 | organism=Toxoplasma_gondii_ME49 | gene_product=leucine rich repeat-containing protein | transcript_product=leucine rich repeat-containing protein | location=TGME49_chrVIIa:26903	2.3345e+07	1.4864e+07	1.0441e+07	1.5191e+07	1.1251e+07	1.4814e+07	TGME49_203180-t26_1-p1 | transcript=TGME49_203180-t26_1 | gene=TGME49_203180 | organism=Toxoplasma_gondii_ME49 | gene_product=leucine rich repeat-containing protein | transcript_product=leucine rich repeat-containing protein | location=TGME49_chrVIIa:26903	S(0.01)QT(0.99)PGRQPPAGDVDSAVAGLK	3	3	12231000	10182000	4935300	13242000	560771	625371	0.523924	0.685011	0.472685	0.8717	0.0498419	0.0422149	-0.148477	0.347703	0.153209	0.222251	0.351032	-3.39379	-4.02014	-3.71492	1.81684e-05	9.97206e-05	None	DOWN
TGME49_203180-t26_1-p1 | transcript=TGME49_203180-t26_1 | gene=TGME49_203180 | organism=Toxoplasma_gondii_ME49 | gene_product=leucine rich repeat-containing protein | transcript_product=leucine rich repeat-containing protein | location=TGME49_chrVIIa:26903	2.3345e+07	1.4864e+07	1.0441e+07	1.5191e+07	1.1251e+07	1.4814e+07	TGME49_203180-t26_1-p1 | transcript=TGME49_203180-t26_1 | gene=TGME49_203180 | organism=Toxoplasma_gondii_ME49 | gene_product=leucine rich repeat-containing protein | transcript_product=leucine rich repeat-containing protein | location=TGME49_chrVIIa:26903	GTAS(0.033)GVRT(0.967)PQGLPTSGENEK	8	3	21593000	30715000	512848	18702000	560771	625371	0.924952	2.0664	0.0491187	1.23112	0.0498419	0.0422149	-4.23491	-0.747144	-1.22438	0.144105	0.302443	-4.2138	-5.61305	-5.02197	4.22288e-09	4.68105e-08	None	DOWN
TGME49_203180-t26_1-p1 | transcript=TGME49_203180-t26_1 | gene=TGME49_203180 | organism=Toxoplasma_gondii_ME49 | gene_product=leucine rich repeat-containing protein | transcript_product=leucine rich repeat-containing protein | location=TGME49_chrVIIa:26903	2.3345e+07	1.4864e+07	1.0441e+07	1.5191e+07	1.1251e+07	1.4814e+07	TGME49_203180-t26_1-p1 | transcript=TGME49_203180-t26_1 | gene=TGME49_203180 | organism=Toxoplasma_gondii_ME49 | gene_product=leucine rich repeat-containing protein | transcript_product=leucine rich repeat-containing protein | location=TGME49_chrVIIa:26903	ALSPPISDS(0.007)LLS(0.965)PS(0.028)AFK	12	2	7578500	6809100	5889200	3356000	6459700	4795800	0.324631	0.458093	0.564046	0.22092	0.574145	0.323734	0.797005	-1.0521	0.00412675	0.34744	0.40776	0.822605	-0.500824	0.198015	0.226867	0.362662	None	None
TGME49_203180-t26_1-p1 | transcript=TGME49_203180-t26_1 | gene=TGME49_203180 | organism=Toxoplasma_gondii_ME49 | gene_product=leucine rich repeat-containing protein | transcript_product=leucine rich repeat-containing protein | location=TGME49_chrVIIa:26903	2.3345e+07	1.4864e+07	1.0441e+07	1.5191e+07	1.1251e+07	1.4814e+07	TGME49_203180-t26_1-p1 | transcript=TGME49_203180-t26_1 | gene=TGME49_203180 | organism=Toxoplasma_gondii_ME49 | gene_product=leucine rich repeat-containing protein | transcript_product=leucine rich repeat-containing protein | location=TGME49_chrVIIa:26903	LHAS(0.957)PS(0.017)VT(0.027)R	4	2	644181	2543100	512848	541286	15637000	625371	0.027594	0.171091	0.0491187	0.035632	1.38983	0.0422149	0.831817	-2.26338	-1.2291	0.022632	0.0534367	5.65415	-2.01881	2.84946	2.5052e-05	0.000134032	None	None
TGME49_203180-t26_1-p1 | transcript=TGME49_203180-t26_1 | gene=TGME49_203180 | organism=Toxoplasma_gondii_ME49 | gene_product=leucine rich repeat-containing protein | transcript_product=leucine rich repeat-containing protein | location=TGME49_chrVIIa:26903	2.3345e+07	1.4864e+07	1.0441e+07	1.5191e+07	1.1251e+07	1.4814e+07	TGME49_203180-t26_1-p1 | transcript=TGME49_203180-t26_1 | gene=TGME49_203180 | organism=Toxoplasma_gondii_ME49 | gene_product=leucine rich repeat-containing protein | transcript_product=leucine rich repeat-containing protein | location=TGME49_chrVIIa:26903	S(0.055)LS(0.945)REDAWPGR	3	2	25094000	568152	27953000	541286	19034000	625371	1.07492	0.0382234	2.67724	0.035632	1.69176	0.0422149	1.31651	-0.10127	1.28517	0.084347	0.238983	0.654294	0.143279	0.63944	0.0968705	0.209661	None	None
TGME49_203180-t26_1-p1 | transcript=TGME49_203180-t26_1 | gene=TGME49_203180 | organism=Toxoplasma_gondii_ME49 | gene_product=leucine rich repeat-containing protein | transcript_product=leucine rich repeat-containing protein | location=TGME49_chrVIIa:26903	2.3345e+07	1.4864e+07	1.0441e+07	1.5191e+07	1.1251e+07	1.4814e+07	TGME49_203180-t26_1-p1 | transcript=TGME49_203180-t26_1 | gene=TGME49_203180 | organism=Toxoplasma_gondii_ME49 | gene_product=leucine rich repeat-containing protein | transcript_product=leucine rich repeat-containing protein | location=TGME49_chrVIIa:26903	LLADGS(0.933)ET(0.067)ER	6	2	12195000	568152	13154000	541286	560771	7463100	0.522382	0.0382234	1.25984	0.035632	0.0498419	0.503787	1.27006	-0.10127	1.20841	0.0172267	0.0542323	-3.38954	3.72011	-0.0180648	0.31569	0.421398	None	None
TGME49_203180-t26_1-p1 | transcript=TGME49_203180-t26_1 | gene=TGME49_203180 | organism=Toxoplasma_gondii_ME49 | gene_product=leucine rich repeat-containing protein | transcript_product=leucine rich repeat-containing protein | location=TGME49_chrVIIa:26903	2.3345e+07	1.4864e+07	1.0441e+07	1.5191e+07	1.1251e+07	1.4814e+07	TGME49_203180-t26_1-p1 | transcript=TGME49_203180-t26_1 | gene=TGME49_203180 | organism=Toxoplasma_gondii_ME49 | gene_product=leucine rich repeat-containing protein | transcript_product=leucine rich repeat-containing protein | location=TGME49_chrVIIa:26903	ASPAALS(0.044)S(0.9)FS(0.044)T(0.01)S(0.002)S(0.001)PPR	8	2	3824000	5025800	512848	4481700	560771	3327800	0.163804	0.338119	0.0491187	0.295023	0.0498419	0.224639	-1.73753	-0.196699	-0.54445	0.439749	0.490665	-1.71643	-0.589911	-0.870735	0.279825	0.402365	None	None
TGME49_203180-t26_1-p1 | transcript=TGME49_203180-t26_1 | gene=TGME49_203180 | organism=Toxoplasma_gondii_ME49 | gene_product=leucine rich repeat-containing protein | transcript_product=leucine rich repeat-containing protein | location=TGME49_chrVIIa:26903	2.3345e+07	1.4864e+07	1.0441e+07	1.5191e+07	1.1251e+07	1.4814e+07	TGME49_203180-t26_1-p1 | transcript=TGME49_203180-t26_1 | gene=TGME49_203180 | organism=Toxoplasma_gondii_ME49 | gene_product=leucine rich repeat-containing protein | transcript_product=leucine rich repeat-containing protein | location=TGME49_chrVIIa:26903	LNDS(0.898)S(0.102)LPR	4	2	644181	19018000	512848	541286	560771	625371	0.027594	1.27947	0.0491187	0.035632	0.0498419	0.0422149	0.831817	-5.16605	-3.94682	0.000220147	0.00133661	0.852886	-4.92147	-3.82751	9.77373e-06	5.58123e-05	None	None
TGME49_203180-t26_1-p1 | transcript=TGME49_203180-t26_1 | gene=TGME49_203180 | organism=Toxoplasma_gondii_ME49 | gene_product=leucine rich repeat-containing protein | transcript_product=leucine rich repeat-containing protein | location=TGME49_chrVIIa:26903	2.3345e+07	1.4864e+07	1.0441e+07	1.5191e+07	1.1251e+07	1.4814e+07	TGME49_203180-t26_1-p1 | transcript=TGME49_203180-t26_1 | gene=TGME49_203180 | organism=Toxoplasma_gondii_ME49 | gene_product=leucine rich repeat-containing protein | transcript_product=leucine rich repeat-containing protein | location=TGME49_chrVIIa:26903	LSLLAS(0.893)PS(0.107)ANK	6	2	5334100	5709100	2962300	3942300	560771	625371	0.22849	0.384089	0.283718	0.259515	0.0498419	0.0422149	0.312322	-0.565613	-0.173321	0.481808	0.484676	-2.19658	-3.18546	-2.73416	0.00182593	0.00728654	None	DOWN
TGME49_203180-t26_1-p1 | transcript=TGME49_203180-t26_1 | gene=TGME49_203180 | organism=Toxoplasma_gondii_ME49 | gene_product=leucine rich repeat-containing protein | transcript_product=leucine rich repeat-containing protein | location=TGME49_chrVIIa:26903	2.3345e+07	1.4864e+07	1.0441e+07	1.5191e+07	1.1251e+07	1.4814e+07	TGME49_203180-t26_1-p1 | transcript=TGME49_203180-t26_1 | gene=TGME49_203180 | organism=Toxoplasma_gondii_ME49 | gene_product=leucine rich repeat-containing protein | transcript_product=leucine rich repeat-containing protein | location=TGME49_chrVIIa:26903	DILS(0.014)S(0.067)QKS(0.891)AEES(0.028)ACEAR	8	2	644181	568152	512848	541286	560771	2145500	0.027594	0.0382234	0.0491187	0.035632	0.0498419	0.144829	0.831817	-0.10127	0.364713	0.25816	0.366761	0.852886	1.92168	1.56435	0.0149365	0.0439537	None	None
TGME49_203180-t26_1-p1 | transcript=TGME49_203180-t26_1 | gene=TGME49_203180 | organism=Toxoplasma_gondii_ME49 | gene_product=leucine rich repeat-containing protein | transcript_product=leucine rich repeat-containing protein | location=TGME49_chrVIIa:26903	2.3345e+07	1.4864e+07	1.0441e+07	1.5191e+07	1.1251e+07	1.4814e+07	TGME49_203180-t26_1-p1 | transcript=TGME49_203180-t26_1 | gene=TGME49_203180 | organism=Toxoplasma_gondii_ME49 | gene_product=leucine rich repeat-containing protein | transcript_product=leucine rich repeat-containing protein | location=TGME49_chrVIIa:26903	S(0.843)GY(0.157)QPLQK	1	2	5363800	568152	512848	541286	560771	625371	0.229762	0.0382234	0.0491187	0.035632	0.0498419	0.0422149	-2.2257	-0.10127	-1.66076	0.152084	0.305979	-2.20459	0.143279	-1.54145	0.10394	0.208248	None	None
TGME49_203180-t26_1-p1 | transcript=TGME49_203180-t26_1 | gene=TGME49_203180 | organism=Toxoplasma_gondii_ME49 | gene_product=leucine rich repeat-containing protein | transcript_product=leucine rich repeat-containing protein | location=TGME49_chrVIIa:26903	2.3345e+07	1.4864e+07	1.0441e+07	1.5191e+07	1.1251e+07	1.4814e+07	TGME49_203180-t26_1-p1 | transcript=TGME49_203180-t26_1 | gene=TGME49_203180 | organism=Toxoplasma_gondii_ME49 | gene_product=leucine rich repeat-containing protein | transcript_product=leucine rich repeat-containing protein | location=TGME49_chrVIIa:26903	LAVS(0.82)S(0.178)EILPS(0.002)ADK	4	2	5793800	568152	512848	541286	4347500	625371	0.248182	0.0382234	0.0491187	0.035632	0.38641	0.0422149	-2.33695	-0.10127	-1.75665	0.132885	0.292315	0.638726	0.143279	0.581642	0.109812	0.227958	None	None
TGME49_203180-t26_1-p1 | transcript=TGME49_203180-t26_1 | gene=TGME49_203180 | organism=Toxoplasma_gondii_ME49 | gene_product=leucine rich repeat-containing protein | transcript_product=leucine rich repeat-containing protein | location=TGME49_chrVIIa:26903	2.3345e+07	1.4864e+07	1.0441e+07	1.5191e+07	1.1251e+07	1.4814e+07	TGME49_203180-t26_1-p1 | transcript=TGME49_203180-t26_1 | gene=TGME49_203180 | organism=Toxoplasma_gondii_ME49 | gene_product=leucine rich repeat-containing protein | transcript_product=leucine rich repeat-containing protein | location=TGME49_chrVIIa:26903	ASPAALSSFS(0.002)T(0.006)S(0.209)S(0.783)PPR	13	2	4081900	568152	512848	541286	560771	625371	0.174851	0.0382234	0.0491187	0.035632	0.0498419	0.0422149	-1.83169	-0.10127	-1.32997	0.12677	0.301747	-1.81059	0.143279	-1.21067	0.185666	0.308837	None	None
TGME49_203180-t26_1-p1 | transcript=TGME49_203180-t26_1 | gene=TGME49_203180 | organism=Toxoplasma_gondii_ME49 | gene_product=leucine rich repeat-containing protein | transcript_product=leucine rich repeat-containing protein | location=TGME49_chrVIIa:26903	2.3345e+07	1.4864e+07	1.0441e+07	1.5191e+07	1.1251e+07	1.4814e+07	TGME49_203180-t26_1-p1 | transcript=TGME49_203180-t26_1 | gene=TGME49_203180 | organism=Toxoplasma_gondii_ME49 | gene_product=leucine rich repeat-containing protein | transcript_product=leucine rich repeat-containing protein | location=TGME49_chrVIIa:26903	S(0.716)LS(0.284)REDAWPGR	1	2	644181	23277000	512848	541286	560771	625371	0.027594	1.566	0.0491187	0.035632	0.0498419	0.0422149	0.831817	-5.45759	-4.23277	1.3207e-12	8.58457e-12	0.852886	-5.21301	-4.11346	1.85914e-06	1.23168e-05	None	None
TGME49_203180-t26_1-p1 | transcript=TGME49_203180-t26_1 | gene=TGME49_203180 | organism=Toxoplasma_gondii_ME49 | gene_product=leucine rich repeat-containing protein | transcript_product=leucine rich repeat-containing protein | location=TGME49_chrVIIa:26903	2.3345e+07	1.4864e+07	1.0441e+07	1.5191e+07	1.1251e+07	1.4814e+07	TGME49_203180-t26_1-p1 | transcript=TGME49_203180-t26_1 | gene=TGME49_203180 | organism=Toxoplasma_gondii_ME49 | gene_product=leucine rich repeat-containing protein | transcript_product=leucine rich repeat-containing protein | location=TGME49_chrVIIa:26903	RDS(0.693)S(0.26)GCT(0.046)NEDALPADPLNAEGR	3	3	644181	5016900	512848	541286	560771	625371	0.027594	0.33752	0.0491187	0.035632	0.0498419	0.0422149	0.831817	-3.24357	-2.10694	0.0106069	0.0407402	0.852886	-2.99899	-1.98763	0.0398577	0.100534	None	None
TGME49_203180-t26_1-p1 | transcript=TGME49_203180-t26_1 | gene=TGME49_203180 | organism=Toxoplasma_gondii_ME49 | gene_product=leucine rich repeat-containing protein | transcript_product=leucine rich repeat-containing protein | location=TGME49_chrVIIa:26903	2.3345e+07	1.4864e+07	1.0441e+07	1.5191e+07	1.1251e+07	1.4814e+07	TGME49_203180-t26_1-p1 | transcript=TGME49_203180-t26_1 | gene=TGME49_203180 | organism=Toxoplasma_gondii_ME49 | gene_product=leucine rich repeat-containing protein | transcript_product=leucine rich repeat-containing protein | location=TGME49_chrVIIa:26903	S(0.155)S(0.155)T(0.689)LS(0.001)LADSVEGR	3	2	644181	568152	512848	1132100	560771	625371	0.027594	0.0382234	0.0491187	0.0745244	0.0498419	0.0422149	0.831817	0.963175	0.90955	0.0570028	0.142507	0.852886	0.143279	0.483992	0.183658	0.325627	None	None
TGME49_203180-t26_1-p1 | transcript=TGME49_203180-t26_1 | gene=TGME49_203180 | organism=Toxoplasma_gondii_ME49 | gene_product=leucine rich repeat-containing protein | transcript_product=leucine rich repeat-containing protein | location=TGME49_chrVIIa:26903	2.3345e+07	1.4864e+07	1.0441e+07	1.5191e+07	1.1251e+07	1.4814e+07	TGME49_203180-t26_1-p1 | transcript=TGME49_203180-t26_1 | gene=TGME49_203180 | organism=Toxoplasma_gondii_ME49 | gene_product=leucine rich repeat-containing protein | transcript_product=leucine rich repeat-containing protein | location=TGME49_chrVIIa:26903	DILS(0.018)S(0.68)QKS(0.299)AEES(0.003)ACEAR	5	2	4353300	568152	512848	541286	560771	625371	0.186477	0.0382234	0.0491187	0.035632	0.0498419	0.0422149	-1.92456	-0.10127	-1.40661	0.110432	0.287124	-1.90345	0.143279	-1.28731	0.163877	0.285922	None	None
TGME49_203180-t26_1-p1 | transcript=TGME49_203180-t26_1 | gene=TGME49_203180 | organism=Toxoplasma_gondii_ME49 | gene_product=leucine rich repeat-containing protein | transcript_product=leucine rich repeat-containing protein | location=TGME49_chrVIIa:26903	2.3345e+07	1.4864e+07	1.0441e+07	1.5191e+07	1.1251e+07	1.4814e+07	TGME49_203180-t26_1-p1 | transcript=TGME49_203180-t26_1 | gene=TGME49_203180 | organism=Toxoplasma_gondii_ME49 | gene_product=leucine rich repeat-containing protein | transcript_product=leucine rich repeat-containing protein | location=TGME49_chrVIIa:26903	GT(0.005)AS(0.57)GVRT(0.425)PQGLPTSGENEK	4	3	644181	568152	22529000	541286	13298000	625371	0.027594	0.0382234	2.15774	0.035632	1.18194	0.0422149	6.2888	-0.10127	5.05835	0	0	5.42039	0.143279	4.21696	4.20065e-09	4.68105e-08	None	None
TGME49_203180-t26_1-p1 | transcript=TGME49_203180-t26_1 | gene=TGME49_203180 | organism=Toxoplasma_gondii_ME49 | gene_product=leucine rich repeat-containing protein | transcript_product=leucine rich repeat-containing protein | location=TGME49_chrVIIa:26903	2.3345e+07	1.4864e+07	1.0441e+07	1.5191e+07	1.1251e+07	1.4814e+07	TGME49_203180-t26_1-p1 | transcript=TGME49_203180-t26_1 | gene=TGME49_203180 | organism=Toxoplasma_gondii_ME49 | gene_product=leucine rich repeat-containing protein | transcript_product=leucine rich repeat-containing protein | location=TGME49_chrVIIa:26903	LAVS(0.437)S(0.563)EILPSADK	5	2	644181	6193200	512848	541286	560771	625371	0.027594	0.416658	0.0491187	0.035632	0.0498419	0.0422149	0.831817	-3.54745	-2.38996	0.0153973	0.0510223	0.852886	-3.30288	-2.27065	0.0194609	0.0551635	None	None
TGME49_203180-t26_1-p1 | transcript=TGME49_203180-t26_1 | gene=TGME49_203180 | organism=Toxoplasma_gondii_ME49 | gene_product=leucine rich repeat-containing protein | transcript_product=leucine rich repeat-containing protein | location=TGME49_chrVIIa:26903	2.3345e+07	1.4864e+07	1.0441e+07	1.5191e+07	1.1251e+07	1.4814e+07	TGME49_203180-t26_1-p1 | transcript=TGME49_203180-t26_1 | gene=TGME49_203180 | organism=Toxoplasma_gondii_ME49 | gene_product=leucine rich repeat-containing protein | transcript_product=leucine rich repeat-containing protein | location=TGME49_chrVIIa:26903	SPPS(0.002)S(0.001)AS(0.51)VS(0.423)GCS(0.065)PR	7	2	644181	568152	3130500	541286	560771	625371	0.027594	0.0382234	0.299828	0.035632	0.0498419	0.0422149	3.4415	-0.10127	2.34944	0.0169431	0.0553908	0.852886	0.143279	0.483992	0.183658	0.325627	None	None
TGME49_203180-t26_1-p1 | transcript=TGME49_203180-t26_1 | gene=TGME49_203180 | organism=Toxoplasma_gondii_ME49 | gene_product=leucine rich repeat-containing protein | transcript_product=leucine rich repeat-containing protein | location=TGME49_chrVIIa:26903	2.3345e+07	1.4864e+07	1.0441e+07	1.5191e+07	1.1251e+07	1.4814e+07	TGME49_203180-t26_1-p1 | transcript=TGME49_203180-t26_1 | gene=TGME49_203180 | organism=Toxoplasma_gondii_ME49 | gene_product=leucine rich repeat-containing protein | transcript_product=leucine rich repeat-containing protein | location=TGME49_chrVIIa:26903	SPPS(0.008)S(0.008)AS(0.056)VS(0.464)GCS(0.464)PR	9	2	644181	568152	512848	541286	560771	625371	0.027594	0.0382234	0.0491187	0.035632	0.0498419	0.0422149	0.831817	-0.10127	0.364713	0.25816	0.366761	0.852886	0.143279	0.483992	0.183658	0.325627	None	None
TGME49_203180-t26_1-p1 | transcript=TGME49_203180-t26_1 | gene=TGME49_203180 | organism=Toxoplasma_gondii_ME49 | gene_product=leucine rich repeat-containing protein | transcript_product=leucine rich repeat-containing protein | location=TGME49_chrVIIa:26903	2.3345e+07	1.4864e+07	1.0441e+07	1.5191e+07	1.1251e+07	1.4814e+07	TGME49_203180-t26_1-p1 | transcript=TGME49_203180-t26_1 | gene=TGME49_203180 | organism=Toxoplasma_gondii_ME49 | gene_product=leucine rich repeat-containing protein | transcript_product=leucine rich repeat-containing protein | location=TGME49_chrVIIa:26903	SPPS(0.008)S(0.008)AS(0.056)VS(0.464)GCS(0.464)PR	12	2	644181	568152	512848	541286	560771	625371	0.027594	0.0382234	0.0491187	0.035632	0.0498419	0.0422149	0.831817	-0.10127	0.364713	0.25816	0.366761	0.852886	0.143279	0.483992	0.183658	0.325627	None	None
TGME49_203180-t26_1-p1 | transcript=TGME49_203180-t26_1 | gene=TGME49_203180 | organism=Toxoplasma_gondii_ME49 | gene_product=leucine rich repeat-containing protein | transcript_product=leucine rich repeat-containing protein | location=TGME49_chrVIIa:26903	2.3345e+07	1.4864e+07	1.0441e+07	1.5191e+07	1.1251e+07	1.4814e+07	TGME49_203180-t26_1-p1 | transcript=TGME49_203180-t26_1 | gene=TGME49_203180 | organism=Toxoplasma_gondii_ME49 | gene_product=leucine rich repeat-containing protein | transcript_product=leucine rich repeat-containing protein | location=TGME49_chrVIIa:26903	RDS(0.435)S(0.435)GCT(0.131)NEDALPADPLNAEGR	4	3	644181	568152	512848	541286	560771	625371	0.027594	0.0382234	0.0491187	0.035632	0.0498419	0.0422149	0.831817	-0.10127	0.364713	0.25816	0.366761	0.852886	0.143279	0.483992	0.183658	0.325627	None	None
TGME49_203180-t26_1-p1 | transcript=TGME49_203180-t26_1 | gene=TGME49_203180 | organism=Toxoplasma_gondii_ME49 | gene_product=leucine rich repeat-containing protein | transcript_product=leucine rich repeat-containing protein | location=TGME49_chrVIIa:26903	2.3345e+07	1.4864e+07	1.0441e+07	1.5191e+07	1.1251e+07	1.4814e+07	TGME49_203180-t26_1-p1 | transcript=TGME49_203180-t26_1 | gene=TGME49_203180 | organism=Toxoplasma_gondii_ME49 | gene_product=leucine rich repeat-containing protein | transcript_product=leucine rich repeat-containing protein | location=TGME49_chrVIIa:26903	GT(0.333)AS(0.333)GVRT(0.333)PQGLPT(0.001)SGENEK	2	2	644181	568152	512848	541286	560771	625371	0.027594	0.0382234	0.0491187	0.035632	0.0498419	0.0422149	0.831817	-0.10127	0.364713	0.25816	0.366761	0.852886	0.143279	0.483992	0.183658	0.325627	None	None
TGME49_203220-t26_1-p1 | transcript=TGME49_203220-t26_1 | gene=TGME49_203220 | organism=Toxoplasma_gondii_ME49 | gene_product=DEAD/DEAH box helicase domain-containing protein | transcript_product=DEAD/DEAH box helicase domain-containing protein | location=	2.3542e+08	2.115e+08	1.9611e+08	2.1207e+08	2.0829e+08	2.5217e+08	TGME49_203220-t26_1-p1 | transcript=TGME49_203220-t26_1 | gene=TGME49_203220 | organism=Toxoplasma_gondii_ME49 | gene_product=DEAD/DEAH box helicase domain-containing protein | transcript_product=DEAD/DEAH box helicase domain-containing protein | location=	GGDS(1)DDDGEEGDVR	4	2	3285100	568152	512848	541286	560771	625371	0.0139542	0.0026863	0.0026151	0.00255239	0.00269226	0.00247996	-2.41378	-0.0736462	-1.68546	0.136555	0.25233	-2.37156	-0.115071	-1.68385	0.130183	0.250465	None	None
TGME49_203220-t26_1-p1 | transcript=TGME49_203220-t26_1 | gene=TGME49_203220 | organism=Toxoplasma_gondii_ME49 | gene_product=DEAD/DEAH box helicase domain-containing protein | transcript_product=DEAD/DEAH box helicase domain-containing protein | location=	2.3542e+08	2.115e+08	1.9611e+08	2.1207e+08	2.0829e+08	2.5217e+08	TGME49_203220-t26_1-p1 | transcript=TGME49_203220-t26_1 | gene=TGME49_203220 | organism=Toxoplasma_gondii_ME49 | gene_product=DEAD/DEAH box helicase domain-containing protein | transcript_product=DEAD/DEAH box helicase domain-containing protein | location=	VVGIDDDLS(1)S(1)DEEAVPTPVAPPAR	9	2	33008000	35356000	512848	541286	560771	625371	0.140209	0.167168	0.0026151	0.00255239	0.00269226	0.00247996	-5.74217	-6.03084	-5.89197	7.29121e-10	2.46443e-08	-5.69988	-6.07186	-5.89023	6.64683e-10	1.20039e-08	DOWN	DOWN
TGME49_203220-t26_1-p1 | transcript=TGME49_203220-t26_1 | gene=TGME49_203220 | organism=Toxoplasma_gondii_ME49 | gene_product=DEAD/DEAH box helicase domain-containing protein | transcript_product=DEAD/DEAH box helicase domain-containing protein | location=	2.3542e+08	2.115e+08	1.9611e+08	2.1207e+08	2.0829e+08	2.5217e+08	TGME49_203220-t26_1-p1 | transcript=TGME49_203220-t26_1 | gene=TGME49_203220 | organism=Toxoplasma_gondii_ME49 | gene_product=DEAD/DEAH box helicase domain-containing protein | transcript_product=DEAD/DEAH box helicase domain-containing protein | location=	VVGIDDDLS(1)S(1)DEEAVPTPVAPPAR	10	2	33008000	35356000	512848	541286	560771	625371	0.140209	0.167168	0.0026151	0.00255239	0.00269226	0.00247996	-5.74217	-6.03084	-5.89197	7.29121e-10	2.46443e-08	-5.69988	-6.07186	-5.89023	6.64683e-10	1.20039e-08	DOWN	DOWN
TGME49_203220-t26_1-p1 | transcript=TGME49_203220-t26_1 | gene=TGME49_203220 | organism=Toxoplasma_gondii_ME49 | gene_product=DEAD/DEAH box helicase domain-containing protein | transcript_product=DEAD/DEAH box helicase domain-containing protein | location=	2.3542e+08	2.115e+08	1.9611e+08	2.1207e+08	2.0829e+08	2.5217e+08	TGME49_203220-t26_1-p1 | transcript=TGME49_203220-t26_1 | gene=TGME49_203220 | organism=Toxoplasma_gondii_ME49 | gene_product=DEAD/DEAH box helicase domain-containing protein | transcript_product=DEAD/DEAH box helicase domain-containing protein | location=	RPFS(0.008)S(0.008)AKS(0.983)EER	8	3	644181	568152	2813000	541286	560771	625371	0.00273631	0.0026863	0.014344	0.00255239	0.00269226	0.00247996	2.38825	-0.0736462	1.63805	0.0914959	0.207391	-0.023365	-0.115071	-0.0680676	0.458604	0.499266	None	None
TGME49_203220-t26_1-p1 | transcript=TGME49_203220-t26_1 | gene=TGME49_203220 | organism=Toxoplasma_gondii_ME49 | gene_product=DEAD/DEAH box helicase domain-containing protein | transcript_product=DEAD/DEAH box helicase domain-containing protein | location=	2.3542e+08	2.115e+08	1.9611e+08	2.1207e+08	2.0829e+08	2.5217e+08	TGME49_203220-t26_1-p1 | transcript=TGME49_203220-t26_1 | gene=TGME49_203220 | organism=Toxoplasma_gondii_ME49 | gene_product=DEAD/DEAH box helicase domain-containing protein | transcript_product=DEAD/DEAH box helicase domain-containing protein | location=	GDVRPSANASFGLGYT(0.001)GS(0.002)HS(0.151)ENS(0.696)PS(0.151)DR	23	3	644181	7767400	512848	541286	5734700	625371	0.00273631	0.0367253	0.0026151	0.00255239	0.0275323	0.00247996	-0.0652549	-3.84452	-2.93076	0.0144498	0.0381565	3.32836	-3.88557	-0.394778	0.460715	0.490812	None	None
TGME49_203240-t26_1-p1 | transcript=TGME49_203240-t26_1 | gene=TGME49_203240 | organism=Toxoplasma_gondii_ME49 | gene_product=hypothetical protein | transcript_product=hypothetical protein | location=TGME49_chrVIIa:2649304-2656803(-) | protein_length=739 |	4903504052	4493597296	4517901516	4651704495	4449002169	4136202399	TGME49_203240-t26_1-p1 | transcript=TGME49_203240-t26_1 | gene=TGME49_203240 | organism=Toxoplasma_gondii_ME49 | gene_product=hypothetical protein | transcript_product=hypothetical protein | location=TGME49_chrVIIa:2649304-2656803(-) | protein_length=739 |	LVS(1)PEATAQLLQTK	3	2	15431000	18521000	11000000	6943300	15894000	625371	0.00314693	0.00412164	0.00243476	0.00149264	0.00357249	0.000151195	-0.369574	-1.46263	-0.886605	0.0721852	0.150859	0.182698	-4.72175	-0.962981	0.203142	0.350638	None	None
TGME49_203240-t26_1-p1 | transcript=TGME49_203240-t26_1 | gene=TGME49_203240 | organism=Toxoplasma_gondii_ME49 | gene_product=hypothetical protein | transcript_product=hypothetical protein | location=TGME49_chrVIIa:2649304-2656803(-) | protein_length=739 |	4903504052	4493597296	4517901516	4651704495	4449002169	4136202399	TGME49_203240-t26_1-p1 | transcript=TGME49_203240-t26_1 | gene=TGME49_203240 | organism=Toxoplasma_gondii_ME49 | gene_product=hypothetical protein | transcript_product=hypothetical protein | location=TGME49_chrVIIa:2649304-2656803(-) | protein_length=739 |	TAANALS(1)QELR	7	2	644181	568152	512848	3617300	560771	625371	0.000131372	0.000126436	0.000113515	0.000777629	0.000126044	0.000151195	-0.203384	2.57914	1.75485	0	0	-0.057401	0.248632	0.100907	0.313596	0.45509	None	None
TGME49_203240-t26_1-p1 | transcript=TGME49_203240-t26_1 | gene=TGME49_203240 | organism=Toxoplasma_gondii_ME49 | gene_product=hypothetical protein | transcript_product=hypothetical protein | location=TGME49_chrVIIa:2649304-2656803(-) | protein_length=739 |	4903504052	4493597296	4517901516	4651704495	4449002169	4136202399	TGME49_203240-t26_1-p1 | transcript=TGME49_203240-t26_1 | gene=TGME49_203240 | organism=Toxoplasma_gondii_ME49 | gene_product=hypothetical protein | transcript_product=hypothetical protein | location=TGME49_chrVIIa:2649304-2656803(-) | protein_length=739 |	SS(0.001)S(0.999)FTMESK	3	2	63009000	57798000	48138000	65683000	47988000	55740000	0.0128498	0.0128623	0.0106549	0.0141202	0.0107862	0.0134761	-0.270119	0.134568	-0.0535345	0.427687	0.48439	-0.252441	0.0672309	-0.0836917	0.445149	0.488023	None	None
TGME49_203240-t26_1-p1 | transcript=TGME49_203240-t26_1 | gene=TGME49_203240 | organism=Toxoplasma_gondii_ME49 | gene_product=hypothetical protein | transcript_product=hypothetical protein | location=TGME49_chrVIIa:2649304-2656803(-) | protein_length=739 |	4903504052	4493597296	4517901516	4651704495	4449002169	4136202399	TGME49_203240-t26_1-p1 | transcript=TGME49_203240-t26_1 | gene=TGME49_203240 | organism=Toxoplasma_gondii_ME49 | gene_product=hypothetical protein | transcript_product=hypothetical protein | location=TGME49_chrVIIa:2649304-2656803(-) | protein_length=739 |	TAANALS(0.008)QELRS(0.985)PADT(0.008)LNPGR	12	3	9835600	14633000	6008000	10871000	7019400	6891100	0.00200583	0.00325641	0.00132982	0.00233699	0.00157775	0.00166605	-0.591351	-0.477858	-0.520095	0.36007	0.46024	-0.345322	-0.96466	-0.696226	0.166824	0.337028	None	None
TGME49_203240-t26_1-p1 | transcript=TGME49_203240-t26_1 | gene=TGME49_203240 | organism=Toxoplasma_gondii_ME49 | gene_product=hypothetical protein | transcript_product=hypothetical protein | location=TGME49_chrVIIa:2649304-2656803(-) | protein_length=739 |	4903504052	4493597296	4517901516	4651704495	4449002169	4136202399	TGME49_203240-t26_1-p1 | transcript=TGME49_203240-t26_1 | gene=TGME49_203240 | organism=Toxoplasma_gondii_ME49 | gene_product=hypothetical protein | transcript_product=hypothetical protein | location=TGME49_chrVIIa:2649304-2656803(-) | protein_length=739 |	QIFDAET(0.033)S(0.033)S(0.097)RGS(0.836)DGGAK	12	2	11260000	568152	7138500	541286	560771	625371	0.00229632	0.000126436	0.00158005	0.000116363	0.000126044	0.000151195	-0.538094	-0.11555	-0.511911	0.221574	0.440024	-4.13223	0.248632	-3.08047	9.64073e-42	7.53488e-41	None	None
TGME49_203240-t26_1-p1 | transcript=TGME49_203240-t26_1 | gene=TGME49_203240 | organism=Toxoplasma_gondii_ME49 | gene_product=hypothetical protein | transcript_product=hypothetical protein | location=TGME49_chrVIIa:2649304-2656803(-) | protein_length=739 |	4903504052	4493597296	4517901516	4651704495	4449002169	4136202399	TGME49_203240-t26_1-p1 | transcript=TGME49_203240-t26_1 | gene=TGME49_203240 | organism=Toxoplasma_gondii_ME49 | gene_product=hypothetical protein | transcript_product=hypothetical protein | location=TGME49_chrVIIa:2649304-2656803(-) | protein_length=739 |	QIFDAET(0.52)S(0.575)S(0.565)RGS(0.34)DGGAK	8	2	8381800	568152	512848	541286	560771	625371	0.00170935	0.000126436	0.000113515	0.000116363	0.000126044	0.000151195	-3.86095	-0.11555	-2.9498	8.41304e-61	9.20176e-60	-3.70748	0.248632	-2.68219	3.40987e-32	2.15789e-31	None	None
TGME49_203240-t26_1-p1 | transcript=TGME49_203240-t26_1 | gene=TGME49_203240 | organism=Toxoplasma_gondii_ME49 | gene_product=hypothetical protein | transcript_product=hypothetical protein | location=TGME49_chrVIIa:2649304-2656803(-) | protein_length=739 |	4903504052	4493597296	4517901516	4651704495	4449002169	4136202399	TGME49_203240-t26_1-p1 | transcript=TGME49_203240-t26_1 | gene=TGME49_203240 | organism=Toxoplasma_gondii_ME49 | gene_product=hypothetical protein | transcript_product=hypothetical protein | location=TGME49_chrVIIa:2649304-2656803(-) | protein_length=739 |	QIFDAET(0.52)S(0.575)S(0.565)RGS(0.34)DGGAK	9	2	8381800	568152	512848	541286	560771	625371	0.00170935	0.000126436	0.000113515	0.000116363	0.000126044	0.000151195	-3.86095	-0.11555	-2.9498	8.41304e-61	9.20176e-60	-3.70748	0.248632	-2.68219	3.40987e-32	2.15789e-31	None	None
TGME49_203240-t26_1-p1 | transcript=TGME49_203240-t26_1 | gene=TGME49_203240 | organism=Toxoplasma_gondii_ME49 | gene_product=hypothetical protein | transcript_product=hypothetical protein | location=TGME49_chrVIIa:2649304-2656803(-) | protein_length=739 |	4903504052	4493597296	4517901516	4651704495	4449002169	4136202399	TGME49_203240-t26_1-p1 | transcript=TGME49_203240-t26_1 | gene=TGME49_203240 | organism=Toxoplasma_gondii_ME49 | gene_product=hypothetical protein | transcript_product=hypothetical protein | location=TGME49_chrVIIa:2649304-2656803(-) | protein_length=739 |	S(0.5)T(0.5)VVDDWEEKPR	1	2	644181	568152	11035000	7081900	6299400	5422600	0.000131372	0.000126436	0.00244251	0.00152243	0.00141591	0.00131101	4.17136	3.54436	3.89736	9.45621e-12	3.99525e-10	3.37927	3.32174	3.35132	0	0	UP	UP
TGME49_203240-t26_1-p1 | transcript=TGME49_203240-t26_1 | gene=TGME49_203240 | organism=Toxoplasma_gondii_ME49 | gene_product=hypothetical protein | transcript_product=hypothetical protein | location=TGME49_chrVIIa:2649304-2656803(-) | protein_length=739 |	4903504052	4493597296	4517901516	4651704495	4449002169	4136202399	TGME49_203240-t26_1-p1 | transcript=TGME49_203240-t26_1 | gene=TGME49_203240 | organism=Toxoplasma_gondii_ME49 | gene_product=hypothetical protein | transcript_product=hypothetical protein | location=TGME49_chrVIIa:2649304-2656803(-) | protein_length=739 |	S(0.5)T(0.5)VVDDWEEKPR	2	2	644181	568152	11035000	7081900	6299400	5422600	0.000131372	0.000126436	0.00244251	0.00152243	0.00141591	0.00131101	4.17136	3.54436	3.89736	9.45621e-12	3.99525e-10	3.37927	3.32174	3.35132	0	0	UP	UP
TGME49_203240-t26_1-p1 | transcript=TGME49_203240-t26_1 | gene=TGME49_203240 | organism=Toxoplasma_gondii_ME49 | gene_product=hypothetical protein | transcript_product=hypothetical protein | location=TGME49_chrVIIa:2649304-2656803(-) | protein_length=739 |	4903504052	4493597296	4517901516	4651704495	4449002169	4136202399	TGME49_203240-t26_1-p1 | transcript=TGME49_203240-t26_1 | gene=TGME49_203240 | organism=Toxoplasma_gondii_ME49 | gene_product=hypothetical protein | transcript_product=hypothetical protein | location=TGME49_chrVIIa:2649304-2656803(-) | protein_length=739 |	GAESQLTGQKPS(0.499)S(0.499)LQAFENQQHS(0.002)DEATMEDSLLK	12	3	644181	568152	512848	541286	560771	625371	0.000131372	0.000126436	0.000113515	0.000116363	0.000126044	0.000151195	-0.203384	-0.11555	-0.159611	0.452929	0.481564	-0.057401	0.248632	0.100907	0.313596	0.45509	None	None
TGME49_203240-t26_1-p1 | transcript=TGME49_203240-t26_1 | gene=TGME49_203240 | organism=Toxoplasma_gondii_ME49 | gene_product=hypothetical protein | transcript_product=hypothetical protein | location=TGME49_chrVIIa:2649304-2656803(-) | protein_length=739 |	4903504052	4493597296	4517901516	4651704495	4449002169	4136202399	TGME49_203240-t26_1-p1 | transcript=TGME49_203240-t26_1 | gene=TGME49_203240 | organism=Toxoplasma_gondii_ME49 | gene_product=hypothetical protein | transcript_product=hypothetical protein | location=TGME49_chrVIIa:2649304-2656803(-) | protein_length=739 |	GAESQLTGQKPS(0.499)S(0.499)LQAFENQQHS(0.002)DEATMEDSLLK	13	3	644181	568152	512848	541286	560771	625371	0.000131372	0.000126436	0.000113515	0.000116363	0.000126044	0.000151195	-0.203384	-0.11555	-0.159611	0.452929	0.481564	-0.057401	0.248632	0.100907	0.313596	0.45509	None	None
TGME49_203240-t26_1-p1 | transcript=TGME49_203240-t26_1 | gene=TGME49_203240 | organism=Toxoplasma_gondii_ME49 | gene_product=hypothetical protein | transcript_product=hypothetical protein | location=TGME49_chrVIIa:2649304-2656803(-) | protein_length=739 |	4903504052	4493597296	4517901516	4651704495	4449002169	4136202399	TGME49_203240-t26_1-p1 | transcript=TGME49_203240-t26_1 | gene=TGME49_203240 | organism=Toxoplasma_gondii_ME49 | gene_product=hypothetical protein | transcript_product=hypothetical protein | location=TGME49_chrVIIa:2649304-2656803(-) | protein_length=739 |	GAES(0.002)QLT(0.318)GQKPS(0.318)S(0.318)LQAFENQQHS(0.003)DEAT(0.04)MEDS(0.001)LLK	7	4	644181	568152	512848	541286	560771	625371	0.000131372	0.000126436	0.000113515	0.000116363	0.000126044	0.000151195	-0.203384	-0.11555	-0.159611	0.452929	0.481564	-0.057401	0.248632	0.100907	0.313596	0.45509	None	None
TGME49_203290-t26_1-p1 | transcript=TGME49_203290-t26_1 | gene=TGME49_203290 | organism=Toxoplasma_gondii_ME49 | gene_product=hypothetical protein | transcript_product=hypothetical protein | location=TGME49_chrVIIa:2618495-2619487(-) | protein_length=330 |	6.236e+08	1.61714e+07	3.7827e+08	6.67874e+07	1.24957e+07	1.74547e+07	TGME49_203290-t26_1-p1 | transcript=TGME49_203290-t26_1 | gene=TGME49_203290 | organism=Toxoplasma_gondii_ME49 | gene_product=hypothetical protein | transcript_product=hypothetical protein | location=TGME49_chrVIIa:2618495-2619487(-) | protein_length=330 |	NS(1)EKGAT(1)DDDVAVDK	2	2	11871000	10610000	512848	541286	560771	625371	0.0190362	0.656095	0.00135577	0.00810461	0.0448772	0.0358283	-3.80719	-6.33824	-6.15579	1.78192e-12	2.50954e-11	1.23701	-4.19453	-3.06426	0.000452748	0.00205311	DOWN	None
TGME49_203290-t26_1-p1 | transcript=TGME49_203290-t26_1 | gene=TGME49_203290 | organism=Toxoplasma_gondii_ME49 | gene_product=hypothetical protein | transcript_product=hypothetical protein | location=TGME49_chrVIIa:2618495-2619487(-) | protein_length=330 |	6.236e+08	1.61714e+07	3.7827e+08	6.67874e+07	1.24957e+07	1.74547e+07	TGME49_203290-t26_1-p1 | transcript=TGME49_203290-t26_1 | gene=TGME49_203290 | organism=Toxoplasma_gondii_ME49 | gene_product=hypothetical protein | transcript_product=hypothetical protein | location=TGME49_chrVIIa:2618495-2619487(-) | protein_length=330 |	NS(1)EKGAT(1)DDDVAVDK	7	2	644181	16230000	512848	541286	560771	625371	0.001033	1.00362	0.00135577	0.00810461	0.0448772	0.0358283	0.3908	-6.95147	-6.72925	1.2878e-14	4.37853e-13	5.43399	-4.80777	-3.63772	2.74925e-05	0.000144805	None	None
TGME49_203290-t26_1-p1 | transcript=TGME49_203290-t26_1 | gene=TGME49_203290 | organism=Toxoplasma_gondii_ME49 | gene_product=hypothetical protein | transcript_product=hypothetical protein | location=TGME49_chrVIIa:2618495-2619487(-) | protein_length=330 |	6.236e+08	1.61714e+07	3.7827e+08	6.67874e+07	1.24957e+07	1.74547e+07	TGME49_203290-t26_1-p1 | transcript=TGME49_203290-t26_1 | gene=TGME49_203290 | organism=Toxoplasma_gondii_ME49 | gene_product=hypothetical protein | transcript_product=hypothetical protein | location=TGME49_chrVIIa:2618495-2619487(-) | protein_length=330 |	GATDDDVAVDKT(1)KR	12	2	644181	568152	512848	541286	5357400	625371	0.001033	0.0351331	0.00135577	0.00810461	0.42874	0.0358283	0.3908	-2.11541	-1.93367	0.0959651	0.197782	8.68988	0.0282666	3.6828	3.20844e-06	2.31417e-05	None	None
TGME49_203290-t26_1-p1 | transcript=TGME49_203290-t26_1 | gene=TGME49_203290 | organism=Toxoplasma_gondii_ME49 | gene_product=hypothetical protein | transcript_product=hypothetical protein | location=TGME49_chrVIIa:2618495-2619487(-) | protein_length=330 |	6.236e+08	1.61714e+07	3.7827e+08	6.67874e+07	1.24957e+07	1.74547e+07	TGME49_203290-t26_1-p1 | transcript=TGME49_203290-t26_1 | gene=TGME49_203290 | organism=Toxoplasma_gondii_ME49 | gene_product=hypothetical protein | transcript_product=hypothetical protein | location=TGME49_chrVIIa:2618495-2619487(-) | protein_length=330 |	AYGIPAESTDT(0.025)T(0.15)S(0.825)GDDVEEAFR	13	2	644181	17063000	512848	541286	560771	625371	0.001033	1.05513	0.00135577	0.00810461	0.0448772	0.0358283	0.3908	-7.02368	-6.80138	1.33076e-15	2.49887e-14	5.43399	-4.87998	-3.70985	1.86741e-05	0.000102165	None	None
TGME49_203290-t26_1-p1 | transcript=TGME49_203290-t26_1 | gene=TGME49_203290 | organism=Toxoplasma_gondii_ME49 | gene_product=hypothetical protein | transcript_product=hypothetical protein | location=TGME49_chrVIIa:2618495-2619487(-) | protein_length=330 |	6.236e+08	1.61714e+07	3.7827e+08	6.67874e+07	1.24957e+07	1.74547e+07	TGME49_203290-t26_1-p1 | transcript=TGME49_203290-t26_1 | gene=TGME49_203290 | organism=Toxoplasma_gondii_ME49 | gene_product=hypothetical protein | transcript_product=hypothetical protein | location=TGME49_chrVIIa:2618495-2619487(-) | protein_length=330 |	AYGIPAES(0.008)T(0.02)DT(0.094)T(0.659)S(0.219)GDDVEEAFRK	12	3	644181	568152	13268000	541286	560771	625371	0.001033	0.0351331	0.0350755	0.00810461	0.0448772	0.0358283	5.07955	-2.11541	0.255672	0.359943	0.471551	5.43399	0.0282666	1.1578	0.0915427	0.211109	None	None
TGME49_203290-t26_1-p1 | transcript=TGME49_203290-t26_1 | gene=TGME49_203290 | organism=Toxoplasma_gondii_ME49 | gene_product=hypothetical protein | transcript_product=hypothetical protein | location=TGME49_chrVIIa:2618495-2619487(-) | protein_length=330 |	6.236e+08	1.61714e+07	3.7827e+08	6.67874e+07	1.24957e+07	1.74547e+07	TGME49_203290-t26_1-p1 | transcript=TGME49_203290-t26_1 | gene=TGME49_203290 | organism=Toxoplasma_gondii_ME49 | gene_product=hypothetical protein | transcript_product=hypothetical protein | location=TGME49_chrVIIa:2618495-2619487(-) | protein_length=330 |	AYGIPAESTDT(0.458)T(0.345)S(0.197)GDDVEEAFR	11	2	644181	568152	512848	541286	560771	625371	0.001033	0.0351331	0.00135577	0.00810461	0.0448772	0.0358283	0.3908	-2.11541	-1.93367	0.0959651	0.197782	5.43399	0.0282666	1.1578	0.0915427	0.211109	None	None
TGME49_203310-t26_1-p1 | transcript=TGME49_203310-t26_1 | gene=TGME49_203310 | organism=Toxoplasma_gondii_ME49 | gene_product=dense granule protein GRA7 | transcript_product=dense granule protein GRA7 | location=TGME49_chrVIIa:2604424-2605134(+) | protein_	1291200233	1454399604	1491200768	1400900210	1600299777	1601300822	TGME49_203310-t26_1-p1 | transcript=TGME49_203310-t26_1 | gene=TGME49_203310 | organism=Toxoplasma_gondii_ME49 | gene_product=dense granule protein GRA7 | transcript_product=dense granule protein GRA7 | location=TGME49_chrVIIa:2604424-2605134(+) | protein_	AS(1)VES(1)QLPR	2	2	738110000	1098300000	978470000	722820000	766530000	810200000	0.571646	0.755157	0.656162	0.515968	0.478992	0.505964	0.198929	-0.54949	-0.17882	0.433982	0.470147	-0.25512	-0.577738	-0.429821	0.486594	0.49625	None	None
TGME49_203310-t26_1-p1 | transcript=TGME49_203310-t26_1 | gene=TGME49_203310 | organism=Toxoplasma_gondii_ME49 | gene_product=dense granule protein GRA7 | transcript_product=dense granule protein GRA7 | location=TGME49_chrVIIa:2604424-2605134(+) | protein_	1291200233	1454399604	1491200768	1400900210	1600299777	1601300822	TGME49_203310-t26_1-p1 | transcript=TGME49_203310-t26_1 | gene=TGME49_203310 | organism=Toxoplasma_gondii_ME49 | gene_product=dense granule protein GRA7 | transcript_product=dense granule protein GRA7 | location=TGME49_chrVIIa:2604424-2605134(+) | protein_	AS(1)VES(1)QLPR	5	2	460060000	625720000	751260000	414420000	585260000	640010000	0.356304	0.430226	0.503795	0.295824	0.365719	0.399681	0.499723	-0.540347	0.0238118	0.334848	0.398516	0.0376257	-0.106242	-0.0392864	0.325157	0.426863	None	None
TGME49_203310-t26_1-p1 | transcript=TGME49_203310-t26_1 | gene=TGME49_203310 | organism=Toxoplasma_gondii_ME49 | gene_product=dense granule protein GRA7 | transcript_product=dense granule protein GRA7 | location=TGME49_chrVIIa:2604424-2605134(+) | protein_	1291200233	1454399604	1491200768	1400900210	1600299777	1601300822	TGME49_203310-t26_1-p1 | transcript=TGME49_203310-t26_1 | gene=TGME49_203310 | organism=Toxoplasma_gondii_ME49 | gene_product=dense granule protein GRA7 | transcript_product=dense granule protein GRA7 | location=TGME49_chrVIIa:2604424-2605134(+) | protein_	S(1)DAEVT(1)DDNIYEEHT(1)DRK	1	2	482790000	549260000	252630000	150150000	150770000	235860000	0.373908	0.377654	0.169414	0.107181	0.0942136	0.147293	-1.14211	-1.81697	-1.44209	0.103779	0.266155	-1.98862	-1.35835	-1.63779	0.0618094	0.1504	None	None
TGME49_203310-t26_1-p1 | transcript=TGME49_203310-t26_1 | gene=TGME49_203310 | organism=Toxoplasma_gondii_ME49 | gene_product=dense granule protein GRA7 | transcript_product=dense granule protein GRA7 | location=TGME49_chrVIIa:2604424-2605134(+) | protein_	1291200233	1454399604	1491200768	1400900210	1600299777	1601300822	TGME49_203310-t26_1-p1 | transcript=TGME49_203310-t26_1 | gene=TGME49_203310 | organism=Toxoplasma_gondii_ME49 | gene_product=dense granule protein GRA7 | transcript_product=dense granule protein GRA7 | location=TGME49_chrVIIa:2604424-2605134(+) | protein_	IRNS(1)DFFDGQAPVDSLRPTNAGVDSK	4	3	361660000	423580000	192320000	176570000	245580000	140880000	0.280096	0.29124	0.12897	0.12604	0.153459	0.0879785	-1.11886	-1.2083	-1.16376	0.191973	0.394013	-0.868048	-1.72693	-1.24266	0.147529	0.279251	None	None
TGME49_203310-t26_1-p1 | transcript=TGME49_203310-t26_1 | gene=TGME49_203310 | organism=Toxoplasma_gondii_ME49 | gene_product=dense granule protein GRA7 | transcript_product=dense granule protein GRA7 | location=TGME49_chrVIIa:2604424-2605134(+) | protein_	1291200233	1454399604	1491200768	1400900210	1600299777	1601300822	TGME49_203310-t26_1-p1 | transcript=TGME49_203310-t26_1 | gene=TGME49_203310 | organism=Toxoplasma_gondii_ME49 | gene_product=dense granule protein GRA7 | transcript_product=dense granule protein GRA7 | location=TGME49_chrVIIa:2604424-2605134(+) | protein_	NSDFFDGQAPVDSLRPTNAGVDS(1)K	23	2	333290000	1183300000	973700000	783240000	999900000	724620000	0.258124	0.8136	0.652964	0.559098	0.62482	0.45252	1.33892	-0.541216	0.177527	0.209419	0.335562	1.27536	-0.846333	0.00753949	0.304427	0.416546	None	None
TGME49_203310-t26_1-p1 | transcript=TGME49_203310-t26_1 | gene=TGME49_203310 | organism=Toxoplasma_gondii_ME49 | gene_product=dense granule protein GRA7 | transcript_product=dense granule protein GRA7 | location=TGME49_chrVIIa:2604424-2605134(+) | protein_	1291200233	1454399604	1491200768	1400900210	1600299777	1601300822	TGME49_203310-t26_1-p1 | transcript=TGME49_203310-t26_1 | gene=TGME49_203310 | organism=Toxoplasma_gondii_ME49 | gene_product=dense granule protein GRA7 | transcript_product=dense granule protein GRA7 | location=TGME49_chrVIIa:2604424-2605134(+) | protein_	REPLET(1)EPDEQEEVHFRK	6	4	307580000	309870000	337990000	418110000	540570000	361030000	0.238212	0.213057	0.226656	0.298458	0.337793	0.22546	-0.0717415	0.48628	0.218639	0.230656	0.419926	0.503881	0.0816331	0.319788	0.183785	0.318011	None	None
TGME49_203310-t26_1-p1 | transcript=TGME49_203310-t26_1 | gene=TGME49_203310 | organism=Toxoplasma_gondii_ME49 | gene_product=dense granule protein GRA7 | transcript_product=dense granule protein GRA7 | location=TGME49_chrVIIa:2604424-2605134(+) | protein_	1291200233	1454399604	1491200768	1400900210	1600299777	1601300822	TGME49_203310-t26_1-p1 | transcript=TGME49_203310-t26_1 | gene=TGME49_203310 | organism=Toxoplasma_gondii_ME49 | gene_product=dense granule protein GRA7 | transcript_product=dense granule protein GRA7 | location=TGME49_chrVIIa:2604424-2605134(+) | protein_	GT(1)DDHLTTSMDK	2	2	138510000	156490000	219920000	541286	166050000	625371	0.107272	0.107598	0.147478	0.000386384	0.103762	0.00039054	0.459211	-8.10499	-0.539158	0.488178	0.495647	-0.0479995	-8.08694	-1.04469	0.238661	0.355475	None	None
TGME49_203310-t26_1-p1 | transcript=TGME49_203310-t26_1 | gene=TGME49_203310 | organism=Toxoplasma_gondii_ME49 | gene_product=dense granule protein GRA7 | transcript_product=dense granule protein GRA7 | location=TGME49_chrVIIa:2604424-2605134(+) | protein_	1291200233	1454399604	1491200768	1400900210	1600299777	1601300822	TGME49_203310-t26_1-p1 | transcript=TGME49_203310-t26_1 | gene=TGME49_203310 | organism=Toxoplasma_gondii_ME49 | gene_product=dense granule protein GRA7 | transcript_product=dense granule protein GRA7 | location=TGME49_chrVIIa:2604424-2605134(+) | protein_	SDAEVT(1)DDNIYEEHTDRK	6	2	701750000	796900000	465550000	340050000	260310000	397680000	0.543487	0.547924	0.312198	0.242737	0.162663	0.248348	-0.799774	-1.17457	-0.975792	0.0940144	0.167247	-1.74032	-1.14159	-1.40892	0.104849	0.220625	None	None
TGME49_203310-t26_1-p1 | transcript=TGME49_203310-t26_1 | gene=TGME49_203310 | organism=Toxoplasma_gondii_ME49 | gene_product=dense granule protein GRA7 | transcript_product=dense granule protein GRA7 | location=TGME49_chrVIIa:2604424-2605134(+) | protein_	1291200233	1454399604	1491200768	1400900210	1600299777	1601300822	TGME49_203310-t26_1-p1 | transcript=TGME49_203310-t26_1 | gene=TGME49_203310 | organism=Toxoplasma_gondii_ME49 | gene_product=dense granule protein GRA7 | transcript_product=dense granule protein GRA7 | location=TGME49_chrVIIa:2604424-2605134(+) | protein_	SDAEVT(1)DDNIYEEHT(1)DRK	15	2	630780000	714710000	424260000	180820000	201610000	330440000	0.488522	0.491412	0.284509	0.129074	0.125983	0.206357	-0.779941	-1.9287	-1.24449	0.163268	0.365205	-1.95515	-1.25177	-1.56	0.0745434	0.173933	None	None
TGME49_203310-t26_1-p1 | transcript=TGME49_203310-t26_1 | gene=TGME49_203310 | organism=Toxoplasma_gondii_ME49 | gene_product=dense granule protein GRA7 | transcript_product=dense granule protein GRA7 | location=TGME49_chrVIIa:2604424-2605134(+) | protein_	1291200233	1454399604	1491200768	1400900210	1600299777	1601300822	TGME49_203310-t26_1-p1 | transcript=TGME49_203310-t26_1 | gene=TGME49_203310 | organism=Toxoplasma_gondii_ME49 | gene_product=dense granule protein GRA7 | transcript_product=dense granule protein GRA7 | location=TGME49_chrVIIa:2604424-2605134(+) | protein_	LALPAVGMGAS(1)YFAADR	11	2	644181	1294200	512848	8369900	2368000	625371	0.000498901	0.000889852	0.000343916	0.00597466	0.00147972	0.00039054	-0.530981	2.74112	2.17865	0.0369752	0.108375	1.5586	-1.17741	0.426686	0.0388962	0.0958837	None	None
TGME49_203310-t26_1-p1 | transcript=TGME49_203310-t26_1 | gene=TGME49_203310 | organism=Toxoplasma_gondii_ME49 | gene_product=dense granule protein GRA7 | transcript_product=dense granule protein GRA7 | location=TGME49_chrVIIa:2604424-2605134(+) | protein_	1291200233	1454399604	1491200768	1400900210	1600299777	1601300822	TGME49_203310-t26_1-p1 | transcript=TGME49_203310-t26_1 | gene=TGME49_203310 | organism=Toxoplasma_gondii_ME49 | gene_product=dense granule protein GRA7 | transcript_product=dense granule protein GRA7 | location=TGME49_chrVIIa:2604424-2605134(+) | protein_	GT(0.001)DDHLT(0.999)T(1)S(1)MDK	9	2	150890000	155480000	84793000	122250000	45082000	130190000	0.11686	0.106903	0.0568622	0.0872653	0.028171	0.0813026	-1.03918	-0.292812	-0.634597	0.454401	0.492267	-2.0523	-0.394909	-1.03132	0.243264	0.360746	None	None
TGME49_203310-t26_1-p1 | transcript=TGME49_203310-t26_1 | gene=TGME49_203310 | organism=Toxoplasma_gondii_ME49 | gene_product=dense granule protein GRA7 | transcript_product=dense granule protein GRA7 | location=TGME49_chrVIIa:2604424-2605134(+) | protein_	1291200233	1454399604	1491200768	1400900210	1600299777	1601300822	TGME49_203310-t26_1-p1 | transcript=TGME49_203310-t26_1 | gene=TGME49_203310 | organism=Toxoplasma_gondii_ME49 | gene_product=dense granule protein GRA7 | transcript_product=dense granule protein GRA7 | location=TGME49_chrVIIa:2604424-2605134(+) | protein_	GT(0.001)DDHLT(0.999)T(1)S(1)MDK	8	2	170170000	37105000	83909000	277870000	38872000	23344000	0.131792	0.0255122	0.0562694	0.198351	0.0242904	0.0145781	-1.22778	2.95858	0.694759	0.265169	0.421296	-2.43955	-0.807162	-2.01659	0.0665286	0.163666	None	None
TGME49_203310-t26_1-p1 | transcript=TGME49_203310-t26_1 | gene=TGME49_203310 | organism=Toxoplasma_gondii_ME49 | gene_product=dense granule protein GRA7 | transcript_product=dense granule protein GRA7 | location=TGME49_chrVIIa:2604424-2605134(+) | protein_	1291200233	1454399604	1491200768	1400900210	1600299777	1601300822	TGME49_203310-t26_1-p1 | transcript=TGME49_203310-t26_1 | gene=TGME49_203310 | organism=Toxoplasma_gondii_ME49 | gene_product=dense granule protein GRA7 | transcript_product=dense granule protein GRA7 | location=TGME49_chrVIIa:2604424-2605134(+) | protein_	GTDDHLT(1)TSMDK	7	2	205210000	127570000	147080000	173140000	89825000	109750000	0.15893	0.0877132	0.0986319	0.123592	0.0561301	0.068538	-0.688237	0.494698	-0.150404	0.426724	0.468971	-1.50146	-0.355865	-0.984271	0.259832	0.369476	None	None
TGME49_203310-t26_1-p1 | transcript=TGME49_203310-t26_1 | gene=TGME49_203310 | organism=Toxoplasma_gondii_ME49 | gene_product=dense granule protein GRA7 | transcript_product=dense granule protein GRA7 | location=TGME49_chrVIIa:2604424-2605134(+) | protein_	1291200233	1454399604	1491200768	1400900210	1600299777	1601300822	TGME49_203310-t26_1-p1 | transcript=TGME49_203310-t26_1 | gene=TGME49_203310 | organism=Toxoplasma_gondii_ME49 | gene_product=dense granule protein GRA7 | transcript_product=dense granule protein GRA7 | location=TGME49_chrVIIa:2604424-2605134(+) | protein_	NSDFFDGQAPVDS(0.996)LRPT(0.004)NAGVDSK	13	3	68031000	568152	71187000	44128000	12023000	625371	0.0526882	0.000390644	0.047738	0.0314997	0.00751297	0.00039054	-0.142328	6.31726	0.577972	0.20418	0.308092	-2.80917	-0.000380194	-2.74596	0.0296103	0.0862872	None	None
TGME49_203310-t26_1-p1 | transcript=TGME49_203310-t26_1 | gene=TGME49_203310 | organism=Toxoplasma_gondii_ME49 | gene_product=dense granule protein GRA7 | transcript_product=dense granule protein GRA7 | location=TGME49_chrVIIa:2604424-2605134(+) | protein_	1291200233	1454399604	1491200768	1400900210	1600299777	1601300822	TGME49_203310-t26_1-p1 | transcript=TGME49_203310-t26_1 | gene=TGME49_203310 | organism=Toxoplasma_gondii_ME49 | gene_product=dense granule protein GRA7 | transcript_product=dense granule protein GRA7 | location=TGME49_chrVIIa:2604424-2605134(+) | protein_	GVRS(0.951)DAEVT(0.092)DDNIY(0.937)EEHT(0.019)DRK	14	3	644181	568152	57993000	45710000	560771	625371	0.000498901	0.000390644	0.0388901	0.032629	0.000350416	0.00039054	6.2719	6.36807	6.31498	1.28033e-06	7.12716e-05	-0.503387	-0.000380194	-0.260338	0.0511266	0.166333	UP	None
TGME49_203310-t26_1-p1 | transcript=TGME49_203310-t26_1 | gene=TGME49_203310 | organism=Toxoplasma_gondii_ME49 | gene_product=dense granule protein GRA7 | transcript_product=dense granule protein GRA7 | location=TGME49_chrVIIa:2604424-2605134(+) | protein_	1291200233	1454399604	1491200768	1400900210	1600299777	1601300822	TGME49_203310-t26_1-p1 | transcript=TGME49_203310-t26_1 | gene=TGME49_203310 | organism=Toxoplasma_gondii_ME49 | gene_product=dense granule protein GRA7 | transcript_product=dense granule protein GRA7 | location=TGME49_chrVIIa:2604424-2605134(+) | protein_	NSDFFDGQAPVDS(0.432)LRPT(0.561)NAGVDS(0.007)K	17	3	644181	24804000	7591000	2587100	560771	625371	0.000498901	0.0170545	0.00509053	0.00184674	0.000350416	0.00039054	3.33948	-3.20401	-1.33819	0.2549	0.415761	-0.503387	-5.42988	-4.54695	1.8113e-06	3.42212e-05	None	None
TGME49_203320-t26_1-p1 | transcript=TGME49_203320-t26_1 | gene=TGME49_203320 | organism=Toxoplasma_gondii_ME49 | gene_product=zinc finger in N-recognin protein | transcript_product=zinc finger in N-recognin protein | location=TGME49_chrVIIa:2574423-2599438	301599815	9.15299e+07	1.5925e+08	4.0801e+07	1.7306e+08	2.4056e+08	TGME49_203320-t26_1-p1 | transcript=TGME49_203320-t26_1 | gene=TGME49_203320 | organism=Toxoplasma_gondii_ME49 | gene_product=zinc finger in N-recognin protein | transcript_product=zinc finger in N-recognin protein | location=TGME49_chrVIIa:2574423-2599438	DAPVS(1)PGEVR	5	2	644181	11067000	512848	6952300	6702000	625371	0.00213588	0.120911	0.00322039	0.170395	0.0387264	0.00259965	0.5914	0.494923	0.496657	0.178959	0.247342	4.1771	-5.53667	-1.57384	0.140837	0.276294	None	None
TGME49_203320-t26_1-p1 | transcript=TGME49_203320-t26_1 | gene=TGME49_203320 | organism=Toxoplasma_gondii_ME49 | gene_product=zinc finger in N-recognin protein | transcript_product=zinc finger in N-recognin protein | location=TGME49_chrVIIa:2574423-2599438	301599815	9.15299e+07	1.5925e+08	4.0801e+07	1.7306e+08	2.4056e+08	TGME49_203320-t26_1-p1 | transcript=TGME49_203320-t26_1 | gene=TGME49_203320 | organism=Toxoplasma_gondii_ME49 | gene_product=zinc finger in N-recognin protein | transcript_product=zinc finger in N-recognin protein | location=TGME49_chrVIIa:2574423-2599438	LLS(1)FPLAPSSSR	3	2	4112900	4284300	7241400	4440900	2538100	2570400	0.0136369	0.0468076	0.0454719	0.108843	0.014666	0.0106851	1.73713	1.21735	1.35206	0.0556151	0.160012	0.104917	-2.13061	-1.25322	0.217806	0.368576	None	None
TGME49_203320-t26_1-p1 | transcript=TGME49_203320-t26_1 | gene=TGME49_203320 | organism=Toxoplasma_gondii_ME49 | gene_product=zinc finger in N-recognin protein | transcript_product=zinc finger in N-recognin protein | location=TGME49_chrVIIa:2574423-2599438	301599815	9.15299e+07	1.5925e+08	4.0801e+07	1.7306e+08	2.4056e+08	TGME49_203320-t26_1-p1 | transcript=TGME49_203320-t26_1 | gene=TGME49_203320 | organism=Toxoplasma_gondii_ME49 | gene_product=zinc finger in N-recognin protein | transcript_product=zinc finger in N-recognin protein | location=TGME49_chrVIIa:2574423-2599438	VDGFGS(1)PQR	6	2	14773000	568152	512848	541286	560771	625371	0.0489821	0.00620728	0.00322039	0.0132665	0.00324033	0.00259965	-3.92509	1.0952	-1.74253	0.146778	0.291912	-3.91588	-1.25397	-3.23806	0.0118869	0.0446022	None	DOWN
TGME49_203320-t26_1-p1 | transcript=TGME49_203320-t26_1 | gene=TGME49_203320 | organism=Toxoplasma_gondii_ME49 | gene_product=zinc finger in N-recognin protein | transcript_product=zinc finger in N-recognin protein | location=TGME49_chrVIIa:2574423-2599438	301599815	9.15299e+07	1.5925e+08	4.0801e+07	1.7306e+08	2.4056e+08	TGME49_203320-t26_1-p1 | transcript=TGME49_203320-t26_1 | gene=TGME49_203320 | organism=Toxoplasma_gondii_ME49 | gene_product=zinc finger in N-recognin protein | transcript_product=zinc finger in N-recognin protein | location=TGME49_chrVIIa:2574423-2599438	VTFDS(1)DDDMR	5	2	12119000	13131000	10312000	7204000	8988400	10188000	0.0401824	0.143461	0.0647536	0.176564	0.051938	0.0423512	0.688336	0.299525	0.39401	0.198014	0.337702	0.370186	-1.76006	-0.961667	0.267994	0.375104	None	None
TGME49_203320-t26_1-p1 | transcript=TGME49_203320-t26_1 | gene=TGME49_203320 | organism=Toxoplasma_gondii_ME49 | gene_product=zinc finger in N-recognin protein | transcript_product=zinc finger in N-recognin protein | location=TGME49_chrVIIa:2574423-2599438	301599815	9.15299e+07	1.5925e+08	4.0801e+07	1.7306e+08	2.4056e+08	TGME49_203320-t26_1-p1 | transcript=TGME49_203320-t26_1 | gene=TGME49_203320 | organism=Toxoplasma_gondii_ME49 | gene_product=zinc finger in N-recognin protein | transcript_product=zinc finger in N-recognin protein | location=TGME49_chrVIIa:2574423-2599438	RLS(1)EAGQPAPGITALTSVAPPGER	3	3	42564000	44361000	46848000	32606000	43710000	43838000	0.141127	0.484661	0.294179	0.799147	0.252571	0.182233	1.05967	0.72148	0.804969	0.0368348	0.0763727	0.839669	-1.41117	-0.525298	0.439335	0.478787	None	None
TGME49_203320-t26_1-p1 | transcript=TGME49_203320-t26_1 | gene=TGME49_203320 | organism=Toxoplasma_gondii_ME49 | gene_product=zinc finger in N-recognin protein | transcript_product=zinc finger in N-recognin protein | location=TGME49_chrVIIa:2574423-2599438	301599815	9.15299e+07	1.5925e+08	4.0801e+07	1.7306e+08	2.4056e+08	TGME49_203320-t26_1-p1 | transcript=TGME49_203320-t26_1 | gene=TGME49_203320 | organism=Toxoplasma_gondii_ME49 | gene_product=zinc finger in N-recognin protein | transcript_product=zinc finger in N-recognin protein | location=TGME49_chrVIIa:2574423-2599438	LFGQAASVAES(1)PR	11	2	644181	568152	4605300	12621000	10418000	9957200	0.00213588	0.00620728	0.0289187	0.309331	0.0601988	0.0413917	3.75633	5.63803	5.33985	4.7925e-12	1.62945e-10	4.81345	2.73628	3.60438	0.000256973	0.00186141	UP	UP
TGME49_203320-t26_1-p1 | transcript=TGME49_203320-t26_1 | gene=TGME49_203320 | organism=Toxoplasma_gondii_ME49 | gene_product=zinc finger in N-recognin protein | transcript_product=zinc finger in N-recognin protein | location=TGME49_chrVIIa:2574423-2599438	301599815	9.15299e+07	1.5925e+08	4.0801e+07	1.7306e+08	2.4056e+08	TGME49_203320-t26_1-p1 | transcript=TGME49_203320-t26_1 | gene=TGME49_203320 | organism=Toxoplasma_gondii_ME49 | gene_product=zinc finger in N-recognin protein | transcript_product=zinc finger in N-recognin protein | location=TGME49_chrVIIa:2574423-2599438	AAGAAAAATEAPS(1)PK	13	2	644181	64033000	60983000	41290000	560771	53133000	0.00213588	0.699585	0.382939	1.01199	0.00324033	0.220872	7.48316	0.532614	0.991208	0.0361183	0.10407	0.600114	-1.66327	-1.64663	0.0604769	0.148011	None	None
TGME49_203320-t26_1-p1 | transcript=TGME49_203320-t26_1 | gene=TGME49_203320 | organism=Toxoplasma_gondii_ME49 | gene_product=zinc finger in N-recognin protein | transcript_product=zinc finger in N-recognin protein | location=TGME49_chrVIIa:2574423-2599438	301599815	9.15299e+07	1.5925e+08	4.0801e+07	1.7306e+08	2.4056e+08	TGME49_203320-t26_1-p1 | transcript=TGME49_203320-t26_1 | gene=TGME49_203320 | organism=Toxoplasma_gondii_ME49 | gene_product=zinc finger in N-recognin protein | transcript_product=zinc finger in N-recognin protein | location=TGME49_chrVIIa:2574423-2599438	ASLSSSSGGEKEPSDPTPAPPCVS(1)PR	24	3	644181	568152	30083000	541286	560771	16865000	0.00213588	0.00620728	0.188904	0.0132665	0.00324033	0.0701072	6.46372	1.0952	4.59737	2.66567e-07	3.77637e-06	0.600114	3.49643	3.13449	0.0010994	0.00606999	UP	None
TGME49_203320-t26_1-p1 | transcript=TGME49_203320-t26_1 | gene=TGME49_203320 | organism=Toxoplasma_gondii_ME49 | gene_product=zinc finger in N-recognin protein | transcript_product=zinc finger in N-recognin protein | location=TGME49_chrVIIa:2574423-2599438	301599815	9.15299e+07	1.5925e+08	4.0801e+07	1.7306e+08	2.4056e+08	TGME49_203320-t26_1-p1 | transcript=TGME49_203320-t26_1 | gene=TGME49_203320 | organism=Toxoplasma_gondii_ME49 | gene_product=zinc finger in N-recognin protein | transcript_product=zinc finger in N-recognin protein | location=TGME49_chrVIIa:2574423-2599438	SGEVAPAS(0.999)PLSWAPSETLAR	8	2	10312000	9728500	512848	5807500	560771	625371	0.034191	0.106288	0.00322039	0.142337	0.00324033	0.00259965	-3.40651	0.421325	0.0512369	0.434358	0.467347	-3.39731	-5.3507	-4.58578	3.567e-05	0.000285192	None	DOWN
TGME49_203320-t26_1-p1 | transcript=TGME49_203320-t26_1 | gene=TGME49_203320 | organism=Toxoplasma_gondii_ME49 | gene_product=zinc finger in N-recognin protein | transcript_product=zinc finger in N-recognin protein | location=TGME49_chrVIIa:2574423-2599438	301599815	9.15299e+07	1.5925e+08	4.0801e+07	1.7306e+08	2.4056e+08	TGME49_203320-t26_1-p1 | transcript=TGME49_203320-t26_1 | gene=TGME49_203320 | organism=Toxoplasma_gondii_ME49 | gene_product=zinc finger in N-recognin protein | transcript_product=zinc finger in N-recognin protein | location=TGME49_chrVIIa:2574423-2599438	RGS(0.999)GGGGTLGSTTAEFPSQTGR	3	2	89561000	99900000	512848	55366000	560771	36441000	0.296953	1.09145	0.00322039	1.35698	0.00324033	0.151484	-6.52489	0.314154	-0.0296061	0.331726	0.42471	-6.51566	-2.84896	-3.16556	0.00028589	0.00134686	None	DOWN
TGME49_203320-t26_1-p1 | transcript=TGME49_203320-t26_1 | gene=TGME49_203320 | organism=Toxoplasma_gondii_ME49 | gene_product=zinc finger in N-recognin protein | transcript_product=zinc finger in N-recognin protein | location=TGME49_chrVIIa:2574423-2599438	301599815	9.15299e+07	1.5925e+08	4.0801e+07	1.7306e+08	2.4056e+08	TGME49_203320-t26_1-p1 | transcript=TGME49_203320-t26_1 | gene=TGME49_203320 | organism=Toxoplasma_gondii_ME49 | gene_product=zinc finger in N-recognin protein | transcript_product=zinc finger in N-recognin protein | location=TGME49_chrVIIa:2574423-2599438	SLGVSPSGPGDNT(0.999)DAEDS(0.001)GDGR	13	2	4369700	23583000	512848	541286	560771	625371	0.0144884	0.257653	0.00322039	0.0132665	0.00324033	0.00259965	-2.16805	-4.27912	-4.04424	6.53181e-12	3.70136e-11	-2.15889	-6.62812	-5.53974	6.87005e-09	9.16909e-08	DOWN	DOWN
TGME49_203320-t26_1-p1 | transcript=TGME49_203320-t26_1 | gene=TGME49_203320 | organism=Toxoplasma_gondii_ME49 | gene_product=zinc finger in N-recognin protein | transcript_product=zinc finger in N-recognin protein | location=TGME49_chrVIIa:2574423-2599438	301599815	9.15299e+07	1.5925e+08	4.0801e+07	1.7306e+08	2.4056e+08	TGME49_203320-t26_1-p1 | transcript=TGME49_203320-t26_1 | gene=TGME49_203320 | organism=Toxoplasma_gondii_ME49 | gene_product=zinc finger in N-recognin protein | transcript_product=zinc finger in N-recognin protein | location=TGME49_chrVIIa:2574423-2599438	RQEFPS(0.986)PS(0.014)GR	6	3	11380000	568152	11774000	11249000	7572100	625371	0.0377321	0.00620728	0.0739341	0.275704	0.0437542	0.00259965	0.970364	5.47201	2.99202	0.00345059	0.01676	0.2136	-1.25397	0.0771555	0.350056	0.43984	None	None
TGME49_203320-t26_1-p1 | transcript=TGME49_203320-t26_1 | gene=TGME49_203320 | organism=Toxoplasma_gondii_ME49 | gene_product=zinc finger in N-recognin protein | transcript_product=zinc finger in N-recognin protein | location=TGME49_chrVIIa:2574423-2599438	301599815	9.15299e+07	1.5925e+08	4.0801e+07	1.7306e+08	2.4056e+08	TGME49_203320-t26_1-p1 | transcript=TGME49_203320-t26_1 | gene=TGME49_203320 | organism=Toxoplasma_gondii_ME49 | gene_product=zinc finger in N-recognin protein | transcript_product=zinc finger in N-recognin protein | location=TGME49_chrVIIa:2574423-2599438	EGGEGEEGDVEGFS(0.982)DS(0.018)EER	14	2	42001000	51778000	37300000	25538000	29495000	24063000	0.139261	0.565695	0.234223	0.625916	0.170432	0.100029	0.750076	0.145945	0.287035	0.187931	0.274326	0.2914	-2.49954	-1.38208	0.111057	0.229699	None	None
TGME49_203320-t26_1-p1 | transcript=TGME49_203320-t26_1 | gene=TGME49_203320 | organism=Toxoplasma_gondii_ME49 | gene_product=zinc finger in N-recognin protein | transcript_product=zinc finger in N-recognin protein | location=TGME49_chrVIIa:2574423-2599438	301599815	9.15299e+07	1.5925e+08	4.0801e+07	1.7306e+08	2.4056e+08	TGME49_203320-t26_1-p1 | transcript=TGME49_203320-t26_1 | gene=TGME49_203320 | organism=Toxoplasma_gondii_ME49 | gene_product=zinc finger in N-recognin protein | transcript_product=zinc finger in N-recognin protein | location=TGME49_chrVIIa:2574423-2599438	LPS(0.848)PT(0.151)AWPS(0.002)AVSEAHALR	3	3	3681000	568152	512848	541286	560771	625371	0.0122049	0.00620728	0.00322039	0.0132665	0.00324033	0.00259965	-1.92069	1.0952	-0.159262	0.416987	0.496418	-1.91155	-1.25397	-1.65487	0.135496	0.25661	None	None
TGME49_203320-t26_1-p1 | transcript=TGME49_203320-t26_1 | gene=TGME49_203320 | organism=Toxoplasma_gondii_ME49 | gene_product=zinc finger in N-recognin protein | transcript_product=zinc finger in N-recognin protein | location=TGME49_chrVIIa:2574423-2599438	301599815	9.15299e+07	1.5925e+08	4.0801e+07	1.7306e+08	2.4056e+08	TGME49_203320-t26_1-p1 | transcript=TGME49_203320-t26_1 | gene=TGME49_203320 | organism=Toxoplasma_gondii_ME49 | gene_product=zinc finger in N-recognin protein | transcript_product=zinc finger in N-recognin protein | location=TGME49_chrVIIa:2574423-2599438	EEEEKPGS(0.807)EAGGES(0.192)VNAT(0.001)PASLLLGR	8	3	11416000	568152	13831000	541286	560771	625371	0.0378515	0.00620728	0.0868509	0.0132665	0.00324033	0.00259965	1.1981	1.0952	1.18403	0.0103848	0.0271603	-3.54402	-1.25397	-2.91317	0.0220203	0.0698064	UP	DOWN
TGME49_203320-t26_1-p1 | transcript=TGME49_203320-t26_1 | gene=TGME49_203320 | organism=Toxoplasma_gondii_ME49 | gene_product=zinc finger in N-recognin protein | transcript_product=zinc finger in N-recognin protein | location=TGME49_chrVIIa:2574423-2599438	301599815	9.15299e+07	1.5925e+08	4.0801e+07	1.7306e+08	2.4056e+08	TGME49_203320-t26_1-p1 | transcript=TGME49_203320-t26_1 | gene=TGME49_203320 | organism=Toxoplasma_gondii_ME49 | gene_product=zinc finger in N-recognin protein | transcript_product=zinc finger in N-recognin protein | location=TGME49_chrVIIa:2574423-2599438	GGDEAGQET(0.002)MADLS(0.21)GS(0.778)LS(0.536)S(0.474)R	16	2	644181	568152	512848	541286	560771	625371	0.00213588	0.00620728	0.00322039	0.0132665	0.00324033	0.00259965	0.5914	1.0952	0.981895	0.146527	0.26627	0.600114	-1.25397	-0.513862	0.361642	0.453726	None	None
TGME49_203320-t26_1-p1 | transcript=TGME49_203320-t26_1 | gene=TGME49_203320 | organism=Toxoplasma_gondii_ME49 | gene_product=zinc finger in N-recognin protein | transcript_product=zinc finger in N-recognin protein | location=TGME49_chrVIIa:2574423-2599438	301599815	9.15299e+07	1.5925e+08	4.0801e+07	1.7306e+08	2.4056e+08	TGME49_203320-t26_1-p1 | transcript=TGME49_203320-t26_1 | gene=TGME49_203320 | organism=Toxoplasma_gondii_ME49 | gene_product=zinc finger in N-recognin protein | transcript_product=zinc finger in N-recognin protein | location=TGME49_chrVIIa:2574423-2599438	PTEAGDT(0.192)AAET(0.625)PRPGS(0.054)AS(0.054)AAGT(0.049)RPVGCGDMS(0.016)ET(0.01)PAGAR	11	4	644181	8100700	512848	541286	560771	625371	0.00213588	0.0885033	0.00322039	0.0132665	0.00324033	0.00259965	0.5914	-2.73753	-2.45818	0.00879589	0.0270274	0.600114	-5.08654	-3.9537	0.000833311	0.0048372	None	None
TGME49_203320-t26_1-p1 | transcript=TGME49_203320-t26_1 | gene=TGME49_203320 | organism=Toxoplasma_gondii_ME49 | gene_product=zinc finger in N-recognin protein | transcript_product=zinc finger in N-recognin protein | location=TGME49_chrVIIa:2574423-2599438	301599815	9.15299e+07	1.5925e+08	4.0801e+07	1.7306e+08	2.4056e+08	TGME49_203320-t26_1-p1 | transcript=TGME49_203320-t26_1 | gene=TGME49_203320 | organism=Toxoplasma_gondii_ME49 | gene_product=zinc finger in N-recognin protein | transcript_product=zinc finger in N-recognin protein | location=TGME49_chrVIIa:2574423-2599438	GS(0.456)GGGGT(0.541)LGS(0.001)T(0.001)TAEFPSQTGR	7	2	644181	568152	512848	541286	560771	625371	0.00213588	0.00620728	0.00322039	0.0132665	0.00324033	0.00259965	0.5914	1.0952	0.981895	0.146527	0.26627	0.600114	-1.25397	-0.513862	0.361642	0.453726	None	None
TGME49_203320-t26_1-p1 | transcript=TGME49_203320-t26_1 | gene=TGME49_203320 | organism=Toxoplasma_gondii_ME49 | gene_product=zinc finger in N-recognin protein | transcript_product=zinc finger in N-recognin protein | location=TGME49_chrVIIa:2574423-2599438	301599815	9.15299e+07	1.5925e+08	4.0801e+07	1.7306e+08	2.4056e+08	TGME49_203320-t26_1-p1 | transcript=TGME49_203320-t26_1 | gene=TGME49_203320 | organism=Toxoplasma_gondii_ME49 | gene_product=zinc finger in N-recognin protein | transcript_product=zinc finger in N-recognin protein | location=TGME49_chrVIIa:2574423-2599438	GGDEAGQET(0.002)MADLS(0.21)GS(0.778)LS(0.536)S(0.474)R	18	2	644181	568152	512848	541286	560771	625371	0.00213588	0.00620728	0.00322039	0.0132665	0.00324033	0.00259965	0.5914	1.0952	0.981895	0.146527	0.26627	0.600114	-1.25397	-0.513862	0.361642	0.453726	None	None
TGME49_203320-t26_1-p1 | transcript=TGME49_203320-t26_1 | gene=TGME49_203320 | organism=Toxoplasma_gondii_ME49 | gene_product=zinc finger in N-recognin protein | transcript_product=zinc finger in N-recognin protein | location=TGME49_chrVIIa:2574423-2599438	301599815	9.15299e+07	1.5925e+08	4.0801e+07	1.7306e+08	2.4056e+08	TGME49_203320-t26_1-p1 | transcript=TGME49_203320-t26_1 | gene=TGME49_203320 | organism=Toxoplasma_gondii_ME49 | gene_product=zinc finger in N-recognin protein | transcript_product=zinc finger in N-recognin protein | location=TGME49_chrVIIa:2574423-2599438	LPS(0.462)PT(0.533)AWPS(0.005)AVSEAHALR	5	3	2775500	568152	512848	541286	3623000	625371	0.00920259	0.00620728	0.00322039	0.0132665	0.0209349	0.00259965	-1.51351	1.0952	0.097409	0.307558	0.465255	1.18534	-1.25397	0.610591	0.202046	0.337407	None	None
TGME49_203320-t26_1-p1 | transcript=TGME49_203320-t26_1 | gene=TGME49_203320 | organism=Toxoplasma_gondii_ME49 | gene_product=zinc finger in N-recognin protein | transcript_product=zinc finger in N-recognin protein | location=TGME49_chrVIIa:2574423-2599438	301599815	9.15299e+07	1.5925e+08	4.0801e+07	1.7306e+08	2.4056e+08	TGME49_203320-t26_1-p1 | transcript=TGME49_203320-t26_1 | gene=TGME49_203320 | organism=Toxoplasma_gondii_ME49 | gene_product=zinc finger in N-recognin protein | transcript_product=zinc finger in N-recognin protein | location=TGME49_chrVIIa:2574423-2599438	AS(0.51)LS(0.122)S(0.122)S(0.122)S(0.122)GGEKEPS(0.001)DPTPAPPCVSPR	2	3	9638100	568152	512848	541286	560771	625371	0.0319566	0.00620728	0.00322039	0.0132665	0.00324033	0.00259965	-3.30902	1.0952	-1.21045	0.209992	0.369315	-3.29982	-1.25397	-2.706	0.031715	0.0911671	None	DOWN
TGME49_203320-t26_1-p1 | transcript=TGME49_203320-t26_1 | gene=TGME49_203320 | organism=Toxoplasma_gondii_ME49 | gene_product=zinc finger in N-recognin protein | transcript_product=zinc finger in N-recognin protein | location=TGME49_chrVIIa:2574423-2599438	301599815	9.15299e+07	1.5925e+08	4.0801e+07	1.7306e+08	2.4056e+08	TGME49_203320-t26_1-p1 | transcript=TGME49_203320-t26_1 | gene=TGME49_203320 | organism=Toxoplasma_gondii_ME49 | gene_product=zinc finger in N-recognin protein | transcript_product=zinc finger in N-recognin protein | location=TGME49_chrVIIa:2574423-2599438	LLSFPLAPS(0.333)S(0.333)S(0.333)R	9	2	644181	568152	512848	541286	560771	625371	0.00213588	0.00620728	0.00322039	0.0132665	0.00324033	0.00259965	0.5914	1.0952	0.981895	0.146527	0.26627	0.600114	-1.25397	-0.513862	0.361642	0.453726	None	None
TGME49_203320-t26_1-p1 | transcript=TGME49_203320-t26_1 | gene=TGME49_203320 | organism=Toxoplasma_gondii_ME49 | gene_product=zinc finger in N-recognin protein | transcript_product=zinc finger in N-recognin protein | location=TGME49_chrVIIa:2574423-2599438	301599815	9.15299e+07	1.5925e+08	4.0801e+07	1.7306e+08	2.4056e+08	TGME49_203320-t26_1-p1 | transcript=TGME49_203320-t26_1 | gene=TGME49_203320 | organism=Toxoplasma_gondii_ME49 | gene_product=zinc finger in N-recognin protein | transcript_product=zinc finger in N-recognin protein | location=TGME49_chrVIIa:2574423-2599438	LLSFPLAPS(0.333)S(0.333)S(0.333)R	10	2	644181	568152	512848	541286	560771	625371	0.00213588	0.00620728	0.00322039	0.0132665	0.00324033	0.00259965	0.5914	1.0952	0.981895	0.146527	0.26627	0.600114	-1.25397	-0.513862	0.361642	0.453726	None	None
TGME49_203320-t26_1-p1 | transcript=TGME49_203320-t26_1 | gene=TGME49_203320 | organism=Toxoplasma_gondii_ME49 | gene_product=zinc finger in N-recognin protein | transcript_product=zinc finger in N-recognin protein | location=TGME49_chrVIIa:2574423-2599438	301599815	9.15299e+07	1.5925e+08	4.0801e+07	1.7306e+08	2.4056e+08	TGME49_203320-t26_1-p1 | transcript=TGME49_203320-t26_1 | gene=TGME49_203320 | organism=Toxoplasma_gondii_ME49 | gene_product=zinc finger in N-recognin protein | transcript_product=zinc finger in N-recognin protein | location=TGME49_chrVIIa:2574423-2599438	LLSFPLAPS(0.333)S(0.333)S(0.333)R	11	2	644181	568152	512848	541286	560771	625371	0.00213588	0.00620728	0.00322039	0.0132665	0.00324033	0.00259965	0.5914	1.0952	0.981895	0.146527	0.26627	0.600114	-1.25397	-0.513862	0.361642	0.453726	None	None
TGME49_203362-t26_1-p1 | transcript=TGME49_203362-t26_1 | gene=TGME49_203362 | organism=Toxoplasma_gondii_ME49 | gene_product=hypothetical protein | transcript_product=hypothetical protein | location=TGME49_chrVIIa:2543938-2546274(+) | protein_length=220 |	1.5469e+08	8.5171e+07	3.8058e+08	1.2158e+08	1.4406e+08	1.6574e+08	TGME49_203362-t26_1-p1 | transcript=TGME49_203362-t26_1 | gene=TGME49_203362 | organism=Toxoplasma_gondii_ME49 | gene_product=hypothetical protein | transcript_product=hypothetical protein | location=TGME49_chrVIIa:2543938-2546274(+) | protein_length=220 |	SES(1)VVDDVLR	3	2	11519000	8686200	6487500	6194900	4097900	3654300	0.074465	0.101985	0.0170464	0.0509533	0.0284458	0.0220484	-2.12681	-1.00105	-1.37555	0.153555	0.300051	-1.38819	-2.20935	-1.80486	0.0970353	0.212225	None	None
TGME49_203370-t26_1-p1 | transcript=TGME49_203370-t26_1 | gene=TGME49_203370 | organism=Toxoplasma_gondii_ME49 | gene_product=hypothetical protein | transcript_product=hypothetical protein | location=TGME49_chrVIIa:2539835-2542159(-) | protein_length=774 |	1332599320	1415700127	1276800131	1439299771	1386500621	1492699843	TGME49_203370-t26_1-p1 | transcript=TGME49_203370-t26_1 | gene=TGME49_203370 | organism=Toxoplasma_gondii_ME49 | gene_product=hypothetical protein | transcript_product=hypothetical protein | location=TGME49_chrVIIa:2539835-2542159(-) | protein_length=774 |	SGEKPGSAADS(1)ADEDSPSR	11	2	114460000	146830000	512848	62639000	39238000	97467000	0.0858923	0.103715	0.000401666	0.0435205	0.0283	0.0652958	-7.72462	-1.25278	-2.10977	0.0375082	0.0985718	-1.60155	-0.667527	-1.01842	0.247749	0.36421	DOWN	None
TGME49_203370-t26_1-p1 | transcript=TGME49_203370-t26_1 | gene=TGME49_203370 | organism=Toxoplasma_gondii_ME49 | gene_product=hypothetical protein | transcript_product=hypothetical protein | location=TGME49_chrVIIa:2539835-2542159(-) | protein_length=774 |	1332599320	1415700127	1276800131	1439299771	1386500621	1492699843	TGME49_203370-t26_1-p1 | transcript=TGME49_203370-t26_1 | gene=TGME49_203370 | organism=Toxoplasma_gondii_ME49 | gene_product=hypothetical protein | transcript_product=hypothetical protein | location=TGME49_chrVIIa:2539835-2542159(-) | protein_length=774 |	TIAAVTES(1)DGEDAEASGDATADGK	8	2	195230000	173650000	195650000	141320000	173630000	140410000	0.146503	0.12266	0.153235	0.0981866	0.125229	0.0940645	0.0648088	-0.321055	-0.0983717	0.366437	0.442424	-0.226355	-0.382927	-0.295607	0.453449	0.481177	None	None
TGME49_203370-t26_1-p1 | transcript=TGME49_203370-t26_1 | gene=TGME49_203370 | organism=Toxoplasma_gondii_ME49 | gene_product=hypothetical protein | transcript_product=hypothetical protein | location=TGME49_chrVIIa:2539835-2542159(-) | protein_length=774 |	1332599320	1415700127	1276800131	1439299771	1386500621	1492699843	TGME49_203370-t26_1-p1 | transcript=TGME49_203370-t26_1 | gene=TGME49_203370 | organism=Toxoplasma_gondii_ME49 | gene_product=hypothetical protein | transcript_product=hypothetical protein | location=TGME49_chrVIIa:2539835-2542159(-) | protein_length=774 |	DAGGEEDDS(0.998)DS(0.998)GDEEAAS(0.003)PDTPQTVVALSR	9	3	2733500	81596000	107790000	541286	560771	625371	0.00205125	0.0576365	0.084422	0.000376076	0.000404451	0.000418953	5.36	-7.24301	0.506533	0.119652	0.201394	-2.32768	-7.08637	-6.16183	3.66116e-06	0.000188161	None	DOWN
TGME49_203370-t26_1-p1 | transcript=TGME49_203370-t26_1 | gene=TGME49_203370 | organism=Toxoplasma_gondii_ME49 | gene_product=hypothetical protein | transcript_product=hypothetical protein | location=TGME49_chrVIIa:2539835-2542159(-) | protein_length=774 |	1332599320	1415700127	1276800131	1439299771	1386500621	1492699843	TGME49_203370-t26_1-p1 | transcript=TGME49_203370-t26_1 | gene=TGME49_203370 | organism=Toxoplasma_gondii_ME49 | gene_product=hypothetical protein | transcript_product=hypothetical protein | location=TGME49_chrVIIa:2539835-2542159(-) | protein_length=774 |	DAGGEEDDS(0.998)DS(0.998)GDEEAAS(0.003)PDTPQTVVALSR	11	3	170220000	81596000	15536000	541286	560771	625371	0.127735	0.0576365	0.0121679	0.000376076	0.000404451	0.000418953	-3.39153	-7.24301	-3.8844	1.19215e-08	7.23803e-08	-8.2846	-7.08637	-7.79657	8.43861e-13	1.10027e-10	DOWN	DOWN
TGME49_203370-t26_1-p1 | transcript=TGME49_203370-t26_1 | gene=TGME49_203370 | organism=Toxoplasma_gondii_ME49 | gene_product=hypothetical protein | transcript_product=hypothetical protein | location=TGME49_chrVIIa:2539835-2542159(-) | protein_length=774 |	1332599320	1415700127	1276800131	1439299771	1386500621	1492699843	TGME49_203370-t26_1-p1 | transcript=TGME49_203370-t26_1 | gene=TGME49_203370 | organism=Toxoplasma_gondii_ME49 | gene_product=hypothetical protein | transcript_product=hypothetical protein | location=TGME49_chrVIIa:2539835-2542159(-) | protein_length=774 |	T(0.005)IAAVT(0.43)ES(0.565)DGEDAEAS(0.997)GDAT(0.003)ADGK	16	2	5638900	568152	512848	541286	560771	625371	0.0042315	0.000401323	0.000401666	0.000376076	0.000404451	0.000418953	-3.38277	-0.0926809	-2.56093	1.91774e-30	8.57654e-30	-3.37047	0.0612498	-2.47734	0.000320861	0.0013874	None	None
TGME49_203370-t26_1-p1 | transcript=TGME49_203370-t26_1 | gene=TGME49_203370 | organism=Toxoplasma_gondii_ME49 | gene_product=hypothetical protein | transcript_product=hypothetical protein | location=TGME49_chrVIIa:2539835-2542159(-) | protein_length=774 |	1332599320	1415700127	1276800131	1439299771	1386500621	1492699843	TGME49_203370-t26_1-p1 | transcript=TGME49_203370-t26_1 | gene=TGME49_203370 | organism=Toxoplasma_gondii_ME49 | gene_product=hypothetical protein | transcript_product=hypothetical protein | location=TGME49_chrVIIa:2539835-2542159(-) | protein_length=774 |	T(0.004)IAAVT(0.996)ES(1)DGEDAEASGDATADGK	6	2	109350000	6974100	5469100	541286	104320000	113200000	0.0820577	0.00492626	0.00428344	0.000376076	0.0752398	0.0758357	-4.25838	-3.69578	-4.2199	7.15513e-05	0.000711305	-0.125134	3.94289	0.796376	0.114722	0.241859	DOWN	None
TGME49_203370-t26_1-p1 | transcript=TGME49_203370-t26_1 | gene=TGME49_203370 | organism=Toxoplasma_gondii_ME49 | gene_product=hypothetical protein | transcript_product=hypothetical protein | location=TGME49_chrVIIa:2539835-2542159(-) | protein_length=774 |	1332599320	1415700127	1276800131	1439299771	1386500621	1492699843	TGME49_203370-t26_1-p1 | transcript=TGME49_203370-t26_1 | gene=TGME49_203370 | organism=Toxoplasma_gondii_ME49 | gene_product=hypothetical protein | transcript_product=hypothetical protein | location=TGME49_chrVIIa:2539835-2542159(-) | protein_length=774 |	S(0.016)GEKPGS(0.984)AADS(0.999)ADEDSPSR	7	2	644181	568152	512848	541286	560771	625371	0.000483402	0.000401323	0.000401666	0.000376076	0.000404451	0.000418953	-0.264559	-0.0926809	-0.183968	0.460658	0.487693	-0.254263	0.0612498	-0.102379	0.239734	0.430004	None	None
TGME49_203370-t26_1-p1 | transcript=TGME49_203370-t26_1 | gene=TGME49_203370 | organism=Toxoplasma_gondii_ME49 | gene_product=hypothetical protein | transcript_product=hypothetical protein | location=TGME49_chrVIIa:2539835-2542159(-) | protein_length=774 |	1332599320	1415700127	1276800131	1439299771	1386500621	1492699843	TGME49_203370-t26_1-p1 | transcript=TGME49_203370-t26_1 | gene=TGME49_203370 | organism=Toxoplasma_gondii_ME49 | gene_product=hypothetical protein | transcript_product=hypothetical protein | location=TGME49_chrVIIa:2539835-2542159(-) | protein_length=774 |	SGEKPGSAADS(1)ADEDS(0.947)PS(0.053)R	16	2	63770000	94789000	512848	541286	560771	34869000	0.0478538	0.0669556	0.000401666	0.000376076	0.000404451	0.0233597	-6.88079	-7.45922	-7.18949	3.60737e-17	6.13252e-15	-6.86824	-1.51897	-2.27188	0.0402709	0.112639	DOWN	None
TGME49_203370-t26_1-p1 | transcript=TGME49_203370-t26_1 | gene=TGME49_203370 | organism=Toxoplasma_gondii_ME49 | gene_product=hypothetical protein | transcript_product=hypothetical protein | location=TGME49_chrVIIa:2539835-2542159(-) | protein_length=774 |	1332599320	1415700127	1276800131	1439299771	1386500621	1492699843	TGME49_203370-t26_1-p1 | transcript=TGME49_203370-t26_1 | gene=TGME49_203370 | organism=Toxoplasma_gondii_ME49 | gene_product=hypothetical protein | transcript_product=hypothetical protein | location=TGME49_chrVIIa:2539835-2542159(-) | protein_length=774 |	KEGT(0.025)DS(0.921)PS(0.04)FS(0.014)LVK	6	2	644181	568152	3809800	541286	560771	625371	0.000483402	0.000401323	0.00298387	0.000376076	0.000404451	0.000418953	2.61486	-0.0926809	1.91455	0.00036325	0.00146165	-0.254263	0.0612498	-0.102379	0.239734	0.430004	None	None
TGME49_203390-t26_1-p1 | transcript=TGME49_203390-t26_1 | gene=TGME49_203390 | organism=Toxoplasma_gondii_ME49 | gene_product=CRAL/TRIO domain-containing protein | transcript_product=CRAL/TRIO domain-containing protein | location=TGME49_chrVIIa:2521694-252	8.1654e+08	7.9614e+08	9.4008e+08	9.34051e+08	7.33779e+08	8.3137e+08	TGME49_203390-t26_1-p1 | transcript=TGME49_203390-t26_1 | gene=TGME49_203390 | organism=Toxoplasma_gondii_ME49 | gene_product=CRAL/TRIO domain-containing protein | transcript_product=CRAL/TRIO domain-containing protein | location=TGME49_chrVIIa:2521694-252	EPCPAGDVS(1)R	9	2	72514000	51464000	45281000	33972000	560771	14371000	0.0888064	0.0646419	0.0481672	0.0363706	0.000764223	0.0172859	-0.882553	-0.829619	-0.860017	0.312657	0.425213	-6.85082	-1.90255	-3.08694	0.00568663	0.0219065	None	DOWN
TGME49_203390-t26_1-p1 | transcript=TGME49_203390-t26_1 | gene=TGME49_203390 | organism=Toxoplasma_gondii_ME49 | gene_product=CRAL/TRIO domain-containing protein | transcript_product=CRAL/TRIO domain-containing protein | location=TGME49_chrVIIa:2521694-252	8.1654e+08	7.9614e+08	9.4008e+08	9.34051e+08	7.33779e+08	8.3137e+08	TGME49_203390-t26_1-p1 | transcript=TGME49_203390-t26_1 | gene=TGME49_203390 | organism=Toxoplasma_gondii_ME49 | gene_product=CRAL/TRIO domain-containing protein | transcript_product=CRAL/TRIO domain-containing protein | location=TGME49_chrVIIa:2521694-252	EPCPAGDVS(0.993)RGS(0.992)S(0.995)GGFS(0.02)AEK	13	2	72514000	86423000	45281000	19791000	560771	625371	0.0888064	0.108553	0.0481672	0.0211884	0.000764223	0.000752218	-0.882553	-2.35681	-1.50862	0.0117468	0.0330868	-6.85082	-7.16315	-7.0142	1.43105e-10	1.10439e-08	None	DOWN
TGME49_203390-t26_1-p1 | transcript=TGME49_203390-t26_1 | gene=TGME49_203390 | organism=Toxoplasma_gondii_ME49 | gene_product=CRAL/TRIO domain-containing protein | transcript_product=CRAL/TRIO domain-containing protein | location=TGME49_chrVIIa:2521694-252	8.1654e+08	7.9614e+08	9.4008e+08	9.34051e+08	7.33779e+08	8.3137e+08	TGME49_203390-t26_1-p1 | transcript=TGME49_203390-t26_1 | gene=TGME49_203390 | organism=Toxoplasma_gondii_ME49 | gene_product=CRAL/TRIO domain-containing protein | transcript_product=CRAL/TRIO domain-containing protein | location=TGME49_chrVIIa:2521694-252	SAIS(0.994)FS(0.005)S(0.001)TAK	4	2	7114100	6602900	512848	16832000	560771	4003100	0.0087125	0.00829364	0.000545536	0.0180204	0.000764223	0.00481507	-3.98639	1.11914	0.126542	0.317662	0.48651	-3.50209	-0.783796	-1.6061	0.144774	0.267311	None	None
TGME49_203390-t26_1-p1 | transcript=TGME49_203390-t26_1 | gene=TGME49_203390 | organism=Toxoplasma_gondii_ME49 | gene_product=CRAL/TRIO domain-containing protein | transcript_product=CRAL/TRIO domain-containing protein | location=TGME49_chrVIIa:2521694-252	8.1654e+08	7.9614e+08	9.4008e+08	9.34051e+08	7.33779e+08	8.3137e+08	TGME49_203390-t26_1-p1 | transcript=TGME49_203390-t26_1 | gene=TGME49_203390 | organism=Toxoplasma_gondii_ME49 | gene_product=CRAL/TRIO domain-containing protein | transcript_product=CRAL/TRIO domain-containing protein | location=TGME49_chrVIIa:2521694-252	EPCPAGDVS(0.994)RGS(0.994)S(0.994)GGFS(0.019)AEK	12	2	61954000	60244000	28597000	541286	560771	625371	0.0758738	0.0756701	0.0304197	0.000579504	0.000764223	0.000752218	-1.31847	-7.01785	-2.2891	0.0397755	0.113933	-6.62377	-6.64258	-6.63314	1.42706e-09	5.89968e-08	None	DOWN
TGME49_203390-t26_1-p1 | transcript=TGME49_203390-t26_1 | gene=TGME49_203390 | organism=Toxoplasma_gondii_ME49 | gene_product=CRAL/TRIO domain-containing protein | transcript_product=CRAL/TRIO domain-containing protein | location=TGME49_chrVIIa:2521694-252	8.1654e+08	7.9614e+08	9.4008e+08	9.34051e+08	7.33779e+08	8.3137e+08	TGME49_203390-t26_1-p1 | transcript=TGME49_203390-t26_1 | gene=TGME49_203390 | organism=Toxoplasma_gondii_ME49 | gene_product=CRAL/TRIO domain-containing protein | transcript_product=CRAL/TRIO domain-containing protein | location=TGME49_chrVIIa:2521694-252	EPCPAGDVS(0.404)RGS(0.642)S(0.967)GGFS(0.986)AEK	17	2	644181	34959000	512848	541286	560771	625371	0.000788916	0.0439106	0.000545536	0.000579504	0.000764223	0.000752218	-0.528603	-6.23276	-5.30117	9.48006e-06	0.000106809	-0.0455711	-5.8575	-4.87197	0.000229813	0.00246686	None	None
TGME49_203390-t26_1-p1 | transcript=TGME49_203390-t26_1 | gene=TGME49_203390 | organism=Toxoplasma_gondii_ME49 | gene_product=CRAL/TRIO domain-containing protein | transcript_product=CRAL/TRIO domain-containing protein | location=TGME49_chrVIIa:2521694-252	8.1654e+08	7.9614e+08	9.4008e+08	9.34051e+08	7.33779e+08	8.3137e+08	TGME49_203390-t26_1-p1 | transcript=TGME49_203390-t26_1 | gene=TGME49_203390 | organism=Toxoplasma_gondii_ME49 | gene_product=CRAL/TRIO domain-containing protein | transcript_product=CRAL/TRIO domain-containing protein | location=TGME49_chrVIIa:2521694-252	S(0.464)S(0.464)S(0.072)WFSWK	1	2	644181	568152	512848	541286	560771	625371	0.000788916	0.000713634	0.000545536	0.000579504	0.000764223	0.000752218	-0.528603	-0.298305	-0.414598	0.0746901	0.172112	-0.0455711	0.0754321	0.0131869	0.486381	0.493068	None	None
TGME49_203390-t26_1-p1 | transcript=TGME49_203390-t26_1 | gene=TGME49_203390 | organism=Toxoplasma_gondii_ME49 | gene_product=CRAL/TRIO domain-containing protein | transcript_product=CRAL/TRIO domain-containing protein | location=TGME49_chrVIIa:2521694-252	8.1654e+08	7.9614e+08	9.4008e+08	9.34051e+08	7.33779e+08	8.3137e+08	TGME49_203390-t26_1-p1 | transcript=TGME49_203390-t26_1 | gene=TGME49_203390 | organism=Toxoplasma_gondii_ME49 | gene_product=CRAL/TRIO domain-containing protein | transcript_product=CRAL/TRIO domain-containing protein | location=TGME49_chrVIIa:2521694-252	S(0.464)S(0.464)S(0.072)WFSWK	2	2	644181	568152	512848	541286	560771	625371	0.000788916	0.000713634	0.000545536	0.000579504	0.000764223	0.000752218	-0.528603	-0.298305	-0.414598	0.0746901	0.172112	-0.0455711	0.0754321	0.0131869	0.486381	0.493068	None	None
TGME49_203390-t26_1-p1 | transcript=TGME49_203390-t26_1 | gene=TGME49_203390 | organism=Toxoplasma_gondii_ME49 | gene_product=CRAL/TRIO domain-containing protein | transcript_product=CRAL/TRIO domain-containing protein | location=TGME49_chrVIIa:2521694-252	8.1654e+08	7.9614e+08	9.4008e+08	9.34051e+08	7.33779e+08	8.3137e+08	TGME49_203390-t26_1-p1 | transcript=TGME49_203390-t26_1 | gene=TGME49_203390 | organism=Toxoplasma_gondii_ME49 | gene_product=CRAL/TRIO domain-containing protein | transcript_product=CRAL/TRIO domain-containing protein | location=TGME49_chrVIIa:2521694-252	S(0.27)S(0.27)S(0.46)WFSWK	3	2	644181	568152	512848	541286	560771	625371	0.000788916	0.000713634	0.000545536	0.000579504	0.000764223	0.000752218	-0.528603	-0.298305	-0.414598	0.0746901	0.172112	-0.0455711	0.0754321	0.0131869	0.486381	0.493068	None	None
TGME49_203490-t26_1-p1 | transcript=TGME49_203490-t26_1 | gene=TGME49_203490 | organism=Toxoplasma_gondii_ME49 | gene_product=GNL3L/Grn1 GTPase | transcript_product=GNL3L/Grn1 GTPase | location=TGME49_chrVIIa:2472989-2479668(+) | protein_length=702 | seque	2067699314	2254299602	1873398852	1926099042	2026699196	1955899077	TGME49_203490-t26_1-p1 | transcript=TGME49_203490-t26_1 | gene=TGME49_203490 | organism=Toxoplasma_gondii_ME49 | gene_product=GNL3L/Grn1 GTPase | transcript_product=GNL3L/Grn1 GTPase | location=TGME49_chrVIIa:2472989-2479668(+) | protein_length=702 | seque	LAGEMQGAPADEEAS(1)MDEM	15	2	24816000	25971000	15254000	13447000	10343000	12749000	0.0120017	0.0115207	0.00814242	0.00698147	0.00510337	0.00651823	-0.559462	-0.722259	-0.636904	0.36671	0.461833	-1.23288	-0.82117	-1.01657	0.289257	0.410285	None	None
TGME49_203490-t26_1-p1 | transcript=TGME49_203490-t26_1 | gene=TGME49_203490 | organism=Toxoplasma_gondii_ME49 | gene_product=GNL3L/Grn1 GTPase | transcript_product=GNL3L/Grn1 GTPase | location=TGME49_chrVIIa:2472989-2479668(+) | protein_length=702 | seque	2067699314	2254299602	1873398852	1926099042	2026699196	1955899077	TGME49_203490-t26_1-p1 | transcript=TGME49_203490-t26_1 | gene=TGME49_203490 | organism=Toxoplasma_gondii_ME49 | gene_product=GNL3L/Grn1 GTPase | transcript_product=GNL3L/Grn1 GTPase | location=TGME49_chrVIIa:2472989-2479668(+) | protein_length=702 | seque	EHAADNRAS(0.81)ET(0.19)LDAGR	9	3	644181	568152	5305800	541286	560771	625371	0.000311545	0.000252031	0.00283218	0.000281027	0.000276692	0.000319736	3.16627	0.154534	2.4473	0	0	-0.168177	0.337091	0.0802982	0.357648	0.47475	None	None
TGME49_203510-t26_1-p1 | transcript=TGME49_203510-t26_1 | gene=TGME49_203510 | organism=Toxoplasma_gondii_ME49 | gene_product=zinc finger, C3HC4 type (RING finger) domain-containing protein | transcript_product=zinc finger, C3HC4 type (RING finger) domain-	3.9108e+08	4.6769e+08	3.9941e+08	4.9679e+08	4.6027e+08	421700019	TGME49_203510-t26_1-p1 | transcript=TGME49_203510-t26_1 | gene=TGME49_203510 | organism=Toxoplasma_gondii_ME49 | gene_product=zinc finger, C3HC4 type (RING finger) domain-containing protein | transcript_product=zinc finger, C3HC4 type (RING finger) domain-	LRPSETGPLYS(1)PR	11	2	99298000	62779000	512848	43225000	35477000	625371	0.253907	0.134232	0.00128401	0.0870086	0.0770787	0.00148298	-7.62255	-0.625474	-2.1361	0.00704873	0.021787	-1.71983	-6.49509	-2.30452	0.0177576	0.0509291	None	DOWN
TGME49_203510-t26_1-p1 | transcript=TGME49_203510-t26_1 | gene=TGME49_203510 | organism=Toxoplasma_gondii_ME49 | gene_product=zinc finger, C3HC4 type (RING finger) domain-containing protein | transcript_product=zinc finger, C3HC4 type (RING finger) domain-	3.9108e+08	4.6769e+08	3.9941e+08	4.9679e+08	4.6027e+08	421700019	TGME49_203510-t26_1-p1 | transcript=TGME49_203510-t26_1 | gene=TGME49_203510 | organism=Toxoplasma_gondii_ME49 | gene_product=zinc finger, C3HC4 type (RING finger) domain-containing protein | transcript_product=zinc finger, C3HC4 type (RING finger) domain-	IFS(1)RPDGFSGR	3	2	644181	8655200	4712100	541286	560771	625371	0.00164718	0.0185063	0.0117976	0.00108957	0.00121835	0.00148298	2.83709	-4.08067	-0.644729	0.291036	0.413704	-0.433471	-3.6368	-2.89448	0.0154006	0.0469498	None	None
TGME49_203510-t26_1-p1 | transcript=TGME49_203510-t26_1 | gene=TGME49_203510 | organism=Toxoplasma_gondii_ME49 | gene_product=zinc finger, C3HC4 type (RING finger) domain-containing protein | transcript_product=zinc finger, C3HC4 type (RING finger) domain-	3.9108e+08	4.6769e+08	3.9941e+08	4.9679e+08	4.6027e+08	421700019	TGME49_203510-t26_1-p1 | transcript=TGME49_203510-t26_1 | gene=TGME49_203510 | organism=Toxoplasma_gondii_ME49 | gene_product=zinc finger, C3HC4 type (RING finger) domain-containing protein | transcript_product=zinc finger, C3HC4 type (RING finger) domain-	ADS(0.962)DAPT(0.037)QPEGEGPAASSAPSQSPIAPEGGQATVDSR	3	3	38587000	31142000	512848	541286	560771	625371	0.0986678	0.0665868	0.00128401	0.00108957	0.00121835	0.00148298	-6.25894	-5.92765	-6.11618	3.16975e-06	6.56804e-05	-6.3335	-5.48373	-5.92942	7.07329e-08	1.81655e-06	DOWN	DOWN
TGME49_203540-t26_1-p1 | transcript=TGME49_203540-t26_1 | gene=TGME49_203540 | organism=Toxoplasma_gondii_ME49 | gene_product=RNA binding protein, putative | transcript_product=RNA binding protein, putative | location=TGME49_chrVIIa:2433624-2441166(-) | pr	1.8249e+08	1.5206e+08	1.4819e+08	1.6185e+08	1.4862e+08	1.3713e+08	TGME49_203540-t26_1-p1 | transcript=TGME49_203540-t26_1 | gene=TGME49_203540 | organism=Toxoplasma_gondii_ME49 | gene_product=RNA binding protein, putative | transcript_product=RNA binding protein, putative | location=TGME49_chrVIIa:2433624-2441166(-) | pr	APS(1)ALDGEDHEIDIASLTAK	3	3	644181	27915000	17585000	15704000	560771	17026000	0.00352995	0.183579	0.118665	0.0970281	0.00377319	0.12416	5.06935	-0.919895	0.205094	0.426459	0.474122	0.0960002	-0.564186	-0.548456	0.4355	0.473633	None	None
TGME49_203540-t26_1-p1 | transcript=TGME49_203540-t26_1 | gene=TGME49_203540 | organism=Toxoplasma_gondii_ME49 | gene_product=RNA binding protein, putative | transcript_product=RNA binding protein, putative | location=TGME49_chrVIIa:2433624-2441166(-) | pr	1.8249e+08	1.5206e+08	1.4819e+08	1.6185e+08	1.4862e+08	1.3713e+08	TGME49_203540-t26_1-p1 | transcript=TGME49_203540-t26_1 | gene=TGME49_203540 | organism=Toxoplasma_gondii_ME49 | gene_product=RNA binding protein, putative | transcript_product=RNA binding protein, putative | location=TGME49_chrVIIa:2433624-2441166(-) | pr	KQPS(1)NPTHASTK	4	2	6840000	568152	512848	541286	560771	625371	0.0374815	0.00373637	0.00346074	0.00334437	0.00377319	0.00456043	-3.43535	-0.159704	-2.59701	0.00829529	0.028204	-3.31053	0.287168	-2.30482	0.0604395	0.145604	None	None
TGME49_203540-t26_1-p1 | transcript=TGME49_203540-t26_1 | gene=TGME49_203540 | organism=Toxoplasma_gondii_ME49 | gene_product=RNA binding protein, putative | transcript_product=RNA binding protein, putative | location=TGME49_chrVIIa:2433624-2441166(-) | pr	1.8249e+08	1.5206e+08	1.4819e+08	1.6185e+08	1.4862e+08	1.3713e+08	TGME49_203540-t26_1-p1 | transcript=TGME49_203540-t26_1 | gene=TGME49_203540 | organism=Toxoplasma_gondii_ME49 | gene_product=RNA binding protein, putative | transcript_product=RNA binding protein, putative | location=TGME49_chrVIIa:2433624-2441166(-) | pr	RPVGWT(0.001)AS(0.996)DS(0.003)AVGTR	8	3	19186000	16213000	512848	8499600	7139100	2767900	0.105134	0.106622	0.00346074	0.0525153	0.0480359	0.0201845	-4.92322	-1.02164	-1.91936	0.00181417	0.00601165	-1.12996	-2.40089	-1.63398	0.0866551	0.185924	DOWN	None
TGME49_203540-t26_1-p1 | transcript=TGME49_203540-t26_1 | gene=TGME49_203540 | organism=Toxoplasma_gondii_ME49 | gene_product=RNA binding protein, putative | transcript_product=RNA binding protein, putative | location=TGME49_chrVIIa:2433624-2441166(-) | pr	1.8249e+08	1.5206e+08	1.4819e+08	1.6185e+08	1.4862e+08	1.3713e+08	TGME49_203540-t26_1-p1 | transcript=TGME49_203540-t26_1 | gene=TGME49_203540 | organism=Toxoplasma_gondii_ME49 | gene_product=RNA binding protein, putative | transcript_product=RNA binding protein, putative | location=TGME49_chrVIIa:2433624-2441166(-) | pr	DLPSGVWT(0.006)AHGS(0.993)RECQPPNT(0.002)K	12	3	14381000	10646000	512848	12153000	8253500	5853000	0.0788043	0.0700119	0.00346074	0.075088	0.0555343	0.0426821	-4.50735	0.100978	-0.921793	0.199517	0.327362	-0.504856	-0.713899	-0.599444	0.444357	0.487575	None	None
TGME49_203540-t26_1-p1 | transcript=TGME49_203540-t26_1 | gene=TGME49_203540 | organism=Toxoplasma_gondii_ME49 | gene_product=RNA binding protein, putative | transcript_product=RNA binding protein, putative | location=TGME49_chrVIIa:2433624-2441166(-) | pr	1.8249e+08	1.5206e+08	1.4819e+08	1.6185e+08	1.4862e+08	1.3713e+08	TGME49_203540-t26_1-p1 | transcript=TGME49_203540-t26_1 | gene=TGME49_203540 | organism=Toxoplasma_gondii_ME49 | gene_product=RNA binding protein, putative | transcript_product=RNA binding protein, putative | location=TGME49_chrVIIa:2433624-2441166(-) | pr	MES(0.003)S(0.063)S(0.934)VERPK	5	2	17535000	568152	512848	541286	560771	625371	0.0960874	0.00373637	0.00346074	0.00334437	0.00377319	0.00456043	-4.79341	-0.159704	-3.87294	3.69348e-05	0.000195062	-4.66858	0.287168	-3.58072	0.00242047	0.0109405	None	None
TGME49_203540-t26_1-p1 | transcript=TGME49_203540-t26_1 | gene=TGME49_203540 | organism=Toxoplasma_gondii_ME49 | gene_product=RNA binding protein, putative | transcript_product=RNA binding protein, putative | location=TGME49_chrVIIa:2433624-2441166(-) | pr	1.8249e+08	1.5206e+08	1.4819e+08	1.6185e+08	1.4862e+08	1.3713e+08	TGME49_203540-t26_1-p1 | transcript=TGME49_203540-t26_1 | gene=TGME49_203540 | organism=Toxoplasma_gondii_ME49 | gene_product=RNA binding protein, putative | transcript_product=RNA binding protein, putative | location=TGME49_chrVIIa:2433624-2441166(-) | pr	DLPS(0.085)GVWT(0.677)AHGS(0.238)R	8	2	19555000	568152	512848	541286	560771	625371	0.107156	0.00373637	0.00346074	0.00334437	0.00377319	0.00456043	-4.95071	-0.159704	-4.02464	2.05997e-06	1.5918e-05	-4.82587	0.287168	-3.73242	0.0015876	0.00789142	None	None
TGME49_203540-t26_1-p1 | transcript=TGME49_203540-t26_1 | gene=TGME49_203540 | organism=Toxoplasma_gondii_ME49 | gene_product=RNA binding protein, putative | transcript_product=RNA binding protein, putative | location=TGME49_chrVIIa:2433624-2441166(-) | pr	1.8249e+08	1.5206e+08	1.4819e+08	1.6185e+08	1.4862e+08	1.3713e+08	TGME49_203540-t26_1-p1 | transcript=TGME49_203540-t26_1 | gene=TGME49_203540 | organism=Toxoplasma_gondii_ME49 | gene_product=RNA binding protein, putative | transcript_product=RNA binding protein, putative | location=TGME49_chrVIIa:2433624-2441166(-) | pr	RPVGWT(0.499)AS(0.499)DS(0.002)AVGTR	6	2	644181	568152	512848	541286	560771	625371	0.00352995	0.00373637	0.00346074	0.00334437	0.00377319	0.00456043	-0.0285303	-0.159704	-0.0944879	0.414065	0.491994	0.0960002	0.287168	0.197453	0.344426	0.452221	None	None
TGME49_203620-t26_1-p1 | transcript=TGME49_203620-t26_1 | gene=TGME49_203620 | organism=Toxoplasma_gondii_ME49 | gene_product=hypothetical protein | transcript_product=hypothetical protein | location=TGME49_chrVIIa:2394781-2399323(+) | protein_length=584 |	6.9146e+07	4.8586e+07	4.1589e+07	4.4863e+07	2.9887e+07	6.502e+07	TGME49_203620-t26_1-p1 | transcript=TGME49_203620-t26_1 | gene=TGME49_203620 | organism=Toxoplasma_gondii_ME49 | gene_product=hypothetical protein | transcript_product=hypothetical protein | location=TGME49_chrVIIa:2394781-2399323(+) | protein_length=584 |	LVGMTHDIDS(1)DDEFAQANAR	10	2	10402000	8791000	9652600	9740000	9179600	625371	0.150435	0.180937	0.232095	0.217105	0.307143	0.00961814	0.625558	0.262902	0.438896	0.112412	0.20714	1.02974	-4.23285	-0.0650536	0.355073	0.433688	None	None
TGME49_203630-t26_1-p1 | transcript=TGME49_203630-t26_1 | gene=TGME49_203630 | organism=Toxoplasma_gondii_ME49 | gene_product=ribosomal protein RPL44 | transcript_product=ribosomal protein RPL44 | location=TGME49_chrVIIa:2392791-2393820(-) | protein_length	1578000416	1892299681	1272800729	1871401164	4.494e+08	1447099721	TGME49_203630-t26_1-p1 | transcript=TGME49_203630-t26_1 | gene=TGME49_203630 | organism=Toxoplasma_gondii_ME49 | gene_product=ribosomal protein RPL44 | transcript_product=ribosomal protein RPL44 | location=TGME49_chrVIIa:2392791-2393820(-) | protein_length	S(1)FELGAEK	1	2	5409600	5420600	8296500	9090600	560771	625371	0.00342814	0.00286456	0.0065183	0.00485764	0.00124782	0.000432155	0.926188	0.761029	0.853329	0.117925	0.262017	-1.4542	-2.71404	-1.89871	0.00441545	0.0150587	None	DOWN
TGME49_203690-t26_1-p1 | transcript=TGME49_203690-t26_1 | gene=TGME49_203690 | organism=Toxoplasma_gondii_ME49 | gene_product=AP2 domain transcription factor AP2VIIa-5 | transcript_product=AP2 domain transcription factor AP2VIIa-5 | location=TGME49_chrVIIa	5.4913e+07	1.0482e+08	5.7133e+07	7.9789e+07	6.0092e+07	1.1116e+08	TGME49_203690-t26_1-p1 | transcript=TGME49_203690-t26_1 | gene=TGME49_203690 | organism=Toxoplasma_gondii_ME49 | gene_product=AP2 domain transcription factor AP2VIIa-5 | transcript_product=AP2 domain transcription factor AP2VIIa-5 | location=TGME49_chrVIIa	LRS(1)GSLGETER	3	2	644181	11368000	23903000	21386000	560771	13224000	0.0117309	0.108453	0.418375	0.268032	0.00933188	0.118964	5.15588	1.30531	2.51374	1.56649e-06	5.66604e-06	-0.329915	0.133452	0.094225	0.299148	0.42396	UP	None
TGME49_203690-t26_1-p1 | transcript=TGME49_203690-t26_1 | gene=TGME49_203690 | organism=Toxoplasma_gondii_ME49 | gene_product=AP2 domain transcription factor AP2VIIa-5 | transcript_product=AP2 domain transcription factor AP2VIIa-5 | location=TGME49_chrVIIa	5.4913e+07	1.0482e+08	5.7133e+07	7.9789e+07	6.0092e+07	1.1116e+08	TGME49_203690-t26_1-p1 | transcript=TGME49_203690-t26_1 | gene=TGME49_203690 | organism=Toxoplasma_gondii_ME49 | gene_product=AP2 domain transcription factor AP2VIIa-5 | transcript_product=AP2 domain transcription factor AP2VIIa-5 | location=TGME49_chrVIIa	S(0.002)S(0.002)S(0.996)LTEEPSSEGSVSGTAMR	3	2	26161000	19549000	512848	541286	560771	18984000	0.476408	0.186501	0.00897639	0.00678396	0.00933188	0.170781	-5.72922	-4.78	-5.39365	6.38965e-10	5.39925e-09	-5.6731	-0.12703	-1.87985	0.0327689	0.0900747	DOWN	None
TGME49_203690-t26_1-p1 | transcript=TGME49_203690-t26_1 | gene=TGME49_203690 | organism=Toxoplasma_gondii_ME49 | gene_product=AP2 domain transcription factor AP2VIIa-5 | transcript_product=AP2 domain transcription factor AP2VIIa-5 | location=TGME49_chrVIIa	5.4913e+07	1.0482e+08	5.7133e+07	7.9789e+07	6.0092e+07	1.1116e+08	TGME49_203690-t26_1-p1 | transcript=TGME49_203690-t26_1 | gene=TGME49_203690 | organism=Toxoplasma_gondii_ME49 | gene_product=AP2 domain transcription factor AP2VIIa-5 | transcript_product=AP2 domain transcription factor AP2VIIa-5 | location=TGME49_chrVIIa	MPS(0.963)T(0.032)T(0.004)T(0.001)AVSTPGAFGASR	3	2	3161900	568152	512848	541286	560771	625371	0.0575802	0.00542027	0.00897639	0.00678396	0.00933188	0.00562587	-2.68076	0.323527	-1.99845	0.0983004	0.260118	-2.62466	0.0536623	-2.0737	0.0670685	0.168666	None	None
TGME49_203690-t26_1-p1 | transcript=TGME49_203690-t26_1 | gene=TGME49_203690 | organism=Toxoplasma_gondii_ME49 | gene_product=AP2 domain transcription factor AP2VIIa-5 | transcript_product=AP2 domain transcription factor AP2VIIa-5 | location=TGME49_chrVIIa	5.4913e+07	1.0482e+08	5.7133e+07	7.9789e+07	6.0092e+07	1.1116e+08	TGME49_203690-t26_1-p1 | transcript=TGME49_203690-t26_1 | gene=TGME49_203690 | organism=Toxoplasma_gondii_ME49 | gene_product=AP2 domain transcription factor AP2VIIa-5 | transcript_product=AP2 domain transcription factor AP2VIIa-5 | location=TGME49_chrVIIa	DQQAS(0.172)S(0.82)PVS(0.008)GPQR	6	2	644181	568152	512848	16948000	560771	625371	0.0117309	0.00542027	0.00897639	0.21241	0.00933188	0.00562587	-0.385945	5.2912	3.6895	1.24853e-05	9.64774e-05	-0.329915	0.0536623	-0.197289	0.442647	0.473669	None	None
TGME49_203690-t26_1-p1 | transcript=TGME49_203690-t26_1 | gene=TGME49_203690 | organism=Toxoplasma_gondii_ME49 | gene_product=AP2 domain transcription factor AP2VIIa-5 | transcript_product=AP2 domain transcription factor AP2VIIa-5 | location=TGME49_chrVIIa	5.4913e+07	1.0482e+08	5.7133e+07	7.9789e+07	6.0092e+07	1.1116e+08	TGME49_203690-t26_1-p1 | transcript=TGME49_203690-t26_1 | gene=TGME49_203690 | organism=Toxoplasma_gondii_ME49 | gene_product=AP2 domain transcription factor AP2VIIa-5 | transcript_product=AP2 domain transcription factor AP2VIIa-5 | location=TGME49_chrVIIa	S(0.562)ET(0.431)AS(0.007)DVSACSCTPDSLLR	1	2	644181	568152	512848	541286	560771	625371	0.0117309	0.00542027	0.00897639	0.00678396	0.00933188	0.00562587	-0.385945	0.323527	-0.121945	0.364783	0.483482	-0.329915	0.0536623	-0.197289	0.442647	0.473669	None	None
TGME49_203690-t26_1-p1 | transcript=TGME49_203690-t26_1 | gene=TGME49_203690 | organism=Toxoplasma_gondii_ME49 | gene_product=AP2 domain transcription factor AP2VIIa-5 | transcript_product=AP2 domain transcription factor AP2VIIa-5 | location=TGME49_chrVIIa	5.4913e+07	1.0482e+08	5.7133e+07	7.9789e+07	6.0092e+07	1.1116e+08	TGME49_203690-t26_1-p1 | transcript=TGME49_203690-t26_1 | gene=TGME49_203690 | organism=Toxoplasma_gondii_ME49 | gene_product=AP2 domain transcription factor AP2VIIa-5 | transcript_product=AP2 domain transcription factor AP2VIIa-5 | location=TGME49_chrVIIa	S(0.496)ET(0.496)AS(0.007)DVSACSCTPDSLLR	3	2	644181	568152	512848	541286	560771	625371	0.0117309	0.00542027	0.00897639	0.00678396	0.00933188	0.00562587	-0.385945	0.323527	-0.121945	0.364783	0.483482	-0.329915	0.0536623	-0.197289	0.442647	0.473669	None	None
TGME49_203690-t26_1-p1 | transcript=TGME49_203690-t26_1 | gene=TGME49_203690 | organism=Toxoplasma_gondii_ME49 | gene_product=AP2 domain transcription factor AP2VIIa-5 | transcript_product=AP2 domain transcription factor AP2VIIa-5 | location=TGME49_chrVIIa	5.4913e+07	1.0482e+08	5.7133e+07	7.9789e+07	6.0092e+07	1.1116e+08	TGME49_203690-t26_1-p1 | transcript=TGME49_203690-t26_1 | gene=TGME49_203690 | organism=Toxoplasma_gondii_ME49 | gene_product=AP2 domain transcription factor AP2VIIa-5 | transcript_product=AP2 domain transcription factor AP2VIIa-5 | location=TGME49_chrVIIa	MPS(0.464)T(0.464)T(0.063)T(0.009)AVSTPGAFGASR	4	2	644181	568152	512848	541286	560771	625371	0.0117309	0.00542027	0.00897639	0.00678396	0.00933188	0.00562587	-0.385945	0.323527	-0.121945	0.364783	0.483482	-0.329915	0.0536623	-0.197289	0.442647	0.473669	None	None
TGME49_203690-t26_1-p1 | transcript=TGME49_203690-t26_1 | gene=TGME49_203690 | organism=Toxoplasma_gondii_ME49 | gene_product=AP2 domain transcription factor AP2VIIa-5 | transcript_product=AP2 domain transcription factor AP2VIIa-5 | location=TGME49_chrVIIa	5.4913e+07	1.0482e+08	5.7133e+07	7.9789e+07	6.0092e+07	1.1116e+08	TGME49_203690-t26_1-p1 | transcript=TGME49_203690-t26_1 | gene=TGME49_203690 | organism=Toxoplasma_gondii_ME49 | gene_product=AP2 domain transcription factor AP2VIIa-5 | transcript_product=AP2 domain transcription factor AP2VIIa-5 | location=TGME49_chrVIIa	S(0.356)S(0.356)S(0.286)LT(0.001)EEPSSEGSVSGTAMR	1	2	644181	568152	512848	541286	560771	625371	0.0117309	0.00542027	0.00897639	0.00678396	0.00933188	0.00562587	-0.385945	0.323527	-0.121945	0.364783	0.483482	-0.329915	0.0536623	-0.197289	0.442647	0.473669	None	None
TGME49_203690-t26_1-p1 | transcript=TGME49_203690-t26_1 | gene=TGME49_203690 | organism=Toxoplasma_gondii_ME49 | gene_product=AP2 domain transcription factor AP2VIIa-5 | transcript_product=AP2 domain transcription factor AP2VIIa-5 | location=TGME49_chrVIIa	5.4913e+07	1.0482e+08	5.7133e+07	7.9789e+07	6.0092e+07	1.1116e+08	TGME49_203690-t26_1-p1 | transcript=TGME49_203690-t26_1 | gene=TGME49_203690 | organism=Toxoplasma_gondii_ME49 | gene_product=AP2 domain transcription factor AP2VIIa-5 | transcript_product=AP2 domain transcription factor AP2VIIa-5 | location=TGME49_chrVIIa	S(0.356)S(0.356)S(0.286)LT(0.001)EEPSSEGSVSGTAMR	2	2	644181	568152	512848	541286	560771	625371	0.0117309	0.00542027	0.00897639	0.00678396	0.00933188	0.00562587	-0.385945	0.323527	-0.121945	0.364783	0.483482	-0.329915	0.0536623	-0.197289	0.442647	0.473669	None	None
TGME49_203710-t26_1-p1 | transcript=TGME49_203710-t26_1 | gene=TGME49_203710 | organism=Toxoplasma_gondii_ME49 | gene_product=AP2 domain transcription factor AP2VIIa-4 | transcript_product=AP2 domain transcription factor AP2VIIa-4 | location=TGME49_chrVIIa	3.1222e+08	2.8887e+08	1.7815e+08	2.9332e+08	4.8757e+08	3.9112e+08	TGME49_203710-t26_1-p1 | transcript=TGME49_203710-t26_1 | gene=TGME49_203710 | organism=Toxoplasma_gondii_ME49 | gene_product=AP2 domain transcription factor AP2VIIa-4 | transcript_product=AP2 domain transcription factor AP2VIIa-4 | location=TGME49_chrVIIa	AAGAEDVAALLAPGHRES(1)R	18	3	10626000	13050000	12916000	13225000	11394000	625371	0.0340337	0.0451761	0.0725007	0.0450872	0.0233689	0.00159893	1.09093	-0.00283838	0.569937	0.141619	0.240752	-0.542271	-4.81586	-1.66519	0.127076	0.264288	None	None
TGME49_203710-t26_1-p1 | transcript=TGME49_203710-t26_1 | gene=TGME49_203710 | organism=Toxoplasma_gondii_ME49 | gene_product=AP2 domain transcription factor AP2VIIa-4 | transcript_product=AP2 domain transcription factor AP2VIIa-4 | location=TGME49_chrVIIa	3.1222e+08	2.8887e+08	1.7815e+08	2.9332e+08	4.8757e+08	3.9112e+08	TGME49_203710-t26_1-p1 | transcript=TGME49_203710-t26_1 | gene=TGME49_203710 | organism=Toxoplasma_gondii_ME49 | gene_product=AP2 domain transcription factor AP2VIIa-4 | transcript_product=AP2 domain transcription factor AP2VIIa-4 | location=TGME49_chrVIIa	NDS(1)PLFSR	3	2	58447000	68864000	57344000	34762000	65677000	58934000	0.187198	0.238391	0.321886	0.118512	0.134703	0.15068	0.781968	-1.00827	0.0493452	0.295353	0.478641	-0.474772	-0.661822	-0.576546	0.414278	0.469035	None	None
TGME49_203710-t26_1-p1 | transcript=TGME49_203710-t26_1 | gene=TGME49_203710 | organism=Toxoplasma_gondii_ME49 | gene_product=AP2 domain transcription factor AP2VIIa-4 | transcript_product=AP2 domain transcription factor AP2VIIa-4 | location=TGME49_chrVIIa	3.1222e+08	2.8887e+08	1.7815e+08	2.9332e+08	4.8757e+08	3.9112e+08	TGME49_203710-t26_1-p1 | transcript=TGME49_203710-t26_1 | gene=TGME49_203710 | organism=Toxoplasma_gondii_ME49 | gene_product=AP2 domain transcription factor AP2VIIa-4 | transcript_product=AP2 domain transcription factor AP2VIIa-4 | location=TGME49_chrVIIa	RS(1)VDLLR	2	2	644181	568152	18376000	19102000	24123000	18321000	0.00206323	0.00196681	0.103149	0.0651234	0.049476	0.0468424	5.64065	5.04609	5.38076	2.20278e-07	7.44541e-06	4.58027	4.57023	4.57538	7.6776e-06	0.000139931	UP	UP
TGME49_203710-t26_1-p1 | transcript=TGME49_203710-t26_1 | gene=TGME49_203710 | organism=Toxoplasma_gondii_ME49 | gene_product=AP2 domain transcription factor AP2VIIa-4 | transcript_product=AP2 domain transcription factor AP2VIIa-4 | location=TGME49_chrVIIa	3.1222e+08	2.8887e+08	1.7815e+08	2.9332e+08	4.8757e+08	3.9112e+08	TGME49_203710-t26_1-p1 | transcript=TGME49_203710-t26_1 | gene=TGME49_203710 | organism=Toxoplasma_gondii_ME49 | gene_product=AP2 domain transcription factor AP2VIIa-4 | transcript_product=AP2 domain transcription factor AP2VIIa-4 | location=TGME49_chrVIIa	S(1)GDLAANVGNR	1	2	644181	568152	512848	541286	560771	3727600	0.00206323	0.00196681	0.00287874	0.00184537	0.00115014	0.00953058	0.479657	-0.0917306	0.228784	0.355155	0.47855	-0.840223	2.27368	1.40383	0.0464782	0.113353	None	None
TGME49_203710-t26_1-p1 | transcript=TGME49_203710-t26_1 | gene=TGME49_203710 | organism=Toxoplasma_gondii_ME49 | gene_product=AP2 domain transcription factor AP2VIIa-4 | transcript_product=AP2 domain transcription factor AP2VIIa-4 | location=TGME49_chrVIIa	3.1222e+08	2.8887e+08	1.7815e+08	2.9332e+08	4.8757e+08	3.9112e+08	TGME49_203710-t26_1-p1 | transcript=TGME49_203710-t26_1 | gene=TGME49_203710 | organism=Toxoplasma_gondii_ME49 | gene_product=AP2 domain transcription factor AP2VIIa-4 | transcript_product=AP2 domain transcription factor AP2VIIa-4 | location=TGME49_chrVIIa	VADGLLS(1)GQQT(1)REGFEEEER	7	3	644181	568152	512848	541286	560771	9098600	0.00206323	0.00196681	0.00287874	0.00184537	0.00115014	0.0232629	0.479657	-0.0917306	0.228784	0.355155	0.47855	-0.840223	3.56062	2.59568	0.00570375	0.0220727	None	None
TGME49_203710-t26_1-p1 | transcript=TGME49_203710-t26_1 | gene=TGME49_203710 | organism=Toxoplasma_gondii_ME49 | gene_product=AP2 domain transcription factor AP2VIIa-4 | transcript_product=AP2 domain transcription factor AP2VIIa-4 | location=TGME49_chrVIIa	3.1222e+08	2.8887e+08	1.7815e+08	2.9332e+08	4.8757e+08	3.9112e+08	TGME49_203710-t26_1-p1 | transcript=TGME49_203710-t26_1 | gene=TGME49_203710 | organism=Toxoplasma_gondii_ME49 | gene_product=AP2 domain transcription factor AP2VIIa-4 | transcript_product=AP2 domain transcription factor AP2VIIa-4 | location=TGME49_chrVIIa	VADGLLS(1)GQQT(1)REGFEEEER	11	3	644181	568152	512848	541286	560771	4424700	0.00206323	0.00196681	0.00287874	0.00184537	0.00115014	0.0113129	0.479657	-0.0917306	0.228784	0.355155	0.47855	-0.840223	2.52089	1.62627	0.0276856	0.0737848	None	None
TGME49_203710-t26_1-p1 | transcript=TGME49_203710-t26_1 | gene=TGME49_203710 | organism=Toxoplasma_gondii_ME49 | gene_product=AP2 domain transcription factor AP2VIIa-4 | transcript_product=AP2 domain transcription factor AP2VIIa-4 | location=TGME49_chrVIIa	3.1222e+08	2.8887e+08	1.7815e+08	2.9332e+08	4.8757e+08	3.9112e+08	TGME49_203710-t26_1-p1 | transcript=TGME49_203710-t26_1 | gene=TGME49_203710 | organism=Toxoplasma_gondii_ME49 | gene_product=AP2 domain transcription factor AP2VIIa-4 | transcript_product=AP2 domain transcription factor AP2VIIa-4 | location=TGME49_chrVIIa	NDSTEGVTVVS(1)PHLR	11	2	67327000	73543000	80500000	61150000	80227000	54133000	0.21564	0.254589	0.451866	0.208475	0.164545	0.138405	1.06726	-0.288287	0.489843	0.200121	0.34179	-0.390134	-0.879246	-0.634266	0.386474	0.458922	None	None
TGME49_203710-t26_1-p1 | transcript=TGME49_203710-t26_1 | gene=TGME49_203710 | organism=Toxoplasma_gondii_ME49 | gene_product=AP2 domain transcription factor AP2VIIa-4 | transcript_product=AP2 domain transcription factor AP2VIIa-4 | location=TGME49_chrVIIa	3.1222e+08	2.8887e+08	1.7815e+08	2.9332e+08	4.8757e+08	3.9112e+08	TGME49_203710-t26_1-p1 | transcript=TGME49_203710-t26_1 | gene=TGME49_203710 | organism=Toxoplasma_gondii_ME49 | gene_product=AP2 domain transcription factor AP2VIIa-4 | transcript_product=AP2 domain transcription factor AP2VIIa-4 | location=TGME49_chrVIIa	GDS(1)S(1)DLEDPSICAK	3	2	644181	18272000	7245800	4329900	560771	11792000	0.00206323	0.0632534	0.0406725	0.0147617	0.00115014	0.0301493	4.29814	-2.09895	-0.236641	0.447903	0.468478	-0.840223	-1.06889	-1.06106	0.270474	0.41078	None	None
TGME49_203710-t26_1-p1 | transcript=TGME49_203710-t26_1 | gene=TGME49_203710 | organism=Toxoplasma_gondii_ME49 | gene_product=AP2 domain transcription factor AP2VIIa-4 | transcript_product=AP2 domain transcription factor AP2VIIa-4 | location=TGME49_chrVIIa	3.1222e+08	2.8887e+08	1.7815e+08	2.9332e+08	4.8757e+08	3.9112e+08	TGME49_203710-t26_1-p1 | transcript=TGME49_203710-t26_1 | gene=TGME49_203710 | organism=Toxoplasma_gondii_ME49 | gene_product=AP2 domain transcription factor AP2VIIa-4 | transcript_product=AP2 domain transcription factor AP2VIIa-4 | location=TGME49_chrVIIa	GDS(1)S(1)DLEDPSICAK	4	2	644181	6314900	512848	541286	560771	3818500	0.00206323	0.0218607	0.00287874	0.00184537	0.00115014	0.00976299	0.479657	-3.56318	-2.33817	0.0184362	0.0591351	-0.840223	-1.16252	-1.13164	0.256605	0.381532	None	None
TGME49_203710-t26_1-p1 | transcript=TGME49_203710-t26_1 | gene=TGME49_203710 | organism=Toxoplasma_gondii_ME49 | gene_product=AP2 domain transcription factor AP2VIIa-4 | transcript_product=AP2 domain transcription factor AP2VIIa-4 | location=TGME49_chrVIIa	3.1222e+08	2.8887e+08	1.7815e+08	2.9332e+08	4.8757e+08	3.9112e+08	TGME49_203710-t26_1-p1 | transcript=TGME49_203710-t26_1 | gene=TGME49_203710 | organism=Toxoplasma_gondii_ME49 | gene_product=AP2 domain transcription factor AP2VIIa-4 | transcript_product=AP2 domain transcription factor AP2VIIa-4 | location=TGME49_chrVIIa	STS(1)LDSSLASSR	3	2	43175000	52455000	41567000	541286	43531000	62630000	0.138284	0.181587	0.233326	0.00184537	0.0892815	0.16013	0.754693	-6.61718	-0.443764	0.485779	0.485779	-0.631171	-0.181412	-0.358949	0.481267	0.493197	None	None
TGME49_203710-t26_1-p1 | transcript=TGME49_203710-t26_1 | gene=TGME49_203710 | organism=Toxoplasma_gondii_ME49 | gene_product=AP2 domain transcription factor AP2VIIa-4 | transcript_product=AP2 domain transcription factor AP2VIIa-4 | location=TGME49_chrVIIa	3.1222e+08	2.8887e+08	1.7815e+08	2.9332e+08	4.8757e+08	3.9112e+08	TGME49_203710-t26_1-p1 | transcript=TGME49_203710-t26_1 | gene=TGME49_203710 | organism=Toxoplasma_gondii_ME49 | gene_product=AP2 domain transcription factor AP2VIIa-4 | transcript_product=AP2 domain transcription factor AP2VIIa-4 | location=TGME49_chrVIIa	SQEKPDFLS(1)EADDVHSADSFFK	9	3	644181	568152	512848	541286	17150000	625371	0.00206323	0.00196681	0.00287874	0.00184537	0.0351744	0.00159893	0.479657	-0.0917306	0.228784	0.355155	0.47855	4.08813	-0.29788	3.18648	0.00433648	0.020988	None	None
[truncated: 16,479 more rows]
