# Supplementary material for: The Crk4-Cyc4 complex regulates G2/M transition in Toxoplasma gondii
Source: EMBO J. 2024 Apr 10;43(11):2094–126. doi: 10.1038/s44318-024-00095-4 (PMC11148040; doi:10.1038/s44318-024-00095-4)
Supplement: Supplementary file 12 — Source data Fig. 4 [file 44318_2024_95_MOESM12_ESM.zip › SD Figure 4/4C/heatmap Crk4 phosphoproteome.xlsx]

## Sheet: heatmap.class
	Mean_phosph_value			Value_for_heatmap			Classfication_in_heatmap
	LFQ.intensity.0min_mean	LFQ.intensity.30min_mean	LFQ.intensity.4hr_mean	Proportion.of.max_LFQ.intensity.0min	Proportion.of.max_LFQ.intensity.30min	Proportion.of.max_LFQ.intensity.4hr	classfication	Fasta.headers.1	Phospho..STY..Probabilities	Position.in.peptide	Charge	geneInfLoad.Fasta.headers	df_phosp.Fasta.headers
TGME49_200280-t26_1-p1 | transcript=TGME49_200280-t26_1 | gene=TGME49_200280 | organism=Toxoplasma_gondii_ME49 | gene_product=WD domain, G-beta repeat-containing protein | transcript_product=WD domain, G-beta repeat-containing protein | location=TGME49_chr,IASGECYGSESYWGELEKPEGT(1)PR,22	0.26296	0.00409135	0.00505068	1	0.0155588	0.019207	1	TGME49_200280-t26_1-p1 | transcript=TGME49_200280-t26_1 | gene=TGME49_200280 | organism=Toxoplasma_gondii_ME49 | gene_product=WD domain, G-beta repeat-containing protein | transcript_product=WD domain, G-beta repeat-containing protein | location=TGME49_chr	IASGECYGSESYWGELEKPEGT(1)PR	22	3	TGME49_200280-t26_1-p1 | transcript=TGME49_200280-t26_1 | gene=TGME49_200280 | organism=Toxoplasma_gondii_ME49 | gene_product=WD domain, G-beta repeat-containing protein | transcript_product=WD domain, G-beta repeat-containing protein | location=TGME49_chr,IASGECYGSESYWGELEKPEGT(1)PR,22,3,27184000,35761000,0,0,0,0	TGME49_200280-t26_1-p1 | transcript=TGME49_200280-t26_1 | gene=TGME49_200280 | organism=Toxoplasma_gondii_ME49 | gene_product=WD domain, G-beta repeat-containing protein | transcript_product=WD domain, G-beta repeat-containing protein | location=TGME49_chr
TGME49_201150-t26_1-p1 | transcript=TGME49_201150-t26_1 | gene=TGME49_201150 | organism=Toxoplasma_gondii_ME49 | gene_product=heavy metal translocating P-type ATPase subfamily protein | transcript_product=heavy metal translocating P-type ATPase subfamily p,RPDLQT(0.006)FS(0.02)PS(0.974)PR,10	0.0168636	0.00354227	0.00502883	1	0.210054	0.298206	1	TGME49_201150-t26_1-p1 | transcript=TGME49_201150-t26_1 | gene=TGME49_201150 | organism=Toxoplasma_gondii_ME49 | gene_product=heavy metal translocating P-type ATPase subfamily protein | transcript_product=heavy metal translocating P-type ATPase subfamily p	RPDLQT(0.006)FS(0.02)PS(0.974)PR	10	2	TGME49_201150-t26_1-p1 | transcript=TGME49_201150-t26_1 | gene=TGME49_201150 | organism=Toxoplasma_gondii_ME49 | gene_product=heavy metal translocating P-type ATPase subfamily protein | transcript_product=heavy metal translocating P-type ATPase subfamily p,ALPEGGIAS(1)R,9,2,0,0,0,0,0,0	TGME49_201150-t26_1-p1 | transcript=TGME49_201150-t26_1 | gene=TGME49_201150 | organism=Toxoplasma_gondii_ME49 | gene_product=heavy metal translocating P-type ATPase subfamily protein | transcript_product=heavy metal translocating P-type ATPase subfamily p
TGME49_201230-t26_1-p1 | transcript=TGME49_201230-t26_1 | gene=TGME49_201230 | organism=Toxoplasma_gondii_ME49 | gene_product=kinesin motor domain-containing protein | transcript_product=kinesin motor domain-containing protein | location=TGME49_chrVIIa:395,T(0.018)NS(0.98)LS(0.003)TLFFGGSK,3	0.122728	0.0209589	0.0405049	1	0.170776	0.330038	1	TGME49_201230-t26_1-p1 | transcript=TGME49_201230-t26_1 | gene=TGME49_201230 | organism=Toxoplasma_gondii_ME49 | gene_product=kinesin motor domain-containing protein | transcript_product=kinesin motor domain-containing protein | location=TGME49_chrVIIa:395	T(0.018)NS(0.98)LS(0.003)TLFFGGSK	3	2	TGME49_201230-t26_1-p1 | transcript=TGME49_201230-t26_1 | gene=TGME49_201230 | organism=Toxoplasma_gondii_ME49 | gene_product=kinesin motor domain-containing protein | transcript_product=kinesin motor domain-containing protein | location=TGME49_chrVIIa:395,T(0.018)NS(0.98)LS(0.003)TLFFGGSK,3,2,3153400,4177100,0,0,1265200,0	TGME49_201230-t26_1-p1 | transcript=TGME49_201230-t26_1 | gene=TGME49_201230 | organism=Toxoplasma_gondii_ME49 | gene_product=kinesin motor domain-containing protein | transcript_product=kinesin motor domain-containing protein | location=TGME49_chrVIIa:395
TGME49_201250-t26_1-p1 | transcript=TGME49_201250-t26_1 | gene=TGME49_201250 | organism=Toxoplasma_gondii_ME49 | gene_product=histone lysine methyltransferase, SET, putative | transcript_product=histone lysine methyltransferase, SET, putative | location=TG,SEGS(1)PTLLSGR,4	0.229344	0.00501987	0.054793	1	0.0218879	0.238912	1	TGME49_201250-t26_1-p1 | transcript=TGME49_201250-t26_1 | gene=TGME49_201250 | organism=Toxoplasma_gondii_ME49 | gene_product=histone lysine methyltransferase, SET, putative | transcript_product=histone lysine methyltransferase, SET, putative | location=TG	SEGS(1)PTLLSGR	4	2	TGME49_201250-t26_1-p1 | transcript=TGME49_201250-t26_1 | gene=TGME49_201250 | organism=Toxoplasma_gondii_ME49 | gene_product=histone lysine methyltransferase, SET, putative | transcript_product=histone lysine methyltransferase, SET, putative | location=TG,RES(1)DIEAGAQS(1)PLLVIPPPR,3,2,42037000,44117000,28514000,29414000,22328000,25085000	TGME49_201250-t26_1-p1 | transcript=TGME49_201250-t26_1 | gene=TGME49_201250 | organism=Toxoplasma_gondii_ME49 | gene_product=histone lysine methyltransferase, SET, putative | transcript_product=histone lysine methyltransferase, SET, putative | location=TG
TGME49_201400-t26_1-p1 | transcript=TGME49_201400-t26_1 | gene=TGME49_201400 | organism=Toxoplasma_gondii_ME49 | gene_product=Sin3-associated polypeptide SAP18 | transcript_product=Sin3-associated polypeptide SAP18 | location=TGME49_chrVIIa:3901155-3906794,RAS(1)AS(1)PRPGS(1)EGAENALQK,10	0.642904	0.131499	0.133653	1	0.204539	0.20789	1	TGME49_201400-t26_1-p1 | transcript=TGME49_201400-t26_1 | gene=TGME49_201400 | organism=Toxoplasma_gondii_ME49 | gene_product=Sin3-associated polypeptide SAP18 | transcript_product=Sin3-associated polypeptide SAP18 | location=TGME49_chrVIIa:3901155-3906794	RAS(1)AS(1)PRPGS(1)EGAENALQK	10	3	TGME49_201400-t26_1-p1 | transcript=TGME49_201400-t26_1 | gene=TGME49_201400 | organism=Toxoplasma_gondii_ME49 | gene_product=Sin3-associated polypeptide SAP18 | transcript_product=Sin3-associated polypeptide SAP18 | location=TGME49_chrVIIa:3901155-3906794,RAS(1)AS(1)PRPGS(1)EGAENALQK,3,3,516870000,580430000,708870000,269980000,290470000,341200000	TGME49_201400-t26_1-p1 | transcript=TGME49_201400-t26_1 | gene=TGME49_201400 | organism=Toxoplasma_gondii_ME49 | gene_product=Sin3-associated polypeptide SAP18 | transcript_product=Sin3-associated polypeptide SAP18 | location=TGME49_chrVIIa:3901155-3906794
TGME49_201400-t26_1-p1 | transcript=TGME49_201400-t26_1 | gene=TGME49_201400 | organism=Toxoplasma_gondii_ME49 | gene_product=Sin3-associated polypeptide SAP18 | transcript_product=Sin3-associated polypeptide SAP18 | location=TGME49_chrVIIa:3901155-3906794,ELS(1)RS(1)PS(0.999)PGDAVGS(0.001)R,3	0.212321	0.0533577	0.0199645	1	0.251307	0.0940301	1	TGME49_201400-t26_1-p1 | transcript=TGME49_201400-t26_1 | gene=TGME49_201400 | organism=Toxoplasma_gondii_ME49 | gene_product=Sin3-associated polypeptide SAP18 | transcript_product=Sin3-associated polypeptide SAP18 | location=TGME49_chrVIIa:3901155-3906794	ELS(1)RS(1)PS(0.999)PGDAVGS(0.001)R	3	2	TGME49_201400-t26_1-p1 | transcript=TGME49_201400-t26_1 | gene=TGME49_201400 | organism=Toxoplasma_gondii_ME49 | gene_product=Sin3-associated polypeptide SAP18 | transcript_product=Sin3-associated polypeptide SAP18 | location=TGME49_chrVIIa:3901155-3906794,RAS(1)AS(1)PRPGS(1)EGAENALQK,3,3,516870000,580430000,708870000,269980000,290470000,341200000	TGME49_201400-t26_1-p1 | transcript=TGME49_201400-t26_1 | gene=TGME49_201400 | organism=Toxoplasma_gondii_ME49 | gene_product=Sin3-associated polypeptide SAP18 | transcript_product=Sin3-associated polypeptide SAP18 | location=TGME49_chrVIIa:3901155-3906794
TGME49_201400-t26_1-p1 | transcript=TGME49_201400-t26_1 | gene=TGME49_201400 | organism=Toxoplasma_gondii_ME49 | gene_product=Sin3-associated polypeptide SAP18 | transcript_product=Sin3-associated polypeptide SAP18 | location=TGME49_chrVIIa:3901155-3906794,ELS(1)RS(1)PS(0.999)PGDAVGS(0.001)R,5	0.212321	0.0533577	0.0199645	1	0.251307	0.0940301	1	TGME49_201400-t26_1-p1 | transcript=TGME49_201400-t26_1 | gene=TGME49_201400 | organism=Toxoplasma_gondii_ME49 | gene_product=Sin3-associated polypeptide SAP18 | transcript_product=Sin3-associated polypeptide SAP18 | location=TGME49_chrVIIa:3901155-3906794	ELS(1)RS(1)PS(0.999)PGDAVGS(0.001)R	5	2	TGME49_201400-t26_1-p1 | transcript=TGME49_201400-t26_1 | gene=TGME49_201400 | organism=Toxoplasma_gondii_ME49 | gene_product=Sin3-associated polypeptide SAP18 | transcript_product=Sin3-associated polypeptide SAP18 | location=TGME49_chrVIIa:3901155-3906794,RAS(1)AS(1)PRPGS(1)EGAENALQK,3,3,516870000,580430000,708870000,269980000,290470000,341200000	TGME49_201400-t26_1-p1 | transcript=TGME49_201400-t26_1 | gene=TGME49_201400 | organism=Toxoplasma_gondii_ME49 | gene_product=Sin3-associated polypeptide SAP18 | transcript_product=Sin3-associated polypeptide SAP18 | location=TGME49_chrVIIa:3901155-3906794
TGME49_201400-t26_1-p1 | transcript=TGME49_201400-t26_1 | gene=TGME49_201400 | organism=Toxoplasma_gondii_ME49 | gene_product=Sin3-associated polypeptide SAP18 | transcript_product=Sin3-associated polypeptide SAP18 | location=TGME49_chrVIIa:3901155-3906794,ELS(1)RS(1)PS(1)PGDAVGSR,7	0.212321	0.0533577	0.0199645	1	0.251307	0.0940301	1	TGME49_201400-t26_1-p1 | transcript=TGME49_201400-t26_1 | gene=TGME49_201400 | organism=Toxoplasma_gondii_ME49 | gene_product=Sin3-associated polypeptide SAP18 | transcript_product=Sin3-associated polypeptide SAP18 | location=TGME49_chrVIIa:3901155-3906794	ELS(1)RS(1)PS(1)PGDAVGSR	7	3	TGME49_201400-t26_1-p1 | transcript=TGME49_201400-t26_1 | gene=TGME49_201400 | organism=Toxoplasma_gondii_ME49 | gene_product=Sin3-associated polypeptide SAP18 | transcript_product=Sin3-associated polypeptide SAP18 | location=TGME49_chrVIIa:3901155-3906794,RAS(1)AS(1)PRPGS(1)EGAENALQK,3,3,516870000,580430000,708870000,269980000,290470000,341200000	TGME49_201400-t26_1-p1 | transcript=TGME49_201400-t26_1 | gene=TGME49_201400 | organism=Toxoplasma_gondii_ME49 | gene_product=Sin3-associated polypeptide SAP18 | transcript_product=Sin3-associated polypeptide SAP18 | location=TGME49_chrVIIa:3901155-3906794
TGME49_201400-t26_1-p1 | transcript=TGME49_201400-t26_1 | gene=TGME49_201400 | organism=Toxoplasma_gondii_ME49 | gene_product=Sin3-associated polypeptide SAP18 | transcript_product=Sin3-associated polypeptide SAP18 | location=TGME49_chrVIIa:3901155-3906794,ES(0.095)AS(0.832)EVGS(0.103)S(0.098)S(0.094)AHS(0.201)AS(0.576)PERDVIPK,4	0.148554	0.0537341	0.000739672	1	0.361713	0.00497913	1	TGME49_201400-t26_1-p1 | transcript=TGME49_201400-t26_1 | gene=TGME49_201400 | organism=Toxoplasma_gondii_ME49 | gene_product=Sin3-associated polypeptide SAP18 | transcript_product=Sin3-associated polypeptide SAP18 | location=TGME49_chrVIIa:3901155-3906794	ES(0.095)AS(0.832)EVGS(0.103)S(0.098)S(0.094)AHS(0.201)AS(0.576)PERDVIPK	4	3	TGME49_201400-t26_1-p1 | transcript=TGME49_201400-t26_1 | gene=TGME49_201400 | organism=Toxoplasma_gondii_ME49 | gene_product=Sin3-associated polypeptide SAP18 | transcript_product=Sin3-associated polypeptide SAP18 | location=TGME49_chrVIIa:3901155-3906794,RAS(1)AS(1)PRPGS(1)EGAENALQK,3,3,516870000,580430000,708870000,269980000,290470000,341200000	TGME49_201400-t26_1-p1 | transcript=TGME49_201400-t26_1 | gene=TGME49_201400 | organism=Toxoplasma_gondii_ME49 | gene_product=Sin3-associated polypeptide SAP18 | transcript_product=Sin3-associated polypeptide SAP18 | location=TGME49_chrVIIa:3901155-3906794
TGME49_201680-t26_1-p1 | transcript=TGME49_201680-t26_1 | gene=TGME49_201680 | organism=Toxoplasma_gondii_ME49 | gene_product=eukaryotic initiation factor-3 subunit 10, putative | transcript_product=eukaryotic initiation factor-3 subunit 10, putative | loc,MQS(1)FQKPENALK,3	0.00645635	0.000733345	0.000142163	1	0.113585	0.0220192	1	TGME49_201680-t26_1-p1 | transcript=TGME49_201680-t26_1 | gene=TGME49_201680 | organism=Toxoplasma_gondii_ME49 | gene_product=eukaryotic initiation factor-3 subunit 10, putative | transcript_product=eukaryotic initiation factor-3 subunit 10, putative | loc	MQS(1)FQKPENALK	3	2	TGME49_201680-t26_1-p1 | transcript=TGME49_201680-t26_1 | gene=TGME49_201680 | organism=Toxoplasma_gondii_ME49 | gene_product=eukaryotic initiation factor-3 subunit 10, putative | transcript_product=eukaryotic initiation factor-3 subunit 10, putative | loc,MQS(1)FQKPENALK,3,2,36132000,27597000,5879400,0,0,0	TGME49_201680-t26_1-p1 | transcript=TGME49_201680-t26_1 | gene=TGME49_201680 | organism=Toxoplasma_gondii_ME49 | gene_product=eukaryotic initiation factor-3 subunit 10, putative | transcript_product=eukaryotic initiation factor-3 subunit 10, putative | loc
TGME49_201760-t26_1-p1 | transcript=TGME49_201760-t26_1 | gene=TGME49_201760 | organism=Toxoplasma_gondii_ME49 | gene_product=hypothetical protein | transcript_product=hypothetical protein | location=TGME49_chrVIIa:3816891-3819442(+) | protein_length=336 |,S(0.001)LT(0.999)PRPAYERPPAGVPSSSGR,3	0.0615814	0.0178514	0.0127878	1	0.289883	0.207657	1	TGME49_201760-t26_1-p1 | transcript=TGME49_201760-t26_1 | gene=TGME49_201760 | organism=Toxoplasma_gondii_ME49 | gene_product=hypothetical protein | transcript_product=hypothetical protein | location=TGME49_chrVIIa:3816891-3819442(+) | protein_length=336 |	S(0.001)LT(0.999)PRPAYERPPAGVPSSSGR	3	4	TGME49_201760-t26_1-p1 | transcript=TGME49_201760-t26_1 | gene=TGME49_201760 | organism=Toxoplasma_gondii_ME49 | gene_product=hypothetical protein | transcript_product=hypothetical protein | location=TGME49_chrVIIa:3816891-3819442(+) | protein_length=336 |,AS(1)PAGS(1)PVFAGQVPAQVK,2,2,18576000,47560000,38480000,22468000,38554000,36941000	TGME49_201760-t26_1-p1 | transcript=TGME49_201760-t26_1 | gene=TGME49_201760 | organism=Toxoplasma_gondii_ME49 | gene_product=hypothetical protein | transcript_product=hypothetical protein | location=TGME49_chrVIIa:3816891-3819442(+) | protein_length=336 |
TGME49_201760-t26_1-p1 | transcript=TGME49_201760-t26_1 | gene=TGME49_201760 | organism=Toxoplasma_gondii_ME49 | gene_product=hypothetical protein | transcript_product=hypothetical protein | location=TGME49_chrVIIa:3816891-3819442(+) | protein_length=336 |,LPGVPPYANDPIS(0.035)HHGGS(0.965)QEQR,18	0.437375	0.176245	0.104115	1	0.402961	0.238045	1	TGME49_201760-t26_1-p1 | transcript=TGME49_201760-t26_1 | gene=TGME49_201760 | organism=Toxoplasma_gondii_ME49 | gene_product=hypothetical protein | transcript_product=hypothetical protein | location=TGME49_chrVIIa:3816891-3819442(+) | protein_length=336 |	LPGVPPYANDPIS(0.035)HHGGS(0.965)QEQR	18	3	TGME49_201760-t26_1-p1 | transcript=TGME49_201760-t26_1 | gene=TGME49_201760 | organism=Toxoplasma_gondii_ME49 | gene_product=hypothetical protein | transcript_product=hypothetical protein | location=TGME49_chrVIIa:3816891-3819442(+) | protein_length=336 |,AS(1)PAGS(1)PVFAGQVPAQVK,2,2,18576000,47560000,38480000,22468000,38554000,36941000	TGME49_201760-t26_1-p1 | transcript=TGME49_201760-t26_1 | gene=TGME49_201760 | organism=Toxoplasma_gondii_ME49 | gene_product=hypothetical protein | transcript_product=hypothetical protein | location=TGME49_chrVIIa:3816891-3819442(+) | protein_length=336 |
TGME49_201780-t26_1-p1 | transcript=TGME49_201780-t26_1 | gene=TGME49_201780 | organism=Toxoplasma_gondii_ME49 | gene_product=microneme protein MIC2 | transcript_product=microneme protein MIC2 | location=TGME49_chrVIIa:3794121-3797385(-) | protein_length=7,VVMEEEKET(0.995)LVPVDDDS(0.005)DMWME,9	0.00065495	3.29787e-05	3.57995e-05	1	0.050353	0.05466	1	TGME49_201780-t26_1-p1 | transcript=TGME49_201780-t26_1 | gene=TGME49_201780 | organism=Toxoplasma_gondii_ME49 | gene_product=microneme protein MIC2 | transcript_product=microneme protein MIC2 | location=TGME49_chrVIIa:3794121-3797385(-) | protein_length=7	VVMEEEKET(0.995)LVPVDDDS(0.005)DMWME	9	2	TGME49_201780-t26_1-p1 | transcript=TGME49_201780-t26_1 | gene=TGME49_201780 | organism=Toxoplasma_gondii_ME49 | gene_product=microneme protein MIC2 | transcript_product=microneme protein MIC2 | location=TGME49_chrVIIa:3794121-3797385(-) | protein_length=7,VVMEEEKETLVPVDDDS(1)DMWME,17,2,111010000,136440000,57899000,34053000,73300000,40090000	TGME49_201780-t26_1-p1 | transcript=TGME49_201780-t26_1 | gene=TGME49_201780 | organism=Toxoplasma_gondii_ME49 | gene_product=microneme protein MIC2 | transcript_product=microneme protein MIC2 | location=TGME49_chrVIIa:3794121-3797385(-) | protein_length=7
TGME49_202490-t26_1-p1 | transcript=TGME49_202490-t26_1 | gene=TGME49_202490 | organism=Toxoplasma_gondii_ME49 | gene_product=AP2 domain transcription factor AP2VIIa-7 | transcript_product=AP2 domain transcription factor AP2VIIa-7 | location=TGME49_chrVIIa,KPQAVLVEEEPGEPADIS(1)PPHAAPCVASK,18	0.134082	0.0420236	0.0242557	1	0.313417	0.180902	1	TGME49_202490-t26_1-p1 | transcript=TGME49_202490-t26_1 | gene=TGME49_202490 | organism=Toxoplasma_gondii_ME49 | gene_product=AP2 domain transcription factor AP2VIIa-7 | transcript_product=AP2 domain transcription factor AP2VIIa-7 | location=TGME49_chrVIIa	KPQAVLVEEEPGEPADIS(1)PPHAAPCVASK	18	3	TGME49_202490-t26_1-p1 | transcript=TGME49_202490-t26_1 | gene=TGME49_202490 | organism=Toxoplasma_gondii_ME49 | gene_product=AP2 domain transcription factor AP2VIIa-7 | transcript_product=AP2 domain transcription factor AP2VIIa-7 | location=TGME49_chrVIIa,KVS(1)PPEGLSGR,3,2,0,0,55178000,46734000,0,38896000	TGME49_202490-t26_1-p1 | transcript=TGME49_202490-t26_1 | gene=TGME49_202490 | organism=Toxoplasma_gondii_ME49 | gene_product=AP2 domain transcription factor AP2VIIa-7 | transcript_product=AP2 domain transcription factor AP2VIIa-7 | location=TGME49_chrVIIa
TGME49_202490-t26_1-p1 | transcript=TGME49_202490-t26_1 | gene=TGME49_202490 | organism=Toxoplasma_gondii_ME49 | gene_product=AP2 domain transcription factor AP2VIIa-7 | transcript_product=AP2 domain transcription factor AP2VIIa-7 | location=TGME49_chrVIIa,AAAAPS(0.925)PS(0.075)NECALGHTK,6	0.0122903	0.0019613	0.00188704	1	0.15958	0.153538	1	TGME49_202490-t26_1-p1 | transcript=TGME49_202490-t26_1 | gene=TGME49_202490 | organism=Toxoplasma_gondii_ME49 | gene_product=AP2 domain transcription factor AP2VIIa-7 | transcript_product=AP2 domain transcription factor AP2VIIa-7 | location=TGME49_chrVIIa	AAAAPS(0.925)PS(0.075)NECALGHTK	6	2	TGME49_202490-t26_1-p1 | transcript=TGME49_202490-t26_1 | gene=TGME49_202490 | organism=Toxoplasma_gondii_ME49 | gene_product=AP2 domain transcription factor AP2VIIa-7 | transcript_product=AP2 domain transcription factor AP2VIIa-7 | location=TGME49_chrVIIa,KVS(1)PPEGLSGR,3,2,0,0,55178000,46734000,0,38896000	TGME49_202490-t26_1-p1 | transcript=TGME49_202490-t26_1 | gene=TGME49_202490 | organism=Toxoplasma_gondii_ME49 | gene_product=AP2 domain transcription factor AP2VIIa-7 | transcript_product=AP2 domain transcription factor AP2VIIa-7 | location=TGME49_chrVIIa
TGME49_202490-t26_1-p1 | transcript=TGME49_202490-t26_1 | gene=TGME49_202490 | organism=Toxoplasma_gondii_ME49 | gene_product=AP2 domain transcription factor AP2VIIa-7 | transcript_product=AP2 domain transcription factor AP2VIIa-7 | location=TGME49_chrVIIa,S(0.5)LS(0.5)CQEGVWGPHAPANK,1	0.00802837	0.0019613	0.00188704	1	0.244295	0.235046	1	TGME49_202490-t26_1-p1 | transcript=TGME49_202490-t26_1 | gene=TGME49_202490 | organism=Toxoplasma_gondii_ME49 | gene_product=AP2 domain transcription factor AP2VIIa-7 | transcript_product=AP2 domain transcription factor AP2VIIa-7 | location=TGME49_chrVIIa	S(0.5)LS(0.5)CQEGVWGPHAPANK	1	2	TGME49_202490-t26_1-p1 | transcript=TGME49_202490-t26_1 | gene=TGME49_202490 | organism=Toxoplasma_gondii_ME49 | gene_product=AP2 domain transcription factor AP2VIIa-7 | transcript_product=AP2 domain transcription factor AP2VIIa-7 | location=TGME49_chrVIIa,KVS(1)PPEGLSGR,3,2,0,0,55178000,46734000,0,38896000	TGME49_202490-t26_1-p1 | transcript=TGME49_202490-t26_1 | gene=TGME49_202490 | organism=Toxoplasma_gondii_ME49 | gene_product=AP2 domain transcription factor AP2VIIa-7 | transcript_product=AP2 domain transcription factor AP2VIIa-7 | location=TGME49_chrVIIa
TGME49_202540-t26_1-p1 | transcript=TGME49_202540-t26_1 | gene=TGME49_202540 | organism=Toxoplasma_gondii_ME49 | gene_product=35-cyclic nucleotide phosphodiesterase domain-containing protein | transcript_product=35-cyclic nucleotide phosphodiesterase d,ERDS(1)EPEDLT(0.94)DDGDS(0.062)AEPPKNAAS(0.833)ET(0.166)EEK,24	0.00389754	0.000326989	0.000539873	1	0.0838962	0.138516	1	TGME49_202540-t26_1-p1 | transcript=TGME49_202540-t26_1 | gene=TGME49_202540 | organism=Toxoplasma_gondii_ME49 | gene_product=35-cyclic nucleotide phosphodiesterase domain-containing protein | transcript_product=35-cyclic nucleotide phosphodiesterase d	ERDS(1)EPEDLT(0.94)DDGDS(0.062)AEPPKNAAS(0.833)ET(0.166)EEK	24	3	TGME49_202540-t26_1-p1 | transcript=TGME49_202540-t26_1 | gene=TGME49_202540 | organism=Toxoplasma_gondii_ME49 | gene_product=35-cyclic nucleotide phosphodiesterase domain-containing protein | transcript_product=35-cyclic nucleotide phosphodiesterase d,ERDS(1)EPEDLT(1)DDGDSAEPPK,4,2,80714000,68864000,58363000,38397000,44668000,44708000	TGME49_202540-t26_1-p1 | transcript=TGME49_202540-t26_1 | gene=TGME49_202540 | organism=Toxoplasma_gondii_ME49 | gene_product=35-cyclic nucleotide phosphodiesterase domain-containing protein | transcript_product=35-cyclic nucleotide phosphodiesterase d
TGME49_202550-t26_1-p1 | transcript=TGME49_202550-t26_1 | gene=TGME49_202550 | organism=Toxoplasma_gondii_ME49 | gene_product=NLI interacting factor family phosphatase | transcript_product=NLI interacting factor family phosphatase | location=TGME49_chrVIIa,CCGEENLPAEGDRLS(1)EK,15	0.0525815	0.00107359	0.00135487	1	0.0204176	0.0257671	1	TGME49_202550-t26_1-p1 | transcript=TGME49_202550-t26_1 | gene=TGME49_202550 | organism=Toxoplasma_gondii_ME49 | gene_product=NLI interacting factor family phosphatase | transcript_product=NLI interacting factor family phosphatase | location=TGME49_chrVIIa	CCGEENLPAEGDRLS(1)EK	15	3	TGME49_202550-t26_1-p1 | transcript=TGME49_202550-t26_1 | gene=TGME49_202550 | organism=Toxoplasma_gondii_ME49 | gene_product=NLI interacting factor family phosphatase | transcript_product=NLI interacting factor family phosphatase | location=TGME49_chrVIIa,CCGEENLPAEGDRLS(1)EK,15,3,29434000,23137000,0,0,0,0	TGME49_202550-t26_1-p1 | transcript=TGME49_202550-t26_1 | gene=TGME49_202550 | organism=Toxoplasma_gondii_ME49 | gene_product=NLI interacting factor family phosphatase | transcript_product=NLI interacting factor family phosphatase | location=TGME49_chrVIIa
TGME49_202550-t26_1-p1 | transcript=TGME49_202550-t26_1 | gene=TGME49_202550 | organism=Toxoplasma_gondii_ME49 | gene_product=NLI interacting factor family phosphatase | transcript_product=NLI interacting factor family phosphatase | location=TGME49_chrVIIa,RPDAETTGAGAPTVPLPLS(0.821)PT(0.145)S(0.034)FDLR,19	0.0801949	0.00107359	0.00135487	1	0.0133872	0.0168948	1	TGME49_202550-t26_1-p1 | transcript=TGME49_202550-t26_1 | gene=TGME49_202550 | organism=Toxoplasma_gondii_ME49 | gene_product=NLI interacting factor family phosphatase | transcript_product=NLI interacting factor family phosphatase | location=TGME49_chrVIIa	RPDAETTGAGAPTVPLPLS(0.821)PT(0.145)S(0.034)FDLR	19	3	TGME49_202550-t26_1-p1 | transcript=TGME49_202550-t26_1 | gene=TGME49_202550 | organism=Toxoplasma_gondii_ME49 | gene_product=NLI interacting factor family phosphatase | transcript_product=NLI interacting factor family phosphatase | location=TGME49_chrVIIa,CCGEENLPAEGDRLS(1)EK,15,3,29434000,23137000,0,0,0,0	TGME49_202550-t26_1-p1 | transcript=TGME49_202550-t26_1 | gene=TGME49_202550 | organism=Toxoplasma_gondii_ME49 | gene_product=NLI interacting factor family phosphatase | transcript_product=NLI interacting factor family phosphatase | location=TGME49_chrVIIa
TGME49_202840-t26_1-p1 | transcript=TGME49_202840-t26_1 | gene=TGME49_202840 | organism=Toxoplasma_gondii_ME49 | gene_product=FHA domain-containing protein | transcript_product=FHA domain-containing protein | location=TGME49_chrVIIa:2991534-2997998(-) | pr,QGSFFS(0.001)GS(0.051)S(0.078)NHT(0.871)PR,12	0.00273319	0.000221234	0.000271489	1	0.0809434	0.0993304	1	TGME49_202840-t26_1-p1 | transcript=TGME49_202840-t26_1 | gene=TGME49_202840 | organism=Toxoplasma_gondii_ME49 | gene_product=FHA domain-containing protein | transcript_product=FHA domain-containing protein | location=TGME49_chrVIIa:2991534-2997998(-) | pr	QGSFFS(0.001)GS(0.051)S(0.078)NHT(0.871)PR	12	2	TGME49_202840-t26_1-p1 | transcript=TGME49_202840-t26_1 | gene=TGME49_202840 | organism=Toxoplasma_gondii_ME49 | gene_product=FHA domain-containing protein | transcript_product=FHA domain-containing protein | location=TGME49_chrVIIa:2991534-2997998(-) | pr,QQS(0.999)PIPEPSSFPAEQSSSSAPVSGSGSSGPSSSQVAGAHASLSSR,3,3,0,0,8123200,0,14967000,0	TGME49_202840-t26_1-p1 | transcript=TGME49_202840-t26_1 | gene=TGME49_202840 | organism=Toxoplasma_gondii_ME49 | gene_product=FHA domain-containing protein | transcript_product=FHA domain-containing protein | location=TGME49_chrVIIa:2991534-2997998(-) | pr
TGME49_203010-t26_1-p1 | transcript=TGME49_203010-t26_1 | gene=TGME49_203010 | organism=Toxoplasma_gondii_ME49 | gene_product=aurora kinase | transcript_product=aurora kinase | location=TGME49_chrVIIa:2865506-2873944(-) | protein_length=2812 | sequence_SO=,SDTTIVPES(0.979)PLS(0.021)EDR,9	0.080392	0.0256663	0.0152697	1	0.319264	0.189941	1	TGME49_203010-t26_1-p1 | transcript=TGME49_203010-t26_1 | gene=TGME49_203010 | organism=Toxoplasma_gondii_ME49 | gene_product=aurora kinase | transcript_product=aurora kinase | location=TGME49_chrVIIa:2865506-2873944(-) | protein_length=2812 | sequence_SO=	SDTTIVPES(0.979)PLS(0.021)EDR	9	2	TGME49_203010-t26_1-p1 | transcript=TGME49_203010-t26_1 | gene=TGME49_203010 | organism=Toxoplasma_gondii_ME49 | gene_product=aurora kinase | transcript_product=aurora kinase | location=TGME49_chrVIIa:2865506-2873944(-) | protein_length=2812 | sequence_SO=,AQS(1)PPPFVDVANR,3,2,0,0,3758300,5017700,0,0	TGME49_203010-t26_1-p1 | transcript=TGME49_203010-t26_1 | gene=TGME49_203010 | organism=Toxoplasma_gondii_ME49 | gene_product=aurora kinase | transcript_product=aurora kinase | location=TGME49_chrVIIa:2865506-2873944(-) | protein_length=2812 | sequence_SO=
TGME49_203010-t26_1-p1 | transcript=TGME49_203010-t26_1 | gene=TGME49_203010 | organism=Toxoplasma_gondii_ME49 | gene_product=aurora kinase | transcript_product=aurora kinase | location=TGME49_chrVIIa:2865506-2873944(-) | protein_length=2812 | sequence_SO=,S(0.558)LS(0.442)PQAGMSAVTNPSSSLR,1	0.0497047	0.00446211	0.00393933	1	0.0897725	0.0792546	1	TGME49_203010-t26_1-p1 | transcript=TGME49_203010-t26_1 | gene=TGME49_203010 | organism=Toxoplasma_gondii_ME49 | gene_product=aurora kinase | transcript_product=aurora kinase | location=TGME49_chrVIIa:2865506-2873944(-) | protein_length=2812 | sequence_SO=	S(0.558)LS(0.442)PQAGMSAVTNPSSSLR	1	2	TGME49_203010-t26_1-p1 | transcript=TGME49_203010-t26_1 | gene=TGME49_203010 | organism=Toxoplasma_gondii_ME49 | gene_product=aurora kinase | transcript_product=aurora kinase | location=TGME49_chrVIIa:2865506-2873944(-) | protein_length=2812 | sequence_SO=,AQS(1)PPPFVDVANR,3,2,0,0,3758300,5017700,0,0	TGME49_203010-t26_1-p1 | transcript=TGME49_203010-t26_1 | gene=TGME49_203010 | organism=Toxoplasma_gondii_ME49 | gene_product=aurora kinase | transcript_product=aurora kinase | location=TGME49_chrVIIa:2865506-2873944(-) | protein_length=2812 | sequence_SO=
TGME49_203180-t26_1-p1 | transcript=TGME49_203180-t26_1 | gene=TGME49_203180 | organism=Toxoplasma_gondii_ME49 | gene_product=leucine rich repeat-containing protein | transcript_product=leucine rich repeat-containing protein | location=TGME49_chrVIIa:26903,RS(1)PSCVYGR,2	0.662145	0.0423753	0.0460284	1	0.0639971	0.0695141	1	TGME49_203180-t26_1-p1 | transcript=TGME49_203180-t26_1 | gene=TGME49_203180 | organism=Toxoplasma_gondii_ME49 | gene_product=leucine rich repeat-containing protein | transcript_product=leucine rich repeat-containing protein | location=TGME49_chrVIIa:26903	RS(1)PSCVYGR	2	2	TGME49_203180-t26_1-p1 | transcript=TGME49_203180-t26_1 | gene=TGME49_203180 | organism=Toxoplasma_gondii_ME49 | gene_product=leucine rich repeat-containing protein | transcript_product=leucine rich repeat-containing protein | location=TGME49_chrVIIa:26903,EAERS(1)PLWR,5,2,5141400,0,0,0,0,0	TGME49_203180-t26_1-p1 | transcript=TGME49_203180-t26_1 | gene=TGME49_203180 | organism=Toxoplasma_gondii_ME49 | gene_product=leucine rich repeat-containing protein | transcript_product=leucine rich repeat-containing protein | location=TGME49_chrVIIa:26903
TGME49_203220-t26_1-p1 | transcript=TGME49_203220-t26_1 | gene=TGME49_203220 | organism=Toxoplasma_gondii_ME49 | gene_product=DEAD/DEAH box helicase domain-containing protein | transcript_product=DEAD/DEAH box helicase domain-containing protein | location=,VVGIDDDLS(1)S(1)DEEAVPTPVAPPAR,9	0.153688	0.00258375	0.00258611	1	0.0168116	0.016827	1	TGME49_203220-t26_1-p1 | transcript=TGME49_203220-t26_1 | gene=TGME49_203220 | organism=Toxoplasma_gondii_ME49 | gene_product=DEAD/DEAH box helicase domain-containing protein | transcript_product=DEAD/DEAH box helicase domain-containing protein | location=	VVGIDDDLS(1)S(1)DEEAVPTPVAPPAR	9	2	TGME49_203220-t26_1-p1 | transcript=TGME49_203220-t26_1 | gene=TGME49_203220 | organism=Toxoplasma_gondii_ME49 | gene_product=DEAD/DEAH box helicase domain-containing protein | transcript_product=DEAD/DEAH box helicase domain-containing protein | location=,GGDS(1)DDDGEEGDVR,4,2,3285100,0,0,0,0,0	TGME49_203220-t26_1-p1 | transcript=TGME49_203220-t26_1 | gene=TGME49_203220 | organism=Toxoplasma_gondii_ME49 | gene_product=DEAD/DEAH box helicase domain-containing protein | transcript_product=DEAD/DEAH box helicase domain-containing protein | location=
TGME49_203220-t26_1-p1 | transcript=TGME49_203220-t26_1 | gene=TGME49_203220 | organism=Toxoplasma_gondii_ME49 | gene_product=DEAD/DEAH box helicase domain-containing protein | transcript_product=DEAD/DEAH box helicase domain-containing protein | location=,VVGIDDDLS(1)S(1)DEEAVPTPVAPPAR,10	0.153688	0.00258375	0.00258611	1	0.0168116	0.016827	1	TGME49_203220-t26_1-p1 | transcript=TGME49_203220-t26_1 | gene=TGME49_203220 | organism=Toxoplasma_gondii_ME49 | gene_product=DEAD/DEAH box helicase domain-containing protein | transcript_product=DEAD/DEAH box helicase domain-containing protein | location=	VVGIDDDLS(1)S(1)DEEAVPTPVAPPAR	10	2	TGME49_203220-t26_1-p1 | transcript=TGME49_203220-t26_1 | gene=TGME49_203220 | organism=Toxoplasma_gondii_ME49 | gene_product=DEAD/DEAH box helicase domain-containing protein | transcript_product=DEAD/DEAH box helicase domain-containing protein | location=,GGDS(1)DDDGEEGDVR,4,2,3285100,0,0,0,0,0	TGME49_203220-t26_1-p1 | transcript=TGME49_203220-t26_1 | gene=TGME49_203220 | organism=Toxoplasma_gondii_ME49 | gene_product=DEAD/DEAH box helicase domain-containing protein | transcript_product=DEAD/DEAH box helicase domain-containing protein | location=
TGME49_203290-t26_1-p1 | transcript=TGME49_203290-t26_1 | gene=TGME49_203290 | organism=Toxoplasma_gondii_ME49 | gene_product=hypothetical protein | transcript_product=hypothetical protein | location=TGME49_chrVIIa:2618495-2619487(-) | protein_length=330 |,NS(1)EKGAT(1)DDDVAVDK,2	0.337566	0.00473019	0.0403528	1	0.0140127	0.119541	1	TGME49_203290-t26_1-p1 | transcript=TGME49_203290-t26_1 | gene=TGME49_203290 | organism=Toxoplasma_gondii_ME49 | gene_product=hypothetical protein | transcript_product=hypothetical protein | location=TGME49_chrVIIa:2618495-2619487(-) | protein_length=330 |	NS(1)EKGAT(1)DDDVAVDK	2	2	TGME49_203290-t26_1-p1 | transcript=TGME49_203290-t26_1 | gene=TGME49_203290 | organism=Toxoplasma_gondii_ME49 | gene_product=hypothetical protein | transcript_product=hypothetical protein | location=TGME49_chrVIIa:2618495-2619487(-) | protein_length=330 |,NS(1)EKGAT(1)DDDVAVDK,2,2,11871000,10610000,0,0,0,0	TGME49_203290-t26_1-p1 | transcript=TGME49_203290-t26_1 | gene=TGME49_203290 | organism=Toxoplasma_gondii_ME49 | gene_product=hypothetical protein | transcript_product=hypothetical protein | location=TGME49_chrVIIa:2618495-2619487(-) | protein_length=330 |
TGME49_203320-t26_1-p1 | transcript=TGME49_203320-t26_1 | gene=TGME49_203320 | organism=Toxoplasma_gondii_ME49 | gene_product=zinc finger in N-recognin protein | transcript_product=zinc finger in N-recognin protein | location=TGME49_chrVIIa:2574423-2599438,VDGFGS(1)PQR,6	0.0275947	0.00824344	0.00291999	1	0.298733	0.105817	1	TGME49_203320-t26_1-p1 | transcript=TGME49_203320-t26_1 | gene=TGME49_203320 | organism=Toxoplasma_gondii_ME49 | gene_product=zinc finger in N-recognin protein | transcript_product=zinc finger in N-recognin protein | location=TGME49_chrVIIa:2574423-2599438	VDGFGS(1)PQR	6	2	TGME49_203320-t26_1-p1 | transcript=TGME49_203320-t26_1 | gene=TGME49_203320 | organism=Toxoplasma_gondii_ME49 | gene_product=zinc finger in N-recognin protein | transcript_product=zinc finger in N-recognin protein | location=TGME49_chrVIIa:2574423-2599438,DAPVS(1)PGEVR,5,2,0,11067000,0,6952300,6702000,0	TGME49_203320-t26_1-p1 | transcript=TGME49_203320-t26_1 | gene=TGME49_203320 | organism=Toxoplasma_gondii_ME49 | gene_product=zinc finger in N-recognin protein | transcript_product=zinc finger in N-recognin protein | location=TGME49_chrVIIa:2574423-2599438
TGME49_203320-t26_1-p1 | transcript=TGME49_203320-t26_1 | gene=TGME49_203320 | organism=Toxoplasma_gondii_ME49 | gene_product=zinc finger in N-recognin protein | transcript_product=zinc finger in N-recognin protein | location=TGME49_chrVIIa:2574423-2599438,SLGVSPSGPGDNT(0.999)DAEDS(0.001)GDGR,13	0.136071	0.00824344	0.00291999	1	0.060582	0.0214593	1	TGME49_203320-t26_1-p1 | transcript=TGME49_203320-t26_1 | gene=TGME49_203320 | organism=Toxoplasma_gondii_ME49 | gene_product=zinc finger in N-recognin protein | transcript_product=zinc finger in N-recognin protein | location=TGME49_chrVIIa:2574423-2599438	SLGVSPSGPGDNT(0.999)DAEDS(0.001)GDGR	13	2	TGME49_203320-t26_1-p1 | transcript=TGME49_203320-t26_1 | gene=TGME49_203320 | organism=Toxoplasma_gondii_ME49 | gene_product=zinc finger in N-recognin protein | transcript_product=zinc finger in N-recognin protein | location=TGME49_chrVIIa:2574423-2599438,DAPVS(1)PGEVR,5,2,0,11067000,0,6952300,6702000,0	TGME49_203320-t26_1-p1 | transcript=TGME49_203320-t26_1 | gene=TGME49_203320 | organism=Toxoplasma_gondii_ME49 | gene_product=zinc finger in N-recognin protein | transcript_product=zinc finger in N-recognin protein | location=TGME49_chrVIIa:2574423-2599438
TGME49_203370-t26_1-p1 | transcript=TGME49_203370-t26_1 | gene=TGME49_203370 | organism=Toxoplasma_gondii_ME49 | gene_product=hypothetical protein | transcript_product=hypothetical protein | location=TGME49_chrVIIa:2539835-2542159(-) | protein_length=774 |,DAGGEEDDS(0.998)DS(0.998)GDEEAAS(0.003)PDTPQTVVALSR,11	0.0926859	0.006272	0.000411702	1	0.0676694	0.00444191	1	TGME49_203370-t26_1-p1 | transcript=TGME49_203370-t26_1 | gene=TGME49_203370 | organism=Toxoplasma_gondii_ME49 | gene_product=hypothetical protein | transcript_product=hypothetical protein | location=TGME49_chrVIIa:2539835-2542159(-) | protein_length=774 |	DAGGEEDDS(0.998)DS(0.998)GDEEAAS(0.003)PDTPQTVVALSR	11	3	TGME49_203370-t26_1-p1 | transcript=TGME49_203370-t26_1 | gene=TGME49_203370 | organism=Toxoplasma_gondii_ME49 | gene_product=hypothetical protein | transcript_product=hypothetical protein | location=TGME49_chrVIIa:2539835-2542159(-) | protein_length=774 |,SGEKPGSAADS(1)ADEDSPSR,11,2,114460000,146830000,0,62639000,39238000,97467000	TGME49_203370-t26_1-p1 | transcript=TGME49_203370-t26_1 | gene=TGME49_203370 | organism=Toxoplasma_gondii_ME49 | gene_product=hypothetical protein | transcript_product=hypothetical protein | location=TGME49_chrVIIa:2539835-2542159(-) | protein_length=774 |
TGME49_203370-t26_1-p1 | transcript=TGME49_203370-t26_1 | gene=TGME49_203370 | organism=Toxoplasma_gondii_ME49 | gene_product=hypothetical protein | transcript_product=hypothetical protein | location=TGME49_chrVIIa:2539835-2542159(-) | protein_length=774 |,SGEKPGSAADS(1)ADEDS(0.947)PS(0.053)R,16	0.0574047	0.000388871	0.0118821	1	0.0067742	0.206988	1	TGME49_203370-t26_1-p1 | transcript=TGME49_203370-t26_1 | gene=TGME49_203370 | organism=Toxoplasma_gondii_ME49 | gene_product=hypothetical protein | transcript_product=hypothetical protein | location=TGME49_chrVIIa:2539835-2542159(-) | protein_length=774 |	SGEKPGSAADS(1)ADEDS(0.947)PS(0.053)R	16	2	TGME49_203370-t26_1-p1 | transcript=TGME49_203370-t26_1 | gene=TGME49_203370 | organism=Toxoplasma_gondii_ME49 | gene_product=hypothetical protein | transcript_product=hypothetical protein | location=TGME49_chrVIIa:2539835-2542159(-) | protein_length=774 |,SGEKPGSAADS(1)ADEDSPSR,11,2,114460000,146830000,0,62639000,39238000,97467000	TGME49_203370-t26_1-p1 | transcript=TGME49_203370-t26_1 | gene=TGME49_203370 | organism=Toxoplasma_gondii_ME49 | gene_product=hypothetical protein | transcript_product=hypothetical protein | location=TGME49_chrVIIa:2539835-2542159(-) | protein_length=774 |
TGME49_203390-t26_1-p1 | transcript=TGME49_203390-t26_1 | gene=TGME49_203390 | organism=Toxoplasma_gondii_ME49 | gene_product=CRAL/TRIO domain-containing protein | transcript_product=CRAL/TRIO domain-containing protein | location=TGME49_chrVIIa:2521694-252,EPCPAGDVS(0.993)RGS(0.992)S(0.995)GGFS(0.02)AEK,13	0.0986795	0.0346778	0.000758221	1	0.351418	0.00768367	1	TGME49_203390-t26_1-p1 | transcript=TGME49_203390-t26_1 | gene=TGME49_203390 | organism=Toxoplasma_gondii_ME49 | gene_product=CRAL/TRIO domain-containing protein | transcript_product=CRAL/TRIO domain-containing protein | location=TGME49_chrVIIa:2521694-252	EPCPAGDVS(0.993)RGS(0.992)S(0.995)GGFS(0.02)AEK	13	2	TGME49_203390-t26_1-p1 | transcript=TGME49_203390-t26_1 | gene=TGME49_203390 | organism=Toxoplasma_gondii_ME49 | gene_product=CRAL/TRIO domain-containing protein | transcript_product=CRAL/TRIO domain-containing protein | location=TGME49_chrVIIa:2521694-252,EPCPAGDVS(1)R,9,2,72514000,51464000,45281000,33972000,0,14371000	TGME49_203390-t26_1-p1 | transcript=TGME49_203390-t26_1 | gene=TGME49_203390 | organism=Toxoplasma_gondii_ME49 | gene_product=CRAL/TRIO domain-containing protein | transcript_product=CRAL/TRIO domain-containing protein | location=TGME49_chrVIIa:2521694-252
TGME49_203390-t26_1-p1 | transcript=TGME49_203390-t26_1 | gene=TGME49_203390 | organism=Toxoplasma_gondii_ME49 | gene_product=CRAL/TRIO domain-containing protein | transcript_product=CRAL/TRIO domain-containing protein | location=TGME49_chrVIIa:2521694-252,EPCPAGDVS(0.994)RGS(0.994)S(0.994)GGFS(0.019)AEK,12	0.075772	0.0154996	0.000758221	1	0.204556	0.0100066	1	TGME49_203390-t26_1-p1 | transcript=TGME49_203390-t26_1 | gene=TGME49_203390 | organism=Toxoplasma_gondii_ME49 | gene_product=CRAL/TRIO domain-containing protein | transcript_product=CRAL/TRIO domain-containing protein | location=TGME49_chrVIIa:2521694-252	EPCPAGDVS(0.994)RGS(0.994)S(0.994)GGFS(0.019)AEK	12	2	TGME49_203390-t26_1-p1 | transcript=TGME49_203390-t26_1 | gene=TGME49_203390 | organism=Toxoplasma_gondii_ME49 | gene_product=CRAL/TRIO domain-containing protein | transcript_product=CRAL/TRIO domain-containing protein | location=TGME49_chrVIIa:2521694-252,EPCPAGDVS(1)R,9,2,72514000,51464000,45281000,33972000,0,14371000	TGME49_203390-t26_1-p1 | transcript=TGME49_203390-t26_1 | gene=TGME49_203390 | organism=Toxoplasma_gondii_ME49 | gene_product=CRAL/TRIO domain-containing protein | transcript_product=CRAL/TRIO domain-containing protein | location=TGME49_chrVIIa:2521694-252
TGME49_203510-t26_1-p1 | transcript=TGME49_203510-t26_1 | gene=TGME49_203510 | organism=Toxoplasma_gondii_ME49 | gene_product=zinc finger, C3HC4 type (RING finger) domain-containing protein | transcript_product=zinc finger, C3HC4 type (RING finger) domain-,LRPSETGPLYS(1)PR,11	0.19407	0.0441463	0.0392808	1	0.227477	0.202406	1	TGME49_203510-t26_1-p1 | transcript=TGME49_203510-t26_1 | gene=TGME49_203510 | organism=Toxoplasma_gondii_ME49 | gene_product=zinc finger, C3HC4 type (RING finger) domain-containing protein | transcript_product=zinc finger, C3HC4 type (RING finger) domain-	LRPSETGPLYS(1)PR	11	2	TGME49_203510-t26_1-p1 | transcript=TGME49_203510-t26_1 | gene=TGME49_203510 | organism=Toxoplasma_gondii_ME49 | gene_product=zinc finger, C3HC4 type (RING finger) domain-containing protein | transcript_product=zinc finger, C3HC4 type (RING finger) domain-,LRPSETGPLYS(1)PR,11,2,99298000,62779000,0,43225000,35477000,0	TGME49_203510-t26_1-p1 | transcript=TGME49_203510-t26_1 | gene=TGME49_203510 | organism=Toxoplasma_gondii_ME49 | gene_product=zinc finger, C3HC4 type (RING finger) domain-containing protein | transcript_product=zinc finger, C3HC4 type (RING finger) domain-
TGME49_203510-t26_1-p1 | transcript=TGME49_203510-t26_1 | gene=TGME49_203510 | organism=Toxoplasma_gondii_ME49 | gene_product=zinc finger, C3HC4 type (RING finger) domain-containing protein | transcript_product=zinc finger, C3HC4 type (RING finger) domain-,ADS(0.962)DAPT(0.037)QPEGEGPAASSAPSQSPIAPEGGQATVDSR,3	0.0826273	0.00118679	0.00135067	1	0.0143632	0.0163465	1	TGME49_203510-t26_1-p1 | transcript=TGME49_203510-t26_1 | gene=TGME49_203510 | organism=Toxoplasma_gondii_ME49 | gene_product=zinc finger, C3HC4 type (RING finger) domain-containing protein | transcript_product=zinc finger, C3HC4 type (RING finger) domain-	ADS(0.962)DAPT(0.037)QPEGEGPAASSAPSQSPIAPEGGQATVDSR	3	3	TGME49_203510-t26_1-p1 | transcript=TGME49_203510-t26_1 | gene=TGME49_203510 | organism=Toxoplasma_gondii_ME49 | gene_product=zinc finger, C3HC4 type (RING finger) domain-containing protein | transcript_product=zinc finger, C3HC4 type (RING finger) domain-,LRPSETGPLYS(1)PR,11,2,99298000,62779000,0,43225000,35477000,0	TGME49_203510-t26_1-p1 | transcript=TGME49_203510-t26_1 | gene=TGME49_203510 | organism=Toxoplasma_gondii_ME49 | gene_product=zinc finger, C3HC4 type (RING finger) domain-containing protein | transcript_product=zinc finger, C3HC4 type (RING finger) domain-
TGME49_203540-t26_1-p1 | transcript=TGME49_203540-t26_1 | gene=TGME49_203540 | organism=Toxoplasma_gondii_ME49 | gene_product=RNA binding protein, putative | transcript_product=RNA binding protein, putative | location=TGME49_chrVIIa:2433624-2441166(-) | pr,RPVGWT(0.001)AS(0.996)DS(0.003)AVGTR,8	0.105878	0.027988	0.0341102	1	0.264341	0.322164	1	TGME49_203540-t26_1-p1 | transcript=TGME49_203540-t26_1 | gene=TGME49_203540 | organism=Toxoplasma_gondii_ME49 | gene_product=RNA binding protein, putative | transcript_product=RNA binding protein, putative | location=TGME49_chrVIIa:2433624-2441166(-) | pr	RPVGWT(0.001)AS(0.996)DS(0.003)AVGTR	8	3	TGME49_203540-t26_1-p1 | transcript=TGME49_203540-t26_1 | gene=TGME49_203540 | organism=Toxoplasma_gondii_ME49 | gene_product=RNA binding protein, putative | transcript_product=RNA binding protein, putative | location=TGME49_chrVIIa:2433624-2441166(-) | pr,APS(1)ALDGEDHEIDIASLTAK,3,3,0,27915000,17585000,15704000,0,17026000	TGME49_203540-t26_1-p1 | transcript=TGME49_203540-t26_1 | gene=TGME49_203540 | organism=Toxoplasma_gondii_ME49 | gene_product=RNA binding protein, putative | transcript_product=RNA binding protein, putative | location=TGME49_chrVIIa:2433624-2441166(-) | pr
TGME49_203690-t26_1-p1 | transcript=TGME49_203690-t26_1 | gene=TGME49_203690 | organism=Toxoplasma_gondii_ME49 | gene_product=AP2 domain transcription factor AP2VIIa-5 | transcript_product=AP2 domain transcription factor AP2VIIa-5 | location=TGME49_chrVIIa,S(0.002)S(0.002)S(0.996)LTEEPSSEGSVSGTAMR,3	0.331454	0.00788017	0.0900564	1	0.0237745	0.271701	1	TGME49_203690-t26_1-p1 | transcript=TGME49_203690-t26_1 | gene=TGME49_203690 | organism=Toxoplasma_gondii_ME49 | gene_product=AP2 domain transcription factor AP2VIIa-5 | transcript_product=AP2 domain transcription factor AP2VIIa-5 | location=TGME49_chrVIIa	S(0.002)S(0.002)S(0.996)LTEEPSSEGSVSGTAMR	3	2	TGME49_203690-t26_1-p1 | transcript=TGME49_203690-t26_1 | gene=TGME49_203690 | organism=Toxoplasma_gondii_ME49 | gene_product=AP2 domain transcription factor AP2VIIa-5 | transcript_product=AP2 domain transcription factor AP2VIIa-5 | location=TGME49_chrVIIa,LRS(1)GSLGETER,3,2,0,11368000,23903000,21386000,0,13224000	TGME49_203690-t26_1-p1 | transcript=TGME49_203690-t26_1 | gene=TGME49_203690 | organism=Toxoplasma_gondii_ME49 | gene_product=AP2 domain transcription factor AP2VIIa-5 | transcript_product=AP2 domain transcription factor AP2VIIa-5 | location=TGME49_chrVIIa
TGME49_203710-t26_1-p1 | transcript=TGME49_203710-t26_1 | gene=TGME49_203710 | organism=Toxoplasma_gondii_ME49 | gene_product=AP2 domain transcription factor AP2VIIa-4 | transcript_product=AP2 domain transcription factor AP2VIIa-4 | location=TGME49_chrVIIa,VLTADAFPPS(0.5)QRLS(0.5)R,10	0.0146188	0.00236206	0.00137453	1	0.161577	0.0940249	1	TGME49_203710-t26_1-p1 | transcript=TGME49_203710-t26_1 | gene=TGME49_203710 | organism=Toxoplasma_gondii_ME49 | gene_product=AP2 domain transcription factor AP2VIIa-4 | transcript_product=AP2 domain transcription factor AP2VIIa-4 | location=TGME49_chrVIIa	VLTADAFPPS(0.5)QRLS(0.5)R	10	3	TGME49_203710-t26_1-p1 | transcript=TGME49_203710-t26_1 | gene=TGME49_203710 | organism=Toxoplasma_gondii_ME49 | gene_product=AP2 domain transcription factor AP2VIIa-4 | transcript_product=AP2 domain transcription factor AP2VIIa-4 | location=TGME49_chrVIIa,AAGAEDVAALLAPGHRES(1)R,18,3,10626000,13050000,12916000,13225000,11394000,0	TGME49_203710-t26_1-p1 | transcript=TGME49_203710-t26_1 | gene=TGME49_203710 | organism=Toxoplasma_gondii_ME49 | gene_product=AP2 domain transcription factor AP2VIIa-4 | transcript_product=AP2 domain transcription factor AP2VIIa-4 | location=TGME49_chrVIIa
TGME49_203710-t26_1-p1 | transcript=TGME49_203710-t26_1 | gene=TGME49_203710 | organism=Toxoplasma_gondii_ME49 | gene_product=AP2 domain transcription factor AP2VIIa-4 | transcript_product=AP2 domain transcription factor AP2VIIa-4 | location=TGME49_chrVIIa,VLTADAFPPS(0.5)QRLS(0.5)R,14	0.0146188	0.00236206	0.00137453	1	0.161577	0.0940249	1	TGME49_203710-t26_1-p1 | transcript=TGME49_203710-t26_1 | gene=TGME49_203710 | organism=Toxoplasma_gondii_ME49 | gene_product=AP2 domain transcription factor AP2VIIa-4 | transcript_product=AP2 domain transcription factor AP2VIIa-4 | location=TGME49_chrVIIa	VLTADAFPPS(0.5)QRLS(0.5)R	14	3	TGME49_203710-t26_1-p1 | transcript=TGME49_203710-t26_1 | gene=TGME49_203710 | organism=Toxoplasma_gondii_ME49 | gene_product=AP2 domain transcription factor AP2VIIa-4 | transcript_product=AP2 domain transcription factor AP2VIIa-4 | location=TGME49_chrVIIa,AAGAEDVAALLAPGHRES(1)R,18,3,10626000,13050000,12916000,13225000,11394000,0	TGME49_203710-t26_1-p1 | transcript=TGME49_203710-t26_1 | gene=TGME49_203710 | organism=Toxoplasma_gondii_ME49 | gene_product=AP2 domain transcription factor AP2VIIa-4 | transcript_product=AP2 domain transcription factor AP2VIIa-4 | location=TGME49_chrVIIa
TGME49_203860-t26_1-p1 | transcript=TGME49_203860-t26_1 | gene=TGME49_203860 | organism=Toxoplasma_gondii_ME49 | gene_product=hypothetical protein | transcript_product=hypothetical protein | location=TGME49_chrVIIa:2176513-2178513(-) | protein_length=495 |,DGFVEIVEEY(0.968)T(0.516)S(0.516)DEEEPGKEEQR,10	0.0644375	0.0259855	0.00265727	1	0.403267	0.041238	1	TGME49_203860-t26_1-p1 | transcript=TGME49_203860-t26_1 | gene=TGME49_203860 | organism=Toxoplasma_gondii_ME49 | gene_product=hypothetical protein | transcript_product=hypothetical protein | location=TGME49_chrVIIa:2176513-2178513(-) | protein_length=495 |	DGFVEIVEEY(0.968)T(0.516)S(0.516)DEEEPGKEEQR	10	3	TGME49_203860-t26_1-p1 | transcript=TGME49_203860-t26_1 | gene=TGME49_203860 | organism=Toxoplasma_gondii_ME49 | gene_product=hypothetical protein | transcript_product=hypothetical protein | location=TGME49_chrVIIa:2176513-2178513(-) | protein_length=495 |,RLS(1)LSPSPER,3,2,0,0,0,0,16864000,18639000	TGME49_203860-t26_1-p1 | transcript=TGME49_203860-t26_1 | gene=TGME49_203860 | organism=Toxoplasma_gondii_ME49 | gene_product=hypothetical protein | transcript_product=hypothetical protein | location=TGME49_chrVIIa:2176513-2178513(-) | protein_length=495 |
TGME49_203860-t26_1-p1 | transcript=TGME49_203860-t26_1 | gene=TGME49_203860 | organism=Toxoplasma_gondii_ME49 | gene_product=hypothetical protein | transcript_product=hypothetical protein | location=TGME49_chrVIIa:2176513-2178513(-) | protein_length=495 |,ES(0.074)S(0.926)ECGALGLLSR,3	0.607336	0.0211861	0.00265727	1	0.0348837	0.00437529	1	TGME49_203860-t26_1-p1 | transcript=TGME49_203860-t26_1 | gene=TGME49_203860 | organism=Toxoplasma_gondii_ME49 | gene_product=hypothetical protein | transcript_product=hypothetical protein | location=TGME49_chrVIIa:2176513-2178513(-) | protein_length=495 |	ES(0.074)S(0.926)ECGALGLLSR	3	2	TGME49_203860-t26_1-p1 | transcript=TGME49_203860-t26_1 | gene=TGME49_203860 | organism=Toxoplasma_gondii_ME49 | gene_product=hypothetical protein | transcript_product=hypothetical protein | location=TGME49_chrVIIa:2176513-2178513(-) | protein_length=495 |,RLS(1)LSPSPER,3,2,0,0,0,0,16864000,18639000	TGME49_203860-t26_1-p1 | transcript=TGME49_203860-t26_1 | gene=TGME49_203860 | organism=Toxoplasma_gondii_ME49 | gene_product=hypothetical protein | transcript_product=hypothetical protein | location=TGME49_chrVIIa:2176513-2178513(-) | protein_length=495 |
TGME49_203860-t26_1-p1 | transcript=TGME49_203860-t26_1 | gene=TGME49_203860 | organism=Toxoplasma_gondii_ME49 | gene_product=hypothetical protein | transcript_product=hypothetical protein | location=TGME49_chrVIIa:2176513-2178513(-) | protein_length=495 |,DGFVEIVEEY(0.643)T(0.679)S(0.679)DEEEPGKEEQR,12	0.0644375	0.0259855	0.00265727	1	0.403267	0.041238	1	TGME49_203860-t26_1-p1 | transcript=TGME49_203860-t26_1 | gene=TGME49_203860 | organism=Toxoplasma_gondii_ME49 | gene_product=hypothetical protein | transcript_product=hypothetical protein | location=TGME49_chrVIIa:2176513-2178513(-) | protein_length=495 |	DGFVEIVEEY(0.643)T(0.679)S(0.679)DEEEPGKEEQR	12	3	TGME49_203860-t26_1-p1 | transcript=TGME49_203860-t26_1 | gene=TGME49_203860 | organism=Toxoplasma_gondii_ME49 | gene_product=hypothetical protein | transcript_product=hypothetical protein | location=TGME49_chrVIIa:2176513-2178513(-) | protein_length=495 |,RLS(1)LSPSPER,3,2,0,0,0,0,16864000,18639000	TGME49_203860-t26_1-p1 | transcript=TGME49_203860-t26_1 | gene=TGME49_203860 | organism=Toxoplasma_gondii_ME49 | gene_product=hypothetical protein | transcript_product=hypothetical protein | location=TGME49_chrVIIa:2176513-2178513(-) | protein_length=495 |
TGME49_203860-t26_1-p1 | transcript=TGME49_203860-t26_1 | gene=TGME49_203860 | organism=Toxoplasma_gondii_ME49 | gene_product=hypothetical protein | transcript_product=hypothetical protein | location=TGME49_chrVIIa:2176513-2178513(-) | protein_length=495 |,DGFVEIVEEY(0.643)T(0.679)S(0.679)DEEEPGKEEQR,11	0.0644375	0.0259855	0.00265727	1	0.403267	0.041238	1	TGME49_203860-t26_1-p1 | transcript=TGME49_203860-t26_1 | gene=TGME49_203860 | organism=Toxoplasma_gondii_ME49 | gene_product=hypothetical protein | transcript_product=hypothetical protein | location=TGME49_chrVIIa:2176513-2178513(-) | protein_length=495 |	DGFVEIVEEY(0.643)T(0.679)S(0.679)DEEEPGKEEQR	11	3	TGME49_203860-t26_1-p1 | transcript=TGME49_203860-t26_1 | gene=TGME49_203860 | organism=Toxoplasma_gondii_ME49 | gene_product=hypothetical protein | transcript_product=hypothetical protein | location=TGME49_chrVIIa:2176513-2178513(-) | protein_length=495 |,RLS(1)LSPSPER,3,2,0,0,0,0,16864000,18639000	TGME49_203860-t26_1-p1 | transcript=TGME49_203860-t26_1 | gene=TGME49_203860 | organism=Toxoplasma_gondii_ME49 | gene_product=hypothetical protein | transcript_product=hypothetical protein | location=TGME49_chrVIIa:2176513-2178513(-) | protein_length=495 |
TGME49_203870-t26_1-p1 | transcript=TGME49_203870-t26_1 | gene=TGME49_203870 | organism=Toxoplasma_gondii_ME49 | gene_product=RAB43, member RAS oncogene family protein | transcript_product=RAB43, member RAS oncogene family protein | location=TGME49_chrVIIa,SAPLAGDADS(1)DS(0.999)DEES(0.001)KR,12	0.18316	0.0572293	0.00340938	1	0.312456	0.0186142	1	TGME49_203870-t26_1-p1 | transcript=TGME49_203870-t26_1 | gene=TGME49_203870 | organism=Toxoplasma_gondii_ME49 | gene_product=RAB43, member RAS oncogene family protein | transcript_product=RAB43, member RAS oncogene family protein | location=TGME49_chrVIIa	SAPLAGDADS(1)DS(0.999)DEES(0.001)KR	12	2	TGME49_203870-t26_1-p1 | transcript=TGME49_203870-t26_1 | gene=TGME49_203870 | organism=Toxoplasma_gondii_ME49 | gene_product=RAB43, member RAS oncogene family protein | transcript_product=RAB43, member RAS oncogene family protein | location=TGME49_chrVIIa,SAPLAGDADS(1)DS(0.996)DEES(0.004)KR,10,2,45067000,46391000,32539000,10265000,6482000,9791800	TGME49_203870-t26_1-p1 | transcript=TGME49_203870-t26_1 | gene=TGME49_203870 | organism=Toxoplasma_gondii_ME49 | gene_product=RAB43, member RAS oncogene family protein | transcript_product=RAB43, member RAS oncogene family protein | location=TGME49_chrVIIa
TGME49_203910-t26_1-p1 | transcript=TGME49_203910-t26_1 | gene=TGME49_203910 | organism=Toxoplasma_gondii_ME49 | gene_product=TBC domain-containing protein | transcript_product=TBC domain-containing protein | location=TGME49_chrVIIa:2130162-2139638(-) | pr,TTS(1)PDDTLR,3	1.09953	0.137543	0.0399415	1	0.125092	0.0363258	1	TGME49_203910-t26_1-p1 | transcript=TGME49_203910-t26_1 | gene=TGME49_203910 | organism=Toxoplasma_gondii_ME49 | gene_product=TBC domain-containing protein | transcript_product=TBC domain-containing protein | location=TGME49_chrVIIa:2130162-2139638(-) | pr	TTS(1)PDDTLR	3	2	TGME49_203910-t26_1-p1 | transcript=TGME49_203910-t26_1 | gene=TGME49_203910 | organism=Toxoplasma_gondii_ME49 | gene_product=TBC domain-containing protein | transcript_product=TBC domain-containing protein | location=TGME49_chrVIIa:2130162-2139638(-) | pr,GQEGQSPCQQVS(1)PR,12,2,19549000,20903000,9734700,12709000,12104000,9866600	TGME49_203910-t26_1-p1 | transcript=TGME49_203910-t26_1 | gene=TGME49_203910 | organism=Toxoplasma_gondii_ME49 | gene_product=TBC domain-containing protein | transcript_product=TBC domain-containing protein | location=TGME49_chrVIIa:2130162-2139638(-) | pr
TGME49_203910-t26_1-p1 | transcript=TGME49_203910-t26_1 | gene=TGME49_203910 | organism=Toxoplasma_gondii_ME49 | gene_product=TBC domain-containing protein | transcript_product=TBC domain-containing protein | location=TGME49_chrVIIa:2130162-2139638(-) | pr,AAGVAAAAAAAAVPEDEEQSNPLVET(0.031)LT(0.957)EDEEDEET(0.012)DRGER,28	7.14973	0.947205	2.36301	1	0.132481	0.330503	1	TGME49_203910-t26_1-p1 | transcript=TGME49_203910-t26_1 | gene=TGME49_203910 | organism=Toxoplasma_gondii_ME49 | gene_product=TBC domain-containing protein | transcript_product=TBC domain-containing protein | location=TGME49_chrVIIa:2130162-2139638(-) | pr	AAGVAAAAAAAAVPEDEEQSNPLVET(0.031)LT(0.957)EDEEDEET(0.012)DRGER	28	4	TGME49_203910-t26_1-p1 | transcript=TGME49_203910-t26_1 | gene=TGME49_203910 | organism=Toxoplasma_gondii_ME49 | gene_product=TBC domain-containing protein | transcript_product=TBC domain-containing protein | location=TGME49_chrVIIa:2130162-2139638(-) | pr,GQEGQSPCQQVS(1)PR,12,2,19549000,20903000,9734700,12709000,12104000,9866600	TGME49_203910-t26_1-p1 | transcript=TGME49_203910-t26_1 | gene=TGME49_203910 | organism=Toxoplasma_gondii_ME49 | gene_product=TBC domain-containing protein | transcript_product=TBC domain-containing protein | location=TGME49_chrVIIa:2130162-2139638(-) | pr
TGME49_203910-t26_1-p1 | transcript=TGME49_203910-t26_1 | gene=TGME49_203910 | organism=Toxoplasma_gondii_ME49 | gene_product=TBC domain-containing protein | transcript_product=TBC domain-containing protein | location=TGME49_chrVIIa:2130162-2139638(-) | pr,AAGVAAAAAAAAVPEDEEQS(0.743)NPLVET(0.124)LT(0.124)EDEEDEET(0.009)DRGER,20	0.234916	0.0131324	0.0399415	1	0.0559024	0.170025	1	TGME49_203910-t26_1-p1 | transcript=TGME49_203910-t26_1 | gene=TGME49_203910 | organism=Toxoplasma_gondii_ME49 | gene_product=TBC domain-containing protein | transcript_product=TBC domain-containing protein | location=TGME49_chrVIIa:2130162-2139638(-) | pr	AAGVAAAAAAAAVPEDEEQS(0.743)NPLVET(0.124)LT(0.124)EDEEDEET(0.009)DRGER	20	3	TGME49_203910-t26_1-p1 | transcript=TGME49_203910-t26_1 | gene=TGME49_203910 | organism=Toxoplasma_gondii_ME49 | gene_product=TBC domain-containing protein | transcript_product=TBC domain-containing protein | location=TGME49_chrVIIa:2130162-2139638(-) | pr,GQEGQSPCQQVS(1)PR,12,2,19549000,20903000,9734700,12709000,12104000,9866600	TGME49_203910-t26_1-p1 | transcript=TGME49_203910-t26_1 | gene=TGME49_203910 | organism=Toxoplasma_gondii_ME49 | gene_product=TBC domain-containing protein | transcript_product=TBC domain-containing protein | location=TGME49_chrVIIa:2130162-2139638(-) | pr
TGME49_203910-t26_1-p1 | transcript=TGME49_203910-t26_1 | gene=TGME49_203910 | organism=Toxoplasma_gondii_ME49 | gene_product=TBC domain-containing protein | transcript_product=TBC domain-containing protein | location=TGME49_chrVIIa:2130162-2139638(-) | pr,RS(0.32)S(0.64)LAGS(0.04)VPAPSESLLQQR,3	0.224935	0.0131324	0.0399415	1	0.0583831	0.177569	1	TGME49_203910-t26_1-p1 | transcript=TGME49_203910-t26_1 | gene=TGME49_203910 | organism=Toxoplasma_gondii_ME49 | gene_product=TBC domain-containing protein | transcript_product=TBC domain-containing protein | location=TGME49_chrVIIa:2130162-2139638(-) | pr	RS(0.32)S(0.64)LAGS(0.04)VPAPSESLLQQR	3	3	TGME49_203910-t26_1-p1 | transcript=TGME49_203910-t26_1 | gene=TGME49_203910 | organism=Toxoplasma_gondii_ME49 | gene_product=TBC domain-containing protein | transcript_product=TBC domain-containing protein | location=TGME49_chrVIIa:2130162-2139638(-) | pr,GQEGQSPCQQVS(1)PR,12,2,19549000,20903000,9734700,12709000,12104000,9866600	TGME49_203910-t26_1-p1 | transcript=TGME49_203910-t26_1 | gene=TGME49_203910 | organism=Toxoplasma_gondii_ME49 | gene_product=TBC domain-containing protein | transcript_product=TBC domain-containing protein | location=TGME49_chrVIIa:2130162-2139638(-) | pr
TGME49_203910-t26_1-p1 | transcript=TGME49_203910-t26_1 | gene=TGME49_203910 | organism=Toxoplasma_gondii_ME49 | gene_product=TBC domain-containing protein | transcript_product=TBC domain-containing protein | location=TGME49_chrVIIa:2130162-2139638(-) | pr,FS(0.392)T(0.526)PS(0.079)LLS(0.001)T(0.001)HDGAGER,3	0.148902	0.0131324	0.0399415	1	0.0881945	0.26824	1	TGME49_203910-t26_1-p1 | transcript=TGME49_203910-t26_1 | gene=TGME49_203910 | organism=Toxoplasma_gondii_ME49 | gene_product=TBC domain-containing protein | transcript_product=TBC domain-containing protein | location=TGME49_chrVIIa:2130162-2139638(-) | pr	FS(0.392)T(0.526)PS(0.079)LLS(0.001)T(0.001)HDGAGER	3	3	TGME49_203910-t26_1-p1 | transcript=TGME49_203910-t26_1 | gene=TGME49_203910 | organism=Toxoplasma_gondii_ME49 | gene_product=TBC domain-containing protein | transcript_product=TBC domain-containing protein | location=TGME49_chrVIIa:2130162-2139638(-) | pr,GQEGQSPCQQVS(1)PR,12,2,19549000,20903000,9734700,12709000,12104000,9866600	TGME49_203910-t26_1-p1 | transcript=TGME49_203910-t26_1 | gene=TGME49_203910 | organism=Toxoplasma_gondii_ME49 | gene_product=TBC domain-containing protein | transcript_product=TBC domain-containing protein | location=TGME49_chrVIIa:2130162-2139638(-) | pr
TGME49_204100-t26_1-p1 | transcript=TGME49_204100-t26_1 | gene=TGME49_204100 | organism=Toxoplasma_gondii_ME49 | gene_product=eIF2 kinase IF2K-C | transcript_product=eIF2 kinase IF2K-C | location=TGME49_chrVIIa:1982845-2000440(-) | protein_length=3271 | se,ET(0.001)HS(0.999)PVSPGAGAR,4	0.923792	0.0205067	0.261119	1	0.0221984	0.28266	1	TGME49_204100-t26_1-p1 | transcript=TGME49_204100-t26_1 | gene=TGME49_204100 | organism=Toxoplasma_gondii_ME49 | gene_product=eIF2 kinase IF2K-C | transcript_product=eIF2 kinase IF2K-C | location=TGME49_chrVIIa:1982845-2000440(-) | protein_length=3271 | se	ET(0.001)HS(0.999)PVSPGAGAR	4	2	TGME49_204100-t26_1-p1 | transcript=TGME49_204100-t26_1 | gene=TGME49_204100 | organism=Toxoplasma_gondii_ME49 | gene_product=eIF2 kinase IF2K-C | transcript_product=eIF2 kinase IF2K-C | location=TGME49_chrVIIa:1982845-2000440(-) | protein_length=3271 | se,GGAAS(1)DGNVS(1)EDPQPSR,5,2,18840000,0,7394500,0,0,0	TGME49_204100-t26_1-p1 | transcript=TGME49_204100-t26_1 | gene=TGME49_204100 | organism=Toxoplasma_gondii_ME49 | gene_product=eIF2 kinase IF2K-C | transcript_product=eIF2 kinase IF2K-C | location=TGME49_chrVIIa:1982845-2000440(-) | protein_length=3271 | se
TGME49_204100-t26_1-p1 | transcript=TGME49_204100-t26_1 | gene=TGME49_204100 | organism=Toxoplasma_gondii_ME49 | gene_product=eIF2 kinase IF2K-C | transcript_product=eIF2 kinase IF2K-C | location=TGME49_chrVIIa:1982845-2000440(-) | protein_length=3271 | se,S(0.003)FS(0.997)HEAPSR,3	0.405646	0.0252685	0.0199525	1	0.0622921	0.0491869	1	TGME49_204100-t26_1-p1 | transcript=TGME49_204100-t26_1 | gene=TGME49_204100 | organism=Toxoplasma_gondii_ME49 | gene_product=eIF2 kinase IF2K-C | transcript_product=eIF2 kinase IF2K-C | location=TGME49_chrVIIa:1982845-2000440(-) | protein_length=3271 | se	S(0.003)FS(0.997)HEAPSR	3	2	TGME49_204100-t26_1-p1 | transcript=TGME49_204100-t26_1 | gene=TGME49_204100 | organism=Toxoplasma_gondii_ME49 | gene_product=eIF2 kinase IF2K-C | transcript_product=eIF2 kinase IF2K-C | location=TGME49_chrVIIa:1982845-2000440(-) | protein_length=3271 | se,GGAAS(1)DGNVS(1)EDPQPSR,5,2,18840000,0,7394500,0,0,0	TGME49_204100-t26_1-p1 | transcript=TGME49_204100-t26_1 | gene=TGME49_204100 | organism=Toxoplasma_gondii_ME49 | gene_product=eIF2 kinase IF2K-C | transcript_product=eIF2 kinase IF2K-C | location=TGME49_chrVIIa:1982845-2000440(-) | protein_length=3271 | se
TGME49_204280-t26_1-p1 | transcript=TGME49_204280-t26_1 | gene=TGME49_204280 | organism=Toxoplasma_gondii_ME49 | gene_product=cell-cycle-associated protein kinase DYRK, putative | transcript_product=cell-cycle-associated protein kinase DYRK, putative | loc,S(0.142)S(0.858)PSFGFHGGDESR,2	1.63833	0.657634	0.0123017	1	0.401405	0.00750867	1	TGME49_204280-t26_1-p1 | transcript=TGME49_204280-t26_1 | gene=TGME49_204280 | organism=Toxoplasma_gondii_ME49 | gene_product=cell-cycle-associated protein kinase DYRK, putative | transcript_product=cell-cycle-associated protein kinase DYRK, putative | loc	S(0.142)S(0.858)PSFGFHGGDESR	2	2	TGME49_204280-t26_1-p1 | transcript=TGME49_204280-t26_1 | gene=TGME49_204280 | organism=Toxoplasma_gondii_ME49 | gene_product=cell-cycle-associated protein kinase DYRK, putative | transcript_product=cell-cycle-associated protein kinase DYRK, putative | loc,AVS(1)LEDELADCTVQVSSR,3,2,44163000,43846000,30912000,45065000,31116000,0	TGME49_204280-t26_1-p1 | transcript=TGME49_204280-t26_1 | gene=TGME49_204280 | organism=Toxoplasma_gondii_ME49 | gene_product=cell-cycle-associated protein kinase DYRK, putative | transcript_product=cell-cycle-associated protein kinase DYRK, putative | loc
TGME49_205150-t26_1-p1 | transcript=TGME49_205150-t26_1 | gene=TGME49_205150 | organism=Toxoplasma_gondii_ME49 | gene_product=ACR, YagE family COG1723 domain-containing protein | transcript_product=ACR, YagE family COG1723 domain-containing protein | locat,PLLSASVQS(1)EEEGPGEDSVDSFLK,9	1.17879	0.363732	0.0430444	1	0.308564	0.0365157	1	TGME49_205150-t26_1-p1 | transcript=TGME49_205150-t26_1 | gene=TGME49_205150 | organism=Toxoplasma_gondii_ME49 | gene_product=ACR, YagE family COG1723 domain-containing protein | transcript_product=ACR, YagE family COG1723 domain-containing protein | locat	PLLSASVQS(1)EEEGPGEDSVDSFLK	9	2	TGME49_205150-t26_1-p1 | transcript=TGME49_205150-t26_1 | gene=TGME49_205150 | organism=Toxoplasma_gondii_ME49 | gene_product=ACR, YagE family COG1723 domain-containing protein | transcript_product=ACR, YagE family COG1723 domain-containing protein | locat,PLLSASVQS(1)EEEGPGEDSVDSFLK,9,2,13389000,0,7504200,0,0,0	TGME49_205150-t26_1-p1 | transcript=TGME49_205150-t26_1 | gene=TGME49_205150 | organism=Toxoplasma_gondii_ME49 | gene_product=ACR, YagE family COG1723 domain-containing protein | transcript_product=ACR, YagE family COG1723 domain-containing protein | locat
TGME49_205150-t26_1-p1 | transcript=TGME49_205150-t26_1 | gene=TGME49_205150 | organism=Toxoplasma_gondii_ME49 | gene_product=ACR, YagE family COG1723 domain-containing protein | transcript_product=ACR, YagE family COG1723 domain-containing protein | locat,DLGPDDLS(1)DDETAGPSR,8	11.6879	3.17785	2.53658	1	0.271891	0.217025	1	TGME49_205150-t26_1-p1 | transcript=TGME49_205150-t26_1 | gene=TGME49_205150 | organism=Toxoplasma_gondii_ME49 | gene_product=ACR, YagE family COG1723 domain-containing protein | transcript_product=ACR, YagE family COG1723 domain-containing protein | locat	DLGPDDLS(1)DDETAGPSR	8	2	TGME49_205150-t26_1-p1 | transcript=TGME49_205150-t26_1 | gene=TGME49_205150 | organism=Toxoplasma_gondii_ME49 | gene_product=ACR, YagE family COG1723 domain-containing protein | transcript_product=ACR, YagE family COG1723 domain-containing protein | locat,PLLSASVQS(1)EEEGPGEDSVDSFLK,9,2,13389000,0,7504200,0,0,0	TGME49_205150-t26_1-p1 | transcript=TGME49_205150-t26_1 | gene=TGME49_205150 | organism=Toxoplasma_gondii_ME49 | gene_product=ACR, YagE family COG1723 domain-containing protein | transcript_product=ACR, YagE family COG1723 domain-containing protein | locat
TGME49_205150-t26_1-p1 | transcript=TGME49_205150-t26_1 | gene=TGME49_205150 | organism=Toxoplasma_gondii_ME49 | gene_product=ACR, YagE family COG1723 domain-containing protein | transcript_product=ACR, YagE family COG1723 domain-containing protein | locat,APPTLSSQQVPAAVLGAPNT(0.821)PQS(0.179)LR,20	0.422346	0.0408062	0.0430444	1	0.0966179	0.101917	1	TGME49_205150-t26_1-p1 | transcript=TGME49_205150-t26_1 | gene=TGME49_205150 | organism=Toxoplasma_gondii_ME49 | gene_product=ACR, YagE family COG1723 domain-containing protein | transcript_product=ACR, YagE family COG1723 domain-containing protein | locat	APPTLSSQQVPAAVLGAPNT(0.821)PQS(0.179)LR	20	3	TGME49_205150-t26_1-p1 | transcript=TGME49_205150-t26_1 | gene=TGME49_205150 | organism=Toxoplasma_gondii_ME49 | gene_product=ACR, YagE family COG1723 domain-containing protein | transcript_product=ACR, YagE family COG1723 domain-containing protein | locat,PLLSASVQS(1)EEEGPGEDSVDSFLK,9,2,13389000,0,7504200,0,0,0	TGME49_205150-t26_1-p1 | transcript=TGME49_205150-t26_1 | gene=TGME49_205150 | organism=Toxoplasma_gondii_ME49 | gene_product=ACR, YagE family COG1723 domain-containing protein | transcript_product=ACR, YagE family COG1723 domain-containing protein | locat
TGME49_205150-t26_1-p1 | transcript=TGME49_205150-t26_1 | gene=TGME49_205150 | organism=Toxoplasma_gondii_ME49 | gene_product=ACR, YagE family COG1723 domain-containing protein | transcript_product=ACR, YagE family COG1723 domain-containing protein | locat,T(0.171)S(0.212)PFS(0.818)S(0.798)EAK,5	0.432737	0.0408062	0.0430444	1	0.0942979	0.0994701	1	TGME49_205150-t26_1-p1 | transcript=TGME49_205150-t26_1 | gene=TGME49_205150 | organism=Toxoplasma_gondii_ME49 | gene_product=ACR, YagE family COG1723 domain-containing protein | transcript_product=ACR, YagE family COG1723 domain-containing protein | locat	T(0.171)S(0.212)PFS(0.818)S(0.798)EAK	5	2	TGME49_205150-t26_1-p1 | transcript=TGME49_205150-t26_1 | gene=TGME49_205150 | organism=Toxoplasma_gondii_ME49 | gene_product=ACR, YagE family COG1723 domain-containing protein | transcript_product=ACR, YagE family COG1723 domain-containing protein | locat,PLLSASVQS(1)EEEGPGEDSVDSFLK,9,2,13389000,0,7504200,0,0,0	TGME49_205150-t26_1-p1 | transcript=TGME49_205150-t26_1 | gene=TGME49_205150 | organism=Toxoplasma_gondii_ME49 | gene_product=ACR, YagE family COG1723 domain-containing protein | transcript_product=ACR, YagE family COG1723 domain-containing protein | locat
TGME49_205150-t26_1-p1 | transcript=TGME49_205150-t26_1 | gene=TGME49_205150 | organism=Toxoplasma_gondii_ME49 | gene_product=ACR, YagE family COG1723 domain-containing protein | transcript_product=ACR, YagE family COG1723 domain-containing protein | locat,T(0.171)S(0.212)PFS(0.818)S(0.798)EAK,6	0.432737	0.0408062	0.0430444	1	0.0942979	0.0994701	1	TGME49_205150-t26_1-p1 | transcript=TGME49_205150-t26_1 | gene=TGME49_205150 | organism=Toxoplasma_gondii_ME49 | gene_product=ACR, YagE family COG1723 domain-containing protein | transcript_product=ACR, YagE family COG1723 domain-containing protein | locat	T(0.171)S(0.212)PFS(0.818)S(0.798)EAK	6	2	TGME49_205150-t26_1-p1 | transcript=TGME49_205150-t26_1 | gene=TGME49_205150 | organism=Toxoplasma_gondii_ME49 | gene_product=ACR, YagE family COG1723 domain-containing protein | transcript_product=ACR, YagE family COG1723 domain-containing protein | locat,PLLSASVQS(1)EEEGPGEDSVDSFLK,9,2,13389000,0,7504200,0,0,0	TGME49_205150-t26_1-p1 | transcript=TGME49_205150-t26_1 | gene=TGME49_205150 | organism=Toxoplasma_gondii_ME49 | gene_product=ACR, YagE family COG1723 domain-containing protein | transcript_product=ACR, YagE family COG1723 domain-containing protein | locat
TGME49_205250-t26_1-p1 | transcript=TGME49_205250-t26_1 | gene=TGME49_205250 | organism=Toxoplasma_gondii_ME49 | gene_product=rhoptry protein ROP18 | transcript_product=rhoptry protein ROP18 | location=TGME49_chrVIIa:1514449-1516113(-) | protein_length=554,FVS(1)VTTGETR,3	0.000666384	0.000253754	0.000148471	1	0.380792	0.222801	1	TGME49_205250-t26_1-p1 | transcript=TGME49_205250-t26_1 | gene=TGME49_205250 | organism=Toxoplasma_gondii_ME49 | gene_product=rhoptry protein ROP18 | transcript_product=rhoptry protein ROP18 | location=TGME49_chrVIIa:1514449-1516113(-) | protein_length=554	FVS(1)VTTGETR	3	2	TGME49_205250-t26_1-p1 | transcript=TGME49_205250-t26_1 | gene=TGME49_205250 | organism=Toxoplasma_gondii_ME49 | gene_product=rhoptry protein ROP18 | transcript_product=rhoptry protein ROP18 | location=TGME49_chrVIIa:1514449-1516113(-) | protein_length=554,ADS(1)GCVIGK,3,2,0,0,0,0,0,0	TGME49_205250-t26_1-p1 | transcript=TGME49_205250-t26_1 | gene=TGME49_205250 | organism=Toxoplasma_gondii_ME49 | gene_product=rhoptry protein ROP18 | transcript_product=rhoptry protein ROP18 | location=TGME49_chrVIIa:1514449-1516113(-) | protein_length=554
TGME49_205320-t26_1-p1 | transcript=TGME49_205320-t26_1 | gene=TGME49_205320 | organism=Toxoplasma_gondii_ME49 | gene_product=hypothetical protein | transcript_product=hypothetical protein | location=TGME49_chrVIIa:1473570-1476738(+) | protein_length=655 |,AS(0.911)FKYDT(0.07)S(0.019)PETVGTGPTVFESQPTLTR,2	0.603422	0.2264	0.0550015	1	0.375193	0.0911492	1	TGME49_205320-t26_1-p1 | transcript=TGME49_205320-t26_1 | gene=TGME49_205320 | organism=Toxoplasma_gondii_ME49 | gene_product=hypothetical protein | transcript_product=hypothetical protein | location=TGME49_chrVIIa:1473570-1476738(+) | protein_length=655 |	AS(0.911)FKYDT(0.07)S(0.019)PETVGTGPTVFESQPTLTR	2	3	TGME49_205320-t26_1-p1 | transcript=TGME49_205320-t26_1 | gene=TGME49_205320 | organism=Toxoplasma_gondii_ME49 | gene_product=hypothetical protein | transcript_product=hypothetical protein | location=TGME49_chrVIIa:1473570-1476738(+) | protein_length=655 |,VS(1)PLKDAETQEAPADSQR,2,2,16402000,18462000,12063000,11783000,12314000,11551000	TGME49_205320-t26_1-p1 | transcript=TGME49_205320-t26_1 | gene=TGME49_205320 | organism=Toxoplasma_gondii_ME49 | gene_product=hypothetical protein | transcript_product=hypothetical protein | location=TGME49_chrVIIa:1473570-1476738(+) | protein_length=655 |
TGME49_205390-t26_1-p1 | transcript=TGME49_205390-t26_1 | gene=TGME49_205390 | organism=Toxoplasma_gondii_ME49 | gene_product=hypothetical protein | transcript_product=hypothetical protein | location=TGME49_chrVIIa:1425631-1426542(-) | protein_length=303 |,EGT(1)AS(1)EPEFQQDEQQEPER,3	0.297701	0.0127626	0.0139093	1	0.0428705	0.0467224	1	TGME49_205390-t26_1-p1 | transcript=TGME49_205390-t26_1 | gene=TGME49_205390 | organism=Toxoplasma_gondii_ME49 | gene_product=hypothetical protein | transcript_product=hypothetical protein | location=TGME49_chrVIIa:1425631-1426542(-) | protein_length=303 |	EGT(1)AS(1)EPEFQQDEQQEPER	3	2	TGME49_205390-t26_1-p1 | transcript=TGME49_205390-t26_1 | gene=TGME49_205390 | organism=Toxoplasma_gondii_ME49 | gene_product=hypothetical protein | transcript_product=hypothetical protein | location=TGME49_chrVIIa:1425631-1426542(-) | protein_length=303 |,EGT(1)AS(1)EPEFQQDEQQEPER,5,2,26061000,22533000,18953000,13516000,14922000,12265000	TGME49_205390-t26_1-p1 | transcript=TGME49_205390-t26_1 | gene=TGME49_205390 | organism=Toxoplasma_gondii_ME49 | gene_product=hypothetical protein | transcript_product=hypothetical protein | location=TGME49_chrVIIa:1425631-1426542(-) | protein_length=303 |
TGME49_205510-t26_1-p1 | transcript=TGME49_205510-t26_1 | gene=TGME49_205510 | organism=Toxoplasma_gondii_ME49 | gene_product=nucleolar protein 5, putative | transcript_product=nucleolar protein 5, putative | location=TGME49_chrVIIa:1360707-1364682(-) | pr,AAEEVAS(1)PALSEPTVAISCR,7	0.00166489	0.000107535	0.000122813	1	0.0645899	0.0737664	1	TGME49_205510-t26_1-p1 | transcript=TGME49_205510-t26_1 | gene=TGME49_205510 | organism=Toxoplasma_gondii_ME49 | gene_product=nucleolar protein 5, putative | transcript_product=nucleolar protein 5, putative | location=TGME49_chrVIIa:1360707-1364682(-) | pr	AAEEVAS(1)PALSEPTVAISCR	7	2	TGME49_205510-t26_1-p1 | transcript=TGME49_205510-t26_1 | gene=TGME49_205510 | organism=Toxoplasma_gondii_ME49 | gene_product=nucleolar protein 5, putative | transcript_product=nucleolar protein 5, putative | location=TGME49_chrVIIa:1360707-1364682(-) | pr,LS(1)EEAEEEEDEKPR,2,3,52180000,68229000,33958000,27901000,30701000,32530000	TGME49_205510-t26_1-p1 | transcript=TGME49_205510-t26_1 | gene=TGME49_205510 | organism=Toxoplasma_gondii_ME49 | gene_product=nucleolar protein 5, putative | transcript_product=nucleolar protein 5, putative | location=TGME49_chrVIIa:1360707-1364682(-) | pr
TGME49_205550-t26_1-p1 | transcript=TGME49_205550-t26_1 | gene=TGME49_205550 | organism=Toxoplasma_gondii_ME49 | gene_product=AGC kinase | transcript_product=AGC kinase | location=TGME49_chrVIIa:1340199-1344487(-) | protein_length=698 | sequence_SO=chromos,TAEHGPQADEQGS(1)PR,13	0.0824332	0.00605014	0.00635252	1	0.0733945	0.0770626	1	TGME49_205550-t26_1-p1 | transcript=TGME49_205550-t26_1 | gene=TGME49_205550 | organism=Toxoplasma_gondii_ME49 | gene_product=AGC kinase | transcript_product=AGC kinase | location=TGME49_chrVIIa:1340199-1344487(-) | protein_length=698 | sequence_SO=chromos	TAEHGPQADEQGS(1)PR	13	2	TGME49_205550-t26_1-p1 | transcript=TGME49_205550-t26_1 | gene=TGME49_205550 | organism=Toxoplasma_gondii_ME49 | gene_product=AGC kinase | transcript_product=AGC kinase | location=TGME49_chrVIIa:1340199-1344487(-) | protein_length=698 | sequence_SO=chromos,GCGLFEAGAS(1)R,10,2,16737000,0,6537200,0,6412400,0	TGME49_205550-t26_1-p1 | transcript=TGME49_205550-t26_1 | gene=TGME49_205550 | organism=Toxoplasma_gondii_ME49 | gene_product=AGC kinase | transcript_product=AGC kinase | location=TGME49_chrVIIa:1340199-1344487(-) | protein_length=698 | sequence_SO=chromos
TGME49_205558-t26_1-p1 | transcript=TGME49_205558-t26_1 | gene=TGME49_205558 | organism=Toxoplasma_gondii_ME49 | gene_product=NAC domain-containing protein | transcript_product=NAC domain-containing protein | location=TGME49_chrVIIa:1334559-1336332(+) | pr,DVDLVMS(0.999)QVECS(0.001)R,7	0.00283557	0.000162408	0.000162663	1	0.0572754	0.0573654	1	TGME49_205558-t26_1-p1 | transcript=TGME49_205558-t26_1 | gene=TGME49_205558 | organism=Toxoplasma_gondii_ME49 | gene_product=NAC domain-containing protein | transcript_product=NAC domain-containing protein | location=TGME49_chrVIIa:1334559-1336332(+) | pr	DVDLVMS(0.999)QVECS(0.001)R	7	2	TGME49_205558-t26_1-p1 | transcript=TGME49_205558-t26_1 | gene=TGME49_205558 | organism=Toxoplasma_gondii_ME49 | gene_product=NAC domain-containing protein | transcript_product=NAC domain-containing protein | location=TGME49_chrVIIa:1334559-1336332(+) | pr,HLSASS(0.001)VDS(0.999)ES(1)DEECPK,11,2,221120000,323990000,157590000,56770000,40606000,80362000	TGME49_205558-t26_1-p1 | transcript=TGME49_205558-t26_1 | gene=TGME49_205558 | organism=Toxoplasma_gondii_ME49 | gene_product=NAC domain-containing protein | transcript_product=NAC domain-containing protein | location=TGME49_chrVIIa:1334559-1336332(+) | pr
TGME49_205558-t26_1-p1 | transcript=TGME49_205558-t26_1 | gene=TGME49_205558 | organism=Toxoplasma_gondii_ME49 | gene_product=NAC domain-containing protein | transcript_product=NAC domain-containing protein | location=TGME49_chrVIIa:1334559-1336332(+) | pr,HLS(0.003)AS(0.394)S(0.905)VDS(0.97)ES(0.728)DEECPK,6	0.0342234	0.000651027	0.000162663	1	0.0190229	0.00475298	1	TGME49_205558-t26_1-p1 | transcript=TGME49_205558-t26_1 | gene=TGME49_205558 | organism=Toxoplasma_gondii_ME49 | gene_product=NAC domain-containing protein | transcript_product=NAC domain-containing protein | location=TGME49_chrVIIa:1334559-1336332(+) | pr	HLS(0.003)AS(0.394)S(0.905)VDS(0.97)ES(0.728)DEECPK	6	2	TGME49_205558-t26_1-p1 | transcript=TGME49_205558-t26_1 | gene=TGME49_205558 | organism=Toxoplasma_gondii_ME49 | gene_product=NAC domain-containing protein | transcript_product=NAC domain-containing protein | location=TGME49_chrVIIa:1334559-1336332(+) | pr,HLSASS(0.001)VDS(0.999)ES(1)DEECPK,11,2,221120000,323990000,157590000,56770000,40606000,80362000	TGME49_205558-t26_1-p1 | transcript=TGME49_205558-t26_1 | gene=TGME49_205558 | organism=Toxoplasma_gondii_ME49 | gene_product=NAC domain-containing protein | transcript_product=NAC domain-containing protein | location=TGME49_chrVIIa:1334559-1336332(+) | pr
TGME49_205558-t26_1-p1 | transcript=TGME49_205558-t26_1 | gene=TGME49_205558 | organism=Toxoplasma_gondii_ME49 | gene_product=NAC domain-containing protein | transcript_product=NAC domain-containing protein | location=TGME49_chrVIIa:1334559-1336332(+) | pr,HLS(0.013)AS(0.842)S(0.186)VDS(0.977)ES(0.982)DEECPK,5	0.00263835	0.000162408	0.000162663	1	0.0615568	0.0616535	1	TGME49_205558-t26_1-p1 | transcript=TGME49_205558-t26_1 | gene=TGME49_205558 | organism=Toxoplasma_gondii_ME49 | gene_product=NAC domain-containing protein | transcript_product=NAC domain-containing protein | location=TGME49_chrVIIa:1334559-1336332(+) | pr	HLS(0.013)AS(0.842)S(0.186)VDS(0.977)ES(0.982)DEECPK	5	2	TGME49_205558-t26_1-p1 | transcript=TGME49_205558-t26_1 | gene=TGME49_205558 | organism=Toxoplasma_gondii_ME49 | gene_product=NAC domain-containing protein | transcript_product=NAC domain-containing protein | location=TGME49_chrVIIa:1334559-1336332(+) | pr,HLSASS(0.001)VDS(0.999)ES(1)DEECPK,11,2,221120000,323990000,157590000,56770000,40606000,80362000	TGME49_205558-t26_1-p1 | transcript=TGME49_205558-t26_1 | gene=TGME49_205558 | organism=Toxoplasma_gondii_ME49 | gene_product=NAC domain-containing protein | transcript_product=NAC domain-containing protein | location=TGME49_chrVIIa:1334559-1336332(+) | pr
TGME49_205650-t26_1-p1 | transcript=TGME49_205650-t26_1 | gene=TGME49_205650 | organism=Toxoplasma_gondii_ME49 | gene_product=AP2 domain transcription factor AP2VIIa-3 | transcript_product=AP2 domain transcription factor AP2VIIa-3 | location=TGME49_chrVIIa,LGSRPGT(0.999)PS(0.001)K,7	0.174377	0.0073823	0.013952	1	0.0423352	0.0800102	1	TGME49_205650-t26_1-p1 | transcript=TGME49_205650-t26_1 | gene=TGME49_205650 | organism=Toxoplasma_gondii_ME49 | gene_product=AP2 domain transcription factor AP2VIIa-3 | transcript_product=AP2 domain transcription factor AP2VIIa-3 | location=TGME49_chrVIIa	LGSRPGT(0.999)PS(0.001)K	7	2	TGME49_205650-t26_1-p1 | transcript=TGME49_205650-t26_1 | gene=TGME49_205650 | organism=Toxoplasma_gondii_ME49 | gene_product=AP2 domain transcription factor AP2VIIa-3 | transcript_product=AP2 domain transcription factor AP2VIIa-3 | location=TGME49_chrVIIa,APS(1)PGGS(1)LAGDGAR,3,2,15055000,0,19076000,8224700,7411500,10012000	TGME49_205650-t26_1-p1 | transcript=TGME49_205650-t26_1 | gene=TGME49_205650 | organism=Toxoplasma_gondii_ME49 | gene_product=AP2 domain transcription factor AP2VIIa-3 | transcript_product=AP2 domain transcription factor AP2VIIa-3 | location=TGME49_chrVIIa
TGME49_206320-t26_1-p1 | transcript=TGME49_206320-t26_1 | gene=TGME49_206320 | organism=Toxoplasma_gondii_ME49 | gene_product=hypothetical protein | transcript_product=hypothetical protein | location=TGME49_chrVIIa:1063141-1066017(+) | protein_length=294 |,RQPEQHEEDEEES(1)EDMGS(1)EEEQES(1)N,24	0.00960096	0.003056	0.000250608	1	0.318302	0.0261024	1	TGME49_206320-t26_1-p1 | transcript=TGME49_206320-t26_1 | gene=TGME49_206320 | organism=Toxoplasma_gondii_ME49 | gene_product=hypothetical protein | transcript_product=hypothetical protein | location=TGME49_chrVIIa:1063141-1066017(+) | protein_length=294 |	RQPEQHEEDEEES(1)EDMGS(1)EEEQES(1)N	24	3	TGME49_206320-t26_1-p1 | transcript=TGME49_206320-t26_1 | gene=TGME49_206320 | organism=Toxoplasma_gondii_ME49 | gene_product=hypothetical protein | transcript_product=hypothetical protein | location=TGME49_chrVIIa:1063141-1066017(+) | protein_length=294 |,AVQGS(1)EAWNWQK,5,2,5541300,0,0,0,0,0	TGME49_206320-t26_1-p1 | transcript=TGME49_206320-t26_1 | gene=TGME49_206320 | organism=Toxoplasma_gondii_ME49 | gene_product=hypothetical protein | transcript_product=hypothetical protein | location=TGME49_chrVIIa:1063141-1066017(+) | protein_length=294 |
TGME49_206430-t26_1-p1 | transcript=TGME49_206430-t26_1 | gene=TGME49_206430 | organism=Toxoplasma_gondii_ME49 | gene_product=formin FRM1 | transcript_product=formin FRM1 | location=TGME49_chrVIIa:973851-990948(-) | protein_length=5009 | sequence_SO=chromo,EQGGEQES(1)ENEQEAEHESER,8	1.59652	0.0498081	0.016364	1	0.0311978	0.0102498	1	TGME49_206430-t26_1-p1 | transcript=TGME49_206430-t26_1 | gene=TGME49_206430 | organism=Toxoplasma_gondii_ME49 | gene_product=formin FRM1 | transcript_product=formin FRM1 | location=TGME49_chrVIIa:973851-990948(-) | protein_length=5009 | sequence_SO=chromo	EQGGEQES(1)ENEQEAEHESER	8	3	TGME49_206430-t26_1-p1 | transcript=TGME49_206430-t26_1 | gene=TGME49_206430 | organism=Toxoplasma_gondii_ME49 | gene_product=formin FRM1 | transcript_product=formin FRM1 | location=TGME49_chrVIIa:973851-990948(-) | protein_length=5009 | sequence_SO=chromo,EQGGEQES(1)ENEQEAEHESER,8,3,14582000,20584000,16664000,0,0,0	TGME49_206430-t26_1-p1 | transcript=TGME49_206430-t26_1 | gene=TGME49_206430 | organism=Toxoplasma_gondii_ME49 | gene_product=formin FRM1 | transcript_product=formin FRM1 | location=TGME49_chrVIIa:973851-990948(-) | protein_length=5009 | sequence_SO=chromo
TGME49_206430-t26_1-p1 | transcript=TGME49_206430-t26_1 | gene=TGME49_206430 | organism=Toxoplasma_gondii_ME49 | gene_product=formin FRM1 | transcript_product=formin FRM1 | location=TGME49_chrVIIa:973851-990948(-) | protein_length=5009 | sequence_SO=chromo,EQGGEQES(1)ENEQEAEQENEREQAVGEQGQER,8	2.38728	0.0557649	0.213236	1	0.0233592	0.0893218	1	TGME49_206430-t26_1-p1 | transcript=TGME49_206430-t26_1 | gene=TGME49_206430 | organism=Toxoplasma_gondii_ME49 | gene_product=formin FRM1 | transcript_product=formin FRM1 | location=TGME49_chrVIIa:973851-990948(-) | protein_length=5009 | sequence_SO=chromo	EQGGEQES(1)ENEQEAEQENEREQAVGEQGQER	8	3	TGME49_206430-t26_1-p1 | transcript=TGME49_206430-t26_1 | gene=TGME49_206430 | organism=Toxoplasma_gondii_ME49 | gene_product=formin FRM1 | transcript_product=formin FRM1 | location=TGME49_chrVIIa:973851-990948(-) | protein_length=5009 | sequence_SO=chromo,EQGGEQES(1)ENEQEAEHESER,8,3,14582000,20584000,16664000,0,0,0	TGME49_206430-t26_1-p1 | transcript=TGME49_206430-t26_1 | gene=TGME49_206430 | organism=Toxoplasma_gondii_ME49 | gene_product=formin FRM1 | transcript_product=formin FRM1 | location=TGME49_chrVIIa:973851-990948(-) | protein_length=5009 | sequence_SO=chromo
TGME49_206430-t26_1-p1 | transcript=TGME49_206430-t26_1 | gene=TGME49_206430 | organism=Toxoplasma_gondii_ME49 | gene_product=formin FRM1 | transcript_product=formin FRM1 | location=TGME49_chrVIIa:973851-990948(-) | protein_length=5009 | sequence_SO=chromo,NADS(1)EVEELYAEK,4	1.11793	0.0477284	0.331963	1	0.0426934	0.296943	1	TGME49_206430-t26_1-p1 | transcript=TGME49_206430-t26_1 | gene=TGME49_206430 | organism=Toxoplasma_gondii_ME49 | gene_product=formin FRM1 | transcript_product=formin FRM1 | location=TGME49_chrVIIa:973851-990948(-) | protein_length=5009 | sequence_SO=chromo	NADS(1)EVEELYAEK	4	2	TGME49_206430-t26_1-p1 | transcript=TGME49_206430-t26_1 | gene=TGME49_206430 | organism=Toxoplasma_gondii_ME49 | gene_product=formin FRM1 | transcript_product=formin FRM1 | location=TGME49_chrVIIa:973851-990948(-) | protein_length=5009 | sequence_SO=chromo,EQGGEQES(1)ENEQEAEHESER,8,3,14582000,20584000,16664000,0,0,0	TGME49_206430-t26_1-p1 | transcript=TGME49_206430-t26_1 | gene=TGME49_206430 | organism=Toxoplasma_gondii_ME49 | gene_product=formin FRM1 | transcript_product=formin FRM1 | location=TGME49_chrVIIa:973851-990948(-) | protein_length=5009 | sequence_SO=chromo
TGME49_206430-t26_1-p1 | transcript=TGME49_206430-t26_1 | gene=TGME49_206430 | organism=Toxoplasma_gondii_ME49 | gene_product=formin FRM1 | transcript_product=formin FRM1 | location=TGME49_chrVIIa:973851-990948(-) | protein_length=5009 | sequence_SO=chromo,HLS(1)ASFLR,3	0.0984109	0.00877555	0.016364	1	0.0891725	0.166282	1	TGME49_206430-t26_1-p1 | transcript=TGME49_206430-t26_1 | gene=TGME49_206430 | organism=Toxoplasma_gondii_ME49 | gene_product=formin FRM1 | transcript_product=formin FRM1 | location=TGME49_chrVIIa:973851-990948(-) | protein_length=5009 | sequence_SO=chromo	HLS(1)ASFLR	3	2	TGME49_206430-t26_1-p1 | transcript=TGME49_206430-t26_1 | gene=TGME49_206430 | organism=Toxoplasma_gondii_ME49 | gene_product=formin FRM1 | transcript_product=formin FRM1 | location=TGME49_chrVIIa:973851-990948(-) | protein_length=5009 | sequence_SO=chromo,EQGGEQES(1)ENEQEAEHESER,8,3,14582000,20584000,16664000,0,0,0	TGME49_206430-t26_1-p1 | transcript=TGME49_206430-t26_1 | gene=TGME49_206430 | organism=Toxoplasma_gondii_ME49 | gene_product=formin FRM1 | transcript_product=formin FRM1 | location=TGME49_chrVIIa:973851-990948(-) | protein_length=5009 | sequence_SO=chromo
TGME49_206430-t26_1-p1 | transcript=TGME49_206430-t26_1 | gene=TGME49_206430 | organism=Toxoplasma_gondii_ME49 | gene_product=formin FRM1 | transcript_product=formin FRM1 | location=TGME49_chrVIIa:973851-990948(-) | protein_length=5009 | sequence_SO=chromo,SFS(0.001)PDS(0.983)DRET(0.006)S(0.009)IALCR,6	0.528116	0.00351111	0.016364	1	0.00664838	0.0309856	1	TGME49_206430-t26_1-p1 | transcript=TGME49_206430-t26_1 | gene=TGME49_206430 | organism=Toxoplasma_gondii_ME49 | gene_product=formin FRM1 | transcript_product=formin FRM1 | location=TGME49_chrVIIa:973851-990948(-) | protein_length=5009 | sequence_SO=chromo	SFS(0.001)PDS(0.983)DRET(0.006)S(0.009)IALCR	6	3	TGME49_206430-t26_1-p1 | transcript=TGME49_206430-t26_1 | gene=TGME49_206430 | organism=Toxoplasma_gondii_ME49 | gene_product=formin FRM1 | transcript_product=formin FRM1 | location=TGME49_chrVIIa:973851-990948(-) | protein_length=5009 | sequence_SO=chromo,EQGGEQES(1)ENEQEAEHESER,8,3,14582000,20584000,16664000,0,0,0	TGME49_206430-t26_1-p1 | transcript=TGME49_206430-t26_1 | gene=TGME49_206430 | organism=Toxoplasma_gondii_ME49 | gene_product=formin FRM1 | transcript_product=formin FRM1 | location=TGME49_chrVIIa:973851-990948(-) | protein_length=5009 | sequence_SO=chromo
TGME49_206430-t26_1-p1 | transcript=TGME49_206430-t26_1 | gene=TGME49_206430 | organism=Toxoplasma_gondii_ME49 | gene_product=formin FRM1 | transcript_product=formin FRM1 | location=TGME49_chrVIIa:973851-990948(-) | protein_length=5009 | sequence_SO=chromo,RFS(0.981)FS(0.012)S(0.007)DLR,3	0.504366	0.0333788	0.016364	1	0.0661798	0.0324447	1	TGME49_206430-t26_1-p1 | transcript=TGME49_206430-t26_1 | gene=TGME49_206430 | organism=Toxoplasma_gondii_ME49 | gene_product=formin FRM1 | transcript_product=formin FRM1 | location=TGME49_chrVIIa:973851-990948(-) | protein_length=5009 | sequence_SO=chromo	RFS(0.981)FS(0.012)S(0.007)DLR	3	2	TGME49_206430-t26_1-p1 | transcript=TGME49_206430-t26_1 | gene=TGME49_206430 | organism=Toxoplasma_gondii_ME49 | gene_product=formin FRM1 | transcript_product=formin FRM1 | location=TGME49_chrVIIa:973851-990948(-) | protein_length=5009 | sequence_SO=chromo,EQGGEQES(1)ENEQEAEHESER,8,3,14582000,20584000,16664000,0,0,0	TGME49_206430-t26_1-p1 | transcript=TGME49_206430-t26_1 | gene=TGME49_206430 | organism=Toxoplasma_gondii_ME49 | gene_product=formin FRM1 | transcript_product=formin FRM1 | location=TGME49_chrVIIa:973851-990948(-) | protein_length=5009 | sequence_SO=chromo
TGME49_206430-t26_1-p1 | transcript=TGME49_206430-t26_1 | gene=TGME49_206430 | organism=Toxoplasma_gondii_ME49 | gene_product=formin FRM1 | transcript_product=formin FRM1 | location=TGME49_chrVIIa:973851-990948(-) | protein_length=5009 | sequence_SO=chromo,LVVGQET(0.059)ET(0.879)DS(0.059)EIAT(0.002)LDEELDRT(0.002)ELPR,9	0.173899	0.00351111	0.016364	1	0.0201906	0.0941007	1	TGME49_206430-t26_1-p1 | transcript=TGME49_206430-t26_1 | gene=TGME49_206430 | organism=Toxoplasma_gondii_ME49 | gene_product=formin FRM1 | transcript_product=formin FRM1 | location=TGME49_chrVIIa:973851-990948(-) | protein_length=5009 | sequence_SO=chromo	LVVGQET(0.059)ET(0.879)DS(0.059)EIAT(0.002)LDEELDRT(0.002)ELPR	9	3	TGME49_206430-t26_1-p1 | transcript=TGME49_206430-t26_1 | gene=TGME49_206430 | organism=Toxoplasma_gondii_ME49 | gene_product=formin FRM1 | transcript_product=formin FRM1 | location=TGME49_chrVIIa:973851-990948(-) | protein_length=5009 | sequence_SO=chromo,EQGGEQES(1)ENEQEAEHESER,8,3,14582000,20584000,16664000,0,0,0	TGME49_206430-t26_1-p1 | transcript=TGME49_206430-t26_1 | gene=TGME49_206430 | organism=Toxoplasma_gondii_ME49 | gene_product=formin FRM1 | transcript_product=formin FRM1 | location=TGME49_chrVIIa:973851-990948(-) | protein_length=5009 | sequence_SO=chromo
TGME49_206430-t26_1-p1 | transcript=TGME49_206430-t26_1 | gene=TGME49_206430 | organism=Toxoplasma_gondii_ME49 | gene_product=formin FRM1 | transcript_product=formin FRM1 | location=TGME49_chrVIIa:973851-990948(-) | protein_length=5009 | sequence_SO=chromo,ET(0.271)S(0.729)LGADSGLFALDR,3	0.736447	0.00351111	0.0482105	1	0.00476764	0.0654637	1	TGME49_206430-t26_1-p1 | transcript=TGME49_206430-t26_1 | gene=TGME49_206430 | organism=Toxoplasma_gondii_ME49 | gene_product=formin FRM1 | transcript_product=formin FRM1 | location=TGME49_chrVIIa:973851-990948(-) | protein_length=5009 | sequence_SO=chromo	ET(0.271)S(0.729)LGADSGLFALDR	3	2	TGME49_206430-t26_1-p1 | transcript=TGME49_206430-t26_1 | gene=TGME49_206430 | organism=Toxoplasma_gondii_ME49 | gene_product=formin FRM1 | transcript_product=formin FRM1 | location=TGME49_chrVIIa:973851-990948(-) | protein_length=5009 | sequence_SO=chromo,EQGGEQES(1)ENEQEAEHESER,8,3,14582000,20584000,16664000,0,0,0	TGME49_206430-t26_1-p1 | transcript=TGME49_206430-t26_1 | gene=TGME49_206430 | organism=Toxoplasma_gondii_ME49 | gene_product=formin FRM1 | transcript_product=formin FRM1 | location=TGME49_chrVIIa:973851-990948(-) | protein_length=5009 | sequence_SO=chromo
TGME49_206430-t26_1-p1 | transcript=TGME49_206430-t26_1 | gene=TGME49_206430 | organism=Toxoplasma_gondii_ME49 | gene_product=formin FRM1 | transcript_product=formin FRM1 | location=TGME49_chrVIIa:973851-990948(-) | protein_length=5009 | sequence_SO=chromo,FLQPPAFDS(0.704)S(0.148)AS(0.148)R,9	0.0672285	0.00351111	0.016364	1	0.0522266	0.243409	1	TGME49_206430-t26_1-p1 | transcript=TGME49_206430-t26_1 | gene=TGME49_206430 | organism=Toxoplasma_gondii_ME49 | gene_product=formin FRM1 | transcript_product=formin FRM1 | location=TGME49_chrVIIa:973851-990948(-) | protein_length=5009 | sequence_SO=chromo	FLQPPAFDS(0.704)S(0.148)AS(0.148)R	9	2	TGME49_206430-t26_1-p1 | transcript=TGME49_206430-t26_1 | gene=TGME49_206430 | organism=Toxoplasma_gondii_ME49 | gene_product=formin FRM1 | transcript_product=formin FRM1 | location=TGME49_chrVIIa:973851-990948(-) | protein_length=5009 | sequence_SO=chromo,EQGGEQES(1)ENEQEAEHESER,8,3,14582000,20584000,16664000,0,0,0	TGME49_206430-t26_1-p1 | transcript=TGME49_206430-t26_1 | gene=TGME49_206430 | organism=Toxoplasma_gondii_ME49 | gene_product=formin FRM1 | transcript_product=formin FRM1 | location=TGME49_chrVIIa:973851-990948(-) | protein_length=5009 | sequence_SO=chromo
TGME49_206430-t26_1-p1 | transcript=TGME49_206430-t26_1 | gene=TGME49_206430 | organism=Toxoplasma_gondii_ME49 | gene_product=formin FRM1 | transcript_product=formin FRM1 | location=TGME49_chrVIIa:973851-990948(-) | protein_length=5009 | sequence_SO=chromo,LNAET(0.447)ERNS(0.537)ES(0.017)EEK,9	0.127768	0.00351111	0.016364	1	0.0274805	0.128076	1	TGME49_206430-t26_1-p1 | transcript=TGME49_206430-t26_1 | gene=TGME49_206430 | organism=Toxoplasma_gondii_ME49 | gene_product=formin FRM1 | transcript_product=formin FRM1 | location=TGME49_chrVIIa:973851-990948(-) | protein_length=5009 | sequence_SO=chromo	LNAET(0.447)ERNS(0.537)ES(0.017)EEK	9	2	TGME49_206430-t26_1-p1 | transcript=TGME49_206430-t26_1 | gene=TGME49_206430 | organism=Toxoplasma_gondii_ME49 | gene_product=formin FRM1 | transcript_product=formin FRM1 | location=TGME49_chrVIIa:973851-990948(-) | protein_length=5009 | sequence_SO=chromo,EQGGEQES(1)ENEQEAEHESER,8,3,14582000,20584000,16664000,0,0,0	TGME49_206430-t26_1-p1 | transcript=TGME49_206430-t26_1 | gene=TGME49_206430 | organism=Toxoplasma_gondii_ME49 | gene_product=formin FRM1 | transcript_product=formin FRM1 | location=TGME49_chrVIIa:973851-990948(-) | protein_length=5009 | sequence_SO=chromo
TGME49_206430-t26_1-p1 | transcript=TGME49_206430-t26_1 | gene=TGME49_206430 | organism=Toxoplasma_gondii_ME49 | gene_product=formin FRM1 | transcript_product=formin FRM1 | location=TGME49_chrVIIa:973851-990948(-) | protein_length=5009 | sequence_SO=chromo,GASLPPLPPEAS(0.49)S(0.409)PHGAS(0.1)R,12	0.0472689	0.00351111	0.016364	1	0.0742796	0.34619	1	TGME49_206430-t26_1-p1 | transcript=TGME49_206430-t26_1 | gene=TGME49_206430 | organism=Toxoplasma_gondii_ME49 | gene_product=formin FRM1 | transcript_product=formin FRM1 | location=TGME49_chrVIIa:973851-990948(-) | protein_length=5009 | sequence_SO=chromo	GASLPPLPPEAS(0.49)S(0.409)PHGAS(0.1)R	12	3	TGME49_206430-t26_1-p1 | transcript=TGME49_206430-t26_1 | gene=TGME49_206430 | organism=Toxoplasma_gondii_ME49 | gene_product=formin FRM1 | transcript_product=formin FRM1 | location=TGME49_chrVIIa:973851-990948(-) | protein_length=5009 | sequence_SO=chromo,EQGGEQES(1)ENEQEAEHESER,8,3,14582000,20584000,16664000,0,0,0	TGME49_206430-t26_1-p1 | transcript=TGME49_206430-t26_1 | gene=TGME49_206430 | organism=Toxoplasma_gondii_ME49 | gene_product=formin FRM1 | transcript_product=formin FRM1 | location=TGME49_chrVIIa:973851-990948(-) | protein_length=5009 | sequence_SO=chromo
TGME49_206430-t26_1-p1 | transcript=TGME49_206430-t26_1 | gene=TGME49_206430 | organism=Toxoplasma_gondii_ME49 | gene_product=formin FRM1 | transcript_product=formin FRM1 | location=TGME49_chrVIIa:973851-990948(-) | protein_length=5009 | sequence_SO=chromo,EFPEPHCVS(0.108)S(0.446)S(0.446)PR,10	0.0472689	0.00351111	0.016364	1	0.0742796	0.34619	1	TGME49_206430-t26_1-p1 | transcript=TGME49_206430-t26_1 | gene=TGME49_206430 | organism=Toxoplasma_gondii_ME49 | gene_product=formin FRM1 | transcript_product=formin FRM1 | location=TGME49_chrVIIa:973851-990948(-) | protein_length=5009 | sequence_SO=chromo	EFPEPHCVS(0.108)S(0.446)S(0.446)PR	10	3	TGME49_206430-t26_1-p1 | transcript=TGME49_206430-t26_1 | gene=TGME49_206430 | organism=Toxoplasma_gondii_ME49 | gene_product=formin FRM1 | transcript_product=formin FRM1 | location=TGME49_chrVIIa:973851-990948(-) | protein_length=5009 | sequence_SO=chromo,EQGGEQES(1)ENEQEAEHESER,8,3,14582000,20584000,16664000,0,0,0	TGME49_206430-t26_1-p1 | transcript=TGME49_206430-t26_1 | gene=TGME49_206430 | organism=Toxoplasma_gondii_ME49 | gene_product=formin FRM1 | transcript_product=formin FRM1 | location=TGME49_chrVIIa:973851-990948(-) | protein_length=5009 | sequence_SO=chromo
TGME49_206430-t26_1-p1 | transcript=TGME49_206430-t26_1 | gene=TGME49_206430 | organism=Toxoplasma_gondii_ME49 | gene_product=formin FRM1 | transcript_product=formin FRM1 | location=TGME49_chrVIIa:973851-990948(-) | protein_length=5009 | sequence_SO=chromo,EFPEPHCVS(0.108)S(0.446)S(0.446)PR,11	0.0472689	0.00351111	0.016364	1	0.0742796	0.34619	1	TGME49_206430-t26_1-p1 | transcript=TGME49_206430-t26_1 | gene=TGME49_206430 | organism=Toxoplasma_gondii_ME49 | gene_product=formin FRM1 | transcript_product=formin FRM1 | location=TGME49_chrVIIa:973851-990948(-) | protein_length=5009 | sequence_SO=chromo	EFPEPHCVS(0.108)S(0.446)S(0.446)PR	11	3	TGME49_206430-t26_1-p1 | transcript=TGME49_206430-t26_1 | gene=TGME49_206430 | organism=Toxoplasma_gondii_ME49 | gene_product=formin FRM1 | transcript_product=formin FRM1 | location=TGME49_chrVIIa:973851-990948(-) | protein_length=5009 | sequence_SO=chromo,EQGGEQES(1)ENEQEAEHESER,8,3,14582000,20584000,16664000,0,0,0	TGME49_206430-t26_1-p1 | transcript=TGME49_206430-t26_1 | gene=TGME49_206430 | organism=Toxoplasma_gondii_ME49 | gene_product=formin FRM1 | transcript_product=formin FRM1 | location=TGME49_chrVIIa:973851-990948(-) | protein_length=5009 | sequence_SO=chromo
TGME49_206430-t26_1-p1 | transcript=TGME49_206430-t26_1 | gene=TGME49_206430 | organism=Toxoplasma_gondii_ME49 | gene_product=formin FRM1 | transcript_product=formin FRM1 | location=TGME49_chrVIIa:973851-990948(-) | protein_length=5009 | sequence_SO=chromo,EFPEPHCVS(0.367)S(0.367)S(0.267)PR,9	0.0472689	0.00351111	0.016364	1	0.0742796	0.34619	1	TGME49_206430-t26_1-p1 | transcript=TGME49_206430-t26_1 | gene=TGME49_206430 | organism=Toxoplasma_gondii_ME49 | gene_product=formin FRM1 | transcript_product=formin FRM1 | location=TGME49_chrVIIa:973851-990948(-) | protein_length=5009 | sequence_SO=chromo	EFPEPHCVS(0.367)S(0.367)S(0.267)PR	9	2	TGME49_206430-t26_1-p1 | transcript=TGME49_206430-t26_1 | gene=TGME49_206430 | organism=Toxoplasma_gondii_ME49 | gene_product=formin FRM1 | transcript_product=formin FRM1 | location=TGME49_chrVIIa:973851-990948(-) | protein_length=5009 | sequence_SO=chromo,EQGGEQES(1)ENEQEAEHESER,8,3,14582000,20584000,16664000,0,0,0	TGME49_206430-t26_1-p1 | transcript=TGME49_206430-t26_1 | gene=TGME49_206430 | organism=Toxoplasma_gondii_ME49 | gene_product=formin FRM1 | transcript_product=formin FRM1 | location=TGME49_chrVIIa:973851-990948(-) | protein_length=5009 | sequence_SO=chromo
TGME49_206430-t26_1-p1 | transcript=TGME49_206430-t26_1 | gene=TGME49_206430 | organism=Toxoplasma_gondii_ME49 | gene_product=formin FRM1 | transcript_product=formin FRM1 | location=TGME49_chrVIIa:973851-990948(-) | protein_length=5009 | sequence_SO=chromo,FLQPPAFDS(0.333)S(0.333)AS(0.333)R,10	0.0472689	0.00351111	0.016364	1	0.0742796	0.34619	1	TGME49_206430-t26_1-p1 | transcript=TGME49_206430-t26_1 | gene=TGME49_206430 | organism=Toxoplasma_gondii_ME49 | gene_product=formin FRM1 | transcript_product=formin FRM1 | location=TGME49_chrVIIa:973851-990948(-) | protein_length=5009 | sequence_SO=chromo	FLQPPAFDS(0.333)S(0.333)AS(0.333)R	10	2	TGME49_206430-t26_1-p1 | transcript=TGME49_206430-t26_1 | gene=TGME49_206430 | organism=Toxoplasma_gondii_ME49 | gene_product=formin FRM1 | transcript_product=formin FRM1 | location=TGME49_chrVIIa:973851-990948(-) | protein_length=5009 | sequence_SO=chromo,EQGGEQES(1)ENEQEAEHESER,8,3,14582000,20584000,16664000,0,0,0	TGME49_206430-t26_1-p1 | transcript=TGME49_206430-t26_1 | gene=TGME49_206430 | organism=Toxoplasma_gondii_ME49 | gene_product=formin FRM1 | transcript_product=formin FRM1 | location=TGME49_chrVIIa:973851-990948(-) | protein_length=5009 | sequence_SO=chromo
TGME49_206430-t26_1-p1 | transcript=TGME49_206430-t26_1 | gene=TGME49_206430 | organism=Toxoplasma_gondii_ME49 | gene_product=formin FRM1 | transcript_product=formin FRM1 | location=TGME49_chrVIIa:973851-990948(-) | protein_length=5009 | sequence_SO=chromo,FLQPPAFDS(0.333)S(0.333)AS(0.333)R,12	0.0472689	0.00351111	0.016364	1	0.0742796	0.34619	1	TGME49_206430-t26_1-p1 | transcript=TGME49_206430-t26_1 | gene=TGME49_206430 | organism=Toxoplasma_gondii_ME49 | gene_product=formin FRM1 | transcript_product=formin FRM1 | location=TGME49_chrVIIa:973851-990948(-) | protein_length=5009 | sequence_SO=chromo	FLQPPAFDS(0.333)S(0.333)AS(0.333)R	12	2	TGME49_206430-t26_1-p1 | transcript=TGME49_206430-t26_1 | gene=TGME49_206430 | organism=Toxoplasma_gondii_ME49 | gene_product=formin FRM1 | transcript_product=formin FRM1 | location=TGME49_chrVIIa:973851-990948(-) | protein_length=5009 | sequence_SO=chromo,EQGGEQES(1)ENEQEAEHESER,8,3,14582000,20584000,16664000,0,0,0	TGME49_206430-t26_1-p1 | transcript=TGME49_206430-t26_1 | gene=TGME49_206430 | organism=Toxoplasma_gondii_ME49 | gene_product=formin FRM1 | transcript_product=formin FRM1 | location=TGME49_chrVIIa:973851-990948(-) | protein_length=5009 | sequence_SO=chromo
TGME49_206450-t26_1-p1 | transcript=TGME49_206450-t26_1 | gene=TGME49_206450 | organism=Toxoplasma_gondii_ME49 | gene_product=autophagy-related cysteine peptidase atg4, putative | transcript_product=autophagy-related cysteine peptidase atg4, putative | loc,VLPEEGTPLLASADPTAYT(0.001)ILS(0.026)S(0.973)PR,23	0.261943	0.0518215	0.021904	1	0.197835	0.0836212	1	TGME49_206450-t26_1-p1 | transcript=TGME49_206450-t26_1 | gene=TGME49_206450 | organism=Toxoplasma_gondii_ME49 | gene_product=autophagy-related cysteine peptidase atg4, putative | transcript_product=autophagy-related cysteine peptidase atg4, putative | loc	VLPEEGTPLLASADPTAYT(0.001)ILS(0.026)S(0.973)PR	23	3	TGME49_206450-t26_1-p1 | transcript=TGME49_206450-t26_1 | gene=TGME49_206450 | organism=Toxoplasma_gondii_ME49 | gene_product=autophagy-related cysteine peptidase atg4, putative | transcript_product=autophagy-related cysteine peptidase atg4, putative | loc,VRGEETGATCGDAS(1)GAEEPQR,14,3,41544000,32565000,30144000,30176000,26785000,23001000	TGME49_206450-t26_1-p1 | transcript=TGME49_206450-t26_1 | gene=TGME49_206450 | organism=Toxoplasma_gondii_ME49 | gene_product=autophagy-related cysteine peptidase atg4, putative | transcript_product=autophagy-related cysteine peptidase atg4, putative | loc
TGME49_206450-t26_1-p1 | transcript=TGME49_206450-t26_1 | gene=TGME49_206450 | organism=Toxoplasma_gondii_ME49 | gene_product=autophagy-related cysteine peptidase atg4, putative | transcript_product=autophagy-related cysteine peptidase atg4, putative | loc,GSWS(0.001)VPS(0.029)S(0.97)PR,8	0.0419326	0.00794018	0.00143698	1	0.189356	0.0342688	1	TGME49_206450-t26_1-p1 | transcript=TGME49_206450-t26_1 | gene=TGME49_206450 | organism=Toxoplasma_gondii_ME49 | gene_product=autophagy-related cysteine peptidase atg4, putative | transcript_product=autophagy-related cysteine peptidase atg4, putative | loc	GSWS(0.001)VPS(0.029)S(0.97)PR	8	2	TGME49_206450-t26_1-p1 | transcript=TGME49_206450-t26_1 | gene=TGME49_206450 | organism=Toxoplasma_gondii_ME49 | gene_product=autophagy-related cysteine peptidase atg4, putative | transcript_product=autophagy-related cysteine peptidase atg4, putative | loc,VRGEETGATCGDAS(1)GAEEPQR,14,3,41544000,32565000,30144000,30176000,26785000,23001000	TGME49_206450-t26_1-p1 | transcript=TGME49_206450-t26_1 | gene=TGME49_206450 | organism=Toxoplasma_gondii_ME49 | gene_product=autophagy-related cysteine peptidase atg4, putative | transcript_product=autophagy-related cysteine peptidase atg4, putative | loc
TGME49_206450-t26_1-p1 | transcript=TGME49_206450-t26_1 | gene=TGME49_206450 | organism=Toxoplasma_gondii_ME49 | gene_product=autophagy-related cysteine peptidase atg4, putative | transcript_product=autophagy-related cysteine peptidase atg4, putative | loc,VLPEEGTPLLASADPTAYT(0.001)ILS(0.928)S(0.071)PR,22	0.0301436	0.00136672	0.00143698	1	0.0453402	0.0476712	1	TGME49_206450-t26_1-p1 | transcript=TGME49_206450-t26_1 | gene=TGME49_206450 | organism=Toxoplasma_gondii_ME49 | gene_product=autophagy-related cysteine peptidase atg4, putative | transcript_product=autophagy-related cysteine peptidase atg4, putative | loc	VLPEEGTPLLASADPTAYT(0.001)ILS(0.928)S(0.071)PR	22	2	TGME49_206450-t26_1-p1 | transcript=TGME49_206450-t26_1 | gene=TGME49_206450 | organism=Toxoplasma_gondii_ME49 | gene_product=autophagy-related cysteine peptidase atg4, putative | transcript_product=autophagy-related cysteine peptidase atg4, putative | loc,VRGEETGATCGDAS(1)GAEEPQR,14,3,41544000,32565000,30144000,30176000,26785000,23001000	TGME49_206450-t26_1-p1 | transcript=TGME49_206450-t26_1 | gene=TGME49_206450 | organism=Toxoplasma_gondii_ME49 | gene_product=autophagy-related cysteine peptidase atg4, putative | transcript_product=autophagy-related cysteine peptidase atg4, putative | loc
TGME49_206580-t26_1-p1 | transcript=TGME49_206580-t26_1 | gene=TGME49_206580 | organism=Toxoplasma_gondii_ME49 | gene_product=formin FRM2 | transcript_product=formin FRM2 | location=TGME49_chrVIIa:813203-830394(+) | protein_length=4709 | sequence_SO=chromo,GGS(1)FVDVPTR,3	0.0452782	0.0131046	0.00588553	1	0.289425	0.129986	1	TGME49_206580-t26_1-p1 | transcript=TGME49_206580-t26_1 | gene=TGME49_206580 | organism=Toxoplasma_gondii_ME49 | gene_product=formin FRM2 | transcript_product=formin FRM2 | location=TGME49_chrVIIa:813203-830394(+) | protein_length=4709 | sequence_SO=chromo	GGS(1)FVDVPTR	3	2	TGME49_206580-t26_1-p1 | transcript=TGME49_206580-t26_1 | gene=TGME49_206580 | organism=Toxoplasma_gondii_ME49 | gene_product=formin FRM2 | transcript_product=formin FRM2 | location=TGME49_chrVIIa:813203-830394(+) | protein_length=4709 | sequence_SO=chromo,ADGDLCGPIS(1)PCNK,10,2,0,0,0,0,0,0	TGME49_206580-t26_1-p1 | transcript=TGME49_206580-t26_1 | gene=TGME49_206580 | organism=Toxoplasma_gondii_ME49 | gene_product=formin FRM2 | transcript_product=formin FRM2 | location=TGME49_chrVIIa:813203-830394(+) | protein_length=4709 | sequence_SO=chromo
TGME49_206590-t26_1-p1 | transcript=TGME49_206590-t26_1 | gene=TGME49_206590 | organism=Toxoplasma_gondii_ME49 | gene_product=calcium-dependent protein kinase CDPK2A | transcript_product=calcium-dependent protein kinase CDPK2A | location=TGME49_chrVIIa:800,AVVQRPTLGSGPPHACDS(0.129)PS(0.889)PRVS(0.982)ER,24	0.00295303	0.000109747	0.000140563	1	0.0371642	0.0475995	1	TGME49_206590-t26_1-p1 | transcript=TGME49_206590-t26_1 | gene=TGME49_206590 | organism=Toxoplasma_gondii_ME49 | gene_product=calcium-dependent protein kinase CDPK2A | transcript_product=calcium-dependent protein kinase CDPK2A | location=TGME49_chrVIIa:800	AVVQRPTLGSGPPHACDS(0.129)PS(0.889)PRVS(0.982)ER	24	3	TGME49_206590-t26_1-p1 | transcript=TGME49_206590-t26_1 | gene=TGME49_206590 | organism=Toxoplasma_gondii_ME49 | gene_product=calcium-dependent protein kinase CDPK2A | transcript_product=calcium-dependent protein kinase CDPK2A | location=TGME49_chrVIIa:800,AVVQRPTLGSGPPHACDS(1)PS(1)PR,20,3,22964000,9654100,9176400,289790000,14708000,8823500	TGME49_206590-t26_1-p1 | transcript=TGME49_206590-t26_1 | gene=TGME49_206590 | organism=Toxoplasma_gondii_ME49 | gene_product=calcium-dependent protein kinase CDPK2A | transcript_product=calcium-dependent protein kinase CDPK2A | location=TGME49_chrVIIa:800
TGME49_206690-t26_1-p1 | transcript=TGME49_206690-t26_1 | gene=TGME49_206690 | organism=Toxoplasma_gondii_ME49 | gene_product=glideosome-associated protein with multiple-membrane spans GAPM2B | transcript_product=glideosome-associated protein with multiple,S(1)INENLRPPANFDETPR,1	0.139592	0.0557734	0.0102044	1	0.399545	0.0731018	1	TGME49_206690-t26_1-p1 | transcript=TGME49_206690-t26_1 | gene=TGME49_206690 | organism=Toxoplasma_gondii_ME49 | gene_product=glideosome-associated protein with multiple-membrane spans GAPM2B | transcript_product=glideosome-associated protein with multiple	S(1)INENLRPPANFDETPR	1	3	TGME49_206690-t26_1-p1 | transcript=TGME49_206690-t26_1 | gene=TGME49_206690 | organism=Toxoplasma_gondii_ME49 | gene_product=glideosome-associated protein with multiple-membrane spans GAPM2B | transcript_product=glideosome-associated protein with multiple,VEEMPS(1)MQR,6,2,39526000,49003000,10269000,27493000,18860000,15085000	TGME49_206690-t26_1-p1 | transcript=TGME49_206690-t26_1 | gene=TGME49_206690 | organism=Toxoplasma_gondii_ME49 | gene_product=glideosome-associated protein with multiple-membrane spans GAPM2B | transcript_product=glideosome-associated protein with multiple
TGME49_206690-t26_1-p1 | transcript=TGME49_206690-t26_1 | gene=TGME49_206690 | organism=Toxoplasma_gondii_ME49 | gene_product=glideosome-associated protein with multiple-membrane spans GAPM2B | transcript_product=glideosome-associated protein with multiple,QLT(1)RS(1)INENLRPPANFDETPR,3	0.0574361	0.00159541	0.00206579	1	0.0277771	0.0359667	1	TGME49_206690-t26_1-p1 | transcript=TGME49_206690-t26_1 | gene=TGME49_206690 | organism=Toxoplasma_gondii_ME49 | gene_product=glideosome-associated protein with multiple-membrane spans GAPM2B | transcript_product=glideosome-associated protein with multiple	QLT(1)RS(1)INENLRPPANFDETPR	3	3	TGME49_206690-t26_1-p1 | transcript=TGME49_206690-t26_1 | gene=TGME49_206690 | organism=Toxoplasma_gondii_ME49 | gene_product=glideosome-associated protein with multiple-membrane spans GAPM2B | transcript_product=glideosome-associated protein with multiple,VEEMPS(1)MQR,6,2,39526000,49003000,10269000,27493000,18860000,15085000	TGME49_206690-t26_1-p1 | transcript=TGME49_206690-t26_1 | gene=TGME49_206690 | organism=Toxoplasma_gondii_ME49 | gene_product=glideosome-associated protein with multiple-membrane spans GAPM2B | transcript_product=glideosome-associated protein with multiple
TGME49_206690-t26_1-p1 | transcript=TGME49_206690-t26_1 | gene=TGME49_206690 | organism=Toxoplasma_gondii_ME49 | gene_product=glideosome-associated protein with multiple-membrane spans GAPM2B | transcript_product=glideosome-associated protein with multiple,APTGQNS(0.05)T(0.868)GPQGS(0.959)GS(0.124)FDFGEQLTK,8	0.0361212	0.0112309	0.00206579	1	0.310923	0.0571905	1	TGME49_206690-t26_1-p1 | transcript=TGME49_206690-t26_1 | gene=TGME49_206690 | organism=Toxoplasma_gondii_ME49 | gene_product=glideosome-associated protein with multiple-membrane spans GAPM2B | transcript_product=glideosome-associated protein with multiple	APTGQNS(0.05)T(0.868)GPQGS(0.959)GS(0.124)FDFGEQLTK	8	2	TGME49_206690-t26_1-p1 | transcript=TGME49_206690-t26_1 | gene=TGME49_206690 | organism=Toxoplasma_gondii_ME49 | gene_product=glideosome-associated protein with multiple-membrane spans GAPM2B | transcript_product=glideosome-associated protein with multiple,VEEMPS(1)MQR,6,2,39526000,49003000,10269000,27493000,18860000,15085000	TGME49_206690-t26_1-p1 | transcript=TGME49_206690-t26_1 | gene=TGME49_206690 | organism=Toxoplasma_gondii_ME49 | gene_product=glideosome-associated protein with multiple-membrane spans GAPM2B | transcript_product=glideosome-associated protein with multiple
TGME49_207120-t26_1-p1 | transcript=TGME49_207120-t26_1 | gene=TGME49_207120 | organism=Toxoplasma_gondii_ME49 | gene_product=Sad1/UNC family protein | transcript_product=Sad1/UNC family protein | location=TGME49_chrX:7399781-7410678(+) | protein_length=33,WPT(1)LDEIEMESSAR,3	0.00667055	0.0004018	0.000344595	1	0.0602349	0.0516592	1	TGME49_207120-t26_1-p1 | transcript=TGME49_207120-t26_1 | gene=TGME49_207120 | organism=Toxoplasma_gondii_ME49 | gene_product=Sad1/UNC family protein | transcript_product=Sad1/UNC family protein | location=TGME49_chrX:7399781-7410678(+) | protein_length=33	WPT(1)LDEIEMESSAR	3	2	TGME49_207120-t26_1-p1 | transcript=TGME49_207120-t26_1 | gene=TGME49_207120 | organism=Toxoplasma_gondii_ME49 | gene_product=Sad1/UNC family protein | transcript_product=Sad1/UNC family protein | location=TGME49_chrX:7399781-7410678(+) | protein_length=33,WPT(1)LDEIEMESSAR,3,2,0,9466600,0,0,0,0	TGME49_207120-t26_1-p1 | transcript=TGME49_207120-t26_1 | gene=TGME49_207120 | organism=Toxoplasma_gondii_ME49 | gene_product=Sad1/UNC family protein | transcript_product=Sad1/UNC family protein | location=TGME49_chrX:7399781-7410678(+) | protein_length=33
TGME49_207590-t26_1-p1 | transcript=TGME49_207590-t26_1 | gene=TGME49_207590 | organism=Toxoplasma_gondii_ME49 | gene_product=protein phosphatase 2C domain-containing protein | transcript_product=protein phosphatase 2C domain-containing protein | location=,GERLS(1)PCCCGCPLSR,5	0.00829631	0.0014583	0.00209554	1	0.175777	0.252587	1	TGME49_207590-t26_1-p1 | transcript=TGME49_207590-t26_1 | gene=TGME49_207590 | organism=Toxoplasma_gondii_ME49 | gene_product=protein phosphatase 2C domain-containing protein | transcript_product=protein phosphatase 2C domain-containing protein | location=	GERLS(1)PCCCGCPLSR	5	3	TGME49_207590-t26_1-p1 | transcript=TGME49_207590-t26_1 | gene=TGME49_207590 | organism=Toxoplasma_gondii_ME49 | gene_product=protein phosphatase 2C domain-containing protein | transcript_product=protein phosphatase 2C domain-containing protein | location=,GERLS(1)PCCCGCPLSR,5,3,4346600,1869000,0,0,0,0	TGME49_207590-t26_1-p1 | transcript=TGME49_207590-t26_1 | gene=TGME49_207590 | organism=Toxoplasma_gondii_ME49 | gene_product=protein phosphatase 2C domain-containing protein | transcript_product=protein phosphatase 2C domain-containing protein | location=
TGME49_207770-t26_1-p1 | transcript=TGME49_207770-t26_1 | gene=TGME49_207770 | organism=Toxoplasma_gondii_ME49 | gene_product=PCI domain-containing protein | transcript_product=PCI domain-containing protein | location=TGME49_chrIb:277983-284153(-) | protei,DFS(1)ESEEILEELQK,3	0.00566918	0.000174522	0.000211786	1	0.0307844	0.0373575	1	TGME49_207770-t26_1-p1 | transcript=TGME49_207770-t26_1 | gene=TGME49_207770 | organism=Toxoplasma_gondii_ME49 | gene_product=PCI domain-containing protein | transcript_product=PCI domain-containing protein | location=TGME49_chrIb:277983-284153(-) | protei	DFS(1)ESEEILEELQK	3	2	TGME49_207770-t26_1-p1 | transcript=TGME49_207770-t26_1 | gene=TGME49_207770 | organism=Toxoplasma_gondii_ME49 | gene_product=PCI domain-containing protein | transcript_product=PCI domain-containing protein | location=TGME49_chrIb:277983-284153(-) | protei,DFS(1)ESEEILEELQK,3,2,17873000,23031000,0,0,0,0	TGME49_207770-t26_1-p1 | transcript=TGME49_207770-t26_1 | gene=TGME49_207770 | organism=Toxoplasma_gondii_ME49 | gene_product=PCI domain-containing protein | transcript_product=PCI domain-containing protein | location=TGME49_chrIb:277983-284153(-) | protei
TGME49_207770-t26_1-p1 | transcript=TGME49_207770-t26_1 | gene=TGME49_207770 | organism=Toxoplasma_gondii_ME49 | gene_product=PCI domain-containing protein | transcript_product=PCI domain-containing protein | location=TGME49_chrIb:277983-284153(-) | protei,SAAGT(0.001)AAGS(0.999)FEASSLEK,9	0.0200362	0.00630707	0.000211786	1	0.314784	0.0105702	1	TGME49_207770-t26_1-p1 | transcript=TGME49_207770-t26_1 | gene=TGME49_207770 | organism=Toxoplasma_gondii_ME49 | gene_product=PCI domain-containing protein | transcript_product=PCI domain-containing protein | location=TGME49_chrIb:277983-284153(-) | protei	SAAGT(0.001)AAGS(0.999)FEASSLEK	9	2	TGME49_207770-t26_1-p1 | transcript=TGME49_207770-t26_1 | gene=TGME49_207770 | organism=Toxoplasma_gondii_ME49 | gene_product=PCI domain-containing protein | transcript_product=PCI domain-containing protein | location=TGME49_chrIb:277983-284153(-) | protei,DFS(1)ESEEILEELQK,3,2,17873000,23031000,0,0,0,0	TGME49_207770-t26_1-p1 | transcript=TGME49_207770-t26_1 | gene=TGME49_207770 | organism=Toxoplasma_gondii_ME49 | gene_product=PCI domain-containing protein | transcript_product=PCI domain-containing protein | location=TGME49_chrIb:277983-284153(-) | protei
TGME49_207830-t26_1-p1 | transcript=TGME49_207830-t26_1 | gene=TGME49_207830 | organism=Toxoplasma_gondii_ME49 | gene_product=MORN repeat-containing protein | transcript_product=MORN repeat-containing protein | location=TGME49_chrIb:322320-325476(+) | prot,S(1)AAS(0.994)LT(0.004)T(0.001)S(0.001)R,1	0.00834319	0.00244177	0.000272125	1	0.292667	0.0326164	1	TGME49_207830-t26_1-p1 | transcript=TGME49_207830-t26_1 | gene=TGME49_207830 | organism=Toxoplasma_gondii_ME49 | gene_product=MORN repeat-containing protein | transcript_product=MORN repeat-containing protein | location=TGME49_chrIb:322320-325476(+) | prot	S(1)AAS(0.994)LT(0.004)T(0.001)S(0.001)R	1	2	TGME49_207830-t26_1-p1 | transcript=TGME49_207830-t26_1 | gene=TGME49_207830 | organism=Toxoplasma_gondii_ME49 | gene_product=MORN repeat-containing protein | transcript_product=MORN repeat-containing protein | location=TGME49_chrIb:322320-325476(+) | prot,WLDEEES(1)QEDGVLETK,7,2,58601000,54397000,20446000,20651000,14315000,14792000	TGME49_207830-t26_1-p1 | transcript=TGME49_207830-t26_1 | gene=TGME49_207830 | organism=Toxoplasma_gondii_ME49 | gene_product=MORN repeat-containing protein | transcript_product=MORN repeat-containing protein | location=TGME49_chrIb:322320-325476(+) | prot
TGME49_207830-t26_1-p1 | transcript=TGME49_207830-t26_1 | gene=TGME49_207830 | organism=Toxoplasma_gondii_ME49 | gene_product=MORN repeat-containing protein | transcript_product=MORN repeat-containing protein | location=TGME49_chrIb:322320-325476(+) | prot,S(1)AAS(0.994)LT(0.004)T(0.001)S(0.001)R,4	0.0158962	0.00244177	0.000272125	1	0.153608	0.0171189	1	TGME49_207830-t26_1-p1 | transcript=TGME49_207830-t26_1 | gene=TGME49_207830 | organism=Toxoplasma_gondii_ME49 | gene_product=MORN repeat-containing protein | transcript_product=MORN repeat-containing protein | location=TGME49_chrIb:322320-325476(+) | prot	S(1)AAS(0.994)LT(0.004)T(0.001)S(0.001)R	4	2	TGME49_207830-t26_1-p1 | transcript=TGME49_207830-t26_1 | gene=TGME49_207830 | organism=Toxoplasma_gondii_ME49 | gene_product=MORN repeat-containing protein | transcript_product=MORN repeat-containing protein | location=TGME49_chrIb:322320-325476(+) | prot,WLDEEES(1)QEDGVLETK,7,2,58601000,54397000,20446000,20651000,14315000,14792000	TGME49_207830-t26_1-p1 | transcript=TGME49_207830-t26_1 | gene=TGME49_207830 | organism=Toxoplasma_gondii_ME49 | gene_product=MORN repeat-containing protein | transcript_product=MORN repeat-containing protein | location=TGME49_chrIb:322320-325476(+) | prot
TGME49_207920-t26_1-p1 | transcript=TGME49_207920-t26_1 | gene=TGME49_207920 | organism=Toxoplasma_gondii_ME49 | gene_product=hypothetical protein | transcript_product=hypothetical protein | location=TGME49_chrIb:438130-442091(+) | protein_length=726 | seq,DGTGGEVELDAKS(1)DADT(1)ER,17	0.416712	0.00706888	0.00890101	1	0.0169635	0.0213601	1	TGME49_207920-t26_1-p1 | transcript=TGME49_207920-t26_1 | gene=TGME49_207920 | organism=Toxoplasma_gondii_ME49 | gene_product=hypothetical protein | transcript_product=hypothetical protein | location=TGME49_chrIb:438130-442091(+) | protein_length=726 | seq	DGTGGEVELDAKS(1)DADT(1)ER	17	2	TGME49_207920-t26_1-p1 | transcript=TGME49_207920-t26_1 | gene=TGME49_207920 | organism=Toxoplasma_gondii_ME49 | gene_product=hypothetical protein | transcript_product=hypothetical protein | location=TGME49_chrIb:438130-442091(+) | protein_length=726 | seq,DGTGGEVELDAKS(1)DADT(1)ER,13,2,29061000,57437000,29004000,31364000,28338000,34682000	TGME49_207920-t26_1-p1 | transcript=TGME49_207920-t26_1 | gene=TGME49_207920 | organism=Toxoplasma_gondii_ME49 | gene_product=hypothetical protein | transcript_product=hypothetical protein | location=TGME49_chrIb:438130-442091(+) | protein_length=726 | seq
TGME49_207920-t26_1-p1 | transcript=TGME49_207920-t26_1 | gene=TGME49_207920 | organism=Toxoplasma_gondii_ME49 | gene_product=hypothetical protein | transcript_product=hypothetical protein | location=TGME49_chrIb:438130-442091(+) | protein_length=726 | seq,RPS(1)GDASLSGK,3	0.816129	0.00706888	0.00890101	1	0.00866148	0.0109064	1	TGME49_207920-t26_1-p1 | transcript=TGME49_207920-t26_1 | gene=TGME49_207920 | organism=Toxoplasma_gondii_ME49 | gene_product=hypothetical protein | transcript_product=hypothetical protein | location=TGME49_chrIb:438130-442091(+) | protein_length=726 | seq	RPS(1)GDASLSGK	3	2	TGME49_207920-t26_1-p1 | transcript=TGME49_207920-t26_1 | gene=TGME49_207920 | organism=Toxoplasma_gondii_ME49 | gene_product=hypothetical protein | transcript_product=hypothetical protein | location=TGME49_chrIb:438130-442091(+) | protein_length=726 | seq,DGTGGEVELDAKS(1)DADT(1)ER,13,2,29061000,57437000,29004000,31364000,28338000,34682000	TGME49_207920-t26_1-p1 | transcript=TGME49_207920-t26_1 | gene=TGME49_207920 | organism=Toxoplasma_gondii_ME49 | gene_product=hypothetical protein | transcript_product=hypothetical protein | location=TGME49_chrIb:438130-442091(+) | protein_length=726 | seq
TGME49_207960-t26_1-p1 | transcript=TGME49_207960-t26_1 | gene=TGME49_207960 | organism=Toxoplasma_gondii_ME49 | gene_product=hypothetical protein | transcript_product=hypothetical protein | location=TGME49_chrIb:463230-472357(-) | protein_length=839 | seq,HES(1)EEEEELGAEER,3	1.09079	0.146573	0.130378	1	0.134373	0.119525	1	TGME49_207960-t26_1-p1 | transcript=TGME49_207960-t26_1 | gene=TGME49_207960 | organism=Toxoplasma_gondii_ME49 | gene_product=hypothetical protein | transcript_product=hypothetical protein | location=TGME49_chrIb:463230-472357(-) | protein_length=839 | seq	HES(1)EEEEELGAEER	3	3	TGME49_207960-t26_1-p1 | transcript=TGME49_207960-t26_1 | gene=TGME49_207960 | organism=Toxoplasma_gondii_ME49 | gene_product=hypothetical protein | transcript_product=hypothetical protein | location=TGME49_chrIb:463230-472357(-) | protein_length=839 | seq,HES(1)EEEEELGAEER,3,3,47679000,37298000,42676000,0,36563000,0	TGME49_207960-t26_1-p1 | transcript=TGME49_207960-t26_1 | gene=TGME49_207960 | organism=Toxoplasma_gondii_ME49 | gene_product=hypothetical protein | transcript_product=hypothetical protein | location=TGME49_chrIb:463230-472357(-) | protein_length=839 | seq
TGME49_208010-t26_1-p1 | transcript=TGME49_208010-t26_1 | gene=TGME49_208010 | organism=Toxoplasma_gondii_ME49 | gene_product=hypothetical protein | transcript_product=hypothetical protein | location=TGME49_chrIb:510809-515097(+) | protein_length=472 | seq,VES(1)GGEASLQR,3	0.535626	0.0140355	0.0771412	1	0.0262039	0.144021	1	TGME49_208010-t26_1-p1 | transcript=TGME49_208010-t26_1 | gene=TGME49_208010 | organism=Toxoplasma_gondii_ME49 | gene_product=hypothetical protein | transcript_product=hypothetical protein | location=TGME49_chrIb:510809-515097(+) | protein_length=472 | seq	VES(1)GGEASLQR	3	2	TGME49_208010-t26_1-p1 | transcript=TGME49_208010-t26_1 | gene=TGME49_208010 | organism=Toxoplasma_gondii_ME49 | gene_product=hypothetical protein | transcript_product=hypothetical protein | location=TGME49_chrIb:510809-515097(+) | protein_length=472 | seq,VES(1)GGEASLQR,3,2,13213000,20393000,0,0,6431500,0	TGME49_208010-t26_1-p1 | transcript=TGME49_208010-t26_1 | gene=TGME49_208010 | organism=Toxoplasma_gondii_ME49 | gene_product=hypothetical protein | transcript_product=hypothetical protein | location=TGME49_chrIb:510809-515097(+) | protein_length=472 | seq
TGME49_208010-t26_1-p1 | transcript=TGME49_208010-t26_1 | gene=TGME49_208010 | organism=Toxoplasma_gondii_ME49 | gene_product=hypothetical protein | transcript_product=hypothetical protein | location=TGME49_chrIb:510809-515097(+) | protein_length=472 | seq,LPS(1)VATEKPASSLPHSPSVCK,3	0.938972	0.148428	0.242754	1	0.158075	0.258532	1	TGME49_208010-t26_1-p1 | transcript=TGME49_208010-t26_1 | gene=TGME49_208010 | organism=Toxoplasma_gondii_ME49 | gene_product=hypothetical protein | transcript_product=hypothetical protein | location=TGME49_chrIb:510809-515097(+) | protein_length=472 | seq	LPS(1)VATEKPASSLPHSPSVCK	3	3	TGME49_208010-t26_1-p1 | transcript=TGME49_208010-t26_1 | gene=TGME49_208010 | organism=Toxoplasma_gondii_ME49 | gene_product=hypothetical protein | transcript_product=hypothetical protein | location=TGME49_chrIb:510809-515097(+) | protein_length=472 | seq,VES(1)GGEASLQR,3,2,13213000,20393000,0,0,6431500,0	TGME49_208010-t26_1-p1 | transcript=TGME49_208010-t26_1 | gene=TGME49_208010 | organism=Toxoplasma_gondii_ME49 | gene_product=hypothetical protein | transcript_product=hypothetical protein | location=TGME49_chrIb:510809-515097(+) | protein_length=472 | seq
TGME49_208070-t26_1-p1 | transcript=TGME49_208070-t26_1 | gene=TGME49_208070 | organism=Toxoplasma_gondii_ME49 | gene_product=inositol polyphosphate kinase | transcript_product=inositol polyphosphate kinase | location=TGME49_chrIb:576844-587870(-) | protei,VS(1)DEQDEDREAEGQGR,2	0.146417	0.0236814	0.0156677	1	0.161739	0.107008	1	TGME49_208070-t26_1-p1 | transcript=TGME49_208070-t26_1 | gene=TGME49_208070 | organism=Toxoplasma_gondii_ME49 | gene_product=inositol polyphosphate kinase | transcript_product=inositol polyphosphate kinase | location=TGME49_chrIb:576844-587870(-) | protei	VS(1)DEQDEDREAEGQGR	2	2	TGME49_208070-t26_1-p1 | transcript=TGME49_208070-t26_1 | gene=TGME49_208070 | organism=Toxoplasma_gondii_ME49 | gene_product=inositol polyphosphate kinase | transcript_product=inositol polyphosphate kinase | location=TGME49_chrIb:576844-587870(-) | protei,AAAS(1)HDDTGYDAGDDVAK,4,2,0,17899000,14521000,13802000,10324000,9662400	TGME49_208070-t26_1-p1 | transcript=TGME49_208070-t26_1 | gene=TGME49_208070 | organism=Toxoplasma_gondii_ME49 | gene_product=inositol polyphosphate kinase | transcript_product=inositol polyphosphate kinase | location=TGME49_chrIb:576844-587870(-) | protei
TGME49_208070-t26_1-p1 | transcript=TGME49_208070-t26_1 | gene=TGME49_208070 | organism=Toxoplasma_gondii_ME49 | gene_product=inositol polyphosphate kinase | transcript_product=inositol polyphosphate kinase | location=TGME49_chrIb:576844-587870(-) | protei,LPS(0.849)S(0.151)ELHPELPVGLHALGEGDASSR,3	0.157495	0.0236814	0.0545192	1	0.150363	0.346164	1	TGME49_208070-t26_1-p1 | transcript=TGME49_208070-t26_1 | gene=TGME49_208070 | organism=Toxoplasma_gondii_ME49 | gene_product=inositol polyphosphate kinase | transcript_product=inositol polyphosphate kinase | location=TGME49_chrIb:576844-587870(-) | protei	LPS(0.849)S(0.151)ELHPELPVGLHALGEGDASSR	3	3	TGME49_208070-t26_1-p1 | transcript=TGME49_208070-t26_1 | gene=TGME49_208070 | organism=Toxoplasma_gondii_ME49 | gene_product=inositol polyphosphate kinase | transcript_product=inositol polyphosphate kinase | location=TGME49_chrIb:576844-587870(-) | protei,AAAS(1)HDDTGYDAGDDVAK,4,2,0,17899000,14521000,13802000,10324000,9662400	TGME49_208070-t26_1-p1 | transcript=TGME49_208070-t26_1 | gene=TGME49_208070 | organism=Toxoplasma_gondii_ME49 | gene_product=inositol polyphosphate kinase | transcript_product=inositol polyphosphate kinase | location=TGME49_chrIb:576844-587870(-) | protei
TGME49_208200-t26_1-p1 | transcript=TGME49_208200-t26_1 | gene=TGME49_208200 | organism=Toxoplasma_gondii_ME49 | gene_product=PHD-finger domain-containing protein | transcript_product=PHD-finger domain-containing protein | location=TGME49_chrIb:596233-6013,AGFNGEFQTGAPSVVS(0.021)GAGS(0.849)T(0.13)AGR,20	0.108644	0.0102541	0.00797195	1	0.094383	0.073377	1	TGME49_208200-t26_1-p1 | transcript=TGME49_208200-t26_1 | gene=TGME49_208200 | organism=Toxoplasma_gondii_ME49 | gene_product=PHD-finger domain-containing protein | transcript_product=PHD-finger domain-containing protein | location=TGME49_chrIb:596233-6013	AGFNGEFQTGAPSVVS(0.021)GAGS(0.849)T(0.13)AGR	20	2	TGME49_208200-t26_1-p1 | transcript=TGME49_208200-t26_1 | gene=TGME49_208200 | organism=Toxoplasma_gondii_ME49 | gene_product=PHD-finger domain-containing protein | transcript_product=PHD-finger domain-containing protein | location=TGME49_chrIb:596233-6013,SHLGSNS(1)DAGLGPSVPER,7,2,42738000,41295000,42602000,26404000,27252000,26737000	TGME49_208200-t26_1-p1 | transcript=TGME49_208200-t26_1 | gene=TGME49_208200 | organism=Toxoplasma_gondii_ME49 | gene_product=PHD-finger domain-containing protein | transcript_product=PHD-finger domain-containing protein | location=TGME49_chrIb:596233-6013
TGME49_208200-t26_1-p1 | transcript=TGME49_208200-t26_1 | gene=TGME49_208200 | organism=Toxoplasma_gondii_ME49 | gene_product=PHD-finger domain-containing protein | transcript_product=PHD-finger domain-containing protein | location=TGME49_chrIb:596233-6013,QQGGGPQGVAVGS(0.007)GVGPLAGPPS(0.577)AGS(0.64)DVS(0.773)VGS(0.71)AT(0.294)AHPPPK,29	0.507112	0.160901	0.0717261	1	0.31729	0.14144	1	TGME49_208200-t26_1-p1 | transcript=TGME49_208200-t26_1 | gene=TGME49_208200 | organism=Toxoplasma_gondii_ME49 | gene_product=PHD-finger domain-containing protein | transcript_product=PHD-finger domain-containing protein | location=TGME49_chrIb:596233-6013	QQGGGPQGVAVGS(0.007)GVGPLAGPPS(0.577)AGS(0.64)DVS(0.773)VGS(0.71)AT(0.294)AHPPPK	29	3	TGME49_208200-t26_1-p1 | transcript=TGME49_208200-t26_1 | gene=TGME49_208200 | organism=Toxoplasma_gondii_ME49 | gene_product=PHD-finger domain-containing protein | transcript_product=PHD-finger domain-containing protein | location=TGME49_chrIb:596233-6013,SHLGSNS(1)DAGLGPSVPER,7,2,42738000,41295000,42602000,26404000,27252000,26737000	TGME49_208200-t26_1-p1 | transcript=TGME49_208200-t26_1 | gene=TGME49_208200 | organism=Toxoplasma_gondii_ME49 | gene_product=PHD-finger domain-containing protein | transcript_product=PHD-finger domain-containing protein | location=TGME49_chrIb:596233-6013
TGME49_208200-t26_1-p1 | transcript=TGME49_208200-t26_1 | gene=TGME49_208200 | organism=Toxoplasma_gondii_ME49 | gene_product=PHD-finger domain-containing protein | transcript_product=PHD-finger domain-containing protein | location=TGME49_chrIb:596233-6013,LPS(0.038)S(0.035)QS(0.169)S(0.754)AVT(0.005)SEAVGSGGALPSSGPSHPTAPGVGEAR,7	0.25459	0.0102541	0.00797195	1	0.040277	0.0313129	1	TGME49_208200-t26_1-p1 | transcript=TGME49_208200-t26_1 | gene=TGME49_208200 | organism=Toxoplasma_gondii_ME49 | gene_product=PHD-finger domain-containing protein | transcript_product=PHD-finger domain-containing protein | location=TGME49_chrIb:596233-6013	LPS(0.038)S(0.035)QS(0.169)S(0.754)AVT(0.005)SEAVGSGGALPSSGPSHPTAPGVGEAR	7	3	TGME49_208200-t26_1-p1 | transcript=TGME49_208200-t26_1 | gene=TGME49_208200 | organism=Toxoplasma_gondii_ME49 | gene_product=PHD-finger domain-containing protein | transcript_product=PHD-finger domain-containing protein | location=TGME49_chrIb:596233-6013,SHLGSNS(1)DAGLGPSVPER,7,2,42738000,41295000,42602000,26404000,27252000,26737000	TGME49_208200-t26_1-p1 | transcript=TGME49_208200-t26_1 | gene=TGME49_208200 | organism=Toxoplasma_gondii_ME49 | gene_product=PHD-finger domain-containing protein | transcript_product=PHD-finger domain-containing protein | location=TGME49_chrIb:596233-6013
TGME49_208200-t26_1-p1 | transcript=TGME49_208200-t26_1 | gene=TGME49_208200 | organism=Toxoplasma_gondii_ME49 | gene_product=PHD-finger domain-containing protein | transcript_product=PHD-finger domain-containing protein | location=TGME49_chrIb:596233-6013,QQGGGPQGVAVGS(0.024)GVGPLAGPPS(0.37)AGS(0.723)DVS(0.673)VGS(0.141)AT(0.069)AHPPPK,26	0.507112	0.160901	0.0717261	1	0.31729	0.14144	1	TGME49_208200-t26_1-p1 | transcript=TGME49_208200-t26_1 | gene=TGME49_208200 | organism=Toxoplasma_gondii_ME49 | gene_product=PHD-finger domain-containing protein | transcript_product=PHD-finger domain-containing protein | location=TGME49_chrIb:596233-6013	QQGGGPQGVAVGS(0.024)GVGPLAGPPS(0.37)AGS(0.723)DVS(0.673)VGS(0.141)AT(0.069)AHPPPK	26	3	TGME49_208200-t26_1-p1 | transcript=TGME49_208200-t26_1 | gene=TGME49_208200 | organism=Toxoplasma_gondii_ME49 | gene_product=PHD-finger domain-containing protein | transcript_product=PHD-finger domain-containing protein | location=TGME49_chrIb:596233-6013,SHLGSNS(1)DAGLGPSVPER,7,2,42738000,41295000,42602000,26404000,27252000,26737000	TGME49_208200-t26_1-p1 | transcript=TGME49_208200-t26_1 | gene=TGME49_208200 | organism=Toxoplasma_gondii_ME49 | gene_product=PHD-finger domain-containing protein | transcript_product=PHD-finger domain-containing protein | location=TGME49_chrIb:596233-6013
TGME49_208200-t26_1-p1 | transcript=TGME49_208200-t26_1 | gene=TGME49_208200 | organism=Toxoplasma_gondii_ME49 | gene_product=PHD-finger domain-containing protein | transcript_product=PHD-finger domain-containing protein | location=TGME49_chrIb:596233-6013,SHSVSVSPEPGAAAPAVAGPAGGPPAAGAFGAT(0.313)HT(0.36)GS(0.411)AGGS(0.678)T(0.238)VGR,41	0.405332	0.0102541	0.0606665	1	0.0252981	0.149671	1	TGME49_208200-t26_1-p1 | transcript=TGME49_208200-t26_1 | gene=TGME49_208200 | organism=Toxoplasma_gondii_ME49 | gene_product=PHD-finger domain-containing protein | transcript_product=PHD-finger domain-containing protein | location=TGME49_chrIb:596233-6013	SHSVSVSPEPGAAAPAVAGPAGGPPAAGAFGAT(0.313)HT(0.36)GS(0.411)AGGS(0.678)T(0.238)VGR	41	4	TGME49_208200-t26_1-p1 | transcript=TGME49_208200-t26_1 | gene=TGME49_208200 | organism=Toxoplasma_gondii_ME49 | gene_product=PHD-finger domain-containing protein | transcript_product=PHD-finger domain-containing protein | location=TGME49_chrIb:596233-6013,SHLGSNS(1)DAGLGPSVPER,7,2,42738000,41295000,42602000,26404000,27252000,26737000	TGME49_208200-t26_1-p1 | transcript=TGME49_208200-t26_1 | gene=TGME49_208200 | organism=Toxoplasma_gondii_ME49 | gene_product=PHD-finger domain-containing protein | transcript_product=PHD-finger domain-containing protein | location=TGME49_chrIb:596233-6013
TGME49_208200-t26_1-p1 | transcript=TGME49_208200-t26_1 | gene=TGME49_208200 | organism=Toxoplasma_gondii_ME49 | gene_product=PHD-finger domain-containing protein | transcript_product=PHD-finger domain-containing protein | location=TGME49_chrIb:596233-6013,S(0.001)HS(0.001)VS(0.001)VS(0.002)PEPGAAAPAVAGPAGGPPAAGAFGAT(0.106)HT(0.106)GS(0.56)AGGS(0.593)T(0.632)VGR,42	0.405332	0.0102541	0.0606665	1	0.0252981	0.149671	1	TGME49_208200-t26_1-p1 | transcript=TGME49_208200-t26_1 | gene=TGME49_208200 | organism=Toxoplasma_gondii_ME49 | gene_product=PHD-finger domain-containing protein | transcript_product=PHD-finger domain-containing protein | location=TGME49_chrIb:596233-6013	S(0.001)HS(0.001)VS(0.001)VS(0.002)PEPGAAAPAVAGPAGGPPAAGAFGAT(0.106)HT(0.106)GS(0.56)AGGS(0.593)T(0.632)VGR	42	3	TGME49_208200-t26_1-p1 | transcript=TGME49_208200-t26_1 | gene=TGME49_208200 | organism=Toxoplasma_gondii_ME49 | gene_product=PHD-finger domain-containing protein | transcript_product=PHD-finger domain-containing protein | location=TGME49_chrIb:596233-6013,SHLGSNS(1)DAGLGPSVPER,7,2,42738000,41295000,42602000,26404000,27252000,26737000	TGME49_208200-t26_1-p1 | transcript=TGME49_208200-t26_1 | gene=TGME49_208200 | organism=Toxoplasma_gondii_ME49 | gene_product=PHD-finger domain-containing protein | transcript_product=PHD-finger domain-containing protein | location=TGME49_chrIb:596233-6013
TGME49_208340-t26_1-p1 | transcript=TGME49_208340-t26_1 | gene=TGME49_208340 | organism=Toxoplasma_gondii_ME49 | gene_product=hypothetical protein | transcript_product=hypothetical protein | location=TGME49_chrIb:614107-622612(+) | protein_length=1285 | se,ARLS(1)GAVEELEAER,4	0.0791073	0.0106756	0.00915106	1	0.134951	0.115679	1	TGME49_208340-t26_1-p1 | transcript=TGME49_208340-t26_1 | gene=TGME49_208340 | organism=Toxoplasma_gondii_ME49 | gene_product=hypothetical protein | transcript_product=hypothetical protein | location=TGME49_chrIb:614107-622612(+) | protein_length=1285 | se	ARLS(1)GAVEELEAER	4	3	TGME49_208340-t26_1-p1 | transcript=TGME49_208340-t26_1 | gene=TGME49_208340 | organism=Toxoplasma_gondii_ME49 | gene_product=hypothetical protein | transcript_product=hypothetical protein | location=TGME49_chrIb:614107-622612(+) | protein_length=1285 | se,ARLS(1)GAVEELEAER,4,3,6345600,3668500,0,0,0,0	TGME49_208340-t26_1-p1 | transcript=TGME49_208340-t26_1 | gene=TGME49_208340 | organism=Toxoplasma_gondii_ME49 | gene_product=hypothetical protein | transcript_product=hypothetical protein | location=TGME49_chrIb:614107-622612(+) | protein_length=1285 | se
TGME49_208360-t26_1-p1 | transcript=TGME49_208360-t26_1 | gene=TGME49_208360 | organism=Toxoplasma_gondii_ME49 | gene_product=hypothetical protein | transcript_product=hypothetical protein | location=TGME49_chrIb:630918-633875(+) | protein_length=985 | seq,RAS(0.996)FHS(0.003)S(0.001)TSPGGR,3	0.14209	0.0184358	0.0164243	1	0.129747	0.115591	1	TGME49_208360-t26_1-p1 | transcript=TGME49_208360-t26_1 | gene=TGME49_208360 | organism=Toxoplasma_gondii_ME49 | gene_product=hypothetical protein | transcript_product=hypothetical protein | location=TGME49_chrIb:630918-633875(+) | protein_length=985 | seq	RAS(0.996)FHS(0.003)S(0.001)TSPGGR	3	3	TGME49_208360-t26_1-p1 | transcript=TGME49_208360-t26_1 | gene=TGME49_208360 | organism=Toxoplasma_gondii_ME49 | gene_product=hypothetical protein | transcript_product=hypothetical protein | location=TGME49_chrIb:630918-633875(+) | protein_length=985 | seq,HGS(1)LPCSCR,3,2,12700000,11890000,7400400,0,5376600,1719400	TGME49_208360-t26_1-p1 | transcript=TGME49_208360-t26_1 | gene=TGME49_208360 | organism=Toxoplasma_gondii_ME49 | gene_product=hypothetical protein | transcript_product=hypothetical protein | location=TGME49_chrIb:630918-633875(+) | protein_length=985 | seq
TGME49_208370-t26_1-p1 | transcript=TGME49_208370-t26_1 | gene=TGME49_208370 | organism=Toxoplasma_gondii_ME49 | gene_product=myosin heavy chain, putative | transcript_product=myosin heavy chain, putative | location=TGME49_chrIb:636374-641145(+) | protein_,ET(0.166)LET(0.833)PPAGTPDTSHMQYMVDEHYTVAR,5	0.0182829	0.00612675	0.000478503	1	0.335109	0.0261722	1	TGME49_208370-t26_1-p1 | transcript=TGME49_208370-t26_1 | gene=TGME49_208370 | organism=Toxoplasma_gondii_ME49 | gene_product=myosin heavy chain, putative | transcript_product=myosin heavy chain, putative | location=TGME49_chrIb:636374-641145(+) | protein_	ET(0.166)LET(0.833)PPAGTPDTSHMQYMVDEHYTVAR	5	4	TGME49_208370-t26_1-p1 | transcript=TGME49_208370-t26_1 | gene=TGME49_208370 | organism=Toxoplasma_gondii_ME49 | gene_product=myosin heavy chain, putative | transcript_product=myosin heavy chain, putative | location=TGME49_chrIb:636374-641145(+) | protein_,AFS(1)GVEHPVIAGIVPR,3,2,223390000,214120000,153820000,160480000,159240000,111180000	TGME49_208370-t26_1-p1 | transcript=TGME49_208370-t26_1 | gene=TGME49_208370 | organism=Toxoplasma_gondii_ME49 | gene_product=myosin heavy chain, putative | transcript_product=myosin heavy chain, putative | location=TGME49_chrIb:636374-641145(+) | protein_
TGME49_208400-t26_1-p1 | transcript=TGME49_208400-t26_1 | gene=TGME49_208400 | organism=Toxoplasma_gondii_ME49 | gene_product=hypothetical protein | transcript_product=hypothetical protein | location=TGME49_chrIb:655609-666554(-) | protein_length=2067 | se,DGDAEDDRVS(1)IRS(1)VPAEWR,10	0.037298	0.00261665	0.00295448	1	0.0701553	0.0792127	1	TGME49_208400-t26_1-p1 | transcript=TGME49_208400-t26_1 | gene=TGME49_208400 | organism=Toxoplasma_gondii_ME49 | gene_product=hypothetical protein | transcript_product=hypothetical protein | location=TGME49_chrIb:655609-666554(-) | protein_length=2067 | se	DGDAEDDRVS(1)IRS(1)VPAEWR	10	3	TGME49_208400-t26_1-p1 | transcript=TGME49_208400-t26_1 | gene=TGME49_208400 | organism=Toxoplasma_gondii_ME49 | gene_product=hypothetical protein | transcript_product=hypothetical protein | location=TGME49_chrIb:655609-666554(-) | protein_length=2067 | se,DGDAEDDRVS(1)IRS(1)VPAEWR,10,3,10911000,8431700,0,0,0,0	TGME49_208400-t26_1-p1 | transcript=TGME49_208400-t26_1 | gene=TGME49_208400 | organism=Toxoplasma_gondii_ME49 | gene_product=hypothetical protein | transcript_product=hypothetical protein | location=TGME49_chrIb:655609-666554(-) | protein_length=2067 | se
TGME49_208400-t26_1-p1 | transcript=TGME49_208400-t26_1 | gene=TGME49_208400 | organism=Toxoplasma_gondii_ME49 | gene_product=hypothetical protein | transcript_product=hypothetical protein | location=TGME49_chrIb:655609-666554(-) | protein_length=2067 | se,DGDAEDDRVS(1)IRS(1)VPAEWR,13	0.037298	0.00261665	0.00295448	1	0.0701553	0.0792127	1	TGME49_208400-t26_1-p1 | transcript=TGME49_208400-t26_1 | gene=TGME49_208400 | organism=Toxoplasma_gondii_ME49 | gene_product=hypothetical protein | transcript_product=hypothetical protein | location=TGME49_chrIb:655609-666554(-) | protein_length=2067 | se	DGDAEDDRVS(1)IRS(1)VPAEWR	13	3	TGME49_208400-t26_1-p1 | transcript=TGME49_208400-t26_1 | gene=TGME49_208400 | organism=Toxoplasma_gondii_ME49 | gene_product=hypothetical protein | transcript_product=hypothetical protein | location=TGME49_chrIb:655609-666554(-) | protein_length=2067 | se,DGDAEDDRVS(1)IRS(1)VPAEWR,10,3,10911000,8431700,0,0,0,0	TGME49_208400-t26_1-p1 | transcript=TGME49_208400-t26_1 | gene=TGME49_208400 | organism=Toxoplasma_gondii_ME49 | gene_product=hypothetical protein | transcript_product=hypothetical protein | location=TGME49_chrIb:655609-666554(-) | protein_length=2067 | se
TGME49_208400-t26_1-p1 | transcript=TGME49_208400-t26_1 | gene=TGME49_208400 | organism=Toxoplasma_gondii_ME49 | gene_product=hypothetical protein | transcript_product=hypothetical protein | location=TGME49_chrIb:655609-666554(-) | protein_length=2067 | se,HAVPLS(0.863)PALS(0.137)R,6	0.0474336	0.00261665	0.0116971	1	0.0551646	0.246599	1	TGME49_208400-t26_1-p1 | transcript=TGME49_208400-t26_1 | gene=TGME49_208400 | organism=Toxoplasma_gondii_ME49 | gene_product=hypothetical protein | transcript_product=hypothetical protein | location=TGME49_chrIb:655609-666554(-) | protein_length=2067 | se	HAVPLS(0.863)PALS(0.137)R	6	2	TGME49_208400-t26_1-p1 | transcript=TGME49_208400-t26_1 | gene=TGME49_208400 | organism=Toxoplasma_gondii_ME49 | gene_product=hypothetical protein | transcript_product=hypothetical protein | location=TGME49_chrIb:655609-666554(-) | protein_length=2067 | se,DGDAEDDRVS(1)IRS(1)VPAEWR,10,3,10911000,8431700,0,0,0,0	TGME49_208400-t26_1-p1 | transcript=TGME49_208400-t26_1 | gene=TGME49_208400 | organism=Toxoplasma_gondii_ME49 | gene_product=hypothetical protein | transcript_product=hypothetical protein | location=TGME49_chrIb:655609-666554(-) | protein_length=2067 | se
TGME49_208400-t26_1-p1 | transcript=TGME49_208400-t26_1 | gene=TGME49_208400 | organism=Toxoplasma_gondii_ME49 | gene_product=hypothetical protein | transcript_product=hypothetical protein | location=TGME49_chrIb:655609-666554(-) | protein_length=2067 | se,S(0.145)LS(0.855)RDFLGGPSAAEAAPSGLR,3	0.133049	0.0298311	0.0420266	1	0.224211	0.315872	1	TGME49_208400-t26_1-p1 | transcript=TGME49_208400-t26_1 | gene=TGME49_208400 | organism=Toxoplasma_gondii_ME49 | gene_product=hypothetical protein | transcript_product=hypothetical protein | location=TGME49_chrIb:655609-666554(-) | protein_length=2067 | se	S(0.145)LS(0.855)RDFLGGPSAAEAAPSGLR	3	2	TGME49_208400-t26_1-p1 | transcript=TGME49_208400-t26_1 | gene=TGME49_208400 | organism=Toxoplasma_gondii_ME49 | gene_product=hypothetical protein | transcript_product=hypothetical protein | location=TGME49_chrIb:655609-666554(-) | protein_length=2067 | se,DGDAEDDRVS(1)IRS(1)VPAEWR,10,3,10911000,8431700,0,0,0,0	TGME49_208400-t26_1-p1 | transcript=TGME49_208400-t26_1 | gene=TGME49_208400 | organism=Toxoplasma_gondii_ME49 | gene_product=hypothetical protein | transcript_product=hypothetical protein | location=TGME49_chrIb:655609-666554(-) | protein_length=2067 | se
TGME49_208970-t26_1-p1 | transcript=TGME49_208970-t26_1 | gene=TGME49_208970 | organism=Toxoplasma_gondii_ME49 | gene_product=RNA recognition motif-containing protein | transcript_product=RNA recognition motif-containing protein | location=TGME49_chrIb:926,S(0.41)S(0.475)S(0.115)LDGPMRS(1)YDREDR,10	0.0926877	0.00353072	0.00422893	1	0.0380927	0.0456256	1	TGME49_208970-t26_1-p1 | transcript=TGME49_208970-t26_1 | gene=TGME49_208970 | organism=Toxoplasma_gondii_ME49 | gene_product=RNA recognition motif-containing protein | transcript_product=RNA recognition motif-containing protein | location=TGME49_chrIb:926	S(0.41)S(0.475)S(0.115)LDGPMRS(1)YDREDR	10	3	TGME49_208970-t26_1-p1 | transcript=TGME49_208970-t26_1 | gene=TGME49_208970 | organism=Toxoplasma_gondii_ME49 | gene_product=RNA recognition motif-containing protein | transcript_product=RNA recognition motif-containing protein | location=TGME49_chrIb:926,RDDS(1)LDDRPPGR,4,3,136050000,133040000,241100000,113040000,163160000,101150000	TGME49_208970-t26_1-p1 | transcript=TGME49_208970-t26_1 | gene=TGME49_208970 | organism=Toxoplasma_gondii_ME49 | gene_product=RNA recognition motif-containing protein | transcript_product=RNA recognition motif-containing protein | location=TGME49_chrIb:926
TGME49_209000-t26_1-p1 | transcript=TGME49_209000-t26_1 | gene=TGME49_209000 | organism=Toxoplasma_gondii_ME49 | gene_product=HECT-domain (ubiquitin-transferase) domain-containing protein | transcript_product=HECT-domain (ubiquitin-transferase) domain-cont,LRDS(1)ES(0.995)DS(0.005)GLTEWR,4	0.00955274	0.00135211	0.00311461	1	0.141542	0.326043	1	TGME49_209000-t26_1-p1 | transcript=TGME49_209000-t26_1 | gene=TGME49_209000 | organism=Toxoplasma_gondii_ME49 | gene_product=HECT-domain (ubiquitin-transferase) domain-containing protein | transcript_product=HECT-domain (ubiquitin-transferase) domain-cont	LRDS(1)ES(0.995)DS(0.005)GLTEWR	4	2	TGME49_209000-t26_1-p1 | transcript=TGME49_209000-t26_1 | gene=TGME49_209000 | organism=Toxoplasma_gondii_ME49 | gene_product=HECT-domain (ubiquitin-transferase) domain-containing protein | transcript_product=HECT-domain (ubiquitin-transferase) domain-cont,AAS(1)DAMSESLR,3,2,29068000,22299000,20137000,19718000,12483000,14754000	TGME49_209000-t26_1-p1 | transcript=TGME49_209000-t26_1 | gene=TGME49_209000 | organism=Toxoplasma_gondii_ME49 | gene_product=HECT-domain (ubiquitin-transferase) domain-containing protein | transcript_product=HECT-domain (ubiquitin-transferase) domain-cont
TGME49_209000-t26_1-p1 | transcript=TGME49_209000-t26_1 | gene=TGME49_209000 | organism=Toxoplasma_gondii_ME49 | gene_product=HECT-domain (ubiquitin-transferase) domain-containing protein | transcript_product=HECT-domain (ubiquitin-transferase) domain-cont,S(0.025)LS(0.976)S(0.999)GVLTR,4	0.00901395	0.00135211	0.00311461	1	0.150002	0.345532	1	TGME49_209000-t26_1-p1 | transcript=TGME49_209000-t26_1 | gene=TGME49_209000 | organism=Toxoplasma_gondii_ME49 | gene_product=HECT-domain (ubiquitin-transferase) domain-containing protein | transcript_product=HECT-domain (ubiquitin-transferase) domain-cont	S(0.025)LS(0.976)S(0.999)GVLTR	4	2	TGME49_209000-t26_1-p1 | transcript=TGME49_209000-t26_1 | gene=TGME49_209000 | organism=Toxoplasma_gondii_ME49 | gene_product=HECT-domain (ubiquitin-transferase) domain-containing protein | transcript_product=HECT-domain (ubiquitin-transferase) domain-cont,AAS(1)DAMSESLR,3,2,29068000,22299000,20137000,19718000,12483000,14754000	TGME49_209000-t26_1-p1 | transcript=TGME49_209000-t26_1 | gene=TGME49_209000 | organism=Toxoplasma_gondii_ME49 | gene_product=HECT-domain (ubiquitin-transferase) domain-containing protein | transcript_product=HECT-domain (ubiquitin-transferase) domain-cont
TGME49_209000-t26_1-p1 | transcript=TGME49_209000-t26_1 | gene=TGME49_209000 | organism=Toxoplasma_gondii_ME49 | gene_product=HECT-domain (ubiquitin-transferase) domain-containing protein | transcript_product=HECT-domain (ubiquitin-transferase) domain-cont,S(0.006)LS(0.997)S(0.997)GVLT(0.001)R,3	0.00901395	0.00135211	0.00311461	1	0.150002	0.345532	1	TGME49_209000-t26_1-p1 | transcript=TGME49_209000-t26_1 | gene=TGME49_209000 | organism=Toxoplasma_gondii_ME49 | gene_product=HECT-domain (ubiquitin-transferase) domain-containing protein | transcript_product=HECT-domain (ubiquitin-transferase) domain-cont	S(0.006)LS(0.997)S(0.997)GVLT(0.001)R	3	2	TGME49_209000-t26_1-p1 | transcript=TGME49_209000-t26_1 | gene=TGME49_209000 | organism=Toxoplasma_gondii_ME49 | gene_product=HECT-domain (ubiquitin-transferase) domain-containing protein | transcript_product=HECT-domain (ubiquitin-transferase) domain-cont,AAS(1)DAMSESLR,3,2,29068000,22299000,20137000,19718000,12483000,14754000	TGME49_209000-t26_1-p1 | transcript=TGME49_209000-t26_1 | gene=TGME49_209000 | organism=Toxoplasma_gondii_ME49 | gene_product=HECT-domain (ubiquitin-transferase) domain-containing protein | transcript_product=HECT-domain (ubiquitin-transferase) domain-cont
TGME49_209108-t26_1-p1 | transcript=TGME49_209108-t26_1 | gene=TGME49_209108 | organism=Toxoplasma_gondii_ME49 | gene_product=hypothetical protein | transcript_product=hypothetical protein | location=TGME49_chrIb:1049483-1052176(-) | protein_length=400 | s,APAHPLAAPCGAEGT(1)PEAHR,15	0.00765619	0.000800536	0.000797969	1	0.104561	0.104225	1	TGME49_209108-t26_1-p1 | transcript=TGME49_209108-t26_1 | gene=TGME49_209108 | organism=Toxoplasma_gondii_ME49 | gene_product=hypothetical protein | transcript_product=hypothetical protein | location=TGME49_chrIb:1049483-1052176(-) | protein_length=400 | s	APAHPLAAPCGAEGT(1)PEAHR	15	3	TGME49_209108-t26_1-p1 | transcript=TGME49_209108-t26_1 | gene=TGME49_209108 | organism=Toxoplasma_gondii_ME49 | gene_product=hypothetical protein | transcript_product=hypothetical protein | location=TGME49_chrIb:1049483-1052176(-) | protein_length=400 | s,RPAPAEAGSETGVSFPGGGDAERPPS(1)R,26,3,243880000,369130000,250940000,278560000,169210000,83254000	TGME49_209108-t26_1-p1 | transcript=TGME49_209108-t26_1 | gene=TGME49_209108 | organism=Toxoplasma_gondii_ME49 | gene_product=hypothetical protein | transcript_product=hypothetical protein | location=TGME49_chrIb:1049483-1052176(-) | protein_length=400 | s
TGME49_209108-t26_1-p1 | transcript=TGME49_209108-t26_1 | gene=TGME49_209108 | organism=Toxoplasma_gondii_ME49 | gene_product=hypothetical protein | transcript_product=hypothetical protein | location=TGME49_chrIb:1049483-1052176(-) | protein_length=400 | s,LGT(0.999)PGPTHPTQSPVSGSR,3	0.00827674	0.000800536	0.000797969	1	0.0967211	0.0964109	1	TGME49_209108-t26_1-p1 | transcript=TGME49_209108-t26_1 | gene=TGME49_209108 | organism=Toxoplasma_gondii_ME49 | gene_product=hypothetical protein | transcript_product=hypothetical protein | location=TGME49_chrIb:1049483-1052176(-) | protein_length=400 | s	LGT(0.999)PGPTHPTQSPVSGSR	3	3	TGME49_209108-t26_1-p1 | transcript=TGME49_209108-t26_1 | gene=TGME49_209108 | organism=Toxoplasma_gondii_ME49 | gene_product=hypothetical protein | transcript_product=hypothetical protein | location=TGME49_chrIb:1049483-1052176(-) | protein_length=400 | s,RPAPAEAGSETGVSFPGGGDAERPPS(1)R,26,3,243880000,369130000,250940000,278560000,169210000,83254000	TGME49_209108-t26_1-p1 | transcript=TGME49_209108-t26_1 | gene=TGME49_209108 | organism=Toxoplasma_gondii_ME49 | gene_product=hypothetical protein | transcript_product=hypothetical protein | location=TGME49_chrIb:1049483-1052176(-) | protein_length=400 | s
TGME49_209420-t26_1-p1 | transcript=TGME49_209420-t26_1 | gene=TGME49_209420 | organism=Toxoplasma_gondii_ME49 | gene_product=hypothetical protein | transcript_product=hypothetical protein | location=TGME49_chrIb:1208646-1210143(-) | protein_length=250 | s,KDEEPVLVEEDS(0.548)S(0.452)EWVVDDQPAKPASPQEDSLATWLK,12	0.0131087	0.000416063	0.000509073	1	0.0317395	0.0388348	1	TGME49_209420-t26_1-p1 | transcript=TGME49_209420-t26_1 | gene=TGME49_209420 | organism=Toxoplasma_gondii_ME49 | gene_product=hypothetical protein | transcript_product=hypothetical protein | location=TGME49_chrIb:1208646-1210143(-) | protein_length=250 | s	KDEEPVLVEEDS(0.548)S(0.452)EWVVDDQPAKPASPQEDSLATWLK	12	4	TGME49_209420-t26_1-p1 | transcript=TGME49_209420-t26_1 | gene=TGME49_209420 | organism=Toxoplasma_gondii_ME49 | gene_product=hypothetical protein | transcript_product=hypothetical protein | location=TGME49_chrIb:1208646-1210143(-) | protein_length=250 | s,TWIAYGDGDVEGPES(1)DGER,15,2,395910000,456180000,425150000,376400000,354180000,327710000	TGME49_209420-t26_1-p1 | transcript=TGME49_209420-t26_1 | gene=TGME49_209420 | organism=Toxoplasma_gondii_ME49 | gene_product=hypothetical protein | transcript_product=hypothetical protein | location=TGME49_chrIb:1208646-1210143(-) | protein_length=250 | s
TGME49_209600-t26_1-p1 | transcript=TGME49_209600-t26_1 | gene=TGME49_209600 | organism=Toxoplasma_gondii_ME49 | gene_product=hypothetical protein | transcript_product=hypothetical protein | location=TGME49_chrIb:1356941-1358765(-) | protein_length=451 | s,VIDTQAGELGLS(1)LGGAEGTSHAK,12	0.0513037	0.0101896	0.00743437	1	0.198614	0.144909	1	TGME49_209600-t26_1-p1 | transcript=TGME49_209600-t26_1 | gene=TGME49_209600 | organism=Toxoplasma_gondii_ME49 | gene_product=hypothetical protein | transcript_product=hypothetical protein | location=TGME49_chrIb:1356941-1358765(-) | protein_length=451 | s	VIDTQAGELGLS(1)LGGAEGTSHAK	12	2	TGME49_209600-t26_1-p1 | transcript=TGME49_209600-t26_1 | gene=TGME49_209600 | organism=Toxoplasma_gondii_ME49 | gene_product=hypothetical protein | transcript_product=hypothetical protein | location=TGME49_chrIb:1356941-1358765(-) | protein_length=451 | s,EAQES(1)S(1)DDEDEDDAHFDGEDLK,5,3,3284100000,583170000,398520000,1728900000,178950000,1779500000	TGME49_209600-t26_1-p1 | transcript=TGME49_209600-t26_1 | gene=TGME49_209600 | organism=Toxoplasma_gondii_ME49 | gene_product=hypothetical protein | transcript_product=hypothetical protein | location=TGME49_chrIb:1356941-1358765(-) | protein_length=451 | s
TGME49_209850-t26_1-p1 | transcript=TGME49_209850-t26_1 | gene=TGME49_209850 | organism=Toxoplasma_gondii_ME49 | gene_product=RNA recognition motif-containing protein | transcript_product=RNA recognition motif-containing protein | location=TGME49_chrIb:148,AGPVGFAEVLS(1)HGR,11	0.00618308	0.000493471	0.00154025	1	0.0798099	0.249107	1	TGME49_209850-t26_1-p1 | transcript=TGME49_209850-t26_1 | gene=TGME49_209850 | organism=Toxoplasma_gondii_ME49 | gene_product=RNA recognition motif-containing protein | transcript_product=RNA recognition motif-containing protein | location=TGME49_chrIb:148	AGPVGFAEVLS(1)HGR	11	3	TGME49_209850-t26_1-p1 | transcript=TGME49_209850-t26_1 | gene=TGME49_209850 | organism=Toxoplasma_gondii_ME49 | gene_product=RNA recognition motif-containing protein | transcript_product=RNA recognition motif-containing protein | location=TGME49_chrIb:148,AGPVGFAEVLS(1)HGR,11,3,7813400,5926700,0,0,0,2551500	TGME49_209850-t26_1-p1 | transcript=TGME49_209850-t26_1 | gene=TGME49_209850 | organism=Toxoplasma_gondii_ME49 | gene_product=RNA recognition motif-containing protein | transcript_product=RNA recognition motif-containing protein | location=TGME49_chrIb:148
TGME49_209850-t26_1-p1 | transcript=TGME49_209850-t26_1 | gene=TGME49_209850 | organism=Toxoplasma_gondii_ME49 | gene_product=RNA recognition motif-containing protein | transcript_product=RNA recognition motif-containing protein | location=TGME49_chrIb:148,S(1)IS(0.988)DS(0.012)VR,1	0.0140159	0.000493471	0.000590575	1	0.035208	0.0421362	1	TGME49_209850-t26_1-p1 | transcript=TGME49_209850-t26_1 | gene=TGME49_209850 | organism=Toxoplasma_gondii_ME49 | gene_product=RNA recognition motif-containing protein | transcript_product=RNA recognition motif-containing protein | location=TGME49_chrIb:148	S(1)IS(0.988)DS(0.012)VR	1	2	TGME49_209850-t26_1-p1 | transcript=TGME49_209850-t26_1 | gene=TGME49_209850 | organism=Toxoplasma_gondii_ME49 | gene_product=RNA recognition motif-containing protein | transcript_product=RNA recognition motif-containing protein | location=TGME49_chrIb:148,AGPVGFAEVLS(1)HGR,11,3,7813400,5926700,0,0,0,2551500	TGME49_209850-t26_1-p1 | transcript=TGME49_209850-t26_1 | gene=TGME49_209850 | organism=Toxoplasma_gondii_ME49 | gene_product=RNA recognition motif-containing protein | transcript_product=RNA recognition motif-containing protein | location=TGME49_chrIb:148
TGME49_209890-t26_1-p1 | transcript=TGME49_209890-t26_1 | gene=TGME49_209890 | organism=Toxoplasma_gondii_ME49 | gene_product=hypothetical protein | transcript_product=hypothetical protein | location=TGME49_chrIb:1535359-1537215(-) | protein_length=193 | s,YATQET(1)FEPR,6	0.717621	0.25237	0.240929	1	0.351675	0.335733	1	TGME49_209890-t26_1-p1 | transcript=TGME49_209890-t26_1 | gene=TGME49_209890 | organism=Toxoplasma_gondii_ME49 | gene_product=hypothetical protein | transcript_product=hypothetical protein | location=TGME49_chrIb:1535359-1537215(-) | protein_length=193 | s	YATQET(1)FEPR	6	2	TGME49_209890-t26_1-p1 | transcript=TGME49_209890-t26_1 | gene=TGME49_209890 | organism=Toxoplasma_gondii_ME49 | gene_product=hypothetical protein | transcript_product=hypothetical protein | location=TGME49_chrIb:1535359-1537215(-) | protein_length=193 | s,YAT(1)QETFEPR,3,2,0,0,2695500,71514000,32841000,0	TGME49_209890-t26_1-p1 | transcript=TGME49_209890-t26_1 | gene=TGME49_209890 | organism=Toxoplasma_gondii_ME49 | gene_product=hypothetical protein | transcript_product=hypothetical protein | location=TGME49_chrIb:1535359-1537215(-) | protein_length=193 | s
TGME49_209960-t26_1-p1 | transcript=TGME49_209960-t26_1 | gene=TGME49_209960 | organism=Toxoplasma_gondii_ME49 | gene_product=glycosyltransferase | transcript_product=glycosyltransferase | location=TGME49_chrIb:1578753-1592881(+) | protein_length=1707 | se,CPS(1)CSFLR,3	0.0219777	0.00658293	0.000460361	1	0.299527	0.0209467	1	TGME49_209960-t26_1-p1 | transcript=TGME49_209960-t26_1 | gene=TGME49_209960 | organism=Toxoplasma_gondii_ME49 | gene_product=glycosyltransferase | transcript_product=glycosyltransferase | location=TGME49_chrIb:1578753-1592881(+) | protein_length=1707 | se	CPS(1)CSFLR	3	2	TGME49_209960-t26_1-p1 | transcript=TGME49_209960-t26_1 | gene=TGME49_209960 | organism=Toxoplasma_gondii_ME49 | gene_product=glycosyltransferase | transcript_product=glycosyltransferase | location=TGME49_chrIb:1578753-1592881(+) | protein_length=1707 | se,GTQLQLLREES(1)PLSSASEHR,11,3,0,7321400,0,7281200,0,0	TGME49_209960-t26_1-p1 | transcript=TGME49_209960-t26_1 | gene=TGME49_209960 | organism=Toxoplasma_gondii_ME49 | gene_product=glycosyltransferase | transcript_product=glycosyltransferase | location=TGME49_chrIb:1578753-1592881(+) | protein_length=1707 | se
TGME49_209970-t26_1-p1 | transcript=TGME49_209970-t26_1 | gene=TGME49_209970 | organism=Toxoplasma_gondii_ME49 | gene_product=Spc97 / Spc98 family protein | transcript_product=Spc97 / Spc98 family protein | location=TGME49_chrIb:1595867-1611070(+) | protei,PAGLPTSSTS(0.003)CIS(0.996)PR,13	0.347972	0.00783616	0.00491179	1	0.0225195	0.0141154	1	TGME49_209970-t26_1-p1 | transcript=TGME49_209970-t26_1 | gene=TGME49_209970 | organism=Toxoplasma_gondii_ME49 | gene_product=Spc97 / Spc98 family protein | transcript_product=Spc97 / Spc98 family protein | location=TGME49_chrIb:1595867-1611070(+) | protei	PAGLPTSSTS(0.003)CIS(0.996)PR	13	2	TGME49_209970-t26_1-p1 | transcript=TGME49_209970-t26_1 | gene=TGME49_209970 | organism=Toxoplasma_gondii_ME49 | gene_product=Spc97 / Spc98 family protein | transcript_product=Spc97 / Spc98 family protein | location=TGME49_chrIb:1595867-1611070(+) | protei,AVSLVGS(0.001)RPPT(0.999)PK,11,2,14240000,15649000,15095000,15003000,9885200,8802700	TGME49_209970-t26_1-p1 | transcript=TGME49_209970-t26_1 | gene=TGME49_209970 | organism=Toxoplasma_gondii_ME49 | gene_product=Spc97 / Spc98 family protein | transcript_product=Spc97 / Spc98 family protein | location=TGME49_chrIb:1595867-1611070(+) | protei
TGME49_210980-t26_1-p1 | transcript=TGME49_210980-t26_1 | gene=TGME49_210980 | organism=Toxoplasma_gondii_ME49 | gene_product=alternative splicing type 3 and, putative | transcript_product=alternative splicing type 3 and, putative | location=TGME49_chrIV:1,VRGDS(1)GLR,5	0.0245468	0.00082201	0.00527181	1	0.0334874	0.214765	1	TGME49_210980-t26_1-p1 | transcript=TGME49_210980-t26_1 | gene=TGME49_210980 | organism=Toxoplasma_gondii_ME49 | gene_product=alternative splicing type 3 and, putative | transcript_product=alternative splicing type 3 and, putative | location=TGME49_chrIV:1	VRGDS(1)GLR	5	2	TGME49_210980-t26_1-p1 | transcript=TGME49_210980-t26_1 | gene=TGME49_210980 | organism=Toxoplasma_gondii_ME49 | gene_product=alternative splicing type 3 and, putative | transcript_product=alternative splicing type 3 and, putative | location=TGME49_chrIV:1,VRGDS(1)GLR,5,2,68473000,50893000,2289500,0,20057000,0	TGME49_210980-t26_1-p1 | transcript=TGME49_210980-t26_1 | gene=TGME49_210980 | organism=Toxoplasma_gondii_ME49 | gene_product=alternative splicing type 3 and, putative | transcript_product=alternative splicing type 3 and, putative | location=TGME49_chrIV:1
TGME49_211220-t26_1-p1 | transcript=TGME49_211220-t26_1 | gene=TGME49_211220 | organism=Toxoplasma_gondii_ME49 | gene_product=hypothetical protein | transcript_product=hypothetical protein | location=TGME49_chrIV:1911996-1916622(-) | protein_length=899 | s,AAFS(1)PQLQR,4	1.20243	0.00306791	0.00212641	1	0.00255142	0.00176843	1	TGME49_211220-t26_1-p1 | transcript=TGME49_211220-t26_1 | gene=TGME49_211220 | organism=Toxoplasma_gondii_ME49 | gene_product=hypothetical protein | transcript_product=hypothetical protein | location=TGME49_chrIV:1911996-1916622(-) | protein_length=899 | s	AAFS(1)PQLQR	4	2	TGME49_211220-t26_1-p1 | transcript=TGME49_211220-t26_1 | gene=TGME49_211220 | organism=Toxoplasma_gondii_ME49 | gene_product=hypothetical protein | transcript_product=hypothetical protein | location=TGME49_chrIV:1911996-1916622(-) | protein_length=899 | s,AAFS(1)PQLQR,4,2,0,22014000,0,0,0,0	TGME49_211220-t26_1-p1 | transcript=TGME49_211220-t26_1 | gene=TGME49_211220 | organism=Toxoplasma_gondii_ME49 | gene_product=hypothetical protein | transcript_product=hypothetical protein | location=TGME49_chrIV:1911996-1916622(-) | protein_length=899 | s
TGME49_211220-t26_1-p1 | transcript=TGME49_211220-t26_1 | gene=TGME49_211220 | organism=Toxoplasma_gondii_ME49 | gene_product=hypothetical protein | transcript_product=hypothetical protein | location=TGME49_chrIV:1911996-1916622(-) | protein_length=899 | s,S(1)CGEGLS(0.984)PLS(0.016)AR,1	0.125587	0.00306791	0.0052211	1	0.0244285	0.0415735	1	TGME49_211220-t26_1-p1 | transcript=TGME49_211220-t26_1 | gene=TGME49_211220 | organism=Toxoplasma_gondii_ME49 | gene_product=hypothetical protein | transcript_product=hypothetical protein | location=TGME49_chrIV:1911996-1916622(-) | protein_length=899 | s	S(1)CGEGLS(0.984)PLS(0.016)AR	1	2	TGME49_211220-t26_1-p1 | transcript=TGME49_211220-t26_1 | gene=TGME49_211220 | organism=Toxoplasma_gondii_ME49 | gene_product=hypothetical protein | transcript_product=hypothetical protein | location=TGME49_chrIV:1911996-1916622(-) | protein_length=899 | s,AAFS(1)PQLQR,4,2,0,22014000,0,0,0,0	TGME49_211220-t26_1-p1 | transcript=TGME49_211220-t26_1 | gene=TGME49_211220 | organism=Toxoplasma_gondii_ME49 | gene_product=hypothetical protein | transcript_product=hypothetical protein | location=TGME49_chrIV:1911996-1916622(-) | protein_length=899 | s
TGME49_211220-t26_1-p1 | transcript=TGME49_211220-t26_1 | gene=TGME49_211220 | organism=Toxoplasma_gondii_ME49 | gene_product=hypothetical protein | transcript_product=hypothetical protein | location=TGME49_chrIV:1911996-1916622(-) | protein_length=899 | s,SCGEGLS(1)PLS(1)AR,10	0.231653	0.00306791	0.00212641	1	0.0132435	0.00917929	1	TGME49_211220-t26_1-p1 | transcript=TGME49_211220-t26_1 | gene=TGME49_211220 | organism=Toxoplasma_gondii_ME49 | gene_product=hypothetical protein | transcript_product=hypothetical protein | location=TGME49_chrIV:1911996-1916622(-) | protein_length=899 | s	SCGEGLS(1)PLS(1)AR	10	2	TGME49_211220-t26_1-p1 | transcript=TGME49_211220-t26_1 | gene=TGME49_211220 | organism=Toxoplasma_gondii_ME49 | gene_product=hypothetical protein | transcript_product=hypothetical protein | location=TGME49_chrIV:1911996-1916622(-) | protein_length=899 | s,AAFS(1)PQLQR,4,2,0,22014000,0,0,0,0	TGME49_211220-t26_1-p1 | transcript=TGME49_211220-t26_1 | gene=TGME49_211220 | organism=Toxoplasma_gondii_ME49 | gene_product=hypothetical protein | transcript_product=hypothetical protein | location=TGME49_chrIV:1911996-1916622(-) | protein_length=899 | s
TGME49_211220-t26_1-p1 | transcript=TGME49_211220-t26_1 | gene=TGME49_211220 | organism=Toxoplasma_gondii_ME49 | gene_product=hypothetical protein | transcript_product=hypothetical protein | location=TGME49_chrIV:1911996-1916622(-) | protein_length=899 | s,SFALS(1)PR,5	0.950285	0.0449233	0.0333021	1	0.0472735	0.0350444	1	TGME49_211220-t26_1-p1 | transcript=TGME49_211220-t26_1 | gene=TGME49_211220 | organism=Toxoplasma_gondii_ME49 | gene_product=hypothetical protein | transcript_product=hypothetical protein | location=TGME49_chrIV:1911996-1916622(-) | protein_length=899 | s	SFALS(1)PR	5	2	TGME49_211220-t26_1-p1 | transcript=TGME49_211220-t26_1 | gene=TGME49_211220 | organism=Toxoplasma_gondii_ME49 | gene_product=hypothetical protein | transcript_product=hypothetical protein | location=TGME49_chrIV:1911996-1916622(-) | protein_length=899 | s,AAFS(1)PQLQR,4,2,0,22014000,0,0,0,0	TGME49_211220-t26_1-p1 | transcript=TGME49_211220-t26_1 | gene=TGME49_211220 | organism=Toxoplasma_gondii_ME49 | gene_product=hypothetical protein | transcript_product=hypothetical protein | location=TGME49_chrIV:1911996-1916622(-) | protein_length=899 | s
TGME49_211220-t26_1-p1 | transcript=TGME49_211220-t26_1 | gene=TGME49_211220 | organism=Toxoplasma_gondii_ME49 | gene_product=hypothetical protein | transcript_product=hypothetical protein | location=TGME49_chrIV:1911996-1916622(-) | protein_length=899 | s,SCGEGLS(1)PLS(1)AR,7	0.798129	0.0213676	0.0052211	1	0.0267721	0.00654168	1	TGME49_211220-t26_1-p1 | transcript=TGME49_211220-t26_1 | gene=TGME49_211220 | organism=Toxoplasma_gondii_ME49 | gene_product=hypothetical protein | transcript_product=hypothetical protein | location=TGME49_chrIV:1911996-1916622(-) | protein_length=899 | s	SCGEGLS(1)PLS(1)AR	7	2	TGME49_211220-t26_1-p1 | transcript=TGME49_211220-t26_1 | gene=TGME49_211220 | organism=Toxoplasma_gondii_ME49 | gene_product=hypothetical protein | transcript_product=hypothetical protein | location=TGME49_chrIV:1911996-1916622(-) | protein_length=899 | s,AAFS(1)PQLQR,4,2,0,22014000,0,0,0,0	TGME49_211220-t26_1-p1 | transcript=TGME49_211220-t26_1 | gene=TGME49_211220 | organism=Toxoplasma_gondii_ME49 | gene_product=hypothetical protein | transcript_product=hypothetical protein | location=TGME49_chrIV:1911996-1916622(-) | protein_length=899 | s
TGME49_211220-t26_1-p1 | transcript=TGME49_211220-t26_1 | gene=TGME49_211220 | organism=Toxoplasma_gondii_ME49 | gene_product=hypothetical protein | transcript_product=hypothetical protein | location=TGME49_chrIV:1911996-1916622(-) | protein_length=899 | s,LEASLESTAS(1)PLQR,10	1.85354	0.00306791	0.0913323	1	0.00165517	0.0492747	1	TGME49_211220-t26_1-p1 | transcript=TGME49_211220-t26_1 | gene=TGME49_211220 | organism=Toxoplasma_gondii_ME49 | gene_product=hypothetical protein | transcript_product=hypothetical protein | location=TGME49_chrIV:1911996-1916622(-) | protein_length=899 | s	LEASLESTAS(1)PLQR	10	2	TGME49_211220-t26_1-p1 | transcript=TGME49_211220-t26_1 | gene=TGME49_211220 | organism=Toxoplasma_gondii_ME49 | gene_product=hypothetical protein | transcript_product=hypothetical protein | location=TGME49_chrIV:1911996-1916622(-) | protein_length=899 | s,AAFS(1)PQLQR,4,2,0,22014000,0,0,0,0	TGME49_211220-t26_1-p1 | transcript=TGME49_211220-t26_1 | gene=TGME49_211220 | organism=Toxoplasma_gondii_ME49 | gene_product=hypothetical protein | transcript_product=hypothetical protein | location=TGME49_chrIV:1911996-1916622(-) | protein_length=899 | s
TGME49_211220-t26_1-p1 | transcript=TGME49_211220-t26_1 | gene=TGME49_211220 | organism=Toxoplasma_gondii_ME49 | gene_product=hypothetical protein | transcript_product=hypothetical protein | location=TGME49_chrIV:1911996-1916622(-) | protein_length=899 | s,SFVSPLS(0.002)VCCPEQPAT(0.998)PGRR,16	0.356241	0.0296885	0.0436736	1	0.0833381	0.122596	1	TGME49_211220-t26_1-p1 | transcript=TGME49_211220-t26_1 | gene=TGME49_211220 | organism=Toxoplasma_gondii_ME49 | gene_product=hypothetical protein | transcript_product=hypothetical protein | location=TGME49_chrIV:1911996-1916622(-) | protein_length=899 | s	SFVSPLS(0.002)VCCPEQPAT(0.998)PGRR	16	3	TGME49_211220-t26_1-p1 | transcript=TGME49_211220-t26_1 | gene=TGME49_211220 | organism=Toxoplasma_gondii_ME49 | gene_product=hypothetical protein | transcript_product=hypothetical protein | location=TGME49_chrIV:1911996-1916622(-) | protein_length=899 | s,AAFS(1)PQLQR,4,2,0,22014000,0,0,0,0	TGME49_211220-t26_1-p1 | transcript=TGME49_211220-t26_1 | gene=TGME49_211220 | organism=Toxoplasma_gondii_ME49 | gene_product=hypothetical protein | transcript_product=hypothetical protein | location=TGME49_chrIV:1911996-1916622(-) | protein_length=899 | s
TGME49_211220-t26_1-p1 | transcript=TGME49_211220-t26_1 | gene=TGME49_211220 | organism=Toxoplasma_gondii_ME49 | gene_product=hypothetical protein | transcript_product=hypothetical protein | location=TGME49_chrIV:1911996-1916622(-) | protein_length=899 | s,S(0.014)RS(0.962)T(0.024)EEFVDGDIR,3	0.233858	0.00306791	0.00212641	1	0.0131187	0.00909276	1	TGME49_211220-t26_1-p1 | transcript=TGME49_211220-t26_1 | gene=TGME49_211220 | organism=Toxoplasma_gondii_ME49 | gene_product=hypothetical protein | transcript_product=hypothetical protein | location=TGME49_chrIV:1911996-1916622(-) | protein_length=899 | s	S(0.014)RS(0.962)T(0.024)EEFVDGDIR	3	2	TGME49_211220-t26_1-p1 | transcript=TGME49_211220-t26_1 | gene=TGME49_211220 | organism=Toxoplasma_gondii_ME49 | gene_product=hypothetical protein | transcript_product=hypothetical protein | location=TGME49_chrIV:1911996-1916622(-) | protein_length=899 | s,AAFS(1)PQLQR,4,2,0,22014000,0,0,0,0	TGME49_211220-t26_1-p1 | transcript=TGME49_211220-t26_1 | gene=TGME49_211220 | organism=Toxoplasma_gondii_ME49 | gene_product=hypothetical protein | transcript_product=hypothetical protein | location=TGME49_chrIV:1911996-1916622(-) | protein_length=899 | s
TGME49_211220-t26_1-p1 | transcript=TGME49_211220-t26_1 | gene=TGME49_211220 | organism=Toxoplasma_gondii_ME49 | gene_product=hypothetical protein | transcript_product=hypothetical protein | location=TGME49_chrIV:1911996-1916622(-) | protein_length=899 | s,RPS(0.936)APAS(0.02)S(0.02)S(0.02)PS(0.002)S(0.002)S(0.002)PSPCSTPGCEGTCMR,3	0.145187	0.00306791	0.00212641	1	0.0211307	0.014646	1	TGME49_211220-t26_1-p1 | transcript=TGME49_211220-t26_1 | gene=TGME49_211220 | organism=Toxoplasma_gondii_ME49 | gene_product=hypothetical protein | transcript_product=hypothetical protein | location=TGME49_chrIV:1911996-1916622(-) | protein_length=899 | s	RPS(0.936)APAS(0.02)S(0.02)S(0.02)PS(0.002)S(0.002)S(0.002)PSPCSTPGCEGTCMR	3	3	TGME49_211220-t26_1-p1 | transcript=TGME49_211220-t26_1 | gene=TGME49_211220 | organism=Toxoplasma_gondii_ME49 | gene_product=hypothetical protein | transcript_product=hypothetical protein | location=TGME49_chrIV:1911996-1916622(-) | protein_length=899 | s,AAFS(1)PQLQR,4,2,0,22014000,0,0,0,0	TGME49_211220-t26_1-p1 | transcript=TGME49_211220-t26_1 | gene=TGME49_211220 | organism=Toxoplasma_gondii_ME49 | gene_product=hypothetical protein | transcript_product=hypothetical protein | location=TGME49_chrIV:1911996-1916622(-) | protein_length=899 | s
TGME49_211220-t26_1-p1 | transcript=TGME49_211220-t26_1 | gene=TGME49_211220 | organism=Toxoplasma_gondii_ME49 | gene_product=hypothetical protein | transcript_product=hypothetical protein | location=TGME49_chrIV:1911996-1916622(-) | protein_length=899 | s,S(0.624)RS(0.352)T(0.023)EEFVDGDIR,1	0.553122	0.00306791	0.00212641	1	0.00554653	0.00384438	1	TGME49_211220-t26_1-p1 | transcript=TGME49_211220-t26_1 | gene=TGME49_211220 | organism=Toxoplasma_gondii_ME49 | gene_product=hypothetical protein | transcript_product=hypothetical protein | location=TGME49_chrIV:1911996-1916622(-) | protein_length=899 | s	S(0.624)RS(0.352)T(0.023)EEFVDGDIR	1	2	TGME49_211220-t26_1-p1 | transcript=TGME49_211220-t26_1 | gene=TGME49_211220 | organism=Toxoplasma_gondii_ME49 | gene_product=hypothetical protein | transcript_product=hypothetical protein | location=TGME49_chrIV:1911996-1916622(-) | protein_length=899 | s,AAFS(1)PQLQR,4,2,0,22014000,0,0,0,0	TGME49_211220-t26_1-p1 | transcript=TGME49_211220-t26_1 | gene=TGME49_211220 | organism=Toxoplasma_gondii_ME49 | gene_product=hypothetical protein | transcript_product=hypothetical protein | location=TGME49_chrIV:1911996-1916622(-) | protein_length=899 | s
TGME49_211220-t26_1-p1 | transcript=TGME49_211220-t26_1 | gene=TGME49_211220 | organism=Toxoplasma_gondii_ME49 | gene_product=hypothetical protein | transcript_product=hypothetical protein | location=TGME49_chrIV:1911996-1916622(-) | protein_length=899 | s,T(0.363)S(0.363)S(0.273)LQGEENQVPENR,2	0.0468789	0.00306791	0.00212641	1	0.0654433	0.0453597	1	TGME49_211220-t26_1-p1 | transcript=TGME49_211220-t26_1 | gene=TGME49_211220 | organism=Toxoplasma_gondii_ME49 | gene_product=hypothetical protein | transcript_product=hypothetical protein | location=TGME49_chrIV:1911996-1916622(-) | protein_length=899 | s	T(0.363)S(0.363)S(0.273)LQGEENQVPENR	2	2	TGME49_211220-t26_1-p1 | transcript=TGME49_211220-t26_1 | gene=TGME49_211220 | organism=Toxoplasma_gondii_ME49 | gene_product=hypothetical protein | transcript_product=hypothetical protein | location=TGME49_chrIV:1911996-1916622(-) | protein_length=899 | s,AAFS(1)PQLQR,4,2,0,22014000,0,0,0,0	TGME49_211220-t26_1-p1 | transcript=TGME49_211220-t26_1 | gene=TGME49_211220 | organism=Toxoplasma_gondii_ME49 | gene_product=hypothetical protein | transcript_product=hypothetical protein | location=TGME49_chrIV:1911996-1916622(-) | protein_length=899 | s
TGME49_211220-t26_1-p1 | transcript=TGME49_211220-t26_1 | gene=TGME49_211220 | organism=Toxoplasma_gondii_ME49 | gene_product=hypothetical protein | transcript_product=hypothetical protein | location=TGME49_chrIV:1911996-1916622(-) | protein_length=899 | s,T(0.363)S(0.363)S(0.273)LQGEENQVPENR,1	0.0468789	0.00306791	0.00212641	1	0.0654433	0.0453597	1	TGME49_211220-t26_1-p1 | transcript=TGME49_211220-t26_1 | gene=TGME49_211220 | organism=Toxoplasma_gondii_ME49 | gene_product=hypothetical protein | transcript_product=hypothetical protein | location=TGME49_chrIV:1911996-1916622(-) | protein_length=899 | s	T(0.363)S(0.363)S(0.273)LQGEENQVPENR	1	2	TGME49_211220-t26_1-p1 | transcript=TGME49_211220-t26_1 | gene=TGME49_211220 | organism=Toxoplasma_gondii_ME49 | gene_product=hypothetical protein | transcript_product=hypothetical protein | location=TGME49_chrIV:1911996-1916622(-) | protein_length=899 | s,AAFS(1)PQLQR,4,2,0,22014000,0,0,0,0	TGME49_211220-t26_1-p1 | transcript=TGME49_211220-t26_1 | gene=TGME49_211220 | organism=Toxoplasma_gondii_ME49 | gene_product=hypothetical protein | transcript_product=hypothetical protein | location=TGME49_chrIV:1911996-1916622(-) | protein_length=899 | s
TGME49_211220-t26_1-p1 | transcript=TGME49_211220-t26_1 | gene=TGME49_211220 | organism=Toxoplasma_gondii_ME49 | gene_product=hypothetical protein | transcript_product=hypothetical protein | location=TGME49_chrIV:1911996-1916622(-) | protein_length=899 | s,S(0.333)RS(0.333)T(0.333)EEFVDGDIR,4	0.0468789	0.00306791	0.00212641	1	0.0654433	0.0453597	1	TGME49_211220-t26_1-p1 | transcript=TGME49_211220-t26_1 | gene=TGME49_211220 | organism=Toxoplasma_gondii_ME49 | gene_product=hypothetical protein | transcript_product=hypothetical protein | location=TGME49_chrIV:1911996-1916622(-) | protein_length=899 | s	S(0.333)RS(0.333)T(0.333)EEFVDGDIR	4	3	TGME49_211220-t26_1-p1 | transcript=TGME49_211220-t26_1 | gene=TGME49_211220 | organism=Toxoplasma_gondii_ME49 | gene_product=hypothetical protein | transcript_product=hypothetical protein | location=TGME49_chrIV:1911996-1916622(-) | protein_length=899 | s,AAFS(1)PQLQR,4,2,0,22014000,0,0,0,0	TGME49_211220-t26_1-p1 | transcript=TGME49_211220-t26_1 | gene=TGME49_211220 | organism=Toxoplasma_gondii_ME49 | gene_product=hypothetical protein | transcript_product=hypothetical protein | location=TGME49_chrIV:1911996-1916622(-) | protein_length=899 | s
TGME49_211220-t26_1-p1 | transcript=TGME49_211220-t26_1 | gene=TGME49_211220 | organism=Toxoplasma_gondii_ME49 | gene_product=hypothetical protein | transcript_product=hypothetical protein | location=TGME49_chrIV:1911996-1916622(-) | protein_length=899 | s,RPS(0.017)APAS(0.067)S(0.277)S(0.277)PS(0.109)S(0.109)S(0.109)PS(0.025)PCS(0.007)T(0.002)PGCEGTCMR,8	0.0468789	0.00306791	0.00212641	1	0.0654433	0.0453597	1	TGME49_211220-t26_1-p1 | transcript=TGME49_211220-t26_1 | gene=TGME49_211220 | organism=Toxoplasma_gondii_ME49 | gene_product=hypothetical protein | transcript_product=hypothetical protein | location=TGME49_chrIV:1911996-1916622(-) | protein_length=899 | s	RPS(0.017)APAS(0.067)S(0.277)S(0.277)PS(0.109)S(0.109)S(0.109)PS(0.025)PCS(0.007)T(0.002)PGCEGTCMR	8	3	TGME49_211220-t26_1-p1 | transcript=TGME49_211220-t26_1 | gene=TGME49_211220 | organism=Toxoplasma_gondii_ME49 | gene_product=hypothetical protein | transcript_product=hypothetical protein | location=TGME49_chrIV:1911996-1916622(-) | protein_length=899 | s,AAFS(1)PQLQR,4,2,0,22014000,0,0,0,0	TGME49_211220-t26_1-p1 | transcript=TGME49_211220-t26_1 | gene=TGME49_211220 | organism=Toxoplasma_gondii_ME49 | gene_product=hypothetical protein | transcript_product=hypothetical protein | location=TGME49_chrIV:1911996-1916622(-) | protein_length=899 | s
TGME49_211220-t26_1-p1 | transcript=TGME49_211220-t26_1 | gene=TGME49_211220 | organism=Toxoplasma_gondii_ME49 | gene_product=hypothetical protein | transcript_product=hypothetical protein | location=TGME49_chrIV:1911996-1916622(-) | protein_length=899 | s,RPS(0.017)APAS(0.067)S(0.277)S(0.277)PS(0.109)S(0.109)S(0.109)PS(0.025)PCS(0.007)T(0.002)PGCEGTCMR,9	0.0468789	0.00306791	0.00212641	1	0.0654433	0.0453597	1	TGME49_211220-t26_1-p1 | transcript=TGME49_211220-t26_1 | gene=TGME49_211220 | organism=Toxoplasma_gondii_ME49 | gene_product=hypothetical protein | transcript_product=hypothetical protein | location=TGME49_chrIV:1911996-1916622(-) | protein_length=899 | s	RPS(0.017)APAS(0.067)S(0.277)S(0.277)PS(0.109)S(0.109)S(0.109)PS(0.025)PCS(0.007)T(0.002)PGCEGTCMR	9	3	TGME49_211220-t26_1-p1 | transcript=TGME49_211220-t26_1 | gene=TGME49_211220 | organism=Toxoplasma_gondii_ME49 | gene_product=hypothetical protein | transcript_product=hypothetical protein | location=TGME49_chrIV:1911996-1916622(-) | protein_length=899 | s,AAFS(1)PQLQR,4,2,0,22014000,0,0,0,0	TGME49_211220-t26_1-p1 | transcript=TGME49_211220-t26_1 | gene=TGME49_211220 | organism=Toxoplasma_gondii_ME49 | gene_product=hypothetical protein | transcript_product=hypothetical protein | location=TGME49_chrIV:1911996-1916622(-) | protein_length=899 | s
TGME49_211240-t26_1-p1 | transcript=TGME49_211240-t26_1 | gene=TGME49_211240 | organism=Toxoplasma_gondii_ME49 | gene_product=peptidyl-tRNA hydrolase, putative | transcript_product=peptidyl-tRNA hydrolase, putative | location=TGME49_chrIV:1898221-1901266(+,EGDAKS(1)DPES(1)GDS(1)EDEDGESFK,6	0.120097	0.00484833	0.00927047	1	0.0403701	0.0771914	1	TGME49_211240-t26_1-p1 | transcript=TGME49_211240-t26_1 | gene=TGME49_211240 | organism=Toxoplasma_gondii_ME49 | gene_product=peptidyl-tRNA hydrolase, putative | transcript_product=peptidyl-tRNA hydrolase, putative | location=TGME49_chrIV:1898221-1901266(+	EGDAKS(1)DPES(1)GDS(1)EDEDGESFK	6	2	TGME49_211240-t26_1-p1 | transcript=TGME49_211240-t26_1 | gene=TGME49_211240 | organism=Toxoplasma_gondii_ME49 | gene_product=peptidyl-tRNA hydrolase, putative | transcript_product=peptidyl-tRNA hydrolase, putative | location=TGME49_chrIV:1898221-1901266(+,EGDAKS(1)DPES(1)GDS(1)EDEDGESFK,6,2,11882000,19989000,0,0,0,0	TGME49_211240-t26_1-p1 | transcript=TGME49_211240-t26_1 | gene=TGME49_211240 | organism=Toxoplasma_gondii_ME49 | gene_product=peptidyl-tRNA hydrolase, putative | transcript_product=peptidyl-tRNA hydrolase, putative | location=TGME49_chrIV:1898221-1901266(+
TGME49_211240-t26_1-p1 | transcript=TGME49_211240-t26_1 | gene=TGME49_211240 | organism=Toxoplasma_gondii_ME49 | gene_product=peptidyl-tRNA hydrolase, putative | transcript_product=peptidyl-tRNA hydrolase, putative | location=TGME49_chrIV:1898221-1901266(+,EGDAKS(1)DPES(1)GDS(1)EDEDGESFK,10	0.120097	0.00484833	0.00927047	1	0.0403701	0.0771914	1	TGME49_211240-t26_1-p1 | transcript=TGME49_211240-t26_1 | gene=TGME49_211240 | organism=Toxoplasma_gondii_ME49 | gene_product=peptidyl-tRNA hydrolase, putative | transcript_product=peptidyl-tRNA hydrolase, putative | location=TGME49_chrIV:1898221-1901266(+	EGDAKS(1)DPES(1)GDS(1)EDEDGESFK	10	2	TGME49_211240-t26_1-p1 | transcript=TGME49_211240-t26_1 | gene=TGME49_211240 | organism=Toxoplasma_gondii_ME49 | gene_product=peptidyl-tRNA hydrolase, putative | transcript_product=peptidyl-tRNA hydrolase, putative | location=TGME49_chrIV:1898221-1901266(+,EGDAKS(1)DPES(1)GDS(1)EDEDGESFK,6,2,11882000,19989000,0,0,0,0	TGME49_211240-t26_1-p1 | transcript=TGME49_211240-t26_1 | gene=TGME49_211240 | organism=Toxoplasma_gondii_ME49 | gene_product=peptidyl-tRNA hydrolase, putative | transcript_product=peptidyl-tRNA hydrolase, putative | location=TGME49_chrIV:1898221-1901266(+
TGME49_211240-t26_1-p1 | transcript=TGME49_211240-t26_1 | gene=TGME49_211240 | organism=Toxoplasma_gondii_ME49 | gene_product=peptidyl-tRNA hydrolase, putative | transcript_product=peptidyl-tRNA hydrolase, putative | location=TGME49_chrIV:1898221-1901266(+,EGDAKS(1)DPES(1)GDS(1)EDEDGESFK,13	0.120097	0.00484833	0.00927047	1	0.0403701	0.0771914	1	TGME49_211240-t26_1-p1 | transcript=TGME49_211240-t26_1 | gene=TGME49_211240 | organism=Toxoplasma_gondii_ME49 | gene_product=peptidyl-tRNA hydrolase, putative | transcript_product=peptidyl-tRNA hydrolase, putative | location=TGME49_chrIV:1898221-1901266(+	EGDAKS(1)DPES(1)GDS(1)EDEDGESFK	13	2	TGME49_211240-t26_1-p1 | transcript=TGME49_211240-t26_1 | gene=TGME49_211240 | organism=Toxoplasma_gondii_ME49 | gene_product=peptidyl-tRNA hydrolase, putative | transcript_product=peptidyl-tRNA hydrolase, putative | location=TGME49_chrIV:1898221-1901266(+,EGDAKS(1)DPES(1)GDS(1)EDEDGESFK,6,2,11882000,19989000,0,0,0,0	TGME49_211240-t26_1-p1 | transcript=TGME49_211240-t26_1 | gene=TGME49_211240 | organism=Toxoplasma_gondii_ME49 | gene_product=peptidyl-tRNA hydrolase, putative | transcript_product=peptidyl-tRNA hydrolase, putative | location=TGME49_chrIV:1898221-1901266(+
TGME49_211350-t26_1-p1 | transcript=TGME49_211350-t26_1 | gene=TGME49_211350 | organism=Toxoplasma_gondii_ME49 | gene_product=CBS domain-containing protein | transcript_product=CBS domain-containing protein | location=TGME49_chrIV:1801261-1811854(+) | prot,EEPPEVES(0.998)S(0.998)VEGMS(0.004)LEK,8	0.00844294	0.00169437	0.00210947	1	0.200684	0.249851	1	TGME49_211350-t26_1-p1 | transcript=TGME49_211350-t26_1 | gene=TGME49_211350 | organism=Toxoplasma_gondii_ME49 | gene_product=CBS domain-containing protein | transcript_product=CBS domain-containing protein | location=TGME49_chrIV:1801261-1811854(+) | prot	EEPPEVES(0.998)S(0.998)VEGMS(0.004)LEK	8	2	TGME49_211350-t26_1-p1 | transcript=TGME49_211350-t26_1 | gene=TGME49_211350 | organism=Toxoplasma_gondii_ME49 | gene_product=CBS domain-containing protein | transcript_product=CBS domain-containing protein | location=TGME49_chrIV:1801261-1811854(+) | prot,EAGEGT(1)DGDVEDKR,6,2,6208800,0,0,0,0,7569900	TGME49_211350-t26_1-p1 | transcript=TGME49_211350-t26_1 | gene=TGME49_211350 | organism=Toxoplasma_gondii_ME49 | gene_product=CBS domain-containing protein | transcript_product=CBS domain-containing protein | location=TGME49_chrIV:1801261-1811854(+) | prot
TGME49_211350-t26_1-p1 | transcript=TGME49_211350-t26_1 | gene=TGME49_211350 | organism=Toxoplasma_gondii_ME49 | gene_product=CBS domain-containing protein | transcript_product=CBS domain-containing protein | location=TGME49_chrIV:1801261-1811854(+) | prot,RPS(0.994)KEAS(0.988)FPAT(0.015)CAS(0.001)T(0.001)LQAK,3	0.126982	0.0272602	0.0311599	1	0.214677	0.245387	1	TGME49_211350-t26_1-p1 | transcript=TGME49_211350-t26_1 | gene=TGME49_211350 | organism=Toxoplasma_gondii_ME49 | gene_product=CBS domain-containing protein | transcript_product=CBS domain-containing protein | location=TGME49_chrIV:1801261-1811854(+) | prot	RPS(0.994)KEAS(0.988)FPAT(0.015)CAS(0.001)T(0.001)LQAK	3	3	TGME49_211350-t26_1-p1 | transcript=TGME49_211350-t26_1 | gene=TGME49_211350 | organism=Toxoplasma_gondii_ME49 | gene_product=CBS domain-containing protein | transcript_product=CBS domain-containing protein | location=TGME49_chrIV:1801261-1811854(+) | prot,EAGEGT(1)DGDVEDKR,6,2,6208800,0,0,0,0,7569900	TGME49_211350-t26_1-p1 | transcript=TGME49_211350-t26_1 | gene=TGME49_211350 | organism=Toxoplasma_gondii_ME49 | gene_product=CBS domain-containing protein | transcript_product=CBS domain-containing protein | location=TGME49_chrIV:1801261-1811854(+) | prot
TGME49_211350-t26_1-p1 | transcript=TGME49_211350-t26_1 | gene=TGME49_211350 | organism=Toxoplasma_gondii_ME49 | gene_product=CBS domain-containing protein | transcript_product=CBS domain-containing protein | location=TGME49_chrIV:1801261-1811854(+) | prot,RPGEAETDLLSGGSPVGLS(0.225)S(0.748)FEKS(0.299)S(0.727)ECGDPER,25	0.0730301	0.00169437	0.00210947	1	0.0232009	0.028885	1	TGME49_211350-t26_1-p1 | transcript=TGME49_211350-t26_1 | gene=TGME49_211350 | organism=Toxoplasma_gondii_ME49 | gene_product=CBS domain-containing protein | transcript_product=CBS domain-containing protein | location=TGME49_chrIV:1801261-1811854(+) | prot	RPGEAETDLLSGGSPVGLS(0.225)S(0.748)FEKS(0.299)S(0.727)ECGDPER	25	3	TGME49_211350-t26_1-p1 | transcript=TGME49_211350-t26_1 | gene=TGME49_211350 | organism=Toxoplasma_gondii_ME49 | gene_product=CBS domain-containing protein | transcript_product=CBS domain-containing protein | location=TGME49_chrIV:1801261-1811854(+) | prot,EAGEGT(1)DGDVEDKR,6,2,6208800,0,0,0,0,7569900	TGME49_211350-t26_1-p1 | transcript=TGME49_211350-t26_1 | gene=TGME49_211350 | organism=Toxoplasma_gondii_ME49 | gene_product=CBS domain-containing protein | transcript_product=CBS domain-containing protein | location=TGME49_chrIV:1801261-1811854(+) | prot
TGME49_211420-t26_1-p1 | transcript=TGME49_211420-t26_1 | gene=TGME49_211420 | organism=Toxoplasma_gondii_ME49 | gene_product=RNA recognition motif-containing protein | transcript_product=RNA recognition motif-containing protein | location=TGME49_chrIV:173,YGT(1)ISTVWVAR,3	0.000502631	9.12683e-05	9.08711e-05	1	0.181581	0.180791	1	TGME49_211420-t26_1-p1 | transcript=TGME49_211420-t26_1 | gene=TGME49_211420 | organism=Toxoplasma_gondii_ME49 | gene_product=RNA recognition motif-containing protein | transcript_product=RNA recognition motif-containing protein | location=TGME49_chrIV:173	YGT(1)ISTVWVAR	3	2	TGME49_211420-t26_1-p1 | transcript=TGME49_211420-t26_1 | gene=TGME49_211420 | organism=Toxoplasma_gondii_ME49 | gene_product=RNA recognition motif-containing protein | transcript_product=RNA recognition motif-containing protein | location=TGME49_chrIV:173,NSDGDYRS(1)REEDYGR,8,3,0,0,60141000,0,17743000,15599000	TGME49_211420-t26_1-p1 | transcript=TGME49_211420-t26_1 | gene=TGME49_211420 | organism=Toxoplasma_gondii_ME49 | gene_product=RNA recognition motif-containing protein | transcript_product=RNA recognition motif-containing protein | location=TGME49_chrIV:173
TGME49_211630-t26_1-p1 | transcript=TGME49_211630-t26_1 | gene=TGME49_211630 | organism=Toxoplasma_gondii_ME49 | gene_product=hypothetical protein | transcript_product=hypothetical protein | location=TGME49_chrIV:1657375-1659702(+) | protein_length=213 | s,VDTNFGGLNADLPDDAS(1)LEGEDRR,17	2.43457	0.409265	0.384062	1	0.168106	0.157754	1	TGME49_211630-t26_1-p1 | transcript=TGME49_211630-t26_1 | gene=TGME49_211630 | organism=Toxoplasma_gondii_ME49 | gene_product=hypothetical protein | transcript_product=hypothetical protein | location=TGME49_chrIV:1657375-1659702(+) | protein_length=213 | s	VDTNFGGLNADLPDDAS(1)LEGEDRR	17	3	TGME49_211630-t26_1-p1 | transcript=TGME49_211630-t26_1 | gene=TGME49_211630 | organism=Toxoplasma_gondii_ME49 | gene_product=hypothetical protein | transcript_product=hypothetical protein | location=TGME49_chrIV:1657375-1659702(+) | protein_length=213 | s,ALS(1)VHEER,3,2,0,0,95321000,115120000,118350000,102410000	TGME49_211630-t26_1-p1 | transcript=TGME49_211630-t26_1 | gene=TGME49_211630 | organism=Toxoplasma_gondii_ME49 | gene_product=hypothetical protein | transcript_product=hypothetical protein | location=TGME49_chrIV:1657375-1659702(+) | protein_length=213 | s
TGME49_211630-t26_1-p1 | transcript=TGME49_211630-t26_1 | gene=TGME49_211630 | organism=Toxoplasma_gondii_ME49 | gene_product=hypothetical protein | transcript_product=hypothetical protein | location=TGME49_chrIV:1657375-1659702(+) | protein_length=213 | s,LET(1)SDS(0.839)T(0.161)EAEIMAQR,3	0.272119	0.100105	0.101061	1	0.36787	0.371386	1	TGME49_211630-t26_1-p1 | transcript=TGME49_211630-t26_1 | gene=TGME49_211630 | organism=Toxoplasma_gondii_ME49 | gene_product=hypothetical protein | transcript_product=hypothetical protein | location=TGME49_chrIV:1657375-1659702(+) | protein_length=213 | s	LET(1)SDS(0.839)T(0.161)EAEIMAQR	3	2	TGME49_211630-t26_1-p1 | transcript=TGME49_211630-t26_1 | gene=TGME49_211630 | organism=Toxoplasma_gondii_ME49 | gene_product=hypothetical protein | transcript_product=hypothetical protein | location=TGME49_chrIV:1657375-1659702(+) | protein_length=213 | s,ALS(1)VHEER,3,2,0,0,95321000,115120000,118350000,102410000	TGME49_211630-t26_1-p1 | transcript=TGME49_211630-t26_1 | gene=TGME49_211630 | organism=Toxoplasma_gondii_ME49 | gene_product=hypothetical protein | transcript_product=hypothetical protein | location=TGME49_chrIV:1657375-1659702(+) | protein_length=213 | s
TGME49_211630-t26_1-p1 | transcript=TGME49_211630-t26_1 | gene=TGME49_211630 | organism=Toxoplasma_gondii_ME49 | gene_product=hypothetical protein | transcript_product=hypothetical protein | location=TGME49_chrIV:1657375-1659702(+) | protein_length=213 | s,ET(0.015)HPPS(0.981)KLET(0.005)S(0.183)DS(0.686)T(0.131)EAEIMAQR,6	0.359475	0.0315984	0.0425744	1	0.0879015	0.118435	1	TGME49_211630-t26_1-p1 | transcript=TGME49_211630-t26_1 | gene=TGME49_211630 | organism=Toxoplasma_gondii_ME49 | gene_product=hypothetical protein | transcript_product=hypothetical protein | location=TGME49_chrIV:1657375-1659702(+) | protein_length=213 | s	ET(0.015)HPPS(0.981)KLET(0.005)S(0.183)DS(0.686)T(0.131)EAEIMAQR	6	2	TGME49_211630-t26_1-p1 | transcript=TGME49_211630-t26_1 | gene=TGME49_211630 | organism=Toxoplasma_gondii_ME49 | gene_product=hypothetical protein | transcript_product=hypothetical protein | location=TGME49_chrIV:1657375-1659702(+) | protein_length=213 | s,ALS(1)VHEER,3,2,0,0,95321000,115120000,118350000,102410000	TGME49_211630-t26_1-p1 | transcript=TGME49_211630-t26_1 | gene=TGME49_211630 | organism=Toxoplasma_gondii_ME49 | gene_product=hypothetical protein | transcript_product=hypothetical protein | location=TGME49_chrIV:1657375-1659702(+) | protein_length=213 | s
TGME49_211630-t26_1-p1 | transcript=TGME49_211630-t26_1 | gene=TGME49_211630 | organism=Toxoplasma_gondii_ME49 | gene_product=hypothetical protein | transcript_product=hypothetical protein | location=TGME49_chrIV:1657375-1659702(+) | protein_length=213 | s,LET(0.001)S(0.042)DS(0.356)T(0.601)EAEIMAQR,7	0.0771009	0.00222099	0.00210876	1	0.0288063	0.0273506	1	TGME49_211630-t26_1-p1 | transcript=TGME49_211630-t26_1 | gene=TGME49_211630 | organism=Toxoplasma_gondii_ME49 | gene_product=hypothetical protein | transcript_product=hypothetical protein | location=TGME49_chrIV:1657375-1659702(+) | protein_length=213 | s	LET(0.001)S(0.042)DS(0.356)T(0.601)EAEIMAQR	7	2	TGME49_211630-t26_1-p1 | transcript=TGME49_211630-t26_1 | gene=TGME49_211630 | organism=Toxoplasma_gondii_ME49 | gene_product=hypothetical protein | transcript_product=hypothetical protein | location=TGME49_chrIV:1657375-1659702(+) | protein_length=213 | s,ALS(1)VHEER,3,2,0,0,95321000,115120000,118350000,102410000	TGME49_211630-t26_1-p1 | transcript=TGME49_211630-t26_1 | gene=TGME49_211630 | organism=Toxoplasma_gondii_ME49 | gene_product=hypothetical protein | transcript_product=hypothetical protein | location=TGME49_chrIV:1657375-1659702(+) | protein_length=213 | s
TGME49_211680-t26_1-p1 | transcript=TGME49_211680-t26_1 | gene=TGME49_211680 | organism=Toxoplasma_gondii_ME49 | gene_product=protein disulfide isomerase | transcript_product=protein disulfide isomerase | location=TGME49_chrIV:1626551-1628375(+) | protein_,S(1)FVWLDTDQFK,1	0.000106524	6.75642e-06	8.16788e-06	1	0.0634265	0.0766766	1	TGME49_211680-t26_1-p1 | transcript=TGME49_211680-t26_1 | gene=TGME49_211680 | organism=Toxoplasma_gondii_ME49 | gene_product=protein disulfide isomerase | transcript_product=protein disulfide isomerase | location=TGME49_chrIV:1626551-1628375(+) | protein_	S(1)FVWLDTDQFK	1	2	TGME49_211680-t26_1-p1 | transcript=TGME49_211680-t26_1 | gene=TGME49_211680 | organism=Toxoplasma_gondii_ME49 | gene_product=protein disulfide isomerase | transcript_product=protein disulfide isomerase | location=TGME49_chrIV:1626551-1628375(+) | protein_,LFEEVANES(1)R,9,2,7549400,0,0,0,0,0	TGME49_211680-t26_1-p1 | transcript=TGME49_211680-t26_1 | gene=TGME49_211680 | organism=Toxoplasma_gondii_ME49 | gene_product=protein disulfide isomerase | transcript_product=protein disulfide isomerase | location=TGME49_chrIV:1626551-1628375(+) | protein_
TGME49_211690-t26_1-p1 | transcript=TGME49_211690-t26_1 | gene=TGME49_211690 | organism=Toxoplasma_gondii_ME49 | gene_product=AAA family protein | transcript_product=AAA family protein | location=TGME49_chrIV:1602092-1622172(-) | protein_length=1538 | sequ,LNELADAQAQLS(0.87)RS(0.621)S(0.621)S(0.621)S(0.231)NRDDT(0.031)PLGS(0.003)S(0.002)ALQNTK,15	0.0287432	0.000757529	0.000848469	1	0.0263551	0.029519	1	TGME49_211690-t26_1-p1 | transcript=TGME49_211690-t26_1 | gene=TGME49_211690 | organism=Toxoplasma_gondii_ME49 | gene_product=AAA family protein | transcript_product=AAA family protein | location=TGME49_chrIV:1602092-1622172(-) | protein_length=1538 | sequ	LNELADAQAQLS(0.87)RS(0.621)S(0.621)S(0.621)S(0.231)NRDDT(0.031)PLGS(0.003)S(0.002)ALQNTK	15	3	TGME49_211690-t26_1-p1 | transcript=TGME49_211690-t26_1 | gene=TGME49_211690 | organism=Toxoplasma_gondii_ME49 | gene_product=AAA family protein | transcript_product=AAA family protein | location=TGME49_chrIV:1602092-1622172(-) | protein_length=1538 | sequ,LNELADAQAQLS(1)R,12,2,62019000,47763000,45894000,56911000,68739000,0	TGME49_211690-t26_1-p1 | transcript=TGME49_211690-t26_1 | gene=TGME49_211690 | organism=Toxoplasma_gondii_ME49 | gene_product=AAA family protein | transcript_product=AAA family protein | location=TGME49_chrIV:1602092-1622172(-) | protein_length=1538 | sequ
TGME49_211720-t26_1-p1 | transcript=TGME49_211720-t26_1 | gene=TGME49_211720 | organism=Toxoplasma_gondii_ME49 | gene_product=AP2 domain transcription factor AP2IV-5 | transcript_product=AP2 domain transcription factor AP2IV-5 | location=TGME49_chrIV:15694,RKDGDEEWS(0.005)VT(0.995)DAEDDEDET,11	0.00470805	0.000265921	0.00104231	1	0.0564823	0.22139	1	TGME49_211720-t26_1-p1 | transcript=TGME49_211720-t26_1 | gene=TGME49_211720 | organism=Toxoplasma_gondii_ME49 | gene_product=AP2 domain transcription factor AP2IV-5 | transcript_product=AP2 domain transcription factor AP2IV-5 | location=TGME49_chrIV:15694	RKDGDEEWS(0.005)VT(0.995)DAEDDEDET	11	2	TGME49_211720-t26_1-p1 | transcript=TGME49_211720-t26_1 | gene=TGME49_211720 | organism=Toxoplasma_gondii_ME49 | gene_product=AP2 domain transcription factor AP2IV-5 | transcript_product=AP2 domain transcription factor AP2IV-5 | location=TGME49_chrIV:15694,ANLS(1)DVADQLLTER,4,2,0,0,0,0,0,0	TGME49_211720-t26_1-p1 | transcript=TGME49_211720-t26_1 | gene=TGME49_211720 | organism=Toxoplasma_gondii_ME49 | gene_product=AP2 domain transcription factor AP2IV-5 | transcript_product=AP2 domain transcription factor AP2IV-5 | location=TGME49_chrIV:15694
TGME49_211730-t26_1-p1 | transcript=TGME49_211730-t26_1 | gene=TGME49_211730 | organism=Toxoplasma_gondii_ME49 | gene_product=histone lysine methyltransferase SET8 | transcript_product=histone lysine methyltransferase SET8 | location=TGME49_chrIV:1556791-1,SPQLADAASASVGDS(0.001)S(0.001)DAPGNS(0.809)PS(0.181)AS(0.009)R,22	0.138163	0.00405974	0.0368786	1	0.0293836	0.266921	1	TGME49_211730-t26_1-p1 | transcript=TGME49_211730-t26_1 | gene=TGME49_211730 | organism=Toxoplasma_gondii_ME49 | gene_product=histone lysine methyltransferase SET8 | transcript_product=histone lysine methyltransferase SET8 | location=TGME49_chrIV:1556791-1	SPQLADAASASVGDS(0.001)S(0.001)DAPGNS(0.809)PS(0.181)AS(0.009)R	22	2	TGME49_211730-t26_1-p1 | transcript=TGME49_211730-t26_1 | gene=TGME49_211730 | organism=Toxoplasma_gondii_ME49 | gene_product=histone lysine methyltransferase SET8 | transcript_product=histone lysine methyltransferase SET8 | location=TGME49_chrIV:1556791-1,GYLHGS(1)PGASK,6,2,5694800,6028200,9435600,4742300,4675500,0	TGME49_211730-t26_1-p1 | transcript=TGME49_211730-t26_1 | gene=TGME49_211730 | organism=Toxoplasma_gondii_ME49 | gene_product=histone lysine methyltransferase SET8 | transcript_product=histone lysine methyltransferase SET8 | location=TGME49_chrIV:1556791-1
TGME49_212130-t26_1-p1 | transcript=TGME49_212130-t26_1 | gene=TGME49_212130 | organism=Toxoplasma_gondii_ME49 | gene_product=phospholipase, patatin family protein | transcript_product=phospholipase, patatin family protein | location=TGME49_chrX:4042498-40,LGGS(0.015)S(0.134)S(0.853)QS(0.998)GLLR,8	0.0420723	0.00154909	0.0103943	1	0.0368198	0.247059	1	TGME49_212130-t26_1-p1 | transcript=TGME49_212130-t26_1 | gene=TGME49_212130 | organism=Toxoplasma_gondii_ME49 | gene_product=phospholipase, patatin family protein | transcript_product=phospholipase, patatin family protein | location=TGME49_chrX:4042498-40	LGGS(0.015)S(0.134)S(0.853)QS(0.998)GLLR	8	2	TGME49_212130-t26_1-p1 | transcript=TGME49_212130-t26_1 | gene=TGME49_212130 | organism=Toxoplasma_gondii_ME49 | gene_product=phospholipase, patatin family protein | transcript_product=phospholipase, patatin family protein | location=TGME49_chrX:4042498-40,QVS(1)LRAEAPEDEPGETLMSHR,3,3,38674000,25317000,0,29889000,22667000,8169200	TGME49_212130-t26_1-p1 | transcript=TGME49_212130-t26_1 | gene=TGME49_212130 | organism=Toxoplasma_gondii_ME49 | gene_product=phospholipase, patatin family protein | transcript_product=phospholipase, patatin family protein | location=TGME49_chrX:4042498-40
TGME49_212190-t26_1-p1 | transcript=TGME49_212190-t26_1 | gene=TGME49_212190 | organism=Toxoplasma_gondii_ME49 | gene_product=RNA recognition motif-containing protein | transcript_product=RNA recognition motif-containing protein | location=TGME49_chrX:3987,AAS(1)PPLHEDLGEHELWTDR,3	0.00335624	0.000430815	0.00116529	1	0.128362	0.347202	1	TGME49_212190-t26_1-p1 | transcript=TGME49_212190-t26_1 | gene=TGME49_212190 | organism=Toxoplasma_gondii_ME49 | gene_product=RNA recognition motif-containing protein | transcript_product=RNA recognition motif-containing protein | location=TGME49_chrX:3987	AAS(1)PPLHEDLGEHELWTDR	3	3	TGME49_212190-t26_1-p1 | transcript=TGME49_212190-t26_1 | gene=TGME49_212190 | organism=Toxoplasma_gondii_ME49 | gene_product=RNA recognition motif-containing protein | transcript_product=RNA recognition motif-containing protein | location=TGME49_chrX:3987,AAS(1)PPLHEDLGEHELWTDR,3,3,7955600,0,0,0,6913300,0	TGME49_212190-t26_1-p1 | transcript=TGME49_212190-t26_1 | gene=TGME49_212190 | organism=Toxoplasma_gondii_ME49 | gene_product=RNA recognition motif-containing protein | transcript_product=RNA recognition motif-containing protein | location=TGME49_chrX:3987
TGME49_212210-t26_1-p1 | transcript=TGME49_212210-t26_1 | gene=TGME49_212210 | organism=Toxoplasma_gondii_ME49 | gene_product=hypothetical protein | transcript_product=hypothetical protein | location=TGME49_chrX:3977985-3979065(-) | protein_length=280 | se,DPPPLINHGFS(1)R,11	0.124823	0.0329409	0.0261692	1	0.2639	0.20965	1	TGME49_212210-t26_1-p1 | transcript=TGME49_212210-t26_1 | gene=TGME49_212210 | organism=Toxoplasma_gondii_ME49 | gene_product=hypothetical protein | transcript_product=hypothetical protein | location=TGME49_chrX:3977985-3979065(-) | protein_length=280 | se	DPPPLINHGFS(1)R	11	2	TGME49_212210-t26_1-p1 | transcript=TGME49_212210-t26_1 | gene=TGME49_212210 | organism=Toxoplasma_gondii_ME49 | gene_product=hypothetical protein | transcript_product=hypothetical protein | location=TGME49_chrX:3977985-3979065(-) | protein_length=280 | se,DPPPLINHGFS(1)R,11,2,320950000,260210000,75992000,105600000,94727000,47025000	TGME49_212210-t26_1-p1 | transcript=TGME49_212210-t26_1 | gene=TGME49_212210 | organism=Toxoplasma_gondii_ME49 | gene_product=hypothetical protein | transcript_product=hypothetical protein | location=TGME49_chrX:3977985-3979065(-) | protein_length=280 | se
TGME49_212210-t26_1-p1 | transcript=TGME49_212210-t26_1 | gene=TGME49_212210 | organism=Toxoplasma_gondii_ME49 | gene_product=hypothetical protein | transcript_product=hypothetical protein | location=TGME49_chrX:3977985-3979065(-) | protein_length=280 | se,RS(0.21)DT(0.739)AT(0.474)S(0.428)AT(0.148)PAIEEPAAPTASEEQAPPSAEEQAPPSTTAK,4	0.0813422	0.00665981	0.0198401	1	0.0818739	0.243909	1	TGME49_212210-t26_1-p1 | transcript=TGME49_212210-t26_1 | gene=TGME49_212210 | organism=Toxoplasma_gondii_ME49 | gene_product=hypothetical protein | transcript_product=hypothetical protein | location=TGME49_chrX:3977985-3979065(-) | protein_length=280 | se	RS(0.21)DT(0.739)AT(0.474)S(0.428)AT(0.148)PAIEEPAAPTASEEQAPPSAEEQAPPSTTAK	4	3	TGME49_212210-t26_1-p1 | transcript=TGME49_212210-t26_1 | gene=TGME49_212210 | organism=Toxoplasma_gondii_ME49 | gene_product=hypothetical protein | transcript_product=hypothetical protein | location=TGME49_chrX:3977985-3979065(-) | protein_length=280 | se,DPPPLINHGFS(1)R,11,2,320950000,260210000,75992000,105600000,94727000,47025000	TGME49_212210-t26_1-p1 | transcript=TGME49_212210-t26_1 | gene=TGME49_212210 | organism=Toxoplasma_gondii_ME49 | gene_product=hypothetical protein | transcript_product=hypothetical protein | location=TGME49_chrX:3977985-3979065(-) | protein_length=280 | se
TGME49_212220-t26_1-p1 | transcript=TGME49_212220-t26_1 | gene=TGME49_212220 | organism=Toxoplasma_gondii_ME49 | gene_product=hypothetical protein | transcript_product=hypothetical protein | location=TGME49_chrX:3971703-3974648(+) | protein_length=981 | se,RGGES(0.97)EET(0.03)PVGGDR,5	0.00400783	0.00018294	0.000250653	1	0.0456455	0.0625407	1	TGME49_212220-t26_1-p1 | transcript=TGME49_212220-t26_1 | gene=TGME49_212220 | organism=Toxoplasma_gondii_ME49 | gene_product=hypothetical protein | transcript_product=hypothetical protein | location=TGME49_chrX:3971703-3974648(+) | protein_length=981 | se	RGGES(0.97)EET(0.03)PVGGDR	5	2	TGME49_212220-t26_1-p1 | transcript=TGME49_212220-t26_1 | gene=TGME49_212220 | organism=Toxoplasma_gondii_ME49 | gene_product=hypothetical protein | transcript_product=hypothetical protein | location=TGME49_chrX:3971703-3974648(+) | protein_length=981 | se,RALEDLS(1)PK,7,2,224400000,330040000,168920000,177490000,245570000,225240000	TGME49_212220-t26_1-p1 | transcript=TGME49_212220-t26_1 | gene=TGME49_212220 | organism=Toxoplasma_gondii_ME49 | gene_product=hypothetical protein | transcript_product=hypothetical protein | location=TGME49_chrX:3971703-3974648(+) | protein_length=981 | se
TGME49_212800-t26_1-p1 | transcript=TGME49_212800-t26_1 | gene=TGME49_212800 | organism=Toxoplasma_gondii_ME49 | gene_product=hypothetical protein | transcript_product=hypothetical protein | location=TGME49_chrV:608539-610912(-) | protein_length=671 | sequ,ELENLQHVLPAS(0.124)GS(0.876)LR,14	0.0819731	0.0153251	0.00651572	1	0.186953	0.079486	1	TGME49_212800-t26_1-p1 | transcript=TGME49_212800-t26_1 | gene=TGME49_212800 | organism=Toxoplasma_gondii_ME49 | gene_product=hypothetical protein | transcript_product=hypothetical protein | location=TGME49_chrV:608539-610912(-) | protein_length=671 | sequ	ELENLQHVLPAS(0.124)GS(0.876)LR	14	3	TGME49_212800-t26_1-p1 | transcript=TGME49_212800-t26_1 | gene=TGME49_212800 | organism=Toxoplasma_gondii_ME49 | gene_product=hypothetical protein | transcript_product=hypothetical protein | location=TGME49_chrV:608539-610912(-) | protein_length=671 | sequ,RPS(1)LNADVSGIPHPR,3,3,35588000,41333000,28136000,24031000,24318000,0	TGME49_212800-t26_1-p1 | transcript=TGME49_212800-t26_1 | gene=TGME49_212800 | organism=Toxoplasma_gondii_ME49 | gene_product=hypothetical protein | transcript_product=hypothetical protein | location=TGME49_chrV:608539-610912(-) | protein_length=671 | sequ
TGME49_212820-t26_1-p1 | transcript=TGME49_212820-t26_1 | gene=TGME49_212820 | organism=Toxoplasma_gondii_ME49 | gene_product=ubiquitin family protein | transcript_product=ubiquitin family protein | location=TGME49_chrV:633282-639366(+) | protein_length=11,AVPALS(0.004)AS(0.705)LS(0.206)S(0.061)S(0.018)DS(0.006)R,8	0.00777162	0.000332282	0.00249575	1	0.0427558	0.321137	1	TGME49_212820-t26_1-p1 | transcript=TGME49_212820-t26_1 | gene=TGME49_212820 | organism=Toxoplasma_gondii_ME49 | gene_product=ubiquitin family protein | transcript_product=ubiquitin family protein | location=TGME49_chrV:633282-639366(+) | protein_length=11	AVPALS(0.004)AS(0.705)LS(0.206)S(0.061)S(0.018)DS(0.006)R	8	2	TGME49_212820-t26_1-p1 | transcript=TGME49_212820-t26_1 | gene=TGME49_212820 | organism=Toxoplasma_gondii_ME49 | gene_product=ubiquitin family protein | transcript_product=ubiquitin family protein | location=TGME49_chrV:633282-639366(+) | protein_length=11,ECEEELDS(1)S(1)QERR,8,2,23042000,20651000,3020600,33471000,13320000,15035000	TGME49_212820-t26_1-p1 | transcript=TGME49_212820-t26_1 | gene=TGME49_212820 | organism=Toxoplasma_gondii_ME49 | gene_product=ubiquitin family protein | transcript_product=ubiquitin family protein | location=TGME49_chrV:633282-639366(+) | protein_length=11
TGME49_212860-t26_1-p1 | transcript=TGME49_212860-t26_1 | gene=TGME49_212860 | organism=Toxoplasma_gondii_ME49 | gene_product=hypothetical protein | transcript_product=hypothetical protein | location=TGME49_chrV:653981-656899(+) | protein_length=972 | sequ,RSFS(1)PGTR,4	0.00777878	0.000612491	0.00070585	1	0.0787386	0.0907405	1	TGME49_212860-t26_1-p1 | transcript=TGME49_212860-t26_1 | gene=TGME49_212860 | organism=Toxoplasma_gondii_ME49 | gene_product=hypothetical protein | transcript_product=hypothetical protein | location=TGME49_chrV:653981-656899(+) | protein_length=972 | sequ	RSFS(1)PGTR	4	2	TGME49_212860-t26_1-p1 | transcript=TGME49_212860-t26_1 | gene=TGME49_212860 | organism=Toxoplasma_gondii_ME49 | gene_product=hypothetical protein | transcript_product=hypothetical protein | location=TGME49_chrV:653981-656899(+) | protein_length=972 | sequ,KDIS(1)LEK,4,2,0,40482000,73235000,90950000,73716000,68159000	TGME49_212860-t26_1-p1 | transcript=TGME49_212860-t26_1 | gene=TGME49_212860 | organism=Toxoplasma_gondii_ME49 | gene_product=hypothetical protein | transcript_product=hypothetical protein | location=TGME49_chrV:653981-656899(+) | protein_length=972 | sequ
TGME49_212880-t26_1-p1 | transcript=TGME49_212880-t26_1 | gene=TGME49_212880 | organism=Toxoplasma_gondii_ME49 | gene_product=surface antigen repeat-containing protein | transcript_product=surface antigen repeat-containing protein | location=TGME49_chrV:66,RLS(1)FQQDFTCGIER,3	0.0231986	0.00127164	0.00100257	1	0.0548154	0.043217	1	TGME49_212880-t26_1-p1 | transcript=TGME49_212880-t26_1 | gene=TGME49_212880 | organism=Toxoplasma_gondii_ME49 | gene_product=surface antigen repeat-containing protein | transcript_product=surface antigen repeat-containing protein | location=TGME49_chrV:66	RLS(1)FQQDFTCGIER	3	3	TGME49_212880-t26_1-p1 | transcript=TGME49_212880-t26_1 | gene=TGME49_212880 | organism=Toxoplasma_gondii_ME49 | gene_product=surface antigen repeat-containing protein | transcript_product=surface antigen repeat-containing protein | location=TGME49_chrV:66,RGGVS(1)DEEARPR,5,3,0,0,0,31839000,28826000,29903000	TGME49_212880-t26_1-p1 | transcript=TGME49_212880-t26_1 | gene=TGME49_212880 | organism=Toxoplasma_gondii_ME49 | gene_product=surface antigen repeat-containing protein | transcript_product=surface antigen repeat-containing protein | location=TGME49_chrV:66
TGME49_212960-t26_1-p1 | transcript=TGME49_212960-t26_1 | gene=TGME49_212960 | organism=Toxoplasma_gondii_ME49 | gene_product=hypothetical protein | transcript_product=hypothetical protein | location=TGME49_chrV:728302-733101(+) | protein_length=417 | sequ,EGS(1)WHAGASAETR,3	0.0463641	0.00180977	0.00204728	1	0.039034	0.0441565	1	TGME49_212960-t26_1-p1 | transcript=TGME49_212960-t26_1 | gene=TGME49_212960 | organism=Toxoplasma_gondii_ME49 | gene_product=hypothetical protein | transcript_product=hypothetical protein | location=TGME49_chrV:728302-733101(+) | protein_length=417 | sequ	EGS(1)WHAGASAETR	3	2	TGME49_212960-t26_1-p1 | transcript=TGME49_212960-t26_1 | gene=TGME49_212960 | organism=Toxoplasma_gondii_ME49 | gene_product=hypothetical protein | transcript_product=hypothetical protein | location=TGME49_chrV:728302-733101(+) | protein_length=417 | sequ,EGS(1)WHAGASAETR,3,2,5234200,22421000,0,0,0,0	TGME49_212960-t26_1-p1 | transcript=TGME49_212960-t26_1 | gene=TGME49_212960 | organism=Toxoplasma_gondii_ME49 | gene_product=hypothetical protein | transcript_product=hypothetical protein | location=TGME49_chrV:728302-733101(+) | protein_length=417 | sequ
TGME49_212980-t26_1-p1 | transcript=TGME49_212980-t26_1 | gene=TGME49_212980 | organism=Toxoplasma_gondii_ME49 | gene_product=hypothetical protein | transcript_product=hypothetical protein | location=TGME49_chrV:748086-750650(-) | protein_length=715 | sequ,ALTQHQSQPSLDAS(0.005)T(0.004)GVDS(0.917)GS(0.074)DEGAGYPAR,19	0.138302	0.00082831	0.000958052	1	0.00598914	0.00692725	1	TGME49_212980-t26_1-p1 | transcript=TGME49_212980-t26_1 | gene=TGME49_212980 | organism=Toxoplasma_gondii_ME49 | gene_product=hypothetical protein | transcript_product=hypothetical protein | location=TGME49_chrV:748086-750650(-) | protein_length=715 | sequ	ALTQHQSQPSLDAS(0.005)T(0.004)GVDS(0.917)GS(0.074)DEGAGYPAR	19	3	TGME49_212980-t26_1-p1 | transcript=TGME49_212980-t26_1 | gene=TGME49_212980 | organism=Toxoplasma_gondii_ME49 | gene_product=hypothetical protein | transcript_product=hypothetical protein | location=TGME49_chrV:748086-750650(-) | protein_length=715 | sequ,LS(1)FEAPPGVAER,2,2,120980000,114110000,80375000,89965000,51684000,9390300	TGME49_212980-t26_1-p1 | transcript=TGME49_212980-t26_1 | gene=TGME49_212980 | organism=Toxoplasma_gondii_ME49 | gene_product=hypothetical protein | transcript_product=hypothetical protein | location=TGME49_chrV:748086-750650(-) | protein_length=715 | sequ
TGME49_212990-t26_1-p1 | transcript=TGME49_212990-t26_1 | gene=TGME49_212990 | organism=Toxoplasma_gondii_ME49 | gene_product=hypothetical protein | transcript_product=hypothetical protein | location=TGME49_chrV:756991-765770(+) | protein_length=1064 | seq,S(0.981)FS(0.019)SYAADASLGR,1	0.278511	0.0112925	0.0331479	1	0.0405461	0.119018	1	TGME49_212990-t26_1-p1 | transcript=TGME49_212990-t26_1 | gene=TGME49_212990 | organism=Toxoplasma_gondii_ME49 | gene_product=hypothetical protein | transcript_product=hypothetical protein | location=TGME49_chrV:756991-765770(+) | protein_length=1064 | seq	S(0.981)FS(0.019)SYAADASLGR	1	2	TGME49_212990-t26_1-p1 | transcript=TGME49_212990-t26_1 | gene=TGME49_212990 | organism=Toxoplasma_gondii_ME49 | gene_product=hypothetical protein | transcript_product=hypothetical protein | location=TGME49_chrV:756991-765770(+) | protein_length=1064 | seq,VTDVGHS(1)PR,7,2,1679100,0,0,0,0,0	TGME49_212990-t26_1-p1 | transcript=TGME49_212990-t26_1 | gene=TGME49_212990 | organism=Toxoplasma_gondii_ME49 | gene_product=hypothetical protein | transcript_product=hypothetical protein | location=TGME49_chrV:756991-765770(+) | protein_length=1064 | seq
TGME49_213030-t26_1-p1 | transcript=TGME49_213030-t26_1 | gene=TGME49_213030 | organism=Toxoplasma_gondii_ME49 | gene_product=hypothetical protein | transcript_product=hypothetical protein | location=TGME49_chrV:803341-804727(+) | protein_length=323 | sequ,EVSDGYSPPS(1)LQTGSDATQK,10	0.020483	0.00433097	0.00182798	1	0.211442	0.0892439	1	TGME49_213030-t26_1-p1 | transcript=TGME49_213030-t26_1 | gene=TGME49_213030 | organism=Toxoplasma_gondii_ME49 | gene_product=hypothetical protein | transcript_product=hypothetical protein | location=TGME49_chrV:803341-804727(+) | protein_length=323 | sequ	EVSDGYSPPS(1)LQTGSDATQK	10	2	TGME49_213030-t26_1-p1 | transcript=TGME49_213030-t26_1 | gene=TGME49_213030 | organism=Toxoplasma_gondii_ME49 | gene_product=hypothetical protein | transcript_product=hypothetical protein | location=TGME49_chrV:803341-804727(+) | protein_length=323 | sequ,EVS(1)DGYSPPSLQTGSDATQK,3,2,609390000,615430000,466750000,378650000,231070000,14863000	TGME49_213030-t26_1-p1 | transcript=TGME49_213030-t26_1 | gene=TGME49_213030 | organism=Toxoplasma_gondii_ME49 | gene_product=hypothetical protein | transcript_product=hypothetical protein | location=TGME49_chrV:803341-804727(+) | protein_length=323 | sequ
TGME49_213030-t26_1-p1 | transcript=TGME49_213030-t26_1 | gene=TGME49_213030 | organism=Toxoplasma_gondii_ME49 | gene_product=hypothetical protein | transcript_product=hypothetical protein | location=TGME49_chrV:803341-804727(+) | protein_length=323 | sequ,EVS(0.924)DGY(0.151)S(0.871)PPS(0.054)LQTGSDATQK,7	0.00599038	0.000772328	0.00085284	1	0.128928	0.142368	1	TGME49_213030-t26_1-p1 | transcript=TGME49_213030-t26_1 | gene=TGME49_213030 | organism=Toxoplasma_gondii_ME49 | gene_product=hypothetical protein | transcript_product=hypothetical protein | location=TGME49_chrV:803341-804727(+) | protein_length=323 | sequ	EVS(0.924)DGY(0.151)S(0.871)PPS(0.054)LQTGSDATQK	7	2	TGME49_213030-t26_1-p1 | transcript=TGME49_213030-t26_1 | gene=TGME49_213030 | organism=Toxoplasma_gondii_ME49 | gene_product=hypothetical protein | transcript_product=hypothetical protein | location=TGME49_chrV:803341-804727(+) | protein_length=323 | sequ,EVS(1)DGYSPPSLQTGSDATQK,3,2,609390000,615430000,466750000,378650000,231070000,14863000	TGME49_213030-t26_1-p1 | transcript=TGME49_213030-t26_1 | gene=TGME49_213030 | organism=Toxoplasma_gondii_ME49 | gene_product=hypothetical protein | transcript_product=hypothetical protein | location=TGME49_chrV:803341-804727(+) | protein_length=323 | sequ
TGME49_213040-t26_1-p1 | transcript=TGME49_213040-t26_1 | gene=TGME49_213040 | organism=Toxoplasma_gondii_ME49 | gene_product=hypothetical protein | transcript_product=hypothetical protein | location=TGME49_chrV:808589-816532(+) | protein_length=1825 | seq,GIQT(0.049)S(0.953)LPS(0.988)S(0.967)PET(0.043)R,8	0.0145644	0.00126074	0.00209776	1	0.0865627	0.144033	1	TGME49_213040-t26_1-p1 | transcript=TGME49_213040-t26_1 | gene=TGME49_213040 | organism=Toxoplasma_gondii_ME49 | gene_product=hypothetical protein | transcript_product=hypothetical protein | location=TGME49_chrV:808589-816532(+) | protein_length=1825 | seq	GIQT(0.049)S(0.953)LPS(0.988)S(0.967)PET(0.043)R	8	2	TGME49_213040-t26_1-p1 | transcript=TGME49_213040-t26_1 | gene=TGME49_213040 | organism=Toxoplasma_gondii_ME49 | gene_product=hypothetical protein | transcript_product=hypothetical protein | location=TGME49_chrV:808589-816532(+) | protein_length=1825 | seq,DVGCGPS(1)PPGGALTQDAATPAR,7,2,0,0,6415500,0,6993300,7064600	TGME49_213040-t26_1-p1 | transcript=TGME49_213040-t26_1 | gene=TGME49_213040 | organism=Toxoplasma_gondii_ME49 | gene_product=hypothetical protein | transcript_product=hypothetical protein | location=TGME49_chrV:808589-816532(+) | protein_length=1825 | seq
TGME49_213040-t26_1-p1 | transcript=TGME49_213040-t26_1 | gene=TGME49_213040 | organism=Toxoplasma_gondii_ME49 | gene_product=hypothetical protein | transcript_product=hypothetical protein | location=TGME49_chrV:808589-816532(+) | protein_length=1825 | seq,GIQT(0.049)S(0.953)LPS(0.988)S(0.967)PET(0.043)R,9	0.0145644	0.000491726	0.000556159	1	0.0337621	0.0381861	1	TGME49_213040-t26_1-p1 | transcript=TGME49_213040-t26_1 | gene=TGME49_213040 | organism=Toxoplasma_gondii_ME49 | gene_product=hypothetical protein | transcript_product=hypothetical protein | location=TGME49_chrV:808589-816532(+) | protein_length=1825 | seq	GIQT(0.049)S(0.953)LPS(0.988)S(0.967)PET(0.043)R	9	2	TGME49_213040-t26_1-p1 | transcript=TGME49_213040-t26_1 | gene=TGME49_213040 | organism=Toxoplasma_gondii_ME49 | gene_product=hypothetical protein | transcript_product=hypothetical protein | location=TGME49_chrV:808589-816532(+) | protein_length=1825 | seq,DVGCGPS(1)PPGGALTQDAATPAR,7,2,0,0,6415500,0,6993300,7064600	TGME49_213040-t26_1-p1 | transcript=TGME49_213040-t26_1 | gene=TGME49_213040 | organism=Toxoplasma_gondii_ME49 | gene_product=hypothetical protein | transcript_product=hypothetical protein | location=TGME49_chrV:808589-816532(+) | protein_length=1825 | seq
TGME49_213040-t26_1-p1 | transcript=TGME49_213040-t26_1 | gene=TGME49_213040 | organism=Toxoplasma_gondii_ME49 | gene_product=hypothetical protein | transcript_product=hypothetical protein | location=TGME49_chrV:808589-816532(+) | protein_length=1825 | seq,LQAAS(0.995)PS(0.201)S(0.804)ALR,8	0.00665628	0.000491726	0.000556159	1	0.073874	0.083554	1	TGME49_213040-t26_1-p1 | transcript=TGME49_213040-t26_1 | gene=TGME49_213040 | organism=Toxoplasma_gondii_ME49 | gene_product=hypothetical protein | transcript_product=hypothetical protein | location=TGME49_chrV:808589-816532(+) | protein_length=1825 | seq	LQAAS(0.995)PS(0.201)S(0.804)ALR	8	2	TGME49_213040-t26_1-p1 | transcript=TGME49_213040-t26_1 | gene=TGME49_213040 | organism=Toxoplasma_gondii_ME49 | gene_product=hypothetical protein | transcript_product=hypothetical protein | location=TGME49_chrV:808589-816532(+) | protein_length=1825 | seq,DVGCGPS(1)PPGGALTQDAATPAR,7,2,0,0,6415500,0,6993300,7064600	TGME49_213040-t26_1-p1 | transcript=TGME49_213040-t26_1 | gene=TGME49_213040 | organism=Toxoplasma_gondii_ME49 | gene_product=hypothetical protein | transcript_product=hypothetical protein | location=TGME49_chrV:808589-816532(+) | protein_length=1825 | seq
TGME49_213060-t26_1-p1 | transcript=TGME49_213060-t26_1 | gene=TGME49_213060 | organism=Toxoplasma_gondii_ME49 | gene_product=WD domain, G-beta repeat-containing protein | transcript_product=WD domain, G-beta repeat-containing protein | location=TGME49_chr,VLCGAS(1)PR,6	0.0449184	0.00676837	0.00897385	1	0.150681	0.199781	1	TGME49_213060-t26_1-p1 | transcript=TGME49_213060-t26_1 | gene=TGME49_213060 | organism=Toxoplasma_gondii_ME49 | gene_product=WD domain, G-beta repeat-containing protein | transcript_product=WD domain, G-beta repeat-containing protein | location=TGME49_chr	VLCGAS(1)PR	6	2	TGME49_213060-t26_1-p1 | transcript=TGME49_213060-t26_1 | gene=TGME49_213060 | organism=Toxoplasma_gondii_ME49 | gene_product=WD domain, G-beta repeat-containing protein | transcript_product=WD domain, G-beta repeat-containing protein | location=TGME49_chr,GDAS(1)PGCAEPDR,4,2,11900000,0,0,0,0,0	TGME49_213060-t26_1-p1 | transcript=TGME49_213060-t26_1 | gene=TGME49_213060 | organism=Toxoplasma_gondii_ME49 | gene_product=WD domain, G-beta repeat-containing protein | transcript_product=WD domain, G-beta repeat-containing protein | location=TGME49_chr
TGME49_213067-t26_1-p1 | transcript=TGME49_213067-t26_1 | gene=TGME49_213067 | organism=Toxoplasma_gondii_ME49 | gene_product=hypothetical protein | transcript_product=hypothetical protein | location=TGME49_chrV:839798-841156(-) | protein_length=452 | sequ,DGS(1)RS(1)LIGT(1)ENPGK,3	0.181904	0.0120242	0.0173765	1	0.066102	0.0955257	1	TGME49_213067-t26_1-p1 | transcript=TGME49_213067-t26_1 | gene=TGME49_213067 | organism=Toxoplasma_gondii_ME49 | gene_product=hypothetical protein | transcript_product=hypothetical protein | location=TGME49_chrV:839798-841156(-) | protein_length=452 | sequ	DGS(1)RS(1)LIGT(1)ENPGK	3	2	TGME49_213067-t26_1-p1 | transcript=TGME49_213067-t26_1 | gene=TGME49_213067 | organism=Toxoplasma_gondii_ME49 | gene_product=hypothetical protein | transcript_product=hypothetical protein | location=TGME49_chrV:839798-841156(-) | protein_length=452 | sequ,DGS(1)RS(1)LIGT(1)ENPGK,3,2,0,14992000,0,0,0,0	TGME49_213067-t26_1-p1 | transcript=TGME49_213067-t26_1 | gene=TGME49_213067 | organism=Toxoplasma_gondii_ME49 | gene_product=hypothetical protein | transcript_product=hypothetical protein | location=TGME49_chrV:839798-841156(-) | protein_length=452 | sequ
TGME49_213067-t26_1-p1 | transcript=TGME49_213067-t26_1 | gene=TGME49_213067 | organism=Toxoplasma_gondii_ME49 | gene_product=hypothetical protein | transcript_product=hypothetical protein | location=TGME49_chrV:839798-841156(-) | protein_length=452 | sequ,DGS(1)RS(1)LIGT(1)ENPGK,5	0.181904	0.0120242	0.0173765	1	0.066102	0.0955257	1	TGME49_213067-t26_1-p1 | transcript=TGME49_213067-t26_1 | gene=TGME49_213067 | organism=Toxoplasma_gondii_ME49 | gene_product=hypothetical protein | transcript_product=hypothetical protein | location=TGME49_chrV:839798-841156(-) | protein_length=452 | sequ	DGS(1)RS(1)LIGT(1)ENPGK	5	2	TGME49_213067-t26_1-p1 | transcript=TGME49_213067-t26_1 | gene=TGME49_213067 | organism=Toxoplasma_gondii_ME49 | gene_product=hypothetical protein | transcript_product=hypothetical protein | location=TGME49_chrV:839798-841156(-) | protein_length=452 | sequ,DGS(1)RS(1)LIGT(1)ENPGK,3,2,0,14992000,0,0,0,0	TGME49_213067-t26_1-p1 | transcript=TGME49_213067-t26_1 | gene=TGME49_213067 | organism=Toxoplasma_gondii_ME49 | gene_product=hypothetical protein | transcript_product=hypothetical protein | location=TGME49_chrV:839798-841156(-) | protein_length=452 | sequ
TGME49_213370-t26_1-p1 | transcript=TGME49_213370-t26_1 | gene=TGME49_213370 | organism=Toxoplasma_gondii_ME49 | gene_product=formin FRM3 | transcript_product=formin FRM3 | location=TGME49_chrV:960629-969178(-) | protein_length=2849 | sequence_SO=chromosom,AFSFAFS(1)PK,7	0.331175	0.106628	0.0891872	1	0.32197	0.269305	1	TGME49_213370-t26_1-p1 | transcript=TGME49_213370-t26_1 | gene=TGME49_213370 | organism=Toxoplasma_gondii_ME49 | gene_product=formin FRM3 | transcript_product=formin FRM3 | location=TGME49_chrV:960629-969178(-) | protein_length=2849 | sequence_SO=chromosom	AFSFAFS(1)PK	7	2	TGME49_213370-t26_1-p1 | transcript=TGME49_213370-t26_1 | gene=TGME49_213370 | organism=Toxoplasma_gondii_ME49 | gene_product=formin FRM3 | transcript_product=formin FRM3 | location=TGME49_chrV:960629-969178(-) | protein_length=2849 | sequence_SO=chromosom,S(1)QGAIGAEETEK,1,2,8818800,0,0,0,7921200,9170400	TGME49_213370-t26_1-p1 | transcript=TGME49_213370-t26_1 | gene=TGME49_213370 | organism=Toxoplasma_gondii_ME49 | gene_product=formin FRM3 | transcript_product=formin FRM3 | location=TGME49_chrV:960629-969178(-) | protein_length=2849 | sequence_SO=chromosom
TGME49_213550-t26_1-p1 | transcript=TGME49_213550-t26_1 | gene=TGME49_213550 | organism=Toxoplasma_gondii_ME49 | gene_product=DHHC zinc finger domain-containing protein | transcript_product=DHHC zinc finger domain-containing protein | location=TGME49_chrV:,NAGFPENKVES(1)PR,11	0.812103	0.0385875	0.0158574	1	0.0475155	0.0195263	1	TGME49_213550-t26_1-p1 | transcript=TGME49_213550-t26_1 | gene=TGME49_213550 | organism=Toxoplasma_gondii_ME49 | gene_product=DHHC zinc finger domain-containing protein | transcript_product=DHHC zinc finger domain-containing protein | location=TGME49_chrV:	NAGFPENKVES(1)PR	11	2	TGME49_213550-t26_1-p1 | transcript=TGME49_213550-t26_1 | gene=TGME49_213550 | organism=Toxoplasma_gondii_ME49 | gene_product=DHHC zinc finger domain-containing protein | transcript_product=DHHC zinc finger domain-containing protein | location=TGME49_chrV:,NAGFPENKVES(1)PR,11,2,14888000,15557000,0,0,0,0	TGME49_213550-t26_1-p1 | transcript=TGME49_213550-t26_1 | gene=TGME49_213550 | organism=Toxoplasma_gondii_ME49 | gene_product=DHHC zinc finger domain-containing protein | transcript_product=DHHC zinc finger domain-containing protein | location=TGME49_chrV:
TGME49_213610-t26_1-p1 | transcript=TGME49_213610-t26_1 | gene=TGME49_213610 | organism=Toxoplasma_gondii_ME49 | gene_product=hypothetical protein | transcript_product=hypothetical protein | location=TGME49_chrV:1168951-1173831(-) | protein_length=1015 | s,MPS(1)FASSASPIEMR,3	0.029729	0.00736876	0.00189528	1	0.247864	0.063752	1	TGME49_213610-t26_1-p1 | transcript=TGME49_213610-t26_1 | gene=TGME49_213610 | organism=Toxoplasma_gondii_ME49 | gene_product=hypothetical protein | transcript_product=hypothetical protein | location=TGME49_chrV:1168951-1173831(-) | protein_length=1015 | s	MPS(1)FASSASPIEMR	3	2	TGME49_213610-t26_1-p1 | transcript=TGME49_213610-t26_1 | gene=TGME49_213610 | organism=Toxoplasma_gondii_ME49 | gene_product=hypothetical protein | transcript_product=hypothetical protein | location=TGME49_chrV:1168951-1173831(-) | protein_length=1015 | s,GHS(1)DVYTHECGSGGR,3,2,5305600,5768400,0,11537000,8264400,0	TGME49_213610-t26_1-p1 | transcript=TGME49_213610-t26_1 | gene=TGME49_213610 | organism=Toxoplasma_gondii_ME49 | gene_product=hypothetical protein | transcript_product=hypothetical protein | location=TGME49_chrV:1168951-1173831(-) | protein_length=1015 | s
TGME49_213610-t26_1-p1 | transcript=TGME49_213610-t26_1 | gene=TGME49_213610 | organism=Toxoplasma_gondii_ME49 | gene_product=hypothetical protein | transcript_product=hypothetical protein | location=TGME49_chrV:1168951-1173831(-) | protein_length=1015 | s,VPS(0.015)S(0.984)PS(0.001)SFFQK,4	0.271968	0.103866	0.0971694	1	0.381906	0.357283	1	TGME49_213610-t26_1-p1 | transcript=TGME49_213610-t26_1 | gene=TGME49_213610 | organism=Toxoplasma_gondii_ME49 | gene_product=hypothetical protein | transcript_product=hypothetical protein | location=TGME49_chrV:1168951-1173831(-) | protein_length=1015 | s	VPS(0.015)S(0.984)PS(0.001)SFFQK	4	2	TGME49_213610-t26_1-p1 | transcript=TGME49_213610-t26_1 | gene=TGME49_213610 | organism=Toxoplasma_gondii_ME49 | gene_product=hypothetical protein | transcript_product=hypothetical protein | location=TGME49_chrV:1168951-1173831(-) | protein_length=1015 | s,GHS(1)DVYTHECGSGGR,3,2,5305600,5768400,0,11537000,8264400,0	TGME49_213610-t26_1-p1 | transcript=TGME49_213610-t26_1 | gene=TGME49_213610 | organism=Toxoplasma_gondii_ME49 | gene_product=hypothetical protein | transcript_product=hypothetical protein | location=TGME49_chrV:1168951-1173831(-) | protein_length=1015 | s
TGME49_213610-t26_1-p1 | transcript=TGME49_213610-t26_1 | gene=TGME49_213610 | organism=Toxoplasma_gondii_ME49 | gene_product=hypothetical protein | transcript_product=hypothetical protein | location=TGME49_chrV:1168951-1173831(-) | protein_length=1015 | s,MPSFAS(0.149)S(0.854)AS(0.997)PIEMR,7	0.0202658	0.00146064	0.00132619	1	0.0720742	0.0654398	1	TGME49_213610-t26_1-p1 | transcript=TGME49_213610-t26_1 | gene=TGME49_213610 | organism=Toxoplasma_gondii_ME49 | gene_product=hypothetical protein | transcript_product=hypothetical protein | location=TGME49_chrV:1168951-1173831(-) | protein_length=1015 | s	MPSFAS(0.149)S(0.854)AS(0.997)PIEMR	7	2	TGME49_213610-t26_1-p1 | transcript=TGME49_213610-t26_1 | gene=TGME49_213610 | organism=Toxoplasma_gondii_ME49 | gene_product=hypothetical protein | transcript_product=hypothetical protein | location=TGME49_chrV:1168951-1173831(-) | protein_length=1015 | s,GHS(1)DVYTHECGSGGR,3,2,5305600,5768400,0,11537000,8264400,0	TGME49_213610-t26_1-p1 | transcript=TGME49_213610-t26_1 | gene=TGME49_213610 | organism=Toxoplasma_gondii_ME49 | gene_product=hypothetical protein | transcript_product=hypothetical protein | location=TGME49_chrV:1168951-1173831(-) | protein_length=1015 | s
TGME49_214090-t26_1-p1 | transcript=TGME49_214090-t26_1 | gene=TGME49_214090 | organism=Toxoplasma_gondii_ME49 | gene_product=signal peptidase | transcript_product=signal peptidase | location=TGME49_chrX:6018231-6030876(+) | protein_length=1859 | sequence_,RAS(1)GAEAT(1)GAS(1)DDGDPVLAQLEK,11	0.0520863	0.0192183	0.00754811	1	0.36897	0.144915	1	TGME49_214090-t26_1-p1 | transcript=TGME49_214090-t26_1 | gene=TGME49_214090 | organism=Toxoplasma_gondii_ME49 | gene_product=signal peptidase | transcript_product=signal peptidase | location=TGME49_chrX:6018231-6030876(+) | protein_length=1859 | sequence_	RAS(1)GAEAT(1)GAS(1)DDGDPVLAQLEK	11	3	TGME49_214090-t26_1-p1 | transcript=TGME49_214090-t26_1 | gene=TGME49_214090 | organism=Toxoplasma_gondii_ME49 | gene_product=signal peptidase | transcript_product=signal peptidase | location=TGME49_chrX:6018231-6030876(+) | protein_length=1859 | sequence_,AATEAPQEVVES(1)R,12,2,140080000,122490000,70300000,83682000,81730000,81739000	TGME49_214090-t26_1-p1 | transcript=TGME49_214090-t26_1 | gene=TGME49_214090 | organism=Toxoplasma_gondii_ME49 | gene_product=signal peptidase | transcript_product=signal peptidase | location=TGME49_chrX:6018231-6030876(+) | protein_length=1859 | sequence_
TGME49_214110-t26_1-p1 | transcript=TGME49_214110-t26_1 | gene=TGME49_214110 | organism=Toxoplasma_gondii_ME49 | gene_product=protein yipf5, putative | transcript_product=protein yipf5, putative | location=TGME49_chrX:6036014-6039639(+) | protein_length=49,QGNMQPS(0.001)HPS(0.001)VT(0.001)PGS(0.012)S(0.012)AVS(0.229)T(0.743)PPQAVHR,20	0.0356601	0.00108205	0.00162901	1	0.0303433	0.0456816	1	TGME49_214110-t26_1-p1 | transcript=TGME49_214110-t26_1 | gene=TGME49_214110 | organism=Toxoplasma_gondii_ME49 | gene_product=protein yipf5, putative | transcript_product=protein yipf5, putative | location=TGME49_chrX:6036014-6039639(+) | protein_length=49	QGNMQPS(0.001)HPS(0.001)VT(0.001)PGS(0.012)S(0.012)AVS(0.229)T(0.743)PPQAVHR	20	3	TGME49_214110-t26_1-p1 | transcript=TGME49_214110-t26_1 | gene=TGME49_214110 | organism=Toxoplasma_gondii_ME49 | gene_product=protein yipf5, putative | transcript_product=protein yipf5, putative | location=TGME49_chrX:6036014-6039639(+) | protein_length=49,EAT(1)GS(1)GFLGR,5,2,0,0,1881000,26507000,0,33966000	TGME49_214110-t26_1-p1 | transcript=TGME49_214110-t26_1 | gene=TGME49_214110 | organism=Toxoplasma_gondii_ME49 | gene_product=protein yipf5, putative | transcript_product=protein yipf5, putative | location=TGME49_chrX:6036014-6039639(+) | protein_length=49
TGME49_214210-t26_1-p1 | transcript=TGME49_214210-t26_1 | gene=TGME49_214210 | organism=Toxoplasma_gondii_ME49 | gene_product=rRNA pseudouridine synthase | transcript_product=rRNA pseudouridine synthase | location=TGME49_chrX:6112853-6118397(-) | protein_l,LCGS(1)EET(0.996)ENGEAT(0.004)EAAVK,4	0.000419272	4.3535e-05	4.9124e-05	1	0.103835	0.117165	1	TGME49_214210-t26_1-p1 | transcript=TGME49_214210-t26_1 | gene=TGME49_214210 | organism=Toxoplasma_gondii_ME49 | gene_product=rRNA pseudouridine synthase | transcript_product=rRNA pseudouridine synthase | location=TGME49_chrX:6112853-6118397(-) | protein_l	LCGS(1)EET(0.996)ENGEAT(0.004)EAAVK	4	2	TGME49_214210-t26_1-p1 | transcript=TGME49_214210-t26_1 | gene=TGME49_214210 | organism=Toxoplasma_gondii_ME49 | gene_product=rRNA pseudouridine synthase | transcript_product=rRNA pseudouridine synthase | location=TGME49_chrX:6112853-6118397(-) | protein_l,RLS(1)QGS(1)ENGDAEEEVREK,3,3,493910000,506040000,477480000,272150000,287420000,291460000	TGME49_214210-t26_1-p1 | transcript=TGME49_214210-t26_1 | gene=TGME49_214210 | organism=Toxoplasma_gondii_ME49 | gene_product=rRNA pseudouridine synthase | transcript_product=rRNA pseudouridine synthase | location=TGME49_chrX:6112853-6118397(-) | protein_l
TGME49_214210-t26_1-p1 | transcript=TGME49_214210-t26_1 | gene=TGME49_214210 | organism=Toxoplasma_gondii_ME49 | gene_product=rRNA pseudouridine synthase | transcript_product=rRNA pseudouridine synthase | location=TGME49_chrX:6112853-6118397(-) | protein_l,LCGS(1)EET(0.996)ENGEAT(0.004)EAAVK,7	0.000419272	4.3535e-05	4.9124e-05	1	0.103835	0.117165	1	TGME49_214210-t26_1-p1 | transcript=TGME49_214210-t26_1 | gene=TGME49_214210 | organism=Toxoplasma_gondii_ME49 | gene_product=rRNA pseudouridine synthase | transcript_product=rRNA pseudouridine synthase | location=TGME49_chrX:6112853-6118397(-) | protein_l	LCGS(1)EET(0.996)ENGEAT(0.004)EAAVK	7	2	TGME49_214210-t26_1-p1 | transcript=TGME49_214210-t26_1 | gene=TGME49_214210 | organism=Toxoplasma_gondii_ME49 | gene_product=rRNA pseudouridine synthase | transcript_product=rRNA pseudouridine synthase | location=TGME49_chrX:6112853-6118397(-) | protein_l,RLS(1)QGS(1)ENGDAEEEVREK,3,3,493910000,506040000,477480000,272150000,287420000,291460000	TGME49_214210-t26_1-p1 | transcript=TGME49_214210-t26_1 | gene=TGME49_214210 | organism=Toxoplasma_gondii_ME49 | gene_product=rRNA pseudouridine synthase | transcript_product=rRNA pseudouridine synthase | location=TGME49_chrX:6112853-6118397(-) | protein_l
TGME49_214220-t26_1-p1 | transcript=TGME49_214220-t26_1 | gene=TGME49_214220 | organism=Toxoplasma_gondii_ME49 | gene_product=hypothetical protein | transcript_product=hypothetical protein | location=TGME49_chrX:6120211-6122528(+) | protein_length=212 | se,T(0.001)VS(0.021)T(0.021)DVGAAT(0.955)GDFES(0.003)GM,10	0.00303424	0.00111598	0.000143532	1	0.367796	0.0473041	1	TGME49_214220-t26_1-p1 | transcript=TGME49_214220-t26_1 | gene=TGME49_214220 | organism=Toxoplasma_gondii_ME49 | gene_product=hypothetical protein | transcript_product=hypothetical protein | location=TGME49_chrX:6120211-6122528(+) | protein_length=212 | se	T(0.001)VS(0.021)T(0.021)DVGAAT(0.955)GDFES(0.003)GM	10	2	TGME49_214220-t26_1-p1 | transcript=TGME49_214220-t26_1 | gene=TGME49_214220 | organism=Toxoplasma_gondii_ME49 | gene_product=hypothetical protein | transcript_product=hypothetical protein | location=TGME49_chrX:6120211-6122528(+) | protein_length=212 | se,TVSTDVGAAT(0.001)GDFES(0.999)GM,15,2,0,6352200,0,0,0,0	TGME49_214220-t26_1-p1 | transcript=TGME49_214220-t26_1 | gene=TGME49_214220 | organism=Toxoplasma_gondii_ME49 | gene_product=hypothetical protein | transcript_product=hypothetical protein | location=TGME49_chrX:6120211-6122528(+) | protein_length=212 | se
TGME49_214240-t26_1-p1 | transcript=TGME49_214240-t26_1 | gene=TGME49_214240 | organism=Toxoplasma_gondii_ME49 | gene_product=bromodomain-containing protein | transcript_product=bromodomain-containing protein | location=TGME49_chrX:6150609-6173324(+) | pro,GEEHQANS(1)EEDAPQEDQSMNPLLK,8	0.0504203	0.00194991	0.0190754	1	0.0386731	0.378328	1	TGME49_214240-t26_1-p1 | transcript=TGME49_214240-t26_1 | gene=TGME49_214240 | organism=Toxoplasma_gondii_ME49 | gene_product=bromodomain-containing protein | transcript_product=bromodomain-containing protein | location=TGME49_chrX:6150609-6173324(+) | pro	GEEHQANS(1)EEDAPQEDQSMNPLLK	8	3	TGME49_214240-t26_1-p1 | transcript=TGME49_214240-t26_1 | gene=TGME49_214240 | organism=Toxoplasma_gondii_ME49 | gene_product=bromodomain-containing protein | transcript_product=bromodomain-containing protein | location=TGME49_chrX:6150609-6173324(+) | pro,AEGGDLS(1)GGEDNDSLVSGLQSDMLDVSR,7,2,0,0,5673600,0,0,6432900	TGME49_214240-t26_1-p1 | transcript=TGME49_214240-t26_1 | gene=TGME49_214240 | organism=Toxoplasma_gondii_ME49 | gene_product=bromodomain-containing protein | transcript_product=bromodomain-containing protein | location=TGME49_chrX:6150609-6173324(+) | pro
TGME49_214270-t26_1-p1 | transcript=TGME49_214270-t26_1 | gene=TGME49_214270 | organism=Toxoplasma_gondii_ME49 | gene_product=translation initiation factor IF-2, putative | transcript_product=translation initiation factor IF-2, putative | location=TGME49_c,EEVMS(0.392)DMGS(0.714)IFKS(0.894)VDR,13	0.00777468	8.20067e-05	9.0726e-05	1	0.0105479	0.0116694	1	TGME49_214270-t26_1-p1 | transcript=TGME49_214270-t26_1 | gene=TGME49_214270 | organism=Toxoplasma_gondii_ME49 | gene_product=translation initiation factor IF-2, putative | transcript_product=translation initiation factor IF-2, putative | location=TGME49_c	EEVMS(0.392)DMGS(0.714)IFKS(0.894)VDR	13	2	TGME49_214270-t26_1-p1 | transcript=TGME49_214270-t26_1 | gene=TGME49_214270 | organism=Toxoplasma_gondii_ME49 | gene_product=translation initiation factor IF-2, putative | transcript_product=translation initiation factor IF-2, putative | location=TGME49_c,DDS(1)DDETKPAPPAK,3,2,63949000,83628000,0,54473000,40766000,46697000	TGME49_214270-t26_1-p1 | transcript=TGME49_214270-t26_1 | gene=TGME49_214270 | organism=Toxoplasma_gondii_ME49 | gene_product=translation initiation factor IF-2, putative | transcript_product=translation initiation factor IF-2, putative | location=TGME49_c
TGME49_214470-t26_1-p1 | transcript=TGME49_214470-t26_1 | gene=TGME49_214470 | organism=Toxoplasma_gondii_ME49 | gene_product=Ulp1 protease family, C-terminal catalytic domain-containing protein | transcript_product=Ulp1 protease family, C-terminal catalyt,ETDSPDS(1)PVGETASLFWEAER,7	0.429915	0.00351434	0.00400796	1	0.0081745	0.00932267	1	TGME49_214470-t26_1-p1 | transcript=TGME49_214470-t26_1 | gene=TGME49_214470 | organism=Toxoplasma_gondii_ME49 | gene_product=Ulp1 protease family, C-terminal catalytic domain-containing protein | transcript_product=Ulp1 protease family, C-terminal catalyt	ETDSPDS(1)PVGETASLFWEAER	7	2	TGME49_214470-t26_1-p1 | transcript=TGME49_214470-t26_1 | gene=TGME49_214470 | organism=Toxoplasma_gondii_ME49 | gene_product=Ulp1 protease family, C-terminal catalytic domain-containing protein | transcript_product=Ulp1 protease family, C-terminal catalyt,HPT(1)QDT(1)ELEFFDAQER,3,3,3665700,0,1730900,7815200,0,1764100	TGME49_214470-t26_1-p1 | transcript=TGME49_214470-t26_1 | gene=TGME49_214470 | organism=Toxoplasma_gondii_ME49 | gene_product=Ulp1 protease family, C-terminal catalytic domain-containing protein | transcript_product=Ulp1 protease family, C-terminal catalyt
TGME49_214490-t26_1-p1 | transcript=TGME49_214490-t26_1 | gene=TGME49_214490 | organism=Toxoplasma_gondii_ME49 | gene_product=peptidase M16 inactive domain-containing protein | transcript_product=peptidase M16 inactive domain-containing protein | location=,LPASPSSPQS(0.001)S(0.153)S(0.846)PAFHR,12	0.00556715	0.00126816	0.00110008	1	0.227793	0.197602	1	TGME49_214490-t26_1-p1 | transcript=TGME49_214490-t26_1 | gene=TGME49_214490 | organism=Toxoplasma_gondii_ME49 | gene_product=peptidase M16 inactive domain-containing protein | transcript_product=peptidase M16 inactive domain-containing protein | location=	LPASPSSPQS(0.001)S(0.153)S(0.846)PAFHR	12	3	TGME49_214490-t26_1-p1 | transcript=TGME49_214490-t26_1 | gene=TGME49_214490 | organism=Toxoplasma_gondii_ME49 | gene_product=peptidase M16 inactive domain-containing protein | transcript_product=peptidase M16 inactive domain-containing protein | location=,LPASPS(0.015)S(0.985)PQSSSPAFHR,7,2,43824000,30386000,0,19502000,25379000,12830000	TGME49_214490-t26_1-p1 | transcript=TGME49_214490-t26_1 | gene=TGME49_214490 | organism=Toxoplasma_gondii_ME49 | gene_product=peptidase M16 inactive domain-containing protein | transcript_product=peptidase M16 inactive domain-containing protein | location=
TGME49_214590-t26_1-p1 | transcript=TGME49_214590-t26_1 | gene=TGME49_214590 | organism=Toxoplasma_gondii_ME49 | gene_product=micro-fibrillar-associated protein 1 | transcript_product=micro-fibrillar-associated protein 1 | location=TGME49_chrX:6387739-6393,VPDKAEDDLS(1)GS(1)S(1)DEEDVAVK,10	0.0764726	0.0173882	0.00204888	1	0.227378	0.0267923	1	TGME49_214590-t26_1-p1 | transcript=TGME49_214590-t26_1 | gene=TGME49_214590 | organism=Toxoplasma_gondii_ME49 | gene_product=micro-fibrillar-associated protein 1 | transcript_product=micro-fibrillar-associated protein 1 | location=TGME49_chrX:6387739-6393	VPDKAEDDLS(1)GS(1)S(1)DEEDVAVK	10	2	TGME49_214590-t26_1-p1 | transcript=TGME49_214590-t26_1 | gene=TGME49_214590 | organism=Toxoplasma_gondii_ME49 | gene_product=micro-fibrillar-associated protein 1 | transcript_product=micro-fibrillar-associated protein 1 | location=TGME49_chrX:6387739-6393,VPDKAEDDLS(1)GS(1)S(1)DEEDVAVK,10,2,16684000,27970000,7486600,0,0,0	TGME49_214590-t26_1-p1 | transcript=TGME49_214590-t26_1 | gene=TGME49_214590 | organism=Toxoplasma_gondii_ME49 | gene_product=micro-fibrillar-associated protein 1 | transcript_product=micro-fibrillar-associated protein 1 | location=TGME49_chrX:6387739-6393
TGME49_214590-t26_1-p1 | transcript=TGME49_214590-t26_1 | gene=TGME49_214590 | organism=Toxoplasma_gondii_ME49 | gene_product=micro-fibrillar-associated protein 1 | transcript_product=micro-fibrillar-associated protein 1 | location=TGME49_chrX:6387739-6393,VPDKAEDDLS(1)GS(1)S(1)DEEDVAVK,12	0.0764726	0.0173882	0.00204888	1	0.227378	0.0267923	1	TGME49_214590-t26_1-p1 | transcript=TGME49_214590-t26_1 | gene=TGME49_214590 | organism=Toxoplasma_gondii_ME49 | gene_product=micro-fibrillar-associated protein 1 | transcript_product=micro-fibrillar-associated protein 1 | location=TGME49_chrX:6387739-6393	VPDKAEDDLS(1)GS(1)S(1)DEEDVAVK	12	2	TGME49_214590-t26_1-p1 | transcript=TGME49_214590-t26_1 | gene=TGME49_214590 | organism=Toxoplasma_gondii_ME49 | gene_product=micro-fibrillar-associated protein 1 | transcript_product=micro-fibrillar-associated protein 1 | location=TGME49_chrX:6387739-6393,VPDKAEDDLS(1)GS(1)S(1)DEEDVAVK,10,2,16684000,27970000,7486600,0,0,0	TGME49_214590-t26_1-p1 | transcript=TGME49_214590-t26_1 | gene=TGME49_214590 | organism=Toxoplasma_gondii_ME49 | gene_product=micro-fibrillar-associated protein 1 | transcript_product=micro-fibrillar-associated protein 1 | location=TGME49_chrX:6387739-6393
TGME49_214590-t26_1-p1 | transcript=TGME49_214590-t26_1 | gene=TGME49_214590 | organism=Toxoplasma_gondii_ME49 | gene_product=micro-fibrillar-associated protein 1 | transcript_product=micro-fibrillar-associated protein 1 | location=TGME49_chrX:6387739-6393,VPDKAEDDLS(1)GS(1)S(1)DEEDVAVK,13	0.0764726	0.0173882	0.00204888	1	0.227378	0.0267923	1	TGME49_214590-t26_1-p1 | transcript=TGME49_214590-t26_1 | gene=TGME49_214590 | organism=Toxoplasma_gondii_ME49 | gene_product=micro-fibrillar-associated protein 1 | transcript_product=micro-fibrillar-associated protein 1 | location=TGME49_chrX:6387739-6393	VPDKAEDDLS(1)GS(1)S(1)DEEDVAVK	13	2	TGME49_214590-t26_1-p1 | transcript=TGME49_214590-t26_1 | gene=TGME49_214590 | organism=Toxoplasma_gondii_ME49 | gene_product=micro-fibrillar-associated protein 1 | transcript_product=micro-fibrillar-associated protein 1 | location=TGME49_chrX:6387739-6393,VPDKAEDDLS(1)GS(1)S(1)DEEDVAVK,10,2,16684000,27970000,7486600,0,0,0	TGME49_214590-t26_1-p1 | transcript=TGME49_214590-t26_1 | gene=TGME49_214590 | organism=Toxoplasma_gondii_ME49 | gene_product=micro-fibrillar-associated protein 1 | transcript_product=micro-fibrillar-associated protein 1 | location=TGME49_chrX:6387739-6393
TGME49_214600-t26_1-p1 | transcript=TGME49_214600-t26_1 | gene=TGME49_214600 | organism=Toxoplasma_gondii_ME49 | gene_product=hypothetical protein | transcript_product=hypothetical protein | location=TGME49_chrX:6396320-6414014(-) | protein_length=4063 | s,EHNDEGGDET(1)ENEGEGSEENSLTQQHAR,10	0.034982	0.0126483	0.000577547	1	0.361567	0.0165099	1	TGME49_214600-t26_1-p1 | transcript=TGME49_214600-t26_1 | gene=TGME49_214600 | organism=Toxoplasma_gondii_ME49 | gene_product=hypothetical protein | transcript_product=hypothetical protein | location=TGME49_chrX:6396320-6414014(-) | protein_length=4063 | s	EHNDEGGDET(1)ENEGEGSEENSLTQQHAR	10	4	TGME49_214600-t26_1-p1 | transcript=TGME49_214600-t26_1 | gene=TGME49_214600 | organism=Toxoplasma_gondii_ME49 | gene_product=hypothetical protein | transcript_product=hypothetical protein | location=TGME49_chrX:6396320-6414014(-) | protein_length=4063 | s,GAS(1)PEIDAAWR,3,2,0,24780000,21428000,18310000,20604000,16338000	TGME49_214600-t26_1-p1 | transcript=TGME49_214600-t26_1 | gene=TGME49_214600 | organism=Toxoplasma_gondii_ME49 | gene_product=hypothetical protein | transcript_product=hypothetical protein | location=TGME49_chrX:6396320-6414014(-) | protein_length=4063 | s
TGME49_214600-t26_1-p1 | transcript=TGME49_214600-t26_1 | gene=TGME49_214600 | organism=Toxoplasma_gondii_ME49 | gene_product=hypothetical protein | transcript_product=hypothetical protein | location=TGME49_chrX:6396320-6414014(-) | protein_length=4063 | s,GFSGDS(0.008)AS(0.992)LSGGCDADRPLDTATPGILVQNALR,8	0.0220105	0.00841553	0.000577547	1	0.382341	0.0262396	1	TGME49_214600-t26_1-p1 | transcript=TGME49_214600-t26_1 | gene=TGME49_214600 | organism=Toxoplasma_gondii_ME49 | gene_product=hypothetical protein | transcript_product=hypothetical protein | location=TGME49_chrX:6396320-6414014(-) | protein_length=4063 | s	GFSGDS(0.008)AS(0.992)LSGGCDADRPLDTATPGILVQNALR	8	3	TGME49_214600-t26_1-p1 | transcript=TGME49_214600-t26_1 | gene=TGME49_214600 | organism=Toxoplasma_gondii_ME49 | gene_product=hypothetical protein | transcript_product=hypothetical protein | location=TGME49_chrX:6396320-6414014(-) | protein_length=4063 | s,GAS(1)PEIDAAWR,3,2,0,24780000,21428000,18310000,20604000,16338000	TGME49_214600-t26_1-p1 | transcript=TGME49_214600-t26_1 | gene=TGME49_214600 | organism=Toxoplasma_gondii_ME49 | gene_product=hypothetical protein | transcript_product=hypothetical protein | location=TGME49_chrX:6396320-6414014(-) | protein_length=4063 | s
TGME49_214600-t26_1-p1 | transcript=TGME49_214600-t26_1 | gene=TGME49_214600 | organism=Toxoplasma_gondii_ME49 | gene_product=hypothetical protein | transcript_product=hypothetical protein | location=TGME49_chrX:6396320-6414014(-) | protein_length=4063 | s,KDS(0.883)EAT(0.057)S(0.057)CLHT(0.003)WGGTEGVWTR,3	0.00680733	0.000584328	0.000577547	1	0.085838	0.084842	1	TGME49_214600-t26_1-p1 | transcript=TGME49_214600-t26_1 | gene=TGME49_214600 | organism=Toxoplasma_gondii_ME49 | gene_product=hypothetical protein | transcript_product=hypothetical protein | location=TGME49_chrX:6396320-6414014(-) | protein_length=4063 | s	KDS(0.883)EAT(0.057)S(0.057)CLHT(0.003)WGGTEGVWTR	3	3	TGME49_214600-t26_1-p1 | transcript=TGME49_214600-t26_1 | gene=TGME49_214600 | organism=Toxoplasma_gondii_ME49 | gene_product=hypothetical protein | transcript_product=hypothetical protein | location=TGME49_chrX:6396320-6414014(-) | protein_length=4063 | s,GAS(1)PEIDAAWR,3,2,0,24780000,21428000,18310000,20604000,16338000	TGME49_214600-t26_1-p1 | transcript=TGME49_214600-t26_1 | gene=TGME49_214600 | organism=Toxoplasma_gondii_ME49 | gene_product=hypothetical protein | transcript_product=hypothetical protein | location=TGME49_chrX:6396320-6414014(-) | protein_length=4063 | s
TGME49_214600-t26_1-p1 | transcript=TGME49_214600-t26_1 | gene=TGME49_214600 | organism=Toxoplasma_gondii_ME49 | gene_product=hypothetical protein | transcript_product=hypothetical protein | location=TGME49_chrX:6396320-6414014(-) | protein_length=4063 | s,DS(0.456)S(0.544)RPS(0.182)S(0.815)PVS(0.002)GVSVPGGGVGPR,7	0.0325551	0.000584328	0.000577547	1	0.0179489	0.0177406	1	TGME49_214600-t26_1-p1 | transcript=TGME49_214600-t26_1 | gene=TGME49_214600 | organism=Toxoplasma_gondii_ME49 | gene_product=hypothetical protein | transcript_product=hypothetical protein | location=TGME49_chrX:6396320-6414014(-) | protein_length=4063 | s	DS(0.456)S(0.544)RPS(0.182)S(0.815)PVS(0.002)GVSVPGGGVGPR	7	2	TGME49_214600-t26_1-p1 | transcript=TGME49_214600-t26_1 | gene=TGME49_214600 | organism=Toxoplasma_gondii_ME49 | gene_product=hypothetical protein | transcript_product=hypothetical protein | location=TGME49_chrX:6396320-6414014(-) | protein_length=4063 | s,GAS(1)PEIDAAWR,3,2,0,24780000,21428000,18310000,20604000,16338000	TGME49_214600-t26_1-p1 | transcript=TGME49_214600-t26_1 | gene=TGME49_214600 | organism=Toxoplasma_gondii_ME49 | gene_product=hypothetical protein | transcript_product=hypothetical protein | location=TGME49_chrX:6396320-6414014(-) | protein_length=4063 | s
TGME49_214880-t26_1-p1 | transcript=TGME49_214880-t26_1 | gene=TGME49_214880 | organism=Toxoplasma_gondii_ME49 | gene_product=hypothetical protein | transcript_product=hypothetical protein | location=TGME49_chrX:6564478-6568273(-) | protein_length=931 | se,EGILQEMVS(1)PGPPK,9	0.0233419	0.00536071	0.00107794	1	0.229661	0.0461803	1	TGME49_214880-t26_1-p1 | transcript=TGME49_214880-t26_1 | gene=TGME49_214880 | organism=Toxoplasma_gondii_ME49 | gene_product=hypothetical protein | transcript_product=hypothetical protein | location=TGME49_chrX:6564478-6568273(-) | protein_length=931 | se	EGILQEMVS(1)PGPPK	9	2	TGME49_214880-t26_1-p1 | transcript=TGME49_214880-t26_1 | gene=TGME49_214880 | organism=Toxoplasma_gondii_ME49 | gene_product=hypothetical protein | transcript_product=hypothetical protein | location=TGME49_chrX:6564478-6568273(-) | protein_length=931 | se,EGILQEMVS(1)PGPPK,9,2,14444000,9381300,0,6121200,0,0	TGME49_214880-t26_1-p1 | transcript=TGME49_214880-t26_1 | gene=TGME49_214880 | organism=Toxoplasma_gondii_ME49 | gene_product=hypothetical protein | transcript_product=hypothetical protein | location=TGME49_chrX:6564478-6568273(-) | protein_length=931 | se
TGME49_214880-t26_1-p1 | transcript=TGME49_214880-t26_1 | gene=TGME49_214880 | organism=Toxoplasma_gondii_ME49 | gene_product=hypothetical protein | transcript_product=hypothetical protein | location=TGME49_chrX:6564478-6568273(-) | protein_length=931 | se,SSIAET(1)DQGSELAETAR,6	0.131185	0.0378278	0.0171794	1	0.288354	0.130955	1	TGME49_214880-t26_1-p1 | transcript=TGME49_214880-t26_1 | gene=TGME49_214880 | organism=Toxoplasma_gondii_ME49 | gene_product=hypothetical protein | transcript_product=hypothetical protein | location=TGME49_chrX:6564478-6568273(-) | protein_length=931 | se	SSIAET(1)DQGSELAETAR	6	2	TGME49_214880-t26_1-p1 | transcript=TGME49_214880-t26_1 | gene=TGME49_214880 | organism=Toxoplasma_gondii_ME49 | gene_product=hypothetical protein | transcript_product=hypothetical protein | location=TGME49_chrX:6564478-6568273(-) | protein_length=931 | se,EGILQEMVS(1)PGPPK,9,2,14444000,9381300,0,6121200,0,0	TGME49_214880-t26_1-p1 | transcript=TGME49_214880-t26_1 | gene=TGME49_214880 | organism=Toxoplasma_gondii_ME49 | gene_product=hypothetical protein | transcript_product=hypothetical protein | location=TGME49_chrX:6564478-6568273(-) | protein_length=931 | se
TGME49_214880-t26_1-p1 | transcript=TGME49_214880-t26_1 | gene=TGME49_214880 | organism=Toxoplasma_gondii_ME49 | gene_product=hypothetical protein | transcript_product=hypothetical protein | location=TGME49_chrX:6564478-6568273(-) | protein_length=931 | se,S(0.001)S(0.001)IAET(0.998)DQGS(1)ELAETAR,10	0.0620894	0.0194136	0.00247151	1	0.312672	0.0398057	1	TGME49_214880-t26_1-p1 | transcript=TGME49_214880-t26_1 | gene=TGME49_214880 | organism=Toxoplasma_gondii_ME49 | gene_product=hypothetical protein | transcript_product=hypothetical protein | location=TGME49_chrX:6564478-6568273(-) | protein_length=931 | se	S(0.001)S(0.001)IAET(0.998)DQGS(1)ELAETAR	10	2	TGME49_214880-t26_1-p1 | transcript=TGME49_214880-t26_1 | gene=TGME49_214880 | organism=Toxoplasma_gondii_ME49 | gene_product=hypothetical protein | transcript_product=hypothetical protein | location=TGME49_chrX:6564478-6568273(-) | protein_length=931 | se,EGILQEMVS(1)PGPPK,9,2,14444000,9381300,0,6121200,0,0	TGME49_214880-t26_1-p1 | transcript=TGME49_214880-t26_1 | gene=TGME49_214880 | organism=Toxoplasma_gondii_ME49 | gene_product=hypothetical protein | transcript_product=hypothetical protein | location=TGME49_chrX:6564478-6568273(-) | protein_length=931 | se
TGME49_214960-t26_1-p1 | transcript=TGME49_214960-t26_1 | gene=TGME49_214960 | organism=Toxoplasma_gondii_ME49 | gene_product=AP2 domain transcription factor AP2X-8 | transcript_product=AP2 domain transcription factor AP2X-8 | location=TGME49_chrX:6617595-,AIGVTDEDES(1)ERER,10	0.0528262	0.00495185	0.00606942	1	0.0937386	0.114894	1	TGME49_214960-t26_1-p1 | transcript=TGME49_214960-t26_1 | gene=TGME49_214960 | organism=Toxoplasma_gondii_ME49 | gene_product=AP2 domain transcription factor AP2X-8 | transcript_product=AP2 domain transcription factor AP2X-8 | location=TGME49_chrX:6617595-	AIGVTDEDES(1)ERER	10	2	TGME49_214960-t26_1-p1 | transcript=TGME49_214960-t26_1 | gene=TGME49_214960 | organism=Toxoplasma_gondii_ME49 | gene_product=AP2 domain transcription factor AP2X-8 | transcript_product=AP2 domain transcription factor AP2X-8 | location=TGME49_chrX:6617595-,AAGADFS(1)PHCR,7,3,0,0,0,1900900,0,0	TGME49_214960-t26_1-p1 | transcript=TGME49_214960-t26_1 | gene=TGME49_214960 | organism=Toxoplasma_gondii_ME49 | gene_product=AP2 domain transcription factor AP2X-8 | transcript_product=AP2 domain transcription factor AP2X-8 | location=TGME49_chrX:6617595-
TGME49_214970-t26_1-p1 | transcript=TGME49_214970-t26_1 | gene=TGME49_214970 | organism=Toxoplasma_gondii_ME49 | gene_product=DNA replication licensing factor, putative | transcript_product=DNA replication licensing factor, putative | location=TGME49_chrX:,FFS(0.971)GT(0.029)GMGGR,3	0.000769466	0.000132573	0.000280034	1	0.172292	0.363932	1	TGME49_214970-t26_1-p1 | transcript=TGME49_214970-t26_1 | gene=TGME49_214970 | organism=Toxoplasma_gondii_ME49 | gene_product=DNA replication licensing factor, putative | transcript_product=DNA replication licensing factor, putative | location=TGME49_chrX:	FFS(0.971)GT(0.029)GMGGR	3	2	TGME49_214970-t26_1-p1 | transcript=TGME49_214970-t26_1 | gene=TGME49_214970 | organism=Toxoplasma_gondii_ME49 | gene_product=DNA replication licensing factor, putative | transcript_product=DNA replication licensing factor, putative | location=TGME49_chrX:,ASGLDRS(1)PLRR,7,3,38292000,62712000,57643000,59437000,76341000,0	TGME49_214970-t26_1-p1 | transcript=TGME49_214970-t26_1 | gene=TGME49_214970 | organism=Toxoplasma_gondii_ME49 | gene_product=DNA replication licensing factor, putative | transcript_product=DNA replication licensing factor, putative | location=TGME49_chrX:
TGME49_214980-t26_1-p1 | transcript=TGME49_214980-t26_1 | gene=TGME49_214980 | organism=Toxoplasma_gondii_ME49 | gene_product=hypothetical protein | transcript_product=hypothetical protein | location=TGME49_chrX:6650069-6653706(-) | protein_length=1109 | s,S(0.452)AS(0.552)VET(0.995)VVET(0.001)ETR,6	0.19886	0.00801692	0.0324826	1	0.0403144	0.163344	1	TGME49_214980-t26_1-p1 | transcript=TGME49_214980-t26_1 | gene=TGME49_214980 | organism=Toxoplasma_gondii_ME49 | gene_product=hypothetical protein | transcript_product=hypothetical protein | location=TGME49_chrX:6650069-6653706(-) | protein_length=1109 | s	S(0.452)AS(0.552)VET(0.995)VVET(0.001)ETR	6	2	TGME49_214980-t26_1-p1 | transcript=TGME49_214980-t26_1 | gene=TGME49_214980 | organism=Toxoplasma_gondii_ME49 | gene_product=hypothetical protein | transcript_product=hypothetical protein | location=TGME49_chrX:6650069-6653706(-) | protein_length=1109 | s,SAS(1)VETVVETETR,3,2,12601000,17567000,10033000,0,10952000,11283000	TGME49_214980-t26_1-p1 | transcript=TGME49_214980-t26_1 | gene=TGME49_214980 | organism=Toxoplasma_gondii_ME49 | gene_product=hypothetical protein | transcript_product=hypothetical protein | location=TGME49_chrX:6650069-6653706(-) | protein_length=1109 | s
TGME49_215010-t26_1-p1 | transcript=TGME49_215010-t26_1 | gene=TGME49_215010 | organism=Toxoplasma_gondii_ME49 | gene_product=hypothetical protein | transcript_product=hypothetical protein | location=TGME49_chrX:6677828-6682587(+) | protein_length=921 | se,VSPPIPT(0.016)APS(0.961)PPLS(0.023)R,10	0.0327369	0.0127772	0.00546675	1	0.390298	0.16699	1	TGME49_215010-t26_1-p1 | transcript=TGME49_215010-t26_1 | gene=TGME49_215010 | organism=Toxoplasma_gondii_ME49 | gene_product=hypothetical protein | transcript_product=hypothetical protein | location=TGME49_chrX:6677828-6682587(+) | protein_length=921 | se	VSPPIPT(0.016)APS(0.961)PPLS(0.023)R	10	2	TGME49_215010-t26_1-p1 | transcript=TGME49_215010-t26_1 | gene=TGME49_215010 | organism=Toxoplasma_gondii_ME49 | gene_product=hypothetical protein | transcript_product=hypothetical protein | location=TGME49_chrX:6677828-6682587(+) | protein_length=921 | se,S(1)PPSSPSANPHASPALVASALPSSR,1,2,192030000,208510000,192860000,187960000,143950000,172340000	TGME49_215010-t26_1-p1 | transcript=TGME49_215010-t26_1 | gene=TGME49_215010 | organism=Toxoplasma_gondii_ME49 | gene_product=hypothetical protein | transcript_product=hypothetical protein | location=TGME49_chrX:6677828-6682587(+) | protein_length=921 | se
TGME49_215030-t26_1-p1 | transcript=TGME49_215030-t26_1 | gene=TGME49_215030 | organism=Toxoplasma_gondii_ME49 | gene_product=hypothetical protein | transcript_product=hypothetical protein | location=TGME49_chrX:6691360-6700900(+) | protein_length=1862 | s,TPWVS(0.149)S(0.149)S(0.701)LPK,7	0.125044	0.00704081	0.0159973	1	0.0563067	0.127934	1	TGME49_215030-t26_1-p1 | transcript=TGME49_215030-t26_1 | gene=TGME49_215030 | organism=Toxoplasma_gondii_ME49 | gene_product=hypothetical protein | transcript_product=hypothetical protein | location=TGME49_chrX:6691360-6700900(+) | protein_length=1862 | s	TPWVS(0.149)S(0.149)S(0.701)LPK	7	2	TGME49_215030-t26_1-p1 | transcript=TGME49_215030-t26_1 | gene=TGME49_215030 | organism=Toxoplasma_gondii_ME49 | gene_product=hypothetical protein | transcript_product=hypothetical protein | location=TGME49_chrX:6691360-6700900(+) | protein_length=1862 | s,ET(0.002)VLLS(1)S(0.999)DDDR,6,2,5290500,0,0,0,0,0	TGME49_215030-t26_1-p1 | transcript=TGME49_215030-t26_1 | gene=TGME49_215030 | organism=Toxoplasma_gondii_ME49 | gene_product=hypothetical protein | transcript_product=hypothetical protein | location=TGME49_chrX:6691360-6700900(+) | protein_length=1862 | s
TGME49_215040-t26_1-p1 | transcript=TGME49_215040-t26_1 | gene=TGME49_215040 | organism=Toxoplasma_gondii_ME49 | gene_product=HEAT repeat-containing protein | transcript_product=HEAT repeat-containing protein | location=TGME49_chrX:6703443-6719697(-) | pro,TQET(0.002)LGDS(0.999)S(0.999)GEEGADAEDAPGSGCWAAK,8	0.0113638	0.00444055	0.000667037	1	0.390761	0.0586983	1	TGME49_215040-t26_1-p1 | transcript=TGME49_215040-t26_1 | gene=TGME49_215040 | organism=Toxoplasma_gondii_ME49 | gene_product=HEAT repeat-containing protein | transcript_product=HEAT repeat-containing protein | location=TGME49_chrX:6703443-6719697(-) | pro	TQET(0.002)LGDS(0.999)S(0.999)GEEGADAEDAPGSGCWAAK	8	2	TGME49_215040-t26_1-p1 | transcript=TGME49_215040-t26_1 | gene=TGME49_215040 | organism=Toxoplasma_gondii_ME49 | gene_product=HEAT repeat-containing protein | transcript_product=HEAT repeat-containing protein | location=TGME49_chrX:6703443-6719697(-) | pro,TQET(0.002)LGDS(0.999)S(0.999)GEEGADAEDAPGSGCWAAK,8,2,51392000,46409000,22974000,10075000,0,4696800	TGME49_215040-t26_1-p1 | transcript=TGME49_215040-t26_1 | gene=TGME49_215040 | organism=Toxoplasma_gondii_ME49 | gene_product=HEAT repeat-containing protein | transcript_product=HEAT repeat-containing protein | location=TGME49_chrX:6703443-6719697(-) | pro
TGME49_215040-t26_1-p1 | transcript=TGME49_215040-t26_1 | gene=TGME49_215040 | organism=Toxoplasma_gondii_ME49 | gene_product=HEAT repeat-containing protein | transcript_product=HEAT repeat-containing protein | location=TGME49_chrX:6703443-6719697(-) | pro,TQET(0.002)LGDS(0.999)S(0.999)GEEGADAEDAPGSGCWAAK,9	0.0113638	0.00444055	0.000667037	1	0.390761	0.0586983	1	TGME49_215040-t26_1-p1 | transcript=TGME49_215040-t26_1 | gene=TGME49_215040 | organism=Toxoplasma_gondii_ME49 | gene_product=HEAT repeat-containing protein | transcript_product=HEAT repeat-containing protein | location=TGME49_chrX:6703443-6719697(-) | pro	TQET(0.002)LGDS(0.999)S(0.999)GEEGADAEDAPGSGCWAAK	9	2	TGME49_215040-t26_1-p1 | transcript=TGME49_215040-t26_1 | gene=TGME49_215040 | organism=Toxoplasma_gondii_ME49 | gene_product=HEAT repeat-containing protein | transcript_product=HEAT repeat-containing protein | location=TGME49_chrX:6703443-6719697(-) | pro,TQET(0.002)LGDS(0.999)S(0.999)GEEGADAEDAPGSGCWAAK,8,2,51392000,46409000,22974000,10075000,0,4696800	TGME49_215040-t26_1-p1 | transcript=TGME49_215040-t26_1 | gene=TGME49_215040 | organism=Toxoplasma_gondii_ME49 | gene_product=HEAT repeat-containing protein | transcript_product=HEAT repeat-containing protein | location=TGME49_chrX:6703443-6719697(-) | pro
TGME49_215150-t26_1-p1 | transcript=TGME49_215150-t26_1 | gene=TGME49_215150 | organism=Toxoplasma_gondii_ME49 | gene_product=AP2 domain transcription factor AP2X-9 | transcript_product=AP2 domain transcription factor AP2X-9 | location=TGME49_chrX:6775763-,APVGAAAFPASGLVVS(0.003)GPQS(0.997)PPK,20	0.105747	0.0364554	0.026516	1	0.344743	0.25075	1	TGME49_215150-t26_1-p1 | transcript=TGME49_215150-t26_1 | gene=TGME49_215150 | organism=Toxoplasma_gondii_ME49 | gene_product=AP2 domain transcription factor AP2X-9 | transcript_product=AP2 domain transcription factor AP2X-9 | location=TGME49_chrX:6775763-	APVGAAAFPASGLVVS(0.003)GPQS(0.997)PPK	20	3	TGME49_215150-t26_1-p1 | transcript=TGME49_215150-t26_1 | gene=TGME49_215150 | organism=Toxoplasma_gondii_ME49 | gene_product=AP2 domain transcription factor AP2X-9 | transcript_product=AP2 domain transcription factor AP2X-9 | location=TGME49_chrX:6775763-,GAS(1)GAFGNSAGAIK,3,2,12489000,2482400,7399300,0,0,5815000	TGME49_215150-t26_1-p1 | transcript=TGME49_215150-t26_1 | gene=TGME49_215150 | organism=Toxoplasma_gondii_ME49 | gene_product=AP2 domain transcription factor AP2X-9 | transcript_product=AP2 domain transcription factor AP2X-9 | location=TGME49_chrX:6775763-
TGME49_215150-t26_1-p1 | transcript=TGME49_215150-t26_1 | gene=TGME49_215150 | organism=Toxoplasma_gondii_ME49 | gene_product=AP2 domain transcription factor AP2X-9 | transcript_product=AP2 domain transcription factor AP2X-9 | location=TGME49_chrX:6775763-,APVGAAAFPASGLVVS(0.155)GPQS(0.824)PPKET(0.581)GRQT(0.441)PQPAK,25	0.0517399	0.00324561	0.0031588	1	0.0627293	0.0610515	1	TGME49_215150-t26_1-p1 | transcript=TGME49_215150-t26_1 | gene=TGME49_215150 | organism=Toxoplasma_gondii_ME49 | gene_product=AP2 domain transcription factor AP2X-9 | transcript_product=AP2 domain transcription factor AP2X-9 | location=TGME49_chrX:6775763-	APVGAAAFPASGLVVS(0.155)GPQS(0.824)PPKET(0.581)GRQT(0.441)PQPAK	25	4	TGME49_215150-t26_1-p1 | transcript=TGME49_215150-t26_1 | gene=TGME49_215150 | organism=Toxoplasma_gondii_ME49 | gene_product=AP2 domain transcription factor AP2X-9 | transcript_product=AP2 domain transcription factor AP2X-9 | location=TGME49_chrX:6775763-,GAS(1)GAFGNSAGAIK,3,2,12489000,2482400,7399300,0,0,5815000	TGME49_215150-t26_1-p1 | transcript=TGME49_215150-t26_1 | gene=TGME49_215150 | organism=Toxoplasma_gondii_ME49 | gene_product=AP2 domain transcription factor AP2X-9 | transcript_product=AP2 domain transcription factor AP2X-9 | location=TGME49_chrX:6775763-
TGME49_215170-t26_1-p1 | transcript=TGME49_215170-t26_1 | gene=TGME49_215170 | organism=Toxoplasma_gondii_ME49 | gene_product=serine/threonine-protein phosphatase 2A catalytic subunit beta isoform, putative | transcript_product=serine/threonine-protein pho,ARPWPGAADGSSGVGSACAT(0.007)GVS(0.55)AS(0.443)PR,23	0.0716491	0.0027322	0.0148233	1	0.0381331	0.206888	1	TGME49_215170-t26_1-p1 | transcript=TGME49_215170-t26_1 | gene=TGME49_215170 | organism=Toxoplasma_gondii_ME49 | gene_product=serine/threonine-protein phosphatase 2A catalytic subunit beta isoform, putative | transcript_product=serine/threonine-protein pho	ARPWPGAADGSSGVGSACAT(0.007)GVS(0.55)AS(0.443)PR	23	3	TGME49_215170-t26_1-p1 | transcript=TGME49_215170-t26_1 | gene=TGME49_215170 | organism=Toxoplasma_gondii_ME49 | gene_product=serine/threonine-protein phosphatase 2A catalytic subunit beta isoform, putative | transcript_product=serine/threonine-protein pho,RDS(1)DFGACSDLPHGSTK,3,3,0,0,6242500,0,7262000,0	TGME49_215170-t26_1-p1 | transcript=TGME49_215170-t26_1 | gene=TGME49_215170 | organism=Toxoplasma_gondii_ME49 | gene_product=serine/threonine-protein phosphatase 2A catalytic subunit beta isoform, putative | transcript_product=serine/threonine-protein pho
TGME49_215300-t26_1-p1 | transcript=TGME49_215300-t26_1 | gene=TGME49_215300 | organism=Toxoplasma_gondii_ME49 | gene_product=hypothetical protein | transcript_product=hypothetical protein | location=TGME49_chrX:6886087-6888722(+) | protein_length=599 | se,NLVES(1)PDATSGEEESGR,5	0.300913	0.0110111	0.082577	1	0.0365924	0.274421	1	TGME49_215300-t26_1-p1 | transcript=TGME49_215300-t26_1 | gene=TGME49_215300 | organism=Toxoplasma_gondii_ME49 | gene_product=hypothetical protein | transcript_product=hypothetical protein | location=TGME49_chrX:6886087-6888722(+) | protein_length=599 | se	NLVES(1)PDATSGEEESGR	5	2	TGME49_215300-t26_1-p1 | transcript=TGME49_215300-t26_1 | gene=TGME49_215300 | organism=Toxoplasma_gondii_ME49 | gene_product=hypothetical protein | transcript_product=hypothetical protein | location=TGME49_chrX:6886087-6888722(+) | protein_length=599 | se,NLVES(1)PDATSGEEESGR,5,2,23799000,27082000,0,0,6720300,2611500	TGME49_215300-t26_1-p1 | transcript=TGME49_215300-t26_1 | gene=TGME49_215300 | organism=Toxoplasma_gondii_ME49 | gene_product=hypothetical protein | transcript_product=hypothetical protein | location=TGME49_chrX:6886087-6888722(+) | protein_length=599 | se
TGME49_215380-t26_1-p1 | transcript=TGME49_215380-t26_1 | gene=TGME49_215380 | organism=Toxoplasma_gondii_ME49 | gene_product=hypothetical protein | transcript_product=hypothetical protein | location=TGME49_chrX:6935483-6937876(-) | protein_length=797 | se,HIS(1)GEMGDVHLR,3	0.557856	0.196187	0.0788851	1	0.35168	0.141408	1	TGME49_215380-t26_1-p1 | transcript=TGME49_215380-t26_1 | gene=TGME49_215380 | organism=Toxoplasma_gondii_ME49 | gene_product=hypothetical protein | transcript_product=hypothetical protein | location=TGME49_chrX:6935483-6937876(-) | protein_length=797 | se	HIS(1)GEMGDVHLR	3	3	TGME49_215380-t26_1-p1 | transcript=TGME49_215380-t26_1 | gene=TGME49_215380 | organism=Toxoplasma_gondii_ME49 | gene_product=hypothetical protein | transcript_product=hypothetical protein | location=TGME49_chrX:6935483-6937876(-) | protein_length=797 | se,HIS(1)GEMGDVHLR,3,3,26683000,27645000,19765000,0,0,6778400	TGME49_215380-t26_1-p1 | transcript=TGME49_215380-t26_1 | gene=TGME49_215380 | organism=Toxoplasma_gondii_ME49 | gene_product=hypothetical protein | transcript_product=hypothetical protein | location=TGME49_chrX:6935483-6937876(-) | protein_length=797 | se
TGME49_215380-t26_1-p1 | transcript=TGME49_215380-t26_1 | gene=TGME49_215380 | organism=Toxoplasma_gondii_ME49 | gene_product=hypothetical protein | transcript_product=hypothetical protein | location=TGME49_chrX:6935483-6937876(-) | protein_length=797 | se,EALADPT(0.165)T(0.835)ANNS(0.835)T(0.165)EDLATFYVEGHGDSEDTQDTSTR,8	0.553546	0.183834	0.102766	1	0.332103	0.185651	1	TGME49_215380-t26_1-p1 | transcript=TGME49_215380-t26_1 | gene=TGME49_215380 | organism=Toxoplasma_gondii_ME49 | gene_product=hypothetical protein | transcript_product=hypothetical protein | location=TGME49_chrX:6935483-6937876(-) | protein_length=797 | se	EALADPT(0.165)T(0.835)ANNS(0.835)T(0.165)EDLATFYVEGHGDSEDTQDTSTR	8	3	TGME49_215380-t26_1-p1 | transcript=TGME49_215380-t26_1 | gene=TGME49_215380 | organism=Toxoplasma_gondii_ME49 | gene_product=hypothetical protein | transcript_product=hypothetical protein | location=TGME49_chrX:6935483-6937876(-) | protein_length=797 | se,HIS(1)GEMGDVHLR,3,3,26683000,27645000,19765000,0,0,6778400	TGME49_215380-t26_1-p1 | transcript=TGME49_215380-t26_1 | gene=TGME49_215380 | organism=Toxoplasma_gondii_ME49 | gene_product=hypothetical protein | transcript_product=hypothetical protein | location=TGME49_chrX:6935483-6937876(-) | protein_length=797 | se
TGME49_215490-t26_1-p1 | transcript=TGME49_215490-t26_1 | gene=TGME49_215490 | organism=Toxoplasma_gondii_ME49 | gene_product=transporter, major facilitator family protein | transcript_product=transporter, major facilitator family protein | location=TGME49,ISLS(1)DLACDPR,4	0.31276	0.0760892	0.0145727	1	0.243283	0.0465941	1	TGME49_215490-t26_1-p1 | transcript=TGME49_215490-t26_1 | gene=TGME49_215490 | organism=Toxoplasma_gondii_ME49 | gene_product=transporter, major facilitator family protein | transcript_product=transporter, major facilitator family protein | location=TGME49	ISLS(1)DLACDPR	4	2	TGME49_215490-t26_1-p1 | transcript=TGME49_215490-t26_1 | gene=TGME49_215490 | organism=Toxoplasma_gondii_ME49 | gene_product=transporter, major facilitator family protein | transcript_product=transporter, major facilitator family protein | location=TGME49,GVDNFS(1)ACVEAEK,6,2,0,0,0,2836500,0,3066500	TGME49_215490-t26_1-p1 | transcript=TGME49_215490-t26_1 | gene=TGME49_215490 | organism=Toxoplasma_gondii_ME49 | gene_product=transporter, major facilitator family protein | transcript_product=transporter, major facilitator family protein | location=TGME49
TGME49_215490-t26_1-p1 | transcript=TGME49_215490-t26_1 | gene=TGME49_215490 | organism=Toxoplasma_gondii_ME49 | gene_product=transporter, major facilitator family protein | transcript_product=transporter, major facilitator family protein | location=TGME49,LANSPT(0.001)AQS(0.738)S(0.262)PK,9	0.181208	0.00433879	0.0243616	1	0.0239437	0.13444	1	TGME49_215490-t26_1-p1 | transcript=TGME49_215490-t26_1 | gene=TGME49_215490 | organism=Toxoplasma_gondii_ME49 | gene_product=transporter, major facilitator family protein | transcript_product=transporter, major facilitator family protein | location=TGME49	LANSPT(0.001)AQS(0.738)S(0.262)PK	9	2	TGME49_215490-t26_1-p1 | transcript=TGME49_215490-t26_1 | gene=TGME49_215490 | organism=Toxoplasma_gondii_ME49 | gene_product=transporter, major facilitator family protein | transcript_product=transporter, major facilitator family protein | location=TGME49,GVDNFS(1)ACVEAEK,6,2,0,0,0,2836500,0,3066500	TGME49_215490-t26_1-p1 | transcript=TGME49_215490-t26_1 | gene=TGME49_215490 | organism=Toxoplasma_gondii_ME49 | gene_product=transporter, major facilitator family protein | transcript_product=transporter, major facilitator family protein | location=TGME49
TGME49_215490-t26_1-p1 | transcript=TGME49_215490-t26_1 | gene=TGME49_215490 | organism=Toxoplasma_gondii_ME49 | gene_product=transporter, major facilitator family protein | transcript_product=transporter, major facilitator family protein | location=TGME49,AVDSPPCDEGAS(0.617)S(0.383)R,12	0.166084	0.00433879	0.00394156	1	0.0261241	0.0237324	1	TGME49_215490-t26_1-p1 | transcript=TGME49_215490-t26_1 | gene=TGME49_215490 | organism=Toxoplasma_gondii_ME49 | gene_product=transporter, major facilitator family protein | transcript_product=transporter, major facilitator family protein | location=TGME49	AVDSPPCDEGAS(0.617)S(0.383)R	12	2	TGME49_215490-t26_1-p1 | transcript=TGME49_215490-t26_1 | gene=TGME49_215490 | organism=Toxoplasma_gondii_ME49 | gene_product=transporter, major facilitator family protein | transcript_product=transporter, major facilitator family protein | location=TGME49,GVDNFS(1)ACVEAEK,6,2,0,0,0,2836500,0,3066500	TGME49_215490-t26_1-p1 | transcript=TGME49_215490-t26_1 | gene=TGME49_215490 | organism=Toxoplasma_gondii_ME49 | gene_product=transporter, major facilitator family protein | transcript_product=transporter, major facilitator family protein | location=TGME49
TGME49_216000-t26_1-p1 | transcript=TGME49_216000-t26_1 | gene=TGME49_216000 | organism=Toxoplasma_gondii_ME49 | gene_product=alveolin domain containing intermediate filament IMC3 | transcript_product=alveolin domain containing intermediate filament IMC3 |,VDVTVSQSPAGPHSPLSAS(0.007)PQT(0.134)GT(0.86)AAS(1)LK,27	0.0157961	0.00226107	0.0012465	1	0.143141	0.0789122	1	TGME49_216000-t26_1-p1 | transcript=TGME49_216000-t26_1 | gene=TGME49_216000 | organism=Toxoplasma_gondii_ME49 | gene_product=alveolin domain containing intermediate filament IMC3 | transcript_product=alveolin domain containing intermediate filament IMC3 |	VDVTVSQSPAGPHSPLSAS(0.007)PQT(0.134)GT(0.86)AAS(1)LK	27	2	TGME49_216000-t26_1-p1 | transcript=TGME49_216000-t26_1 | gene=TGME49_216000 | organism=Toxoplasma_gondii_ME49 | gene_product=alveolin domain containing intermediate filament IMC3 | transcript_product=alveolin domain containing intermediate filament IMC3 |,S(1)DAGT(1)PPAVQGELSQPQER,1,2,77837000,108380000,42008000,50900000,45685000,49755000	TGME49_216000-t26_1-p1 | transcript=TGME49_216000-t26_1 | gene=TGME49_216000 | organism=Toxoplasma_gondii_ME49 | gene_product=alveolin domain containing intermediate filament IMC3 | transcript_product=alveolin domain containing intermediate filament IMC3 |
TGME49_216460-t26_1-p1 | transcript=TGME49_216460-t26_1 | gene=TGME49_216460 | organism=Toxoplasma_gondii_ME49 | gene_product=hypothetical protein | transcript_product=hypothetical protein | location=TGME49_chrXI:6132363-6134518(+) | protein_length=604 | s,LAHASTWIPVS(0.997)DLT(0.003)GEK,11	0.439799	0.103224	0.109535	1	0.234707	0.249058	1	TGME49_216460-t26_1-p1 | transcript=TGME49_216460-t26_1 | gene=TGME49_216460 | organism=Toxoplasma_gondii_ME49 | gene_product=hypothetical protein | transcript_product=hypothetical protein | location=TGME49_chrXI:6132363-6134518(+) | protein_length=604 | s	LAHASTWIPVS(0.997)DLT(0.003)GEK	11	3	TGME49_216460-t26_1-p1 | transcript=TGME49_216460-t26_1 | gene=TGME49_216460 | organism=Toxoplasma_gondii_ME49 | gene_product=hypothetical protein | transcript_product=hypothetical protein | location=TGME49_chrXI:6132363-6134518(+) | protein_length=604 | s,QPTTEQQT(0.001)GIS(0.999)AR,11,2,28602000,31767000,40688000,31235000,0,23247000	TGME49_216460-t26_1-p1 | transcript=TGME49_216460-t26_1 | gene=TGME49_216460 | organism=Toxoplasma_gondii_ME49 | gene_product=hypothetical protein | transcript_product=hypothetical protein | location=TGME49_chrXI:6132363-6134518(+) | protein_length=604 | s
TGME49_216460-t26_1-p1 | transcript=TGME49_216460-t26_1 | gene=TGME49_216460 | organism=Toxoplasma_gondii_ME49 | gene_product=hypothetical protein | transcript_product=hypothetical protein | location=TGME49_chrXI:6132363-6134518(+) | protein_length=604 | s,VVGVSIPPPLQEEDDEAET(0.922)NT(0.076)DCS(0.001)FDR,19	0.175825	0.00613413	0.010947	1	0.0348877	0.0622608	1	TGME49_216460-t26_1-p1 | transcript=TGME49_216460-t26_1 | gene=TGME49_216460 | organism=Toxoplasma_gondii_ME49 | gene_product=hypothetical protein | transcript_product=hypothetical protein | location=TGME49_chrXI:6132363-6134518(+) | protein_length=604 | s	VVGVSIPPPLQEEDDEAET(0.922)NT(0.076)DCS(0.001)FDR	19	3	TGME49_216460-t26_1-p1 | transcript=TGME49_216460-t26_1 | gene=TGME49_216460 | organism=Toxoplasma_gondii_ME49 | gene_product=hypothetical protein | transcript_product=hypothetical protein | location=TGME49_chrXI:6132363-6134518(+) | protein_length=604 | s,QPTTEQQT(0.001)GIS(0.999)AR,11,2,28602000,31767000,40688000,31235000,0,23247000	TGME49_216460-t26_1-p1 | transcript=TGME49_216460-t26_1 | gene=TGME49_216460 | organism=Toxoplasma_gondii_ME49 | gene_product=hypothetical protein | transcript_product=hypothetical protein | location=TGME49_chrXI:6132363-6134518(+) | protein_length=604 | s
TGME49_216480-t26_1-p1 | transcript=TGME49_216480-t26_1 | gene=TGME49_216480 | organism=Toxoplasma_gondii_ME49 | gene_product=NMD3 family protein | transcript_product=NMD3 family protein | location=TGME49_chrXI:6122479-6125783(+) | protein_length=799 | seq,NS(0.022)S(0.975)PT(0.003)S(0.001)HGGETMWHSSRPEGGR,3	0.0599858	0.00506819	0.00594528	1	0.0844898	0.0991115	1	TGME49_216480-t26_1-p1 | transcript=TGME49_216480-t26_1 | gene=TGME49_216480 | organism=Toxoplasma_gondii_ME49 | gene_product=NMD3 family protein | transcript_product=NMD3 family protein | location=TGME49_chrXI:6122479-6125783(+) | protein_length=799 | seq	NS(0.022)S(0.975)PT(0.003)S(0.001)HGGETMWHSSRPEGGR	3	4	TGME49_216480-t26_1-p1 | transcript=TGME49_216480-t26_1 | gene=TGME49_216480 | organism=Toxoplasma_gondii_ME49 | gene_product=NMD3 family protein | transcript_product=NMD3 family protein | location=TGME49_chrXI:6122479-6125783(+) | protein_length=799 | seq,EDAGNMES(1)DDDFSNPASLLK,8,2,33387000,39503000,39066000,26368000,21491000,15890000	TGME49_216480-t26_1-p1 | transcript=TGME49_216480-t26_1 | gene=TGME49_216480 | organism=Toxoplasma_gondii_ME49 | gene_product=NMD3 family protein | transcript_product=NMD3 family protein | location=TGME49_chrXI:6122479-6125783(+) | protein_length=799 | seq
TGME49_216620-t26_1-p1 | transcript=TGME49_216620-t26_1 | gene=TGME49_216620 | organism=Toxoplasma_gondii_ME49 | gene_product=EF hand domain-containing protein | transcript_product=EF hand domain-containing protein | location=TGME49_chrXI:6007500-6037820(+,RCS(1)EVES(1)DNMKGS(1)DDGHDPEDGAQFENQGQLGTDFMR,3	0.0162942	0.000517136	0.000597058	1	0.0317375	0.0366424	1	TGME49_216620-t26_1-p1 | transcript=TGME49_216620-t26_1 | gene=TGME49_216620 | organism=Toxoplasma_gondii_ME49 | gene_product=EF hand domain-containing protein | transcript_product=EF hand domain-containing protein | location=TGME49_chrXI:6007500-6037820(+	RCS(1)EVES(1)DNMKGS(1)DDGHDPEDGAQFENQGQLGTDFMR	3	4	TGME49_216620-t26_1-p1 | transcript=TGME49_216620-t26_1 | gene=TGME49_216620 | organism=Toxoplasma_gondii_ME49 | gene_product=EF hand domain-containing protein | transcript_product=EF hand domain-containing protein | location=TGME49_chrXI:6007500-6037820(+,RGGS(1)AGS(1)LLPVKEEDEEDER,4,3,72703000,42493000,60784000,51030000,58483000,51875000	TGME49_216620-t26_1-p1 | transcript=TGME49_216620-t26_1 | gene=TGME49_216620 | organism=Toxoplasma_gondii_ME49 | gene_product=EF hand domain-containing protein | transcript_product=EF hand domain-containing protein | location=TGME49_chrXI:6007500-6037820(+
TGME49_216620-t26_1-p1 | transcript=TGME49_216620-t26_1 | gene=TGME49_216620 | organism=Toxoplasma_gondii_ME49 | gene_product=EF hand domain-containing protein | transcript_product=EF hand domain-containing protein | location=TGME49_chrXI:6007500-6037820(+,RCS(1)EVES(1)DNMKGS(1)DDGHDPEDGAQFENQGQLGTDFMR,7	0.0162942	0.000517136	0.000597058	1	0.0317375	0.0366424	1	TGME49_216620-t26_1-p1 | transcript=TGME49_216620-t26_1 | gene=TGME49_216620 | organism=Toxoplasma_gondii_ME49 | gene_product=EF hand domain-containing protein | transcript_product=EF hand domain-containing protein | location=TGME49_chrXI:6007500-6037820(+	RCS(1)EVES(1)DNMKGS(1)DDGHDPEDGAQFENQGQLGTDFMR	7	4	TGME49_216620-t26_1-p1 | transcript=TGME49_216620-t26_1 | gene=TGME49_216620 | organism=Toxoplasma_gondii_ME49 | gene_product=EF hand domain-containing protein | transcript_product=EF hand domain-containing protein | location=TGME49_chrXI:6007500-6037820(+,RGGS(1)AGS(1)LLPVKEEDEEDER,4,3,72703000,42493000,60784000,51030000,58483000,51875000	TGME49_216620-t26_1-p1 | transcript=TGME49_216620-t26_1 | gene=TGME49_216620 | organism=Toxoplasma_gondii_ME49 | gene_product=EF hand domain-containing protein | transcript_product=EF hand domain-containing protein | location=TGME49_chrXI:6007500-6037820(+
TGME49_216620-t26_1-p1 | transcript=TGME49_216620-t26_1 | gene=TGME49_216620 | organism=Toxoplasma_gondii_ME49 | gene_product=EF hand domain-containing protein | transcript_product=EF hand domain-containing protein | location=TGME49_chrXI:6007500-6037820(+,RCS(1)EVES(1)DNMKGS(1)DDGHDPEDGAQFENQGQLGTDFMR,13	0.0162942	0.000517136	0.000597058	1	0.0317375	0.0366424	1	TGME49_216620-t26_1-p1 | transcript=TGME49_216620-t26_1 | gene=TGME49_216620 | organism=Toxoplasma_gondii_ME49 | gene_product=EF hand domain-containing protein | transcript_product=EF hand domain-containing protein | location=TGME49_chrXI:6007500-6037820(+	RCS(1)EVES(1)DNMKGS(1)DDGHDPEDGAQFENQGQLGTDFMR	13	4	TGME49_216620-t26_1-p1 | transcript=TGME49_216620-t26_1 | gene=TGME49_216620 | organism=Toxoplasma_gondii_ME49 | gene_product=EF hand domain-containing protein | transcript_product=EF hand domain-containing protein | location=TGME49_chrXI:6007500-6037820(+,RGGS(1)AGS(1)LLPVKEEDEEDER,4,3,72703000,42493000,60784000,51030000,58483000,51875000	TGME49_216620-t26_1-p1 | transcript=TGME49_216620-t26_1 | gene=TGME49_216620 | organism=Toxoplasma_gondii_ME49 | gene_product=EF hand domain-containing protein | transcript_product=EF hand domain-containing protein | location=TGME49_chrXI:6007500-6037820(+
TGME49_216670-t26_1-p1 | transcript=TGME49_216670-t26_1 | gene=TGME49_216670 | organism=Toxoplasma_gondii_ME49 | gene_product=FUSE-binding protein 2 / KH-type splicing regulatory protein | transcript_product=FUSE-binding protein 2 / KH-type splicing regula,IQTQS(0.996)GVES(0.004)IR,5	0.00128189	0.000330427	7.22519e-05	1	0.257766	0.0563636	1	TGME49_216670-t26_1-p1 | transcript=TGME49_216670-t26_1 | gene=TGME49_216670 | organism=Toxoplasma_gondii_ME49 | gene_product=FUSE-binding protein 2 / KH-type splicing regulatory protein | transcript_product=FUSE-binding protein 2 / KH-type splicing regula	IQTQS(0.996)GVES(0.004)IR	5	2	TGME49_216670-t26_1-p1 | transcript=TGME49_216670-t26_1 | gene=TGME49_216670 | organism=Toxoplasma_gondii_ME49 | gene_product=FUSE-binding protein 2 / KH-type splicing regulatory protein | transcript_product=FUSE-binding protein 2 / KH-type splicing regula,EAAAGAIVHAS(1)DNGDEETR,11,2,153200000,222970000,222250000,13485000,16371000,168100000	TGME49_216670-t26_1-p1 | transcript=TGME49_216670-t26_1 | gene=TGME49_216670 | organism=Toxoplasma_gondii_ME49 | gene_product=FUSE-binding protein 2 / KH-type splicing regulatory protein | transcript_product=FUSE-binding protein 2 / KH-type splicing regula
TGME49_216670-t26_1-p1 | transcript=TGME49_216670-t26_1 | gene=TGME49_216670 | organism=Toxoplasma_gondii_ME49 | gene_product=FUSE-binding protein 2 / KH-type splicing regulatory protein | transcript_product=FUSE-binding protein 2 / KH-type splicing regula,GVTPEEDAPT(0.006)AGT(0.994)EVCCN,13	0.00134849	0.000413209	0.000253788	1	0.306423	0.188201	1	TGME49_216670-t26_1-p1 | transcript=TGME49_216670-t26_1 | gene=TGME49_216670 | organism=Toxoplasma_gondii_ME49 | gene_product=FUSE-binding protein 2 / KH-type splicing regulatory protein | transcript_product=FUSE-binding protein 2 / KH-type splicing regula	GVTPEEDAPT(0.006)AGT(0.994)EVCCN	13	2	TGME49_216670-t26_1-p1 | transcript=TGME49_216670-t26_1 | gene=TGME49_216670 | organism=Toxoplasma_gondii_ME49 | gene_product=FUSE-binding protein 2 / KH-type splicing regulatory protein | transcript_product=FUSE-binding protein 2 / KH-type splicing regula,EAAAGAIVHAS(1)DNGDEETR,11,2,153200000,222970000,222250000,13485000,16371000,168100000	TGME49_216670-t26_1-p1 | transcript=TGME49_216670-t26_1 | gene=TGME49_216670 | organism=Toxoplasma_gondii_ME49 | gene_product=FUSE-binding protein 2 / KH-type splicing regulatory protein | transcript_product=FUSE-binding protein 2 / KH-type splicing regula
TGME49_216730-t26_1-p1 | transcript=TGME49_216730-t26_1 | gene=TGME49_216730 | organism=Toxoplasma_gondii_ME49 | gene_product=MCM2/3/5 family protein | transcript_product=MCM2/3/5 family protein | location=TGME49_chrXI:5933976-5943206(-) | protein_length=1,S(1)LENCQVQPHR,1	0.000716096	6.98483e-05	6.53685e-05	1	0.0975404	0.0912845	1	TGME49_216730-t26_1-p1 | transcript=TGME49_216730-t26_1 | gene=TGME49_216730 | organism=Toxoplasma_gondii_ME49 | gene_product=MCM2/3/5 family protein | transcript_product=MCM2/3/5 family protein | location=TGME49_chrXI:5933976-5943206(-) | protein_length=1	S(1)LENCQVQPHR	1	2	TGME49_216730-t26_1-p1 | transcript=TGME49_216730-t26_1 | gene=TGME49_216730 | organism=Toxoplasma_gondii_ME49 | gene_product=MCM2/3/5 family protein | transcript_product=MCM2/3/5 family protein | location=TGME49_chrXI:5933976-5943206(-) | protein_length=1,DSAPLLFHGS(1)R,10,2,349750000,352200000,268900000,250780000,265660000,170280000	TGME49_216730-t26_1-p1 | transcript=TGME49_216730-t26_1 | gene=TGME49_216730 | organism=Toxoplasma_gondii_ME49 | gene_product=MCM2/3/5 family protein | transcript_product=MCM2/3/5 family protein | location=TGME49_chrXI:5933976-5943206(-) | protein_length=1
TGME49_216730-t26_1-p1 | transcript=TGME49_216730-t26_1 | gene=TGME49_216730 | organism=Toxoplasma_gondii_ME49 | gene_product=MCM2/3/5 family protein | transcript_product=MCM2/3/5 family protein | location=TGME49_chrXI:5933976-5943206(-) | protein_length=1,AAEDADEGEEIASQLQSLDLS(0.988)DGS(0.012)KK,21	0.0210814	0.00751918	6.53685e-05	1	0.356674	0.00310077	1	TGME49_216730-t26_1-p1 | transcript=TGME49_216730-t26_1 | gene=TGME49_216730 | organism=Toxoplasma_gondii_ME49 | gene_product=MCM2/3/5 family protein | transcript_product=MCM2/3/5 family protein | location=TGME49_chrXI:5933976-5943206(-) | protein_length=1	AAEDADEGEEIASQLQSLDLS(0.988)DGS(0.012)KK	21	2	TGME49_216730-t26_1-p1 | transcript=TGME49_216730-t26_1 | gene=TGME49_216730 | organism=Toxoplasma_gondii_ME49 | gene_product=MCM2/3/5 family protein | transcript_product=MCM2/3/5 family protein | location=TGME49_chrXI:5933976-5943206(-) | protein_length=1,DSAPLLFHGS(1)R,10,2,349750000,352200000,268900000,250780000,265660000,170280000	TGME49_216730-t26_1-p1 | transcript=TGME49_216730-t26_1 | gene=TGME49_216730 | organism=Toxoplasma_gondii_ME49 | gene_product=MCM2/3/5 family protein | transcript_product=MCM2/3/5 family protein | location=TGME49_chrXI:5933976-5943206(-) | protein_length=1
TGME49_216750-t26_1-p1 | transcript=TGME49_216750-t26_1 | gene=TGME49_216750 | organism=Toxoplasma_gondii_ME49 | gene_product=Paf1/RNA polymerase II complex component LEO1 | transcript_product=Paf1/RNA polymerase II complex component LEO1 | location=TGME49,MEEAAHASPEVLDGGAWPAVAEHT(0.197)GEEEAT(0.842)S(0.956)DDS(0.004)PQTQR,31	0.103758	0.0144247	0.00271796	1	0.139022	0.0261951	1	TGME49_216750-t26_1-p1 | transcript=TGME49_216750-t26_1 | gene=TGME49_216750 | organism=Toxoplasma_gondii_ME49 | gene_product=Paf1/RNA polymerase II complex component LEO1 | transcript_product=Paf1/RNA polymerase II complex component LEO1 | location=TGME49	MEEAAHASPEVLDGGAWPAVAEHT(0.197)GEEEAT(0.842)S(0.956)DDS(0.004)PQTQR	31	3	TGME49_216750-t26_1-p1 | transcript=TGME49_216750-t26_1 | gene=TGME49_216750 | organism=Toxoplasma_gondii_ME49 | gene_product=Paf1/RNA polymerase II complex component LEO1 | transcript_product=Paf1/RNA polymerase II complex component LEO1 | location=TGME49,HFLEADS(1)EEELEAKQDEEEEDGSSLAK,7,3,14869000,35310000,36502000,10172000,34251000,40307000	TGME49_216750-t26_1-p1 | transcript=TGME49_216750-t26_1 | gene=TGME49_216750 | organism=Toxoplasma_gondii_ME49 | gene_product=Paf1/RNA polymerase II complex component LEO1 | transcript_product=Paf1/RNA polymerase II complex component LEO1 | location=TGME49
TGME49_216750-t26_1-p1 | transcript=TGME49_216750-t26_1 | gene=TGME49_216750 | organism=Toxoplasma_gondii_ME49 | gene_product=Paf1/RNA polymerase II complex component LEO1 | transcript_product=Paf1/RNA polymerase II complex component LEO1 | location=TGME49,MEEAAHASPEVLDGGAWPAVAEHT(0.197)GEEEAT(0.842)S(0.956)DDS(0.004)PQTQR,30	0.150945	0.0121577	0.00271796	1	0.0805436	0.0180062	1	TGME49_216750-t26_1-p1 | transcript=TGME49_216750-t26_1 | gene=TGME49_216750 | organism=Toxoplasma_gondii_ME49 | gene_product=Paf1/RNA polymerase II complex component LEO1 | transcript_product=Paf1/RNA polymerase II complex component LEO1 | location=TGME49	MEEAAHASPEVLDGGAWPAVAEHT(0.197)GEEEAT(0.842)S(0.956)DDS(0.004)PQTQR	30	3	TGME49_216750-t26_1-p1 | transcript=TGME49_216750-t26_1 | gene=TGME49_216750 | organism=Toxoplasma_gondii_ME49 | gene_product=Paf1/RNA polymerase II complex component LEO1 | transcript_product=Paf1/RNA polymerase II complex component LEO1 | location=TGME49,HFLEADS(1)EEELEAKQDEEEEDGSSLAK,7,3,14869000,35310000,36502000,10172000,34251000,40307000	TGME49_216750-t26_1-p1 | transcript=TGME49_216750-t26_1 | gene=TGME49_216750 | organism=Toxoplasma_gondii_ME49 | gene_product=Paf1/RNA polymerase II complex component LEO1 | transcript_product=Paf1/RNA polymerase II complex component LEO1 | location=TGME49
TGME49_216770-t26_1-p1 | transcript=TGME49_216770-t26_1 | gene=TGME49_216770 | organism=Toxoplasma_gondii_ME49 | gene_product=hypothetical protein | transcript_product=hypothetical protein | location=TGME49_chrXI:5902206-5902697(+) | protein_length=163 | s,EAEEGKT(1)FQR,7	0.00561145	0.00130937	0.0014743	1	0.233339	0.26273	1	TGME49_216770-t26_1-p1 | transcript=TGME49_216770-t26_1 | gene=TGME49_216770 | organism=Toxoplasma_gondii_ME49 | gene_product=hypothetical protein | transcript_product=hypothetical protein | location=TGME49_chrXI:5902206-5902697(+) | protein_length=163 | s	EAEEGKT(1)FQR	7	2	TGME49_216770-t26_1-p1 | transcript=TGME49_216770-t26_1 | gene=TGME49_216770 | organism=Toxoplasma_gondii_ME49 | gene_product=hypothetical protein | transcript_product=hypothetical protein | location=TGME49_chrXI:5902206-5902697(+) | protein_length=163 | s,EAEEGKT(1)FQR,7,2,5069800,6319800,0,4472500,0,5565200	TGME49_216770-t26_1-p1 | transcript=TGME49_216770-t26_1 | gene=TGME49_216770 | organism=Toxoplasma_gondii_ME49 | gene_product=hypothetical protein | transcript_product=hypothetical protein | location=TGME49_chrXI:5902206-5902697(+) | protein_length=163 | s
TGME49_216930-t26_1-p1 | transcript=TGME49_216930-t26_1 | gene=TGME49_216930 | organism=Toxoplasma_gondii_ME49 | gene_product=cholinephosphate cytidylyltransferase | transcript_product=cholinephosphate cytidylyltransferase | location=TGME49_chrXI:5784762-5,SFIGLHHKS(1)PR,9	0.00969572	0.00122885	0.00149753	1	0.126741	0.154453	1	TGME49_216930-t26_1-p1 | transcript=TGME49_216930-t26_1 | gene=TGME49_216930 | organism=Toxoplasma_gondii_ME49 | gene_product=cholinephosphate cytidylyltransferase | transcript_product=cholinephosphate cytidylyltransferase | location=TGME49_chrXI:5784762-5	SFIGLHHKS(1)PR	9	3	TGME49_216930-t26_1-p1 | transcript=TGME49_216930-t26_1 | gene=TGME49_216930 | organism=Toxoplasma_gondii_ME49 | gene_product=cholinephosphate cytidylyltransferase | transcript_product=cholinephosphate cytidylyltransferase | location=TGME49_chrXI:5784762-5,SFIGLHHKS(1)PR,9,3,3122700,5950000,0,0,0,0	TGME49_216930-t26_1-p1 | transcript=TGME49_216930-t26_1 | gene=TGME49_216930 | organism=Toxoplasma_gondii_ME49 | gene_product=cholinephosphate cytidylyltransferase | transcript_product=cholinephosphate cytidylyltransferase | location=TGME49_chrXI:5784762-5
TGME49_217540-t26_1-p1 | transcript=TGME49_217540-t26_1 | gene=TGME49_217540 | organism=Toxoplasma_gondii_ME49 | gene_product=RNA recognition motif-containing protein | transcript_product=RNA recognition motif-containing protein | location=TGME49_chrXII:18,SGGPGAGGYYGLHPT(0.978)GS(0.022)PSPPR,15	0.248118	0.0263759	0.00152795	1	0.106304	0.00615815	1	TGME49_217540-t26_1-p1 | transcript=TGME49_217540-t26_1 | gene=TGME49_217540 | organism=Toxoplasma_gondii_ME49 | gene_product=RNA recognition motif-containing protein | transcript_product=RNA recognition motif-containing protein | location=TGME49_chrXII:18	SGGPGAGGYYGLHPT(0.978)GS(0.022)PSPPR	15	2	TGME49_217540-t26_1-p1 | transcript=TGME49_217540-t26_1 | gene=TGME49_217540 | organism=Toxoplasma_gondii_ME49 | gene_product=RNA recognition motif-containing protein | transcript_product=RNA recognition motif-containing protein | location=TGME49_chrXII:18,CPRLS(1)MER,5,3,0,0,3408700,0,0,0	TGME49_217540-t26_1-p1 | transcript=TGME49_217540-t26_1 | gene=TGME49_217540 | organism=Toxoplasma_gondii_ME49 | gene_product=RNA recognition motif-containing protein | transcript_product=RNA recognition motif-containing protein | location=TGME49_chrXII:18
TGME49_217540-t26_1-p1 | transcript=TGME49_217540-t26_1 | gene=TGME49_217540 | organism=Toxoplasma_gondii_ME49 | gene_product=RNA recognition motif-containing protein | transcript_product=RNA recognition motif-containing protein | location=TGME49_chrXII:18,NSIEMMDPS(0.714)S(0.286)R,9	0.0213524	0.00112179	0.00152795	1	0.0525372	0.0715587	1	TGME49_217540-t26_1-p1 | transcript=TGME49_217540-t26_1 | gene=TGME49_217540 | organism=Toxoplasma_gondii_ME49 | gene_product=RNA recognition motif-containing protein | transcript_product=RNA recognition motif-containing protein | location=TGME49_chrXII:18	NSIEMMDPS(0.714)S(0.286)R	9	2	TGME49_217540-t26_1-p1 | transcript=TGME49_217540-t26_1 | gene=TGME49_217540 | organism=Toxoplasma_gondii_ME49 | gene_product=RNA recognition motif-containing protein | transcript_product=RNA recognition motif-containing protein | location=TGME49_chrXII:18,CPRLS(1)MER,5,3,0,0,3408700,0,0,0	TGME49_217540-t26_1-p1 | transcript=TGME49_217540-t26_1 | gene=TGME49_217540 | organism=Toxoplasma_gondii_ME49 | gene_product=RNA recognition motif-containing protein | transcript_product=RNA recognition motif-containing protein | location=TGME49_chrXII:18
TGME49_217700-t26_1-p1 | transcript=TGME49_217700-t26_1 | gene=TGME49_217700 | organism=Toxoplasma_gondii_ME49 | gene_product=AP2 domain transcription factor AP2XII-2 | transcript_product=AP2 domain transcription factor AP2XII-2 | location=TGME49_chrXII:20,PLTDHGVNHSTALS(0.006)AVS(0.179)LS(0.637)PS(0.179)R,19	0.11596	0.0118176	0.0117991	1	0.101911	0.101752	1	TGME49_217700-t26_1-p1 | transcript=TGME49_217700-t26_1 | gene=TGME49_217700 | organism=Toxoplasma_gondii_ME49 | gene_product=AP2 domain transcription factor AP2XII-2 | transcript_product=AP2 domain transcription factor AP2XII-2 | location=TGME49_chrXII:20	PLTDHGVNHSTALS(0.006)AVS(0.179)LS(0.637)PS(0.179)R	19	3	TGME49_217700-t26_1-p1 | transcript=TGME49_217700-t26_1 | gene=TGME49_217700 | organism=Toxoplasma_gondii_ME49 | gene_product=AP2 domain transcription factor AP2XII-2 | transcript_product=AP2 domain transcription factor AP2XII-2 | location=TGME49_chrXII:20,SSLPVPFVS(0.004)GLS(0.996)EEMEK,12,2,5463200,0,0,0,0,9243700	TGME49_217700-t26_1-p1 | transcript=TGME49_217700-t26_1 | gene=TGME49_217700 | organism=Toxoplasma_gondii_ME49 | gene_product=AP2 domain transcription factor AP2XII-2 | transcript_product=AP2 domain transcription factor AP2XII-2 | location=TGME49_chrXII:20
TGME49_217870-t26_1-p1 | transcript=TGME49_217870-t26_1 | gene=TGME49_217870 | organism=Toxoplasma_gondii_ME49 | gene_product=DHHC zinc finger domain-containing protein | transcript_product=DHHC zinc finger domain-containing protein | location=TGME49_chrXI,DFAS(0.006)APT(0.911)T(0.345)S(0.719)LDGVS(0.02)GK,7	2.30812	0.649084	0.0330168	1	0.281218	0.0143046	1	TGME49_217870-t26_1-p1 | transcript=TGME49_217870-t26_1 | gene=TGME49_217870 | organism=Toxoplasma_gondii_ME49 | gene_product=DHHC zinc finger domain-containing protein | transcript_product=DHHC zinc finger domain-containing protein | location=TGME49_chrXI	DFAS(0.006)APT(0.911)T(0.345)S(0.719)LDGVS(0.02)GK	7	2	TGME49_217870-t26_1-p1 | transcript=TGME49_217870-t26_1 | gene=TGME49_217870 | organism=Toxoplasma_gondii_ME49 | gene_product=DHHC zinc finger domain-containing protein | transcript_product=DHHC zinc finger domain-containing protein | location=TGME49_chrXI,RDEEDTDLTYDGVS(1)DDGLAAGSGDAHV,14,3,157980000,168070000,105860000,190720000,193040000,129940000	TGME49_217870-t26_1-p1 | transcript=TGME49_217870-t26_1 | gene=TGME49_217870 | organism=Toxoplasma_gondii_ME49 | gene_product=DHHC zinc finger domain-containing protein | transcript_product=DHHC zinc finger domain-containing protein | location=TGME49_chrXI
TGME49_218300-t26_1-p1 | transcript=TGME49_218300-t26_1 | gene=TGME49_218300 | organism=Toxoplasma_gondii_ME49 | gene_product=zinc finger (CCCH type) motif-containing protein | transcript_product=zinc finger (CCCH type) motif-containing protein | location=,AQSDFT(0.002)DGS(0.998)FK,9	0.00838807	0.00135204	0.00140586	1	0.161186	0.167602	1	TGME49_218300-t26_1-p1 | transcript=TGME49_218300-t26_1 | gene=TGME49_218300 | organism=Toxoplasma_gondii_ME49 | gene_product=zinc finger (CCCH type) motif-containing protein | transcript_product=zinc finger (CCCH type) motif-containing protein | location=	AQSDFT(0.002)DGS(0.998)FK	9	2	TGME49_218300-t26_1-p1 | transcript=TGME49_218300-t26_1 | gene=TGME49_218300 | organism=Toxoplasma_gondii_ME49 | gene_product=zinc finger (CCCH type) motif-containing protein | transcript_product=zinc finger (CCCH type) motif-containing protein | location=,AQS(1)DFTDGSFKK,3,2,10904000,14318000,10199000,13961000,9718700,7192500	TGME49_218300-t26_1-p1 | transcript=TGME49_218300-t26_1 | gene=TGME49_218300 | organism=Toxoplasma_gondii_ME49 | gene_product=zinc finger (CCCH type) motif-containing protein | transcript_product=zinc finger (CCCH type) motif-containing protein | location=
TGME49_218300-t26_1-p1 | transcript=TGME49_218300-t26_1 | gene=TGME49_218300 | organism=Toxoplasma_gondii_ME49 | gene_product=zinc finger (CCCH type) motif-containing protein | transcript_product=zinc finger (CCCH type) motif-containing protein | location=,QSPSACDAMT(0.057)S(0.943)FER,11	0.0771692	0.0293159	0.0141415	1	0.379892	0.183253	1	TGME49_218300-t26_1-p1 | transcript=TGME49_218300-t26_1 | gene=TGME49_218300 | organism=Toxoplasma_gondii_ME49 | gene_product=zinc finger (CCCH type) motif-containing protein | transcript_product=zinc finger (CCCH type) motif-containing protein | location=	QSPSACDAMT(0.057)S(0.943)FER	11	2	TGME49_218300-t26_1-p1 | transcript=TGME49_218300-t26_1 | gene=TGME49_218300 | organism=Toxoplasma_gondii_ME49 | gene_product=zinc finger (CCCH type) motif-containing protein | transcript_product=zinc finger (CCCH type) motif-containing protein | location=,AQS(1)DFTDGSFKK,3,2,10904000,14318000,10199000,13961000,9718700,7192500	TGME49_218300-t26_1-p1 | transcript=TGME49_218300-t26_1 | gene=TGME49_218300 | organism=Toxoplasma_gondii_ME49 | gene_product=zinc finger (CCCH type) motif-containing protein | transcript_product=zinc finger (CCCH type) motif-containing protein | location=
TGME49_218300-t26_1-p1 | transcript=TGME49_218300-t26_1 | gene=TGME49_218300 | organism=Toxoplasma_gondii_ME49 | gene_product=zinc finger (CCCH type) motif-containing protein | transcript_product=zinc finger (CCCH type) motif-containing protein | location=,DKEEES(0.855)EAS(0.692)GFT(0.573)T(0.797)PS(0.083)AGR,13	0.00935645	0.00135204	0.00140586	1	0.144503	0.150256	1	TGME49_218300-t26_1-p1 | transcript=TGME49_218300-t26_1 | gene=TGME49_218300 | organism=Toxoplasma_gondii_ME49 | gene_product=zinc finger (CCCH type) motif-containing protein | transcript_product=zinc finger (CCCH type) motif-containing protein | location=	DKEEES(0.855)EAS(0.692)GFT(0.573)T(0.797)PS(0.083)AGR	13	2	TGME49_218300-t26_1-p1 | transcript=TGME49_218300-t26_1 | gene=TGME49_218300 | organism=Toxoplasma_gondii_ME49 | gene_product=zinc finger (CCCH type) motif-containing protein | transcript_product=zinc finger (CCCH type) motif-containing protein | location=,AQS(1)DFTDGSFKK,3,2,10904000,14318000,10199000,13961000,9718700,7192500	TGME49_218300-t26_1-p1 | transcript=TGME49_218300-t26_1 | gene=TGME49_218300 | organism=Toxoplasma_gondii_ME49 | gene_product=zinc finger (CCCH type) motif-containing protein | transcript_product=zinc finger (CCCH type) motif-containing protein | location=
TGME49_218358-t26_1-p1 | transcript=TGME49_218358-t26_1 | gene=TGME49_218358 | organism=Toxoplasma_gondii_ME49 | gene_product=zinc knuckle domain-containing protein | transcript_product=zinc knuckle domain-containing protein | location=TGME49_chrXII:157175,QLTSHDNDS(1)QGEENEGDFPQAAEGR,9	0.0599042	0.00459921	0.00377423	1	0.0767762	0.0630044	1	TGME49_218358-t26_1-p1 | transcript=TGME49_218358-t26_1 | gene=TGME49_218358 | organism=Toxoplasma_gondii_ME49 | gene_product=zinc knuckle domain-containing protein | transcript_product=zinc knuckle domain-containing protein | location=TGME49_chrXII:157175	QLTSHDNDS(1)QGEENEGDFPQAAEGR	9	2	TGME49_218358-t26_1-p1 | transcript=TGME49_218358-t26_1 | gene=TGME49_218358 | organism=Toxoplasma_gondii_ME49 | gene_product=zinc knuckle domain-containing protein | transcript_product=zinc knuckle domain-containing protein | location=TGME49_chrXII:157175,QLTSHDNDS(1)QGEENEGDFPQAAEGR,9,2,10209000,6679900,0,0,0,0	TGME49_218358-t26_1-p1 | transcript=TGME49_218358-t26_1 | gene=TGME49_218358 | organism=Toxoplasma_gondii_ME49 | gene_product=zinc knuckle domain-containing protein | transcript_product=zinc knuckle domain-containing protein | location=TGME49_chrXII:157175
TGME49_218520-t26_1-p1 | transcript=TGME49_218520-t26_1 | gene=TGME49_218520 | organism=Toxoplasma_gondii_ME49 | gene_product=microneme protein MIC6 | transcript_product=microneme protein MIC6 | location=TGME49_chrXII:1478619-1479668(-) | protein_length=34,GIEAAEAS(1)EVEVLVDLDSK,8	0.00328228	0.000904602	0.000927361	1	0.275602	0.282536	1	TGME49_218520-t26_1-p1 | transcript=TGME49_218520-t26_1 | gene=TGME49_218520 | organism=Toxoplasma_gondii_ME49 | gene_product=microneme protein MIC6 | transcript_product=microneme protein MIC6 | location=TGME49_chrXII:1478619-1479668(-) | protein_length=34	GIEAAEAS(1)EVEVLVDLDSK	8	2	TGME49_218520-t26_1-p1 | transcript=TGME49_218520-t26_1 | gene=TGME49_218520 | organism=Toxoplasma_gondii_ME49 | gene_product=microneme protein MIC6 | transcript_product=microneme protein MIC6 | location=TGME49_chrXII:1478619-1479668(-) | protein_length=34,GIEAAEAS(1)EVEVLVDLDSK,8,2,23951000,38850000,4146900,15188000,6471100,16629000	TGME49_218520-t26_1-p1 | transcript=TGME49_218520-t26_1 | gene=TGME49_218520 | organism=Toxoplasma_gondii_ME49 | gene_product=microneme protein MIC6 | transcript_product=microneme protein MIC6 | location=TGME49_chrXII:1478619-1479668(-) | protein_length=34
TGME49_218520-t26_1-p1 | transcript=TGME49_218520-t26_1 | gene=TGME49_218520 | organism=Toxoplasma_gondii_ME49 | gene_product=microneme protein MIC6 | transcript_product=microneme protein MIC6 | location=TGME49_chrXII:1478619-1479668(-) | protein_length=34,TPLEESQEPEGST(0.002)PDS(0.026)QQS(0.972)R,19	0.00367095	0.000796405	4.69398e-05	1	0.216948	0.0127868	1	TGME49_218520-t26_1-p1 | transcript=TGME49_218520-t26_1 | gene=TGME49_218520 | organism=Toxoplasma_gondii_ME49 | gene_product=microneme protein MIC6 | transcript_product=microneme protein MIC6 | location=TGME49_chrXII:1478619-1479668(-) | protein_length=34	TPLEESQEPEGST(0.002)PDS(0.026)QQS(0.972)R	19	2	TGME49_218520-t26_1-p1 | transcript=TGME49_218520-t26_1 | gene=TGME49_218520 | organism=Toxoplasma_gondii_ME49 | gene_product=microneme protein MIC6 | transcript_product=microneme protein MIC6 | location=TGME49_chrXII:1478619-1479668(-) | protein_length=34,GIEAAEAS(1)EVEVLVDLDSK,8,2,23951000,38850000,4146900,15188000,6471100,16629000	TGME49_218520-t26_1-p1 | transcript=TGME49_218520-t26_1 | gene=TGME49_218520 | organism=Toxoplasma_gondii_ME49 | gene_product=microneme protein MIC6 | transcript_product=microneme protein MIC6 | location=TGME49_chrXII:1478619-1479668(-) | protein_length=34
TGME49_218580-t26_1-p1 | transcript=TGME49_218580-t26_1 | gene=TGME49_218580 | organism=Toxoplasma_gondii_ME49 | gene_product=RNA methyltransferase, TrmH family protein | transcript_product=RNA methyltransferase, TrmH family protein | location=TGME49_chrXI,AAAPSFPGVDLS(0.022)LLS(0.978)PR,15	0.0326617	0.00104978	0.00662735	1	0.0321408	0.202909	1	TGME49_218580-t26_1-p1 | transcript=TGME49_218580-t26_1 | gene=TGME49_218580 | organism=Toxoplasma_gondii_ME49 | gene_product=RNA methyltransferase, TrmH family protein | transcript_product=RNA methyltransferase, TrmH family protein | location=TGME49_chrXI	AAAPSFPGVDLS(0.022)LLS(0.978)PR	15	2	TGME49_218580-t26_1-p1 | transcript=TGME49_218580-t26_1 | gene=TGME49_218580 | organism=Toxoplasma_gondii_ME49 | gene_product=RNA methyltransferase, TrmH family protein | transcript_product=RNA methyltransferase, TrmH family protein | location=TGME49_chrXI,LGS(1)DEPTEGSR,3,2,0,0,0,0,0,0	TGME49_218580-t26_1-p1 | transcript=TGME49_218580-t26_1 | gene=TGME49_218580 | organism=Toxoplasma_gondii_ME49 | gene_product=RNA methyltransferase, TrmH family protein | transcript_product=RNA methyltransferase, TrmH family protein | location=TGME49_chrXI
TGME49_218780-t26_1-p1 | transcript=TGME49_218780-t26_1 | gene=TGME49_218780 | organism=Toxoplasma_gondii_ME49 | gene_product=phosphoserine aminotransferase, putative | transcript_product=phosphoserine aminotransferase, putative | location=TGME49_chrXII:13,MEEADLS(0.002)S(0.998)LAATER,8	0.00810945	0.000164175	0.000197665	1	0.0202449	0.0243746	1	TGME49_218780-t26_1-p1 | transcript=TGME49_218780-t26_1 | gene=TGME49_218780 | organism=Toxoplasma_gondii_ME49 | gene_product=phosphoserine aminotransferase, putative | transcript_product=phosphoserine aminotransferase, putative | location=TGME49_chrXII:13	MEEADLS(0.002)S(0.998)LAATER	8	2	TGME49_218780-t26_1-p1 | transcript=TGME49_218780-t26_1 | gene=TGME49_218780 | organism=Toxoplasma_gondii_ME49 | gene_product=phosphoserine aminotransferase, putative | transcript_product=phosphoserine aminotransferase, putative | location=TGME49_chrXII:13,EFAEENGDAS(1)PEAK,10,2,71629000,63650000,64069000,35138000,43010000,47151000	TGME49_218780-t26_1-p1 | transcript=TGME49_218780-t26_1 | gene=TGME49_218780 | organism=Toxoplasma_gondii_ME49 | gene_product=phosphoserine aminotransferase, putative | transcript_product=phosphoserine aminotransferase, putative | location=TGME49_chrXII:13
TGME49_218810-t26_1-p1 | transcript=TGME49_218810-t26_1 | gene=TGME49_218810 | organism=Toxoplasma_gondii_ME49 | gene_product=histidyl-tRNA synthetase | transcript_product=histidyl-tRNA synthetase | location=TGME49_chrXII:1283487-1287528(+) | protein_lengt,DAVAQEAHNS(0.094)S(0.903)PPS(0.003)S(0.001)ACLTAHATTGEGK,11	0.144525	0.00404642	0.0110397	1	0.0279981	0.0763859	1	TGME49_218810-t26_1-p1 | transcript=TGME49_218810-t26_1 | gene=TGME49_218810 | organism=Toxoplasma_gondii_ME49 | gene_product=histidyl-tRNA synthetase | transcript_product=histidyl-tRNA synthetase | location=TGME49_chrXII:1283487-1287528(+) | protein_lengt	DAVAQEAHNS(0.094)S(0.903)PPS(0.003)S(0.001)ACLTAHATTGEGK	11	3	TGME49_218810-t26_1-p1 | transcript=TGME49_218810-t26_1 | gene=TGME49_218810 | organism=Toxoplasma_gondii_ME49 | gene_product=histidyl-tRNA synthetase | transcript_product=histidyl-tRNA synthetase | location=TGME49_chrXII:1283487-1287528(+) | protein_lengt,RADT(1)LNGREESEA,4,2,11557000,0,0,6080200,9795500,6742200	TGME49_218810-t26_1-p1 | transcript=TGME49_218810-t26_1 | gene=TGME49_218810 | organism=Toxoplasma_gondii_ME49 | gene_product=histidyl-tRNA synthetase | transcript_product=histidyl-tRNA synthetase | location=TGME49_chrXII:1283487-1287528(+) | protein_lengt
TGME49_218960-t26_1-p1 | transcript=TGME49_218960-t26_1 | gene=TGME49_218960 | organism=Toxoplasma_gondii_ME49 | gene_product=AP2 domain transcription factor AP2XII-1 | transcript_product=AP2 domain transcription factor AP2XII-1 | location=TGME49_chrXII:11,LS(1)PLLADSSLTK,2	0.0401543	0.000892322	0.00108709	1	0.0222223	0.0270727	1	TGME49_218960-t26_1-p1 | transcript=TGME49_218960-t26_1 | gene=TGME49_218960 | organism=Toxoplasma_gondii_ME49 | gene_product=AP2 domain transcription factor AP2XII-1 | transcript_product=AP2 domain transcription factor AP2XII-1 | location=TGME49_chrXII:11	LS(1)PLLADSSLTK	2	2	TGME49_218960-t26_1-p1 | transcript=TGME49_218960-t26_1 | gene=TGME49_218960 | organism=Toxoplasma_gondii_ME49 | gene_product=AP2 domain transcription factor AP2XII-1 | transcript_product=AP2 domain transcription factor AP2XII-1 | location=TGME49_chrXII:11,AAS(1)IVGGR,3,2,55685000,70339000,0,59097000,58263000,55521000	TGME49_218960-t26_1-p1 | transcript=TGME49_218960-t26_1 | gene=TGME49_218960 | organism=Toxoplasma_gondii_ME49 | gene_product=AP2 domain transcription factor AP2XII-1 | transcript_product=AP2 domain transcription factor AP2XII-1 | location=TGME49_chrXII:11
TGME49_218960-t26_1-p1 | transcript=TGME49_218960-t26_1 | gene=TGME49_218960 | organism=Toxoplasma_gondii_ME49 | gene_product=AP2 domain transcription factor AP2XII-1 | transcript_product=AP2 domain transcription factor AP2XII-1 | location=TGME49_chrXII:11,AS(1)GRES(1)EERS(1)LQLEANECPGAVMSR,2	0.0519592	0.000892322	0.00946797	1	0.0171735	0.182219	1	TGME49_218960-t26_1-p1 | transcript=TGME49_218960-t26_1 | gene=TGME49_218960 | organism=Toxoplasma_gondii_ME49 | gene_product=AP2 domain transcription factor AP2XII-1 | transcript_product=AP2 domain transcription factor AP2XII-1 | location=TGME49_chrXII:11	AS(1)GRES(1)EERS(1)LQLEANECPGAVMSR	2	3	TGME49_218960-t26_1-p1 | transcript=TGME49_218960-t26_1 | gene=TGME49_218960 | organism=Toxoplasma_gondii_ME49 | gene_product=AP2 domain transcription factor AP2XII-1 | transcript_product=AP2 domain transcription factor AP2XII-1 | location=TGME49_chrXII:11,AAS(1)IVGGR,3,2,55685000,70339000,0,59097000,58263000,55521000	TGME49_218960-t26_1-p1 | transcript=TGME49_218960-t26_1 | gene=TGME49_218960 | organism=Toxoplasma_gondii_ME49 | gene_product=AP2 domain transcription factor AP2XII-1 | transcript_product=AP2 domain transcription factor AP2XII-1 | location=TGME49_chrXII:11
TGME49_218960-t26_1-p1 | transcript=TGME49_218960-t26_1 | gene=TGME49_218960 | organism=Toxoplasma_gondii_ME49 | gene_product=AP2 domain transcription factor AP2XII-1 | transcript_product=AP2 domain transcription factor AP2XII-1 | location=TGME49_chrXII:11,SPTEVAASSVSGSEGKDGS(0.678)S(0.322)DNER,19	0.117738	0.000892322	0.00108709	1	0.00757889	0.00923311	1	TGME49_218960-t26_1-p1 | transcript=TGME49_218960-t26_1 | gene=TGME49_218960 | organism=Toxoplasma_gondii_ME49 | gene_product=AP2 domain transcription factor AP2XII-1 | transcript_product=AP2 domain transcription factor AP2XII-1 | location=TGME49_chrXII:11	SPTEVAASSVSGSEGKDGS(0.678)S(0.322)DNER	19	2	TGME49_218960-t26_1-p1 | transcript=TGME49_218960-t26_1 | gene=TGME49_218960 | organism=Toxoplasma_gondii_ME49 | gene_product=AP2 domain transcription factor AP2XII-1 | transcript_product=AP2 domain transcription factor AP2XII-1 | location=TGME49_chrXII:11,AAS(1)IVGGR,3,2,55685000,70339000,0,59097000,58263000,55521000	TGME49_218960-t26_1-p1 | transcript=TGME49_218960-t26_1 | gene=TGME49_218960 | organism=Toxoplasma_gondii_ME49 | gene_product=AP2 domain transcription factor AP2XII-1 | transcript_product=AP2 domain transcription factor AP2XII-1 | location=TGME49_chrXII:11
TGME49_219150-t26_1-p1 | transcript=TGME49_219150-t26_1 | gene=TGME49_219150 | organism=Toxoplasma_gondii_ME49 | gene_product=zinc finger, zz type domain-containing protein | transcript_product=zinc finger, zz type domain-containing protein | location=TGME,DCQPPKDFEPGS(1)PEVSK,12	0.124841	0.00599165	0.00669137	1	0.0479942	0.053599	1	TGME49_219150-t26_1-p1 | transcript=TGME49_219150-t26_1 | gene=TGME49_219150 | organism=Toxoplasma_gondii_ME49 | gene_product=zinc finger, zz type domain-containing protein | transcript_product=zinc finger, zz type domain-containing protein | location=TGME	DCQPPKDFEPGS(1)PEVSK	12	2	TGME49_219150-t26_1-p1 | transcript=TGME49_219150-t26_1 | gene=TGME49_219150 | organism=Toxoplasma_gondii_ME49 | gene_product=zinc finger, zz type domain-containing protein | transcript_product=zinc finger, zz type domain-containing protein | location=TGME,LLEMNVGCHEEKES(1)DEDDGDKK,14,3,120400000,84950000,101210000,105320000,82360000,21650000	TGME49_219150-t26_1-p1 | transcript=TGME49_219150-t26_1 | gene=TGME49_219150 | organism=Toxoplasma_gondii_ME49 | gene_product=zinc finger, zz type domain-containing protein | transcript_product=zinc finger, zz type domain-containing protein | location=TGME
TGME49_219250-t26_1-p1 | transcript=TGME49_219250-t26_1 | gene=TGME49_219250 | organism=Toxoplasma_gondii_ME49 | gene_product=acetyltransferase, GNAT family protein | transcript_product=acetyltransferase, GNAT family protein | location=TGME49_chrXII:103633,RAEPGS(0.032)PGS(0.968)FSGMRPQAK,9	0.0312006	0.00229593	0.000467746	1	0.0735858	0.0149916	1	TGME49_219250-t26_1-p1 | transcript=TGME49_219250-t26_1 | gene=TGME49_219250 | organism=Toxoplasma_gondii_ME49 | gene_product=acetyltransferase, GNAT family protein | transcript_product=acetyltransferase, GNAT family protein | location=TGME49_chrXII:103633	RAEPGS(0.032)PGS(0.968)FSGMRPQAK	9	3	TGME49_219250-t26_1-p1 | transcript=TGME49_219250-t26_1 | gene=TGME49_219250 | organism=Toxoplasma_gondii_ME49 | gene_product=acetyltransferase, GNAT family protein | transcript_product=acetyltransferase, GNAT family protein | location=TGME49_chrXII:103633,AEPGS(1)PGSFSGMRPQAK,5,2,85936000,61943000,5882100,42871000,68362000,40787000	TGME49_219250-t26_1-p1 | transcript=TGME49_219250-t26_1 | gene=TGME49_219250 | organism=Toxoplasma_gondii_ME49 | gene_product=acetyltransferase, GNAT family protein | transcript_product=acetyltransferase, GNAT family protein | location=TGME49_chrXII:103633
TGME49_219270-t26_1-p1 | transcript=TGME49_219270-t26_1 | gene=TGME49_219270 | organism=Toxoplasma_gondii_ME49 | gene_product=multi-pass transmembrane protein | transcript_product=multi-pass transmembrane protein | location=TGME49_chrXII:1010292-1011861(+),QGTGYMVGHHTMSSTMGGAAPAVFVDEDAEPS(1)PR,32	0.0479627	0.0100483	0.00624226	1	0.209502	0.130148	1	TGME49_219270-t26_1-p1 | transcript=TGME49_219270-t26_1 | gene=TGME49_219270 | organism=Toxoplasma_gondii_ME49 | gene_product=multi-pass transmembrane protein | transcript_product=multi-pass transmembrane protein | location=TGME49_chrXII:1010292-1011861(+)	QGTGYMVGHHTMSSTMGGAAPAVFVDEDAEPS(1)PR	32	4	TGME49_219270-t26_1-p1 | transcript=TGME49_219270-t26_1 | gene=TGME49_219270 | organism=Toxoplasma_gondii_ME49 | gene_product=multi-pass transmembrane protein | transcript_product=multi-pass transmembrane protein | location=TGME49_chrXII:1010292-1011861(+),MGS(1)MGNYVAQPEGGMEIPTQYDYSQLQQQVS(1)R,3,3,1431600000,1193700000,1320800000,1184900000,1533900000,981310000	TGME49_219270-t26_1-p1 | transcript=TGME49_219270-t26_1 | gene=TGME49_219270 | organism=Toxoplasma_gondii_ME49 | gene_product=multi-pass transmembrane protein | transcript_product=multi-pass transmembrane protein | location=TGME49_chrXII:1010292-1011861(+)
TGME49_219270-t26_1-p1 | transcript=TGME49_219270-t26_1 | gene=TGME49_219270 | organism=Toxoplasma_gondii_ME49 | gene_product=multi-pass transmembrane protein | transcript_product=multi-pass transmembrane protein | location=TGME49_chrXII:1010292-1011861(+),QGT(0.048)GY(0.535)MVGHHT(0.087)MS(0.102)S(0.11)T(0.119)MGGAAPAVFVDEDAEPS(1)PR,5	0.00423327	0.00010335	0.000115894	1	0.0244137	0.0273771	1	TGME49_219270-t26_1-p1 | transcript=TGME49_219270-t26_1 | gene=TGME49_219270 | organism=Toxoplasma_gondii_ME49 | gene_product=multi-pass transmembrane protein | transcript_product=multi-pass transmembrane protein | location=TGME49_chrXII:1010292-1011861(+)	QGT(0.048)GY(0.535)MVGHHT(0.087)MS(0.102)S(0.11)T(0.119)MGGAAPAVFVDEDAEPS(1)PR	5	4	TGME49_219270-t26_1-p1 | transcript=TGME49_219270-t26_1 | gene=TGME49_219270 | organism=Toxoplasma_gondii_ME49 | gene_product=multi-pass transmembrane protein | transcript_product=multi-pass transmembrane protein | location=TGME49_chrXII:1010292-1011861(+),MGS(1)MGNYVAQPEGGMEIPTQYDYSQLQQQVS(1)R,3,3,1431600000,1193700000,1320800000,1184900000,1533900000,981310000	TGME49_219270-t26_1-p1 | transcript=TGME49_219270-t26_1 | gene=TGME49_219270 | organism=Toxoplasma_gondii_ME49 | gene_product=multi-pass transmembrane protein | transcript_product=multi-pass transmembrane protein | location=TGME49_chrXII:1010292-1011861(+)
TGME49_219520-t26_1-p1 | transcript=TGME49_219520-t26_1 | gene=TGME49_219520 | organism=Toxoplasma_gondii_ME49 | gene_product=histone arginine methyltransferase PRMT1 | transcript_product=histone arginine methyltransferase PRMT1 | location=TGME49_chrXII:88,GPAGFS(0.995)AT(0.005)VLPCDEATK,6	0.0031238	0.000136012	0.000153194	1	0.0435406	0.0490409	1	TGME49_219520-t26_1-p1 | transcript=TGME49_219520-t26_1 | gene=TGME49_219520 | organism=Toxoplasma_gondii_ME49 | gene_product=histone arginine methyltransferase PRMT1 | transcript_product=histone arginine methyltransferase PRMT1 | location=TGME49_chrXII:88	GPAGFS(0.995)AT(0.005)VLPCDEATK	6	2	TGME49_219520-t26_1-p1 | transcript=TGME49_219520-t26_1 | gene=TGME49_219520 | organism=Toxoplasma_gondii_ME49 | gene_product=histone arginine methyltransferase PRMT1 | transcript_product=histone arginine methyltransferase PRMT1 | location=TGME49_chrXII:88,GPAGFS(0.995)AT(0.005)VLPCDEATK,6,2,11553000,13141000,0,0,0,0	TGME49_219520-t26_1-p1 | transcript=TGME49_219520-t26_1 | gene=TGME49_219520 | organism=Toxoplasma_gondii_ME49 | gene_product=histone arginine methyltransferase PRMT1 | transcript_product=histone arginine methyltransferase PRMT1 | location=TGME49_chrXII:88
TGME49_219700-t26_1-p1 | transcript=TGME49_219700-t26_1 | gene=TGME49_219700 | organism=Toxoplasma_gondii_ME49 | gene_product=DNA replication licensing factor MCM4, putative | transcript_product=DNA replication licensing factor MCM4, putative | location=TG,GLESS(0.001)AS(0.999)EYGGTPLAVR,7	0.0686506	0.00400488	0.00453937	1	0.0583372	0.0661229	1	TGME49_219700-t26_1-p1 | transcript=TGME49_219700-t26_1 | gene=TGME49_219700 | organism=Toxoplasma_gondii_ME49 | gene_product=DNA replication licensing factor MCM4, putative | transcript_product=DNA replication licensing factor MCM4, putative | location=TG	GLESS(0.001)AS(0.999)EYGGTPLAVR	7	2	TGME49_219700-t26_1-p1 | transcript=TGME49_219700-t26_1 | gene=TGME49_219700 | organism=Toxoplasma_gondii_ME49 | gene_product=DNA replication licensing factor MCM4, putative | transcript_product=DNA replication licensing factor MCM4, putative | location=TG,ELHGCFS(1)DEGAGHLGAEEVLLQQAPR,7,3,0,0,0,0,0,0	TGME49_219700-t26_1-p1 | transcript=TGME49_219700-t26_1 | gene=TGME49_219700 | organism=Toxoplasma_gondii_ME49 | gene_product=DNA replication licensing factor MCM4, putative | transcript_product=DNA replication licensing factor MCM4, putative | location=TG
TGME49_219850-t26_1-p1 | transcript=TGME49_219850-t26_1 | gene=TGME49_219850 | organism=Toxoplasma_gondii_ME49 | gene_product=prolyl-tRNA synthetase (ProRS) | transcript_product=prolyl-tRNA synthetase (ProRS) | location=TGME49_chrXII:593135-602054(-) | pro,EAVT(0.985)DS(0.013)S(0.002)MLGVTAK,4	0.00250344	0.000462203	7.51517e-05	1	0.184627	0.0300193	1	TGME49_219850-t26_1-p1 | transcript=TGME49_219850-t26_1 | gene=TGME49_219850 | organism=Toxoplasma_gondii_ME49 | gene_product=prolyl-tRNA synthetase (ProRS) | transcript_product=prolyl-tRNA synthetase (ProRS) | location=TGME49_chrXII:593135-602054(-) | pro	EAVT(0.985)DS(0.013)S(0.002)MLGVTAK	4	2	TGME49_219850-t26_1-p1 | transcript=TGME49_219850-t26_1 | gene=TGME49_219850 | organism=Toxoplasma_gondii_ME49 | gene_product=prolyl-tRNA synthetase (ProRS) | transcript_product=prolyl-tRNA synthetase (ProRS) | location=TGME49_chrXII:593135-602054(-) | pro,MGVENSYFPMFVS(1)R,13,2,2651700,0,853240,1953000,0,0	TGME49_219850-t26_1-p1 | transcript=TGME49_219850-t26_1 | gene=TGME49_219850 | organism=Toxoplasma_gondii_ME49 | gene_product=prolyl-tRNA synthetase (ProRS) | transcript_product=prolyl-tRNA synthetase (ProRS) | location=TGME49_chrXII:593135-602054(-) | pro
TGME49_220140-t26_1-p1 | transcript=TGME49_220140-t26_1 | gene=TGME49_220140 | organism=Toxoplasma_gondii_ME49 | gene_product=EF hand domain-containing protein | transcript_product=EF hand domain-containing protein | location=TGME49_chrV:161766-163571(+) |,APGEDPGVALAGPS(0.477)S(0.581)LS(0.734)AS(0.208)R,17	0.0942276	0.0188775	0.00373828	1	0.20034	0.0396729	1	TGME49_220140-t26_1-p1 | transcript=TGME49_220140-t26_1 | gene=TGME49_220140 | organism=Toxoplasma_gondii_ME49 | gene_product=EF hand domain-containing protein | transcript_product=EF hand domain-containing protein | location=TGME49_chrV:161766-163571(+) |	APGEDPGVALAGPS(0.477)S(0.581)LS(0.734)AS(0.208)R	17	2	TGME49_220140-t26_1-p1 | transcript=TGME49_220140-t26_1 | gene=TGME49_220140 | organism=Toxoplasma_gondii_ME49 | gene_product=EF hand domain-containing protein | transcript_product=EF hand domain-containing protein | location=TGME49_chrV:161766-163571(+) |,LAS(1)VSGQPNMQDK,3,2,0,0,0,9999400,8010300,7839300	TGME49_220140-t26_1-p1 | transcript=TGME49_220140-t26_1 | gene=TGME49_220140 | organism=Toxoplasma_gondii_ME49 | gene_product=EF hand domain-containing protein | transcript_product=EF hand domain-containing protein | location=TGME49_chrV:161766-163571(+) |
TGME49_220190-t26_1-p1 | transcript=TGME49_220190-t26_1 | gene=TGME49_220190 | organism=Toxoplasma_gondii_ME49 | gene_product=hypothetical protein | transcript_product=hypothetical protein | location=TGME49_chrV:194076-198813(-) | protein_length=560 | sequ,AS(1)PFHS(1)QDS(1)DENFEMQR,2	0.0249764	0.00182183	0.00197914	1	0.0729421	0.0792404	1	TGME49_220190-t26_1-p1 | transcript=TGME49_220190-t26_1 | gene=TGME49_220190 | organism=Toxoplasma_gondii_ME49 | gene_product=hypothetical protein | transcript_product=hypothetical protein | location=TGME49_chrV:194076-198813(-) | protein_length=560 | sequ	AS(1)PFHS(1)QDS(1)DENFEMQR	2	3	TGME49_220190-t26_1-p1 | transcript=TGME49_220190-t26_1 | gene=TGME49_220190 | organism=Toxoplasma_gondii_ME49 | gene_product=hypothetical protein | transcript_product=hypothetical protein | location=TGME49_chrV:194076-198813(-) | protein_length=560 | sequ,AS(1)PFHS(1)QDS(1)DENFEMQR,2,3,8653300,8203500,0,0,0,0	TGME49_220190-t26_1-p1 | transcript=TGME49_220190-t26_1 | gene=TGME49_220190 | organism=Toxoplasma_gondii_ME49 | gene_product=hypothetical protein | transcript_product=hypothetical protein | location=TGME49_chrV:194076-198813(-) | protein_length=560 | sequ
TGME49_220190-t26_1-p1 | transcript=TGME49_220190-t26_1 | gene=TGME49_220190 | organism=Toxoplasma_gondii_ME49 | gene_product=hypothetical protein | transcript_product=hypothetical protein | location=TGME49_chrV:194076-198813(-) | protein_length=560 | sequ,AS(1)PFHS(1)QDS(1)DENFEMQR,6	0.0434873	0.0136581	0.00197914	1	0.314071	0.0455107	1	TGME49_220190-t26_1-p1 | transcript=TGME49_220190-t26_1 | gene=TGME49_220190 | organism=Toxoplasma_gondii_ME49 | gene_product=hypothetical protein | transcript_product=hypothetical protein | location=TGME49_chrV:194076-198813(-) | protein_length=560 | sequ	AS(1)PFHS(1)QDS(1)DENFEMQR	6	3	TGME49_220190-t26_1-p1 | transcript=TGME49_220190-t26_1 | gene=TGME49_220190 | organism=Toxoplasma_gondii_ME49 | gene_product=hypothetical protein | transcript_product=hypothetical protein | location=TGME49_chrV:194076-198813(-) | protein_length=560 | sequ,AS(1)PFHS(1)QDS(1)DENFEMQR,2,3,8653300,8203500,0,0,0,0	TGME49_220190-t26_1-p1 | transcript=TGME49_220190-t26_1 | gene=TGME49_220190 | organism=Toxoplasma_gondii_ME49 | gene_product=hypothetical protein | transcript_product=hypothetical protein | location=TGME49_chrV:194076-198813(-) | protein_length=560 | sequ
TGME49_220230-t26_1-p1 | transcript=TGME49_220230-t26_1 | gene=TGME49_220230 | organism=Toxoplasma_gondii_ME49 | gene_product=leucine rich repeat-containing protein | transcript_product=leucine rich repeat-containing protein | location=TGME49_chrV:224741-2,DEEEWS(1)DELDDYCLQDER,6	0.237999	0.0687992	0.0175425	1	0.289073	0.073708	1	TGME49_220230-t26_1-p1 | transcript=TGME49_220230-t26_1 | gene=TGME49_220230 | organism=Toxoplasma_gondii_ME49 | gene_product=leucine rich repeat-containing protein | transcript_product=leucine rich repeat-containing protein | location=TGME49_chrV:224741-2	DEEEWS(1)DELDDYCLQDER	6	2	TGME49_220230-t26_1-p1 | transcript=TGME49_220230-t26_1 | gene=TGME49_220230 | organism=Toxoplasma_gondii_ME49 | gene_product=leucine rich repeat-containing protein | transcript_product=leucine rich repeat-containing protein | location=TGME49_chrV:224741-2,DEEEWS(1)DELDDYCLQDER,6,2,7399400,10391000,6925700,0,1624500,0	TGME49_220230-t26_1-p1 | transcript=TGME49_220230-t26_1 | gene=TGME49_220230 | organism=Toxoplasma_gondii_ME49 | gene_product=leucine rich repeat-containing protein | transcript_product=leucine rich repeat-containing protein | location=TGME49_chrV:224741-2
TGME49_220230-t26_1-p1 | transcript=TGME49_220230-t26_1 | gene=TGME49_220230 | organism=Toxoplasma_gondii_ME49 | gene_product=leucine rich repeat-containing protein | transcript_product=leucine rich repeat-containing protein | location=TGME49_chrV:224741-2,APT(0.999)LT(0.001)EEDASQFVAALHAR,3	0.222525	0.00883239	0.00911782	1	0.0396916	0.0409743	1	TGME49_220230-t26_1-p1 | transcript=TGME49_220230-t26_1 | gene=TGME49_220230 | organism=Toxoplasma_gondii_ME49 | gene_product=leucine rich repeat-containing protein | transcript_product=leucine rich repeat-containing protein | location=TGME49_chrV:224741-2	APT(0.999)LT(0.001)EEDASQFVAALHAR	3	3	TGME49_220230-t26_1-p1 | transcript=TGME49_220230-t26_1 | gene=TGME49_220230 | organism=Toxoplasma_gondii_ME49 | gene_product=leucine rich repeat-containing protein | transcript_product=leucine rich repeat-containing protein | location=TGME49_chrV:224741-2,DEEEWS(1)DELDDYCLQDER,6,2,7399400,10391000,6925700,0,1624500,0	TGME49_220230-t26_1-p1 | transcript=TGME49_220230-t26_1 | gene=TGME49_220230 | organism=Toxoplasma_gondii_ME49 | gene_product=leucine rich repeat-containing protein | transcript_product=leucine rich repeat-containing protein | location=TGME49_chrV:224741-2
TGME49_220240-t26_1-p1 | transcript=TGME49_220240-t26_1 | gene=TGME49_220240 | organism=Toxoplasma_gondii_ME49 | gene_product=hypothetical protein | transcript_product=hypothetical protein | location=TGME49_chrV:238210-239790(-) | protein_length=526 | sequ,S(1)PPS(0.885)PS(0.115)PLQGPR,1	0.030661	0.0106476	0.00515922	1	0.347267	0.168266	1	TGME49_220240-t26_1-p1 | transcript=TGME49_220240-t26_1 | gene=TGME49_220240 | organism=Toxoplasma_gondii_ME49 | gene_product=hypothetical protein | transcript_product=hypothetical protein | location=TGME49_chrV:238210-239790(-) | protein_length=526 | sequ	S(1)PPS(0.885)PS(0.115)PLQGPR	1	2	TGME49_220240-t26_1-p1 | transcript=TGME49_220240-t26_1 | gene=TGME49_220240 | organism=Toxoplasma_gondii_ME49 | gene_product=hypothetical protein | transcript_product=hypothetical protein | location=TGME49_chrV:238210-239790(-) | protein_length=526 | sequ,SPPS(1)PSPLQGPR,4,2,175600000,134140000,149070000,109170000,10887000,95394000	TGME49_220240-t26_1-p1 | transcript=TGME49_220240-t26_1 | gene=TGME49_220240 | organism=Toxoplasma_gondii_ME49 | gene_product=hypothetical protein | transcript_product=hypothetical protein | location=TGME49_chrV:238210-239790(-) | protein_length=526 | sequ
TGME49_220360-t26_1-p1 | transcript=TGME49_220360-t26_1 | gene=TGME49_220360 | organism=Toxoplasma_gondii_ME49 | gene_product=FAD binding domain-containing protein | transcript_product=FAD binding domain-containing protein | location=TGME49_chrV:320814-330,LETES(1)ENYR,5	0.0561777	0.0184575	0.00389621	1	0.328555	0.069355	1	TGME49_220360-t26_1-p1 | transcript=TGME49_220360-t26_1 | gene=TGME49_220360 | organism=Toxoplasma_gondii_ME49 | gene_product=FAD binding domain-containing protein | transcript_product=FAD binding domain-containing protein | location=TGME49_chrV:320814-330	LETES(1)ENYR	5	2	TGME49_220360-t26_1-p1 | transcript=TGME49_220360-t26_1 | gene=TGME49_220360 | organism=Toxoplasma_gondii_ME49 | gene_product=FAD binding domain-containing protein | transcript_product=FAD binding domain-containing protein | location=TGME49_chrV:320814-330,AT(1)PGDAQVKPGER,2,2,6736900,12167000,0,12832000,10400000,12726000	TGME49_220360-t26_1-p1 | transcript=TGME49_220360-t26_1 | gene=TGME49_220360 | organism=Toxoplasma_gondii_ME49 | gene_product=FAD binding domain-containing protein | transcript_product=FAD binding domain-containing protein | location=TGME49_chrV:320814-330
TGME49_220430-t26_1-p1 | transcript=TGME49_220430-t26_1 | gene=TGME49_220430 | organism=Toxoplasma_gondii_ME49 | gene_product=hypothetical protein | transcript_product=hypothetical protein | location=TGME49_chrV:369393-374249(-) | protein_length=1618 | seq,MEVDHRPWS(1)PPR,9	0.675912	0.144407	0.0279448	1	0.213648	0.0413438	1	TGME49_220430-t26_1-p1 | transcript=TGME49_220430-t26_1 | gene=TGME49_220430 | organism=Toxoplasma_gondii_ME49 | gene_product=hypothetical protein | transcript_product=hypothetical protein | location=TGME49_chrV:369393-374249(-) | protein_length=1618 | seq	MEVDHRPWS(1)PPR	9	2	TGME49_220430-t26_1-p1 | transcript=TGME49_220430-t26_1 | gene=TGME49_220430 | organism=Toxoplasma_gondii_ME49 | gene_product=hypothetical protein | transcript_product=hypothetical protein | location=TGME49_chrV:369393-374249(-) | protein_length=1618 | seq,LPS(1)GVWR,3,2,20007000,29213000,1514400,24874000,15231000,17381000	TGME49_220430-t26_1-p1 | transcript=TGME49_220430-t26_1 | gene=TGME49_220430 | organism=Toxoplasma_gondii_ME49 | gene_product=hypothetical protein | transcript_product=hypothetical protein | location=TGME49_chrV:369393-374249(-) | protein_length=1618 | seq
TGME49_220500-t26_1-p1 | transcript=TGME49_220500-t26_1 | gene=TGME49_220500 | organism=Toxoplasma_gondii_ME49 | gene_product=UBX domain-containing protein | transcript_product=UBX domain-containing protein | location=TGME49_chrV:419288-423470(+) | protein,SGLAVENPS(1)DEES(1)PIGDFAHAVR,13	0.252986	0.0536833	0.0937477	1	0.212199	0.370565	1	TGME49_220500-t26_1-p1 | transcript=TGME49_220500-t26_1 | gene=TGME49_220500 | organism=Toxoplasma_gondii_ME49 | gene_product=UBX domain-containing protein | transcript_product=UBX domain-containing protein | location=TGME49_chrV:419288-423470(+) | protein	SGLAVENPS(1)DEES(1)PIGDFAHAVR	13	2	TGME49_220500-t26_1-p1 | transcript=TGME49_220500-t26_1 | gene=TGME49_220500 | organism=Toxoplasma_gondii_ME49 | gene_product=UBX domain-containing protein | transcript_product=UBX domain-containing protein | location=TGME49_chrV:419288-423470(+) | protein,LS(1)ADEGVAR,2,2,0,0,18631000,0,10031000,9691300	TGME49_220500-t26_1-p1 | transcript=TGME49_220500-t26_1 | gene=TGME49_220500 | organism=Toxoplasma_gondii_ME49 | gene_product=UBX domain-containing protein | transcript_product=UBX domain-containing protein | location=TGME49_chrV:419288-423470(+) | protein
TGME49_220570-t26_1-p1 | transcript=TGME49_220570-t26_1 | gene=TGME49_220570 | organism=Toxoplasma_gondii_ME49 | gene_product=hypothetical protein | transcript_product=hypothetical protein | location=TGME49_chrV:463585-469797(-) | protein_length=700 | sequ,AHALLPS(0.001)S(0.001)T(0.001)PS(0.074)LS(0.775)S(0.09)PS(0.013)S(0.015)S(0.015)S(0.015)AR,13	0.0191478	0.00191673	0.00481736	1	0.100102	0.251588	1	TGME49_220570-t26_1-p1 | transcript=TGME49_220570-t26_1 | gene=TGME49_220570 | organism=Toxoplasma_gondii_ME49 | gene_product=hypothetical protein | transcript_product=hypothetical protein | location=TGME49_chrV:463585-469797(-) | protein_length=700 | sequ	AHALLPS(0.001)S(0.001)T(0.001)PS(0.074)LS(0.775)S(0.09)PS(0.013)S(0.015)S(0.015)S(0.015)AR	13	3	TGME49_220570-t26_1-p1 | transcript=TGME49_220570-t26_1 | gene=TGME49_220570 | organism=Toxoplasma_gondii_ME49 | gene_product=hypothetical protein | transcript_product=hypothetical protein | location=TGME49_chrV:463585-469797(-) | protein_length=700 | sequ,DGS(1)EEEEDDRGNATASSGSR,3,3,0,0,0,0,0,11028000	TGME49_220570-t26_1-p1 | transcript=TGME49_220570-t26_1 | gene=TGME49_220570 | organism=Toxoplasma_gondii_ME49 | gene_product=hypothetical protein | transcript_product=hypothetical protein | location=TGME49_chrV:463585-469797(-) | protein_length=700 | sequ
TGME49_220900-t26_1-p1 | transcript=TGME49_220900-t26_1 | gene=TGME49_220900 | organism=Toxoplasma_gondii_ME49 | gene_product=hypothetical protein | transcript_product=hypothetical protein | location=TGME49_chrII:43132-45252(+) | protein_length=706 | seque,GLT(1)ANEEGTAGVK,3	0.0171381	0.000303683	0.000562799	1	0.0177198	0.0328391	1	TGME49_220900-t26_1-p1 | transcript=TGME49_220900-t26_1 | gene=TGME49_220900 | organism=Toxoplasma_gondii_ME49 | gene_product=hypothetical protein | transcript_product=hypothetical protein | location=TGME49_chrII:43132-45252(+) | protein_length=706 | seque	GLT(1)ANEEGTAGVK	3	2	TGME49_220900-t26_1-p1 | transcript=TGME49_220900-t26_1 | gene=TGME49_220900 | organism=Toxoplasma_gondii_ME49 | gene_product=hypothetical protein | transcript_product=hypothetical protein | location=TGME49_chrII:43132-45252(+) | protein_length=706 | seque,ALNIT(1)APPS(1)PLASDT(0.004)VT(0.216)S(0.78)PAAGKPR,9,3,303790000,244110000,357970000,120270000,85611000,95556000	TGME49_220900-t26_1-p1 | transcript=TGME49_220900-t26_1 | gene=TGME49_220900 | organism=Toxoplasma_gondii_ME49 | gene_product=hypothetical protein | transcript_product=hypothetical protein | location=TGME49_chrII:43132-45252(+) | protein_length=706 | seque
TGME49_220900-t26_1-p1 | transcript=TGME49_220900-t26_1 | gene=TGME49_220900 | organism=Toxoplasma_gondii_ME49 | gene_product=hypothetical protein | transcript_product=hypothetical protein | location=TGME49_chrII:43132-45252(+) | protein_length=706 | seque,ALNIT(1)APPS(1)PLAS(0.001)DT(0.003)VT(0.902)S(0.093)PAAGKPR,17	0.109146	0.0191673	0.0174758	1	0.175612	0.160114	1	TGME49_220900-t26_1-p1 | transcript=TGME49_220900-t26_1 | gene=TGME49_220900 | organism=Toxoplasma_gondii_ME49 | gene_product=hypothetical protein | transcript_product=hypothetical protein | location=TGME49_chrII:43132-45252(+) | protein_length=706 | seque	ALNIT(1)APPS(1)PLAS(0.001)DT(0.003)VT(0.902)S(0.093)PAAGKPR	17	3	TGME49_220900-t26_1-p1 | transcript=TGME49_220900-t26_1 | gene=TGME49_220900 | organism=Toxoplasma_gondii_ME49 | gene_product=hypothetical protein | transcript_product=hypothetical protein | location=TGME49_chrII:43132-45252(+) | protein_length=706 | seque,ALNIT(1)APPS(1)PLASDT(0.004)VT(0.216)S(0.78)PAAGKPR,9,3,303790000,244110000,357970000,120270000,85611000,95556000	TGME49_220900-t26_1-p1 | transcript=TGME49_220900-t26_1 | gene=TGME49_220900 | organism=Toxoplasma_gondii_ME49 | gene_product=hypothetical protein | transcript_product=hypothetical protein | location=TGME49_chrII:43132-45252(+) | protein_length=706 | seque
TGME49_220900-t26_1-p1 | transcript=TGME49_220900-t26_1 | gene=TGME49_220900 | organism=Toxoplasma_gondii_ME49 | gene_product=hypothetical protein | transcript_product=hypothetical protein | location=TGME49_chrII:43132-45252(+) | protein_length=706 | seque,GS(0.204)S(0.796)FPAS(0.035)PS(0.234)S(0.731)AAGR,10	0.0275782	0.000303683	0.00451899	1	0.0110117	0.163861	1	TGME49_220900-t26_1-p1 | transcript=TGME49_220900-t26_1 | gene=TGME49_220900 | organism=Toxoplasma_gondii_ME49 | gene_product=hypothetical protein | transcript_product=hypothetical protein | location=TGME49_chrII:43132-45252(+) | protein_length=706 | seque	GS(0.204)S(0.796)FPAS(0.035)PS(0.234)S(0.731)AAGR	10	2	TGME49_220900-t26_1-p1 | transcript=TGME49_220900-t26_1 | gene=TGME49_220900 | organism=Toxoplasma_gondii_ME49 | gene_product=hypothetical protein | transcript_product=hypothetical protein | location=TGME49_chrII:43132-45252(+) | protein_length=706 | seque,ALNIT(1)APPS(1)PLASDT(0.004)VT(0.216)S(0.78)PAAGKPR,9,3,303790000,244110000,357970000,120270000,85611000,95556000	TGME49_220900-t26_1-p1 | transcript=TGME49_220900-t26_1 | gene=TGME49_220900 | organism=Toxoplasma_gondii_ME49 | gene_product=hypothetical protein | transcript_product=hypothetical protein | location=TGME49_chrII:43132-45252(+) | protein_length=706 | seque
TGME49_220900-t26_1-p1 | transcript=TGME49_220900-t26_1 | gene=TGME49_220900 | organism=Toxoplasma_gondii_ME49 | gene_product=hypothetical protein | transcript_product=hypothetical protein | location=TGME49_chrII:43132-45252(+) | protein_length=706 | seque,GS(0.505)S(0.505)FPAS(0.986)PS(0.321)S(0.683)AAGR,2	0.00882389	0.000303683	0.000562799	1	0.034416	0.0637813	1	TGME49_220900-t26_1-p1 | transcript=TGME49_220900-t26_1 | gene=TGME49_220900 | organism=Toxoplasma_gondii_ME49 | gene_product=hypothetical protein | transcript_product=hypothetical protein | location=TGME49_chrII:43132-45252(+) | protein_length=706 | seque	GS(0.505)S(0.505)FPAS(0.986)PS(0.321)S(0.683)AAGR	2	2	TGME49_220900-t26_1-p1 | transcript=TGME49_220900-t26_1 | gene=TGME49_220900 | organism=Toxoplasma_gondii_ME49 | gene_product=hypothetical protein | transcript_product=hypothetical protein | location=TGME49_chrII:43132-45252(+) | protein_length=706 | seque,ALNIT(1)APPS(1)PLASDT(0.004)VT(0.216)S(0.78)PAAGKPR,9,3,303790000,244110000,357970000,120270000,85611000,95556000	TGME49_220900-t26_1-p1 | transcript=TGME49_220900-t26_1 | gene=TGME49_220900 | organism=Toxoplasma_gondii_ME49 | gene_product=hypothetical protein | transcript_product=hypothetical protein | location=TGME49_chrII:43132-45252(+) | protein_length=706 | seque
TGME49_221350-t26_1-p1 | transcript=TGME49_221350-t26_1 | gene=TGME49_221350 | organism=Toxoplasma_gondii_ME49 | gene_product=Ctr copper transporter family protein | transcript_product=Ctr copper transporter family protein | location=TGME49_chrII:278393-28,AMS(1)VS(0.001)S(1)VPGPGEIR,3	0.191288	0.0414921	0.010861	1	0.216909	0.0567783	1	TGME49_221350-t26_1-p1 | transcript=TGME49_221350-t26_1 | gene=TGME49_221350 | organism=Toxoplasma_gondii_ME49 | gene_product=Ctr copper transporter family protein | transcript_product=Ctr copper transporter family protein | location=TGME49_chrII:278393-28	AMS(1)VS(0.001)S(1)VPGPGEIR	3	2	TGME49_221350-t26_1-p1 | transcript=TGME49_221350-t26_1 | gene=TGME49_221350 | organism=Toxoplasma_gondii_ME49 | gene_product=Ctr copper transporter family protein | transcript_product=Ctr copper transporter family protein | location=TGME49_chrII:278393-28,AFFS(1)PVLTAR,4,2,6352000,6100400,4719500,4264800,4834800,3601300	TGME49_221350-t26_1-p1 | transcript=TGME49_221350-t26_1 | gene=TGME49_221350 | organism=Toxoplasma_gondii_ME49 | gene_product=Ctr copper transporter family protein | transcript_product=Ctr copper transporter family protein | location=TGME49_chrII:278393-28
TGME49_221360-t26_1-p1 | transcript=TGME49_221360-t26_1 | gene=TGME49_221360 | organism=Toxoplasma_gondii_ME49 | gene_product=hypothetical protein | transcript_product=hypothetical protein | location=TGME49_chrII:282445-287426(-) | protein_length=644 | seq,APVSLS(0.157)S(0.843)PR,7	1.4443	0.0197369	0.143096	1	0.0136654	0.0990764	1	TGME49_221360-t26_1-p1 | transcript=TGME49_221360-t26_1 | gene=TGME49_221360 | organism=Toxoplasma_gondii_ME49 | gene_product=hypothetical protein | transcript_product=hypothetical protein | location=TGME49_chrII:282445-287426(-) | protein_length=644 | seq	APVSLS(0.157)S(0.843)PR	7	2	TGME49_221360-t26_1-p1 | transcript=TGME49_221360-t26_1 | gene=TGME49_221360 | organism=Toxoplasma_gondii_ME49 | gene_product=hypothetical protein | transcript_product=hypothetical protein | location=TGME49_chrII:282445-287426(-) | protein_length=644 | seq,APVSLS(0.157)S(0.843)PR,7,2,32344000,0,0,0,13988000,0	TGME49_221360-t26_1-p1 | transcript=TGME49_221360-t26_1 | gene=TGME49_221360 | organism=Toxoplasma_gondii_ME49 | gene_product=hypothetical protein | transcript_product=hypothetical protein | location=TGME49_chrII:282445-287426(-) | protein_length=644 | seq
TGME49_221390-t26_1-p1 | transcript=TGME49_221390-t26_1 | gene=TGME49_221390 | organism=Toxoplasma_gondii_ME49 | gene_product=hypothetical protein | transcript_product=hypothetical protein | location=TGME49_chrII:303287-309176(-) | protein_length=875 | seq,CTRPQIVS(1)PK,8	0.0415401	0.00222813	0.0024481	1	0.053638	0.0589334	1	TGME49_221390-t26_1-p1 | transcript=TGME49_221390-t26_1 | gene=TGME49_221390 | organism=Toxoplasma_gondii_ME49 | gene_product=hypothetical protein | transcript_product=hypothetical protein | location=TGME49_chrII:303287-309176(-) | protein_length=875 | seq	CTRPQIVS(1)PK	8	3	TGME49_221390-t26_1-p1 | transcript=TGME49_221390-t26_1 | gene=TGME49_221390 | organism=Toxoplasma_gondii_ME49 | gene_product=hypothetical protein | transcript_product=hypothetical protein | location=TGME49_chrII:303287-309176(-) | protein_length=875 | seq,AELLPRDS(1)MYEYPR,8,3,21466000,10747000,16912000,13241000,10374000,21289000	TGME49_221390-t26_1-p1 | transcript=TGME49_221390-t26_1 | gene=TGME49_221390 | organism=Toxoplasma_gondii_ME49 | gene_product=hypothetical protein | transcript_product=hypothetical protein | location=TGME49_chrII:303287-309176(-) | protein_length=875 | seq
TGME49_221390-t26_1-p1 | transcript=TGME49_221390-t26_1 | gene=TGME49_221390 | organism=Toxoplasma_gondii_ME49 | gene_product=hypothetical protein | transcript_product=hypothetical protein | location=TGME49_chrII:303287-309176(-) | protein_length=875 | seq,CSAVPQS(0.972)EPLS(0.028)R,7	0.0186136	0.00222813	0.0024481	1	0.119704	0.131522	1	TGME49_221390-t26_1-p1 | transcript=TGME49_221390-t26_1 | gene=TGME49_221390 | organism=Toxoplasma_gondii_ME49 | gene_product=hypothetical protein | transcript_product=hypothetical protein | location=TGME49_chrII:303287-309176(-) | protein_length=875 | seq	CSAVPQS(0.972)EPLS(0.028)R	7	2	TGME49_221390-t26_1-p1 | transcript=TGME49_221390-t26_1 | gene=TGME49_221390 | organism=Toxoplasma_gondii_ME49 | gene_product=hypothetical protein | transcript_product=hypothetical protein | location=TGME49_chrII:303287-309176(-) | protein_length=875 | seq,AELLPRDS(1)MYEYPR,8,3,21466000,10747000,16912000,13241000,10374000,21289000	TGME49_221390-t26_1-p1 | transcript=TGME49_221390-t26_1 | gene=TGME49_221390 | organism=Toxoplasma_gondii_ME49 | gene_product=hypothetical protein | transcript_product=hypothetical protein | location=TGME49_chrII:303287-309176(-) | protein_length=875 | seq
TGME49_221390-t26_1-p1 | transcript=TGME49_221390-t26_1 | gene=TGME49_221390 | organism=Toxoplasma_gondii_ME49 | gene_product=hypothetical protein | transcript_product=hypothetical protein | location=TGME49_chrII:303287-309176(-) | protein_length=875 | seq,LPS(0.998)AT(0.032)S(0.892)T(0.078)DPQLLSQAAER,6	0.0914404	0.0363382	0.0024481	1	0.397398	0.0267726	1	TGME49_221390-t26_1-p1 | transcript=TGME49_221390-t26_1 | gene=TGME49_221390 | organism=Toxoplasma_gondii_ME49 | gene_product=hypothetical protein | transcript_product=hypothetical protein | location=TGME49_chrII:303287-309176(-) | protein_length=875 | seq	LPS(0.998)AT(0.032)S(0.892)T(0.078)DPQLLSQAAER	6	2	TGME49_221390-t26_1-p1 | transcript=TGME49_221390-t26_1 | gene=TGME49_221390 | organism=Toxoplasma_gondii_ME49 | gene_product=hypothetical protein | transcript_product=hypothetical protein | location=TGME49_chrII:303287-309176(-) | protein_length=875 | seq,AELLPRDS(1)MYEYPR,8,3,21466000,10747000,16912000,13241000,10374000,21289000	TGME49_221390-t26_1-p1 | transcript=TGME49_221390-t26_1 | gene=TGME49_221390 | organism=Toxoplasma_gondii_ME49 | gene_product=hypothetical protein | transcript_product=hypothetical protein | location=TGME49_chrII:303287-309176(-) | protein_length=875 | seq
TGME49_221390-t26_1-p1 | transcript=TGME49_221390-t26_1 | gene=TGME49_221390 | organism=Toxoplasma_gondii_ME49 | gene_product=hypothetical protein | transcript_product=hypothetical protein | location=TGME49_chrII:303287-309176(-) | protein_length=875 | seq,S(0.575)FS(0.425)PAPVADTAVPTAEER,1	0.364835	0.00222813	0.0024481	1	0.00610721	0.00671014	1	TGME49_221390-t26_1-p1 | transcript=TGME49_221390-t26_1 | gene=TGME49_221390 | organism=Toxoplasma_gondii_ME49 | gene_product=hypothetical protein | transcript_product=hypothetical protein | location=TGME49_chrII:303287-309176(-) | protein_length=875 | seq	S(0.575)FS(0.425)PAPVADTAVPTAEER	1	2	TGME49_221390-t26_1-p1 | transcript=TGME49_221390-t26_1 | gene=TGME49_221390 | organism=Toxoplasma_gondii_ME49 | gene_product=hypothetical protein | transcript_product=hypothetical protein | location=TGME49_chrII:303287-309176(-) | protein_length=875 | seq,AELLPRDS(1)MYEYPR,8,3,21466000,10747000,16912000,13241000,10374000,21289000	TGME49_221390-t26_1-p1 | transcript=TGME49_221390-t26_1 | gene=TGME49_221390 | organism=Toxoplasma_gondii_ME49 | gene_product=hypothetical protein | transcript_product=hypothetical protein | location=TGME49_chrII:303287-309176(-) | protein_length=875 | seq
TGME49_221460-t26_1-p1 | transcript=TGME49_221460-t26_1 | gene=TGME49_221460 | organism=Toxoplasma_gondii_ME49 | gene_product=phosphoglycerate mutase family protein | transcript_product=phosphoglycerate mutase family protein | location=TGME49_chrII:366572-,GTPAVKS(1)PR,7	0.0890794	0.000788003	0.000791088	1	0.00884607	0.0088807	1	TGME49_221460-t26_1-p1 | transcript=TGME49_221460-t26_1 | gene=TGME49_221460 | organism=Toxoplasma_gondii_ME49 | gene_product=phosphoglycerate mutase family protein | transcript_product=phosphoglycerate mutase family protein | location=TGME49_chrII:366572-	GTPAVKS(1)PR	7	2	TGME49_221460-t26_1-p1 | transcript=TGME49_221460-t26_1 | gene=TGME49_221460 | organism=Toxoplasma_gondii_ME49 | gene_product=phosphoglycerate mutase family protein | transcript_product=phosphoglycerate mutase family protein | location=TGME49_chrII:366572-,GTPAVKS(1)PR,7,2,57069000,43874000,0,0,0,0	TGME49_221460-t26_1-p1 | transcript=TGME49_221460-t26_1 | gene=TGME49_221460 | organism=Toxoplasma_gondii_ME49 | gene_product=phosphoglycerate mutase family protein | transcript_product=phosphoglycerate mutase family protein | location=TGME49_chrII:366572-
TGME49_221500-t26_1-p1 | transcript=TGME49_221500-t26_1 | gene=TGME49_221500 | organism=Toxoplasma_gondii_ME49 | gene_product=dual specificity phosphatase, catalytic domain-containing protein | transcript_product=dual specificity phosphatase, catalytic dom,LLS(1)DEGETAPGGEK,3	0.313634	0.00995708	0.0955302	1	0.0317474	0.304591	1	TGME49_221500-t26_1-p1 | transcript=TGME49_221500-t26_1 | gene=TGME49_221500 | organism=Toxoplasma_gondii_ME49 | gene_product=dual specificity phosphatase, catalytic domain-containing protein | transcript_product=dual specificity phosphatase, catalytic dom	LLS(1)DEGETAPGGEK	3	2	TGME49_221500-t26_1-p1 | transcript=TGME49_221500-t26_1 | gene=TGME49_221500 | organism=Toxoplasma_gondii_ME49 | gene_product=dual specificity phosphatase, catalytic domain-containing protein | transcript_product=dual specificity phosphatase, catalytic dom,GRS(1)EGVVIGPQFPAPGER,3,3,9920400,8785600,7203400,6757900,0,0	TGME49_221500-t26_1-p1 | transcript=TGME49_221500-t26_1 | gene=TGME49_221500 | organism=Toxoplasma_gondii_ME49 | gene_product=dual specificity phosphatase, catalytic domain-containing protein | transcript_product=dual specificity phosphatase, catalytic dom
TGME49_221870-t26_1-p1 | transcript=TGME49_221870-t26_1 | gene=TGME49_221870 | organism=Toxoplasma_gondii_ME49 | gene_product=hypothetical protein | transcript_product=hypothetical protein | location=TGME49_chrII:644118-650964(+) | protein_length=1373 | se,T(0.001)ET(0.997)EEKLT(0.001)MTR,3	0.0203677	0.000765391	0.000853617	1	0.0375786	0.0419103	1	TGME49_221870-t26_1-p1 | transcript=TGME49_221870-t26_1 | gene=TGME49_221870 | organism=Toxoplasma_gondii_ME49 | gene_product=hypothetical protein | transcript_product=hypothetical protein | location=TGME49_chrII:644118-650964(+) | protein_length=1373 | se	T(0.001)ET(0.997)EEKLT(0.001)MTR	3	2	TGME49_221870-t26_1-p1 | transcript=TGME49_221870-t26_1 | gene=TGME49_221870 | organism=Toxoplasma_gondii_ME49 | gene_product=hypothetical protein | transcript_product=hypothetical protein | location=TGME49_chrII:644118-650964(+) | protein_length=1373 | se,EFFSEECRDEVNDTYELPDAS(1)PAR,21,3,43020000,50345000,0,0,68335000,58711000	TGME49_221870-t26_1-p1 | transcript=TGME49_221870-t26_1 | gene=TGME49_221870 | organism=Toxoplasma_gondii_ME49 | gene_product=hypothetical protein | transcript_product=hypothetical protein | location=TGME49_chrII:644118-650964(+) | protein_length=1373 | se
TGME49_222200-t26_1-p1 | transcript=TGME49_222200-t26_1 | gene=TGME49_222200 | organism=Toxoplasma_gondii_ME49 | gene_product=LMBR1 family region protein, putative | transcript_product=LMBR1 family region protein, putative | location=TGME49_chrII:950058-95,AIS(0.018)LS(0.86)T(0.122)FK,5	0.00849013	0.000850344	0.000933855	1	0.100157	0.109993	1	TGME49_222200-t26_1-p1 | transcript=TGME49_222200-t26_1 | gene=TGME49_222200 | organism=Toxoplasma_gondii_ME49 | gene_product=LMBR1 family region protein, putative | transcript_product=LMBR1 family region protein, putative | location=TGME49_chrII:950058-95	AIS(0.018)LS(0.86)T(0.122)FK	5	2	TGME49_222200-t26_1-p1 | transcript=TGME49_222200-t26_1 | gene=TGME49_222200 | organism=Toxoplasma_gondii_ME49 | gene_product=LMBR1 family region protein, putative | transcript_product=LMBR1 family region protein, putative | location=TGME49_chrII:950058-95,AIS(0.992)LS(0.006)T(0.001)FK,3,2,1726100,0,0,0,0,0	TGME49_222200-t26_1-p1 | transcript=TGME49_222200-t26_1 | gene=TGME49_222200 | organism=Toxoplasma_gondii_ME49 | gene_product=LMBR1 family region protein, putative | transcript_product=LMBR1 family region protein, putative | location=TGME49_chrII:950058-95
TGME49_222230-t26_1-p1 | transcript=TGME49_222230-t26_1 | gene=TGME49_222230 | organism=Toxoplasma_gondii_ME49 | gene_product=hypothetical protein | transcript_product=hypothetical protein | location=TGME49_chrII:973850-982577(-) | protein_length=2493 | se,AYVLLRPPDDDS(0.008)IS(0.992)PLCVS(0.464)S(0.536)PR,14	0.0502305	0.00172458	0.00205581	1	0.0343333	0.0409276	1	TGME49_222230-t26_1-p1 | transcript=TGME49_222230-t26_1 | gene=TGME49_222230 | organism=Toxoplasma_gondii_ME49 | gene_product=hypothetical protein | transcript_product=hypothetical protein | location=TGME49_chrII:973850-982577(-) | protein_length=2493 | se	AYVLLRPPDDDS(0.008)IS(0.992)PLCVS(0.464)S(0.536)PR	14	3	TGME49_222230-t26_1-p1 | transcript=TGME49_222230-t26_1 | gene=TGME49_222230 | organism=Toxoplasma_gondii_ME49 | gene_product=hypothetical protein | transcript_product=hypothetical protein | location=TGME49_chrII:973850-982577(-) | protein_length=2493 | se,AATCLPVEEVLLHGIDDACS(1)R,20,3,27447000,0,11428000,16779000,6987000,3079200	TGME49_222230-t26_1-p1 | transcript=TGME49_222230-t26_1 | gene=TGME49_222230 | organism=Toxoplasma_gondii_ME49 | gene_product=hypothetical protein | transcript_product=hypothetical protein | location=TGME49_chrII:973850-982577(-) | protein_length=2493 | se
TGME49_222240-t26_1-p1 | transcript=TGME49_222240-t26_1 | gene=TGME49_222240 | organism=Toxoplasma_gondii_ME49 | gene_product=hypothetical protein | transcript_product=hypothetical protein | location=TGME49_chrII:987751-990822(+) | protein_length=1023 | se,EGPGFS(0.982)PS(0.019)QLLGEPRS(0.999)PR,16	0.10841	0.0061698	0.0105634	1	0.0569118	0.0974396	1	TGME49_222240-t26_1-p1 | transcript=TGME49_222240-t26_1 | gene=TGME49_222240 | organism=Toxoplasma_gondii_ME49 | gene_product=hypothetical protein | transcript_product=hypothetical protein | location=TGME49_chrII:987751-990822(+) | protein_length=1023 | se	EGPGFS(0.982)PS(0.019)QLLGEPRS(0.999)PR	16	3	TGME49_222240-t26_1-p1 | transcript=TGME49_222240-t26_1 | gene=TGME49_222240 | organism=Toxoplasma_gondii_ME49 | gene_product=hypothetical protein | transcript_product=hypothetical protein | location=TGME49_chrII:987751-990822(+) | protein_length=1023 | se,DEDDVDS(1)EALCGDLR,7,2,3689500,4975600,3821600,2596300,0,1817900	TGME49_222240-t26_1-p1 | transcript=TGME49_222240-t26_1 | gene=TGME49_222240 | organism=Toxoplasma_gondii_ME49 | gene_product=hypothetical protein | transcript_product=hypothetical protein | location=TGME49_chrII:987751-990822(+) | protein_length=1023 | se
TGME49_222240-t26_1-p1 | transcript=TGME49_222240-t26_1 | gene=TGME49_222240 | organism=Toxoplasma_gondii_ME49 | gene_product=hypothetical protein | transcript_product=hypothetical protein | location=TGME49_chrII:987751-990822(+) | protein_length=1023 | se,EMVEDDVEDSS(0.998)PLS(0.001)CTAASR,11	0.313297	0.0452343	0.0105634	1	0.144381	0.0337169	1	TGME49_222240-t26_1-p1 | transcript=TGME49_222240-t26_1 | gene=TGME49_222240 | organism=Toxoplasma_gondii_ME49 | gene_product=hypothetical protein | transcript_product=hypothetical protein | location=TGME49_chrII:987751-990822(+) | protein_length=1023 | se	EMVEDDVEDSS(0.998)PLS(0.001)CTAASR	11	2	TGME49_222240-t26_1-p1 | transcript=TGME49_222240-t26_1 | gene=TGME49_222240 | organism=Toxoplasma_gondii_ME49 | gene_product=hypothetical protein | transcript_product=hypothetical protein | location=TGME49_chrII:987751-990822(+) | protein_length=1023 | se,DEDDVDS(1)EALCGDLR,7,2,3689500,4975600,3821600,2596300,0,1817900	TGME49_222240-t26_1-p1 | transcript=TGME49_222240-t26_1 | gene=TGME49_222240 | organism=Toxoplasma_gondii_ME49 | gene_product=hypothetical protein | transcript_product=hypothetical protein | location=TGME49_chrII:987751-990822(+) | protein_length=1023 | se
TGME49_222400-t26_1-p1 | transcript=TGME49_222400-t26_1 | gene=TGME49_222400 | organism=Toxoplasma_gondii_ME49 | gene_product=hypothetical protein | transcript_product=hypothetical protein | location=TGME49_chrII:1114767-1118687(+) | protein_length=627 | s,HACS(1)AGTQENVK,4	0.00522356	0.000621331	0.000622737	1	0.118948	0.119217	1	TGME49_222400-t26_1-p1 | transcript=TGME49_222400-t26_1 | gene=TGME49_222400 | organism=Toxoplasma_gondii_ME49 | gene_product=hypothetical protein | transcript_product=hypothetical protein | location=TGME49_chrII:1114767-1118687(+) | protein_length=627 | s	HACS(1)AGTQENVK	4	2	TGME49_222400-t26_1-p1 | transcript=TGME49_222400-t26_1 | gene=TGME49_222400 | organism=Toxoplasma_gondii_ME49 | gene_product=hypothetical protein | transcript_product=hypothetical protein | location=TGME49_chrII:1114767-1118687(+) | protein_length=627 | s,ETDEADRDS(1)AFDELR,9,2,861950000,934550000,783300000,59844000,679700000,909580000	TGME49_222400-t26_1-p1 | transcript=TGME49_222400-t26_1 | gene=TGME49_222400 | organism=Toxoplasma_gondii_ME49 | gene_product=hypothetical protein | transcript_product=hypothetical protein | location=TGME49_chrII:1114767-1118687(+) | protein_length=627 | s
TGME49_222400-t26_1-p1 | transcript=TGME49_222400-t26_1 | gene=TGME49_222400 | organism=Toxoplasma_gondii_ME49 | gene_product=hypothetical protein | transcript_product=hypothetical protein | location=TGME49_chrII:1114767-1118687(+) | protein_length=627 | s,S(0.996)S(0.004)RPS(0.97)IS(0.026)AS(0.004)DR,1	0.0153794	0.000621331	0.000622737	1	0.0404002	0.0404916	1	TGME49_222400-t26_1-p1 | transcript=TGME49_222400-t26_1 | gene=TGME49_222400 | organism=Toxoplasma_gondii_ME49 | gene_product=hypothetical protein | transcript_product=hypothetical protein | location=TGME49_chrII:1114767-1118687(+) | protein_length=627 | s	S(0.996)S(0.004)RPS(0.97)IS(0.026)AS(0.004)DR	1	2	TGME49_222400-t26_1-p1 | transcript=TGME49_222400-t26_1 | gene=TGME49_222400 | organism=Toxoplasma_gondii_ME49 | gene_product=hypothetical protein | transcript_product=hypothetical protein | location=TGME49_chrII:1114767-1118687(+) | protein_length=627 | s,ETDEADRDS(1)AFDELR,9,2,861950000,934550000,783300000,59844000,679700000,909580000	TGME49_222400-t26_1-p1 | transcript=TGME49_222400-t26_1 | gene=TGME49_222400 | organism=Toxoplasma_gondii_ME49 | gene_product=hypothetical protein | transcript_product=hypothetical protein | location=TGME49_chrII:1114767-1118687(+) | protein_length=627 | s
TGME49_222400-t26_1-p1 | transcript=TGME49_222400-t26_1 | gene=TGME49_222400 | organism=Toxoplasma_gondii_ME49 | gene_product=hypothetical protein | transcript_product=hypothetical protein | location=TGME49_chrII:1114767-1118687(+) | protein_length=627 | s,ASLDVGAS(0.444)S(0.554)LHS(0.32)S(0.682)LLAPNNEADSHSSSR,13	0.064189	0.000621331	0.000622737	1	0.00967971	0.00970161	1	TGME49_222400-t26_1-p1 | transcript=TGME49_222400-t26_1 | gene=TGME49_222400 | organism=Toxoplasma_gondii_ME49 | gene_product=hypothetical protein | transcript_product=hypothetical protein | location=TGME49_chrII:1114767-1118687(+) | protein_length=627 | s	ASLDVGAS(0.444)S(0.554)LHS(0.32)S(0.682)LLAPNNEADSHSSSR	13	3	TGME49_222400-t26_1-p1 | transcript=TGME49_222400-t26_1 | gene=TGME49_222400 | organism=Toxoplasma_gondii_ME49 | gene_product=hypothetical protein | transcript_product=hypothetical protein | location=TGME49_chrII:1114767-1118687(+) | protein_length=627 | s,ETDEADRDS(1)AFDELR,9,2,861950000,934550000,783300000,59844000,679700000,909580000	TGME49_222400-t26_1-p1 | transcript=TGME49_222400-t26_1 | gene=TGME49_222400 | organism=Toxoplasma_gondii_ME49 | gene_product=hypothetical protein | transcript_product=hypothetical protein | location=TGME49_chrII:1114767-1118687(+) | protein_length=627 | s
TGME49_222400-t26_1-p1 | transcript=TGME49_222400-t26_1 | gene=TGME49_222400 | organism=Toxoplasma_gondii_ME49 | gene_product=hypothetical protein | transcript_product=hypothetical protein | location=TGME49_chrII:1114767-1118687(+) | protein_length=627 | s,ASLDVGAS(0.444)S(0.554)LHS(0.32)S(0.682)LLAPNNEADSHSSSR,9	0.064189	0.000621331	0.000622737	1	0.00967971	0.00970161	1	TGME49_222400-t26_1-p1 | transcript=TGME49_222400-t26_1 | gene=TGME49_222400 | organism=Toxoplasma_gondii_ME49 | gene_product=hypothetical protein | transcript_product=hypothetical protein | location=TGME49_chrII:1114767-1118687(+) | protein_length=627 | s	ASLDVGAS(0.444)S(0.554)LHS(0.32)S(0.682)LLAPNNEADSHSSSR	9	3	TGME49_222400-t26_1-p1 | transcript=TGME49_222400-t26_1 | gene=TGME49_222400 | organism=Toxoplasma_gondii_ME49 | gene_product=hypothetical protein | transcript_product=hypothetical protein | location=TGME49_chrII:1114767-1118687(+) | protein_length=627 | s,ETDEADRDS(1)AFDELR,9,2,861950000,934550000,783300000,59844000,679700000,909580000	TGME49_222400-t26_1-p1 | transcript=TGME49_222400-t26_1 | gene=TGME49_222400 | organism=Toxoplasma_gondii_ME49 | gene_product=hypothetical protein | transcript_product=hypothetical protein | location=TGME49_chrII:1114767-1118687(+) | protein_length=627 | s
TGME49_222800-t26_1-p1 | transcript=TGME49_222800-t26_1 | gene=TGME49_222800 | organism=Toxoplasma_gondii_ME49 | gene_product=glycogen synthase, putative | transcript_product=glycogen synthase, putative | location=TGME49_chrII:1214066-1246014(-) | protein_,GDS(1)FDVSPISEESEGSADEVR,3	0.00265184	0.00034494	0.000332286	1	0.130075	0.125304	1	TGME49_222800-t26_1-p1 | transcript=TGME49_222800-t26_1 | gene=TGME49_222800 | organism=Toxoplasma_gondii_ME49 | gene_product=glycogen synthase, putative | transcript_product=glycogen synthase, putative | location=TGME49_chrII:1214066-1246014(-) | protein_	GDS(1)FDVSPISEESEGSADEVR	3	2	TGME49_222800-t26_1-p1 | transcript=TGME49_222800-t26_1 | gene=TGME49_222800 | organism=Toxoplasma_gondii_ME49 | gene_product=glycogen synthase, putative | transcript_product=glycogen synthase, putative | location=TGME49_chrII:1214066-1246014(-) | protein_,GDS(1)FDVSPISEESEGSADEVR,3,2,0,5856700,0,0,0,0	TGME49_222800-t26_1-p1 | transcript=TGME49_222800-t26_1 | gene=TGME49_222800 | organism=Toxoplasma_gondii_ME49 | gene_product=glycogen synthase, putative | transcript_product=glycogen synthase, putative | location=TGME49_chrII:1214066-1246014(-) | protein_
TGME49_222800-t26_1-p1 | transcript=TGME49_222800-t26_1 | gene=TGME49_222800 | organism=Toxoplasma_gondii_ME49 | gene_product=glycogen synthase, putative | transcript_product=glycogen synthase, putative | location=TGME49_chrII:1214066-1246014(-) | protein_,GSPVS(0.998)PS(0.002)AAAYQSR,5	0.00560261	0.00034494	0.000332286	1	0.0615677	0.0593092	1	TGME49_222800-t26_1-p1 | transcript=TGME49_222800-t26_1 | gene=TGME49_222800 | organism=Toxoplasma_gondii_ME49 | gene_product=glycogen synthase, putative | transcript_product=glycogen synthase, putative | location=TGME49_chrII:1214066-1246014(-) | protein_	GSPVS(0.998)PS(0.002)AAAYQSR	5	2	TGME49_222800-t26_1-p1 | transcript=TGME49_222800-t26_1 | gene=TGME49_222800 | organism=Toxoplasma_gondii_ME49 | gene_product=glycogen synthase, putative | transcript_product=glycogen synthase, putative | location=TGME49_chrII:1214066-1246014(-) | protein_,GDS(1)FDVSPISEESEGSADEVR,3,2,0,5856700,0,0,0,0	TGME49_222800-t26_1-p1 | transcript=TGME49_222800-t26_1 | gene=TGME49_222800 | organism=Toxoplasma_gondii_ME49 | gene_product=glycogen synthase, putative | transcript_product=glycogen synthase, putative | location=TGME49_chrII:1214066-1246014(-) | protein_
TGME49_222860-t26_1-p1 | transcript=TGME49_222860-t26_1 | gene=TGME49_222860 | organism=Toxoplasma_gondii_ME49 | gene_product=eukaryotic translation initiation factor, putative | transcript_product=eukaryotic translation initiation factor, putative | locat,IDKDDLPAEEQDLLEFLS(1)EDS(1)DEGEDDDS(1)EQGEEK,18	0.0223285	0.00239643	0.00305103	1	0.107326	0.136643	1	TGME49_222860-t26_1-p1 | transcript=TGME49_222860-t26_1 | gene=TGME49_222860 | organism=Toxoplasma_gondii_ME49 | gene_product=eukaryotic translation initiation factor, putative | transcript_product=eukaryotic translation initiation factor, putative | locat	IDKDDLPAEEQDLLEFLS(1)EDS(1)DEGEDDDS(1)EQGEEK	18	3	TGME49_222860-t26_1-p1 | transcript=TGME49_222860-t26_1 | gene=TGME49_222860 | organism=Toxoplasma_gondii_ME49 | gene_product=eukaryotic translation initiation factor, putative | transcript_product=eukaryotic translation initiation factor, putative | locat,IDKDDLPAEEQDLLEFLS(1)EDS(1)DEGEDDDS(1)EQGEEK,18,3,163610000,210800000,36055000,2658900,51924000,0	TGME49_222860-t26_1-p1 | transcript=TGME49_222860-t26_1 | gene=TGME49_222860 | organism=Toxoplasma_gondii_ME49 | gene_product=eukaryotic translation initiation factor, putative | transcript_product=eukaryotic translation initiation factor, putative | locat
TGME49_222860-t26_1-p1 | transcript=TGME49_222860-t26_1 | gene=TGME49_222860 | organism=Toxoplasma_gondii_ME49 | gene_product=eukaryotic translation initiation factor, putative | transcript_product=eukaryotic translation initiation factor, putative | locat,IDKDDLPAEEQDLLEFLS(1)EDS(1)DEGEDDDS(1)EQGEEK,21	0.0214031	0.00227511	0.00240882	1	0.106298	0.112545	1	TGME49_222860-t26_1-p1 | transcript=TGME49_222860-t26_1 | gene=TGME49_222860 | organism=Toxoplasma_gondii_ME49 | gene_product=eukaryotic translation initiation factor, putative | transcript_product=eukaryotic translation initiation factor, putative | locat	IDKDDLPAEEQDLLEFLS(1)EDS(1)DEGEDDDS(1)EQGEEK	21	3	TGME49_222860-t26_1-p1 | transcript=TGME49_222860-t26_1 | gene=TGME49_222860 | organism=Toxoplasma_gondii_ME49 | gene_product=eukaryotic translation initiation factor, putative | transcript_product=eukaryotic translation initiation factor, putative | locat,IDKDDLPAEEQDLLEFLS(1)EDS(1)DEGEDDDS(1)EQGEEK,18,3,163610000,210800000,36055000,2658900,51924000,0	TGME49_222860-t26_1-p1 | transcript=TGME49_222860-t26_1 | gene=TGME49_222860 | organism=Toxoplasma_gondii_ME49 | gene_product=eukaryotic translation initiation factor, putative | transcript_product=eukaryotic translation initiation factor, putative | locat
TGME49_222900-t26_1-p1 | transcript=TGME49_222900-t26_1 | gene=TGME49_222900 | organism=Toxoplasma_gondii_ME49 | gene_product=phosphoserine phosphatase | transcript_product=phosphoserine phosphatase | location=TGME49_chrII:1285224-1301978(-) | protein_leng,AAAAEGTAYAVEDS(1)DAS(1)GDQNSQR,14	0.0246622	0.00118846	0.00128604	1	0.0481895	0.052146	1	TGME49_222900-t26_1-p1 | transcript=TGME49_222900-t26_1 | gene=TGME49_222900 | organism=Toxoplasma_gondii_ME49 | gene_product=phosphoserine phosphatase | transcript_product=phosphoserine phosphatase | location=TGME49_chrII:1285224-1301978(-) | protein_leng	AAAAEGTAYAVEDS(1)DAS(1)GDQNSQR	14	2	TGME49_222900-t26_1-p1 | transcript=TGME49_222900-t26_1 | gene=TGME49_222900 | organism=Toxoplasma_gondii_ME49 | gene_product=phosphoserine phosphatase | transcript_product=phosphoserine phosphatase | location=TGME49_chrII:1285224-1301978(-) | protein_leng,AAAAEGTAYAVEDS(1)DAS(1)GDQNSQR,14,2,16563000,8128500,0,0,0,0	TGME49_222900-t26_1-p1 | transcript=TGME49_222900-t26_1 | gene=TGME49_222900 | organism=Toxoplasma_gondii_ME49 | gene_product=phosphoserine phosphatase | transcript_product=phosphoserine phosphatase | location=TGME49_chrII:1285224-1301978(-) | protein_leng
TGME49_222900-t26_1-p1 | transcript=TGME49_222900-t26_1 | gene=TGME49_222900 | organism=Toxoplasma_gondii_ME49 | gene_product=phosphoserine phosphatase | transcript_product=phosphoserine phosphatase | location=TGME49_chrII:1285224-1301978(-) | protein_leng,S(1)AEGRPESGIR,1	0.0688661	0.020901	0.0124002	1	0.303503	0.180062	1	TGME49_222900-t26_1-p1 | transcript=TGME49_222900-t26_1 | gene=TGME49_222900 | organism=Toxoplasma_gondii_ME49 | gene_product=phosphoserine phosphatase | transcript_product=phosphoserine phosphatase | location=TGME49_chrII:1285224-1301978(-) | protein_leng	S(1)AEGRPESGIR	1	2	TGME49_222900-t26_1-p1 | transcript=TGME49_222900-t26_1 | gene=TGME49_222900 | organism=Toxoplasma_gondii_ME49 | gene_product=phosphoserine phosphatase | transcript_product=phosphoserine phosphatase | location=TGME49_chrII:1285224-1301978(-) | protein_leng,AAAAEGTAYAVEDS(1)DAS(1)GDQNSQR,14,2,16563000,8128500,0,0,0,0	TGME49_222900-t26_1-p1 | transcript=TGME49_222900-t26_1 | gene=TGME49_222900 | organism=Toxoplasma_gondii_ME49 | gene_product=phosphoserine phosphatase | transcript_product=phosphoserine phosphatase | location=TGME49_chrII:1285224-1301978(-) | protein_leng
TGME49_222900-t26_1-p1 | transcript=TGME49_222900-t26_1 | gene=TGME49_222900 | organism=Toxoplasma_gondii_ME49 | gene_product=phosphoserine phosphatase | transcript_product=phosphoserine phosphatase | location=TGME49_chrII:1285224-1301978(-) | protein_leng,AAAAEGTAYAVEDS(1)DAS(1)GDQNSQR,17	0.016309	0.00118846	0.00128604	1	0.0728716	0.0788546	1	TGME49_222900-t26_1-p1 | transcript=TGME49_222900-t26_1 | gene=TGME49_222900 | organism=Toxoplasma_gondii_ME49 | gene_product=phosphoserine phosphatase | transcript_product=phosphoserine phosphatase | location=TGME49_chrII:1285224-1301978(-) | protein_leng	AAAAEGTAYAVEDS(1)DAS(1)GDQNSQR	17	2	TGME49_222900-t26_1-p1 | transcript=TGME49_222900-t26_1 | gene=TGME49_222900 | organism=Toxoplasma_gondii_ME49 | gene_product=phosphoserine phosphatase | transcript_product=phosphoserine phosphatase | location=TGME49_chrII:1285224-1301978(-) | protein_leng,AAAAEGTAYAVEDS(1)DAS(1)GDQNSQR,14,2,16563000,8128500,0,0,0,0	TGME49_222900-t26_1-p1 | transcript=TGME49_222900-t26_1 | gene=TGME49_222900 | organism=Toxoplasma_gondii_ME49 | gene_product=phosphoserine phosphatase | transcript_product=phosphoserine phosphatase | location=TGME49_chrII:1285224-1301978(-) | protein_leng
TGME49_222900-t26_1-p1 | transcript=TGME49_222900-t26_1 | gene=TGME49_222900 | organism=Toxoplasma_gondii_ME49 | gene_product=phosphoserine phosphatase | transcript_product=phosphoserine phosphatase | location=TGME49_chrII:1285224-1301978(-) | protein_leng,SGGGS(0.004)S(0.952)GVCT(0.043)PAS(0.001)VR,6	0.037026	0.0117908	0.00128604	1	0.318446	0.0347333	1	TGME49_222900-t26_1-p1 | transcript=TGME49_222900-t26_1 | gene=TGME49_222900 | organism=Toxoplasma_gondii_ME49 | gene_product=phosphoserine phosphatase | transcript_product=phosphoserine phosphatase | location=TGME49_chrII:1285224-1301978(-) | protein_leng	SGGGS(0.004)S(0.952)GVCT(0.043)PAS(0.001)VR	6	2	TGME49_222900-t26_1-p1 | transcript=TGME49_222900-t26_1 | gene=TGME49_222900 | organism=Toxoplasma_gondii_ME49 | gene_product=phosphoserine phosphatase | transcript_product=phosphoserine phosphatase | location=TGME49_chrII:1285224-1301978(-) | protein_leng,AAAAEGTAYAVEDS(1)DAS(1)GDQNSQR,14,2,16563000,8128500,0,0,0,0	TGME49_222900-t26_1-p1 | transcript=TGME49_222900-t26_1 | gene=TGME49_222900 | organism=Toxoplasma_gondii_ME49 | gene_product=phosphoserine phosphatase | transcript_product=phosphoserine phosphatase | location=TGME49_chrII:1285224-1301978(-) | protein_leng
TGME49_223070-t26_1-p1 | transcript=TGME49_223070-t26_1 | gene=TGME49_223070 | organism=Toxoplasma_gondii_ME49 | gene_product=hypothetical protein | transcript_product=hypothetical protein | location=TGME49_chrII:1421332-1424329(+) | protein_length=211 | s,DLFPNPPLSHMS(0.793)S(0.207)GFDDGELCAVR,12	0.995706	0.348325	0.0036366	1	0.349828	0.00365229	1	TGME49_223070-t26_1-p1 | transcript=TGME49_223070-t26_1 | gene=TGME49_223070 | organism=Toxoplasma_gondii_ME49 | gene_product=hypothetical protein | transcript_product=hypothetical protein | location=TGME49_chrII:1421332-1424329(+) | protein_length=211 | s	DLFPNPPLSHMS(0.793)S(0.207)GFDDGELCAVR	12	2	TGME49_223070-t26_1-p1 | transcript=TGME49_223070-t26_1 | gene=TGME49_223070 | organism=Toxoplasma_gondii_ME49 | gene_product=hypothetical protein | transcript_product=hypothetical protein | location=TGME49_chrII:1421332-1424329(+) | protein_length=211 | s,DLFPNPPLSHMS(0.054)S(0.946)GFDDGELCAVR,13,3,81194000,55636000,112510000,60357000,17038000,14216000	TGME49_223070-t26_1-p1 | transcript=TGME49_223070-t26_1 | gene=TGME49_223070 | organism=Toxoplasma_gondii_ME49 | gene_product=hypothetical protein | transcript_product=hypothetical protein | location=TGME49_chrII:1421332-1424329(+) | protein_length=211 | s
TGME49_223610-t26_1-p1 | transcript=TGME49_223610-t26_1 | gene=TGME49_223610 | organism=Toxoplasma_gondii_ME49 | gene_product=hypothetical protein | transcript_product=hypothetical protein | location=TGME49_chrX:3697080-3701807(-) | protein_length=1297 | s,VLPGS(0.254)S(0.323)S(0.413)PS(0.011)PS(0.003)PS(0.281)S(0.683)PAS(0.024)S(0.007)R,14	0.0325091	0.00344712	0.00384917	1	0.106035	0.118403	1	TGME49_223610-t26_1-p1 | transcript=TGME49_223610-t26_1 | gene=TGME49_223610 | organism=Toxoplasma_gondii_ME49 | gene_product=hypothetical protein | transcript_product=hypothetical protein | location=TGME49_chrX:3697080-3701807(-) | protein_length=1297 | s	VLPGS(0.254)S(0.323)S(0.413)PS(0.011)PS(0.003)PS(0.281)S(0.683)PAS(0.024)S(0.007)R	14	2	TGME49_223610-t26_1-p1 | transcript=TGME49_223610-t26_1 | gene=TGME49_223610 | organism=Toxoplasma_gondii_ME49 | gene_product=hypothetical protein | transcript_product=hypothetical protein | location=TGME49_chrX:3697080-3701807(-) | protein_length=1297 | s,ESHLEAS(1)EDEREK,7,2,14827000,0,0,40473000,29290000,32301000	TGME49_223610-t26_1-p1 | transcript=TGME49_223610-t26_1 | gene=TGME49_223610 | organism=Toxoplasma_gondii_ME49 | gene_product=hypothetical protein | transcript_product=hypothetical protein | location=TGME49_chrX:3697080-3701807(-) | protein_length=1297 | s
TGME49_223790-t26_1-p1 | transcript=TGME49_223790-t26_1 | gene=TGME49_223790 | organism=Toxoplasma_gondii_ME49 | gene_product=hypothetical protein | transcript_product=hypothetical protein | location=TGME49_chrX:3574927-3581767(+) | protein_length=1003 | s,APAVPAAS(1)GEAFGPQK,8	0.0546305	0.0118892	0.0118887	1	0.21763	0.21762	1	TGME49_223790-t26_1-p1 | transcript=TGME49_223790-t26_1 | gene=TGME49_223790 | organism=Toxoplasma_gondii_ME49 | gene_product=hypothetical protein | transcript_product=hypothetical protein | location=TGME49_chrX:3574927-3581767(+) | protein_length=1003 | s	APAVPAAS(1)GEAFGPQK	8	2	TGME49_223790-t26_1-p1 | transcript=TGME49_223790-t26_1 | gene=TGME49_223790 | organism=Toxoplasma_gondii_ME49 | gene_product=hypothetical protein | transcript_product=hypothetical protein | location=TGME49_chrX:3574927-3581767(+) | protein_length=1003 | s,APAVPAAS(1)GEAFGPQK,8,2,21512000,20055000,0,9012400,0,7294700	TGME49_223790-t26_1-p1 | transcript=TGME49_223790-t26_1 | gene=TGME49_223790 | organism=Toxoplasma_gondii_ME49 | gene_product=hypothetical protein | transcript_product=hypothetical protein | location=TGME49_chrX:3574927-3581767(+) | protein_length=1003 | s
TGME49_223790-t26_1-p1 | transcript=TGME49_223790-t26_1 | gene=TGME49_223790 | organism=Toxoplasma_gondii_ME49 | gene_product=hypothetical protein | transcript_product=hypothetical protein | location=TGME49_chrX:3574927-3581767(+) | protein_length=1003 | s,AGGQADDPPS(1)RGFIPLPPSIQAR,10	0.0632158	0.0150137	0.00179221	1	0.2375	0.0283506	1	TGME49_223790-t26_1-p1 | transcript=TGME49_223790-t26_1 | gene=TGME49_223790 | organism=Toxoplasma_gondii_ME49 | gene_product=hypothetical protein | transcript_product=hypothetical protein | location=TGME49_chrX:3574927-3581767(+) | protein_length=1003 | s	AGGQADDPPS(1)RGFIPLPPSIQAR	10	3	TGME49_223790-t26_1-p1 | transcript=TGME49_223790-t26_1 | gene=TGME49_223790 | organism=Toxoplasma_gondii_ME49 | gene_product=hypothetical protein | transcript_product=hypothetical protein | location=TGME49_chrX:3574927-3581767(+) | protein_length=1003 | s,APAVPAAS(1)GEAFGPQK,8,2,21512000,20055000,0,9012400,0,7294700	TGME49_223790-t26_1-p1 | transcript=TGME49_223790-t26_1 | gene=TGME49_223790 | organism=Toxoplasma_gondii_ME49 | gene_product=hypothetical protein | transcript_product=hypothetical protein | location=TGME49_chrX:3574927-3581767(+) | protein_length=1003 | s
TGME49_223800-t26_1-p1 | transcript=TGME49_223800-t26_1 | gene=TGME49_223800 | organism=Toxoplasma_gondii_ME49 | gene_product=hypothetical protein | transcript_product=hypothetical protein | location=TGME49_chrX:3566519-3571289(+) | protein_length=526 | se,AAFQGAGHQLGSAPGYAWAS(0.005)EGAT(0.127)S(0.862)AEAS(0.007)EQHGGLGGK,25	0.518039	0.0125626	0.0139052	1	0.0242503	0.026842	1	TGME49_223800-t26_1-p1 | transcript=TGME49_223800-t26_1 | gene=TGME49_223800 | organism=Toxoplasma_gondii_ME49 | gene_product=hypothetical protein | transcript_product=hypothetical protein | location=TGME49_chrX:3566519-3571289(+) | protein_length=526 | se	AAFQGAGHQLGSAPGYAWAS(0.005)EGAT(0.127)S(0.862)AEAS(0.007)EQHGGLGGK	25	4	TGME49_223800-t26_1-p1 | transcript=TGME49_223800-t26_1 | gene=TGME49_223800 | organism=Toxoplasma_gondii_ME49 | gene_product=hypothetical protein | transcript_product=hypothetical protein | location=TGME49_chrX:3566519-3571289(+) | protein_length=526 | se,MGGS(1)DDEEEVLSTEAVR,4,2,33075000,18903000,20071000,10693000,9865800,7829200	TGME49_223800-t26_1-p1 | transcript=TGME49_223800-t26_1 | gene=TGME49_223800 | organism=Toxoplasma_gondii_ME49 | gene_product=hypothetical protein | transcript_product=hypothetical protein | location=TGME49_chrX:3566519-3571289(+) | protein_length=526 | se
TGME49_223880-t26_1-p1 | transcript=TGME49_223880-t26_1 | gene=TGME49_223880 | organism=Toxoplasma_gondii_ME49 | gene_product=zinc finger, C3HC4 type (RING finger) domain-containing protein | transcript_product=zinc finger, C3HC4 type (RING finger) domain-,WGAGPS(1)DS(0.998)DET(0.002)ASR,8	0.0141926	0.000841511	0.000878446	1	0.0592924	0.0618949	1	TGME49_223880-t26_1-p1 | transcript=TGME49_223880-t26_1 | gene=TGME49_223880 | organism=Toxoplasma_gondii_ME49 | gene_product=zinc finger, C3HC4 type (RING finger) domain-containing protein | transcript_product=zinc finger, C3HC4 type (RING finger) domain-	WGAGPS(1)DS(0.998)DET(0.002)ASR	8	2	TGME49_223880-t26_1-p1 | transcript=TGME49_223880-t26_1 | gene=TGME49_223880 | organism=Toxoplasma_gondii_ME49 | gene_product=zinc finger, C3HC4 type (RING finger) domain-containing protein | transcript_product=zinc finger, C3HC4 type (RING finger) domain-,FAS(1)LAS(0.998)QT(0.002)DER,3,2,11308000,8522500,8237400,2833800,0,0	TGME49_223880-t26_1-p1 | transcript=TGME49_223880-t26_1 | gene=TGME49_223880 | organism=Toxoplasma_gondii_ME49 | gene_product=zinc finger, C3HC4 type (RING finger) domain-containing protein | transcript_product=zinc finger, C3HC4 type (RING finger) domain-
TGME49_223960-t26_1-p1 | transcript=TGME49_223960-t26_1 | gene=TGME49_223960 | organism=Toxoplasma_gondii_ME49 | gene_product=ubiquitin interaction motif family protein | transcript_product=ubiquitin interaction motif family protein | location=TGME49_chrX:,QALLLS(0.002)LQDY(0.002)S(0.002)GQPAS(0.989)QEAEMS(0.005)EAAPAEQR,16	0.00244296	3.05679e-05	0.00071381	1	0.0125127	0.292191	1	TGME49_223960-t26_1-p1 | transcript=TGME49_223960-t26_1 | gene=TGME49_223960 | organism=Toxoplasma_gondii_ME49 | gene_product=ubiquitin interaction motif family protein | transcript_product=ubiquitin interaction motif family protein | location=TGME49_chrX:	QALLLS(0.002)LQDY(0.002)S(0.002)GQPAS(0.989)QEAEMS(0.005)EAAPAEQR	16	3	TGME49_223960-t26_1-p1 | transcript=TGME49_223960-t26_1 | gene=TGME49_223960 | organism=Toxoplasma_gondii_ME49 | gene_product=ubiquitin interaction motif family protein | transcript_product=ubiquitin interaction motif family protein | location=TGME49_chrX:,LQEQAAPS(1)AAEEAR,8,2,12855000,0,14542000,9388900,13632000,11950000	TGME49_223960-t26_1-p1 | transcript=TGME49_223960-t26_1 | gene=TGME49_223960 | organism=Toxoplasma_gondii_ME49 | gene_product=ubiquitin interaction motif family protein | transcript_product=ubiquitin interaction motif family protein | location=TGME49_chrX:
TGME49_224200-t26_1-p1 | transcript=TGME49_224200-t26_1 | gene=TGME49_224200 | organism=Toxoplasma_gondii_ME49 | gene_product=tRNA pseudouridine synthase | transcript_product=tRNA pseudouridine synthase | location=TGME49_chrX:3249900-3256800(-) | protein_l,LSPSSSPS(0.006)AS(0.919)QLS(0.06)PS(0.012)T(0.002)SACVK,10	0.042494	0.00375449	0.00304298	1	0.0883536	0.0716097	1	TGME49_224200-t26_1-p1 | transcript=TGME49_224200-t26_1 | gene=TGME49_224200 | organism=Toxoplasma_gondii_ME49 | gene_product=tRNA pseudouridine synthase | transcript_product=tRNA pseudouridine synthase | location=TGME49_chrX:3249900-3256800(-) | protein_l	LSPSSSPS(0.006)AS(0.919)QLS(0.06)PS(0.012)T(0.002)SACVK	10	2	TGME49_224200-t26_1-p1 | transcript=TGME49_224200-t26_1 | gene=TGME49_224200 | organism=Toxoplasma_gondii_ME49 | gene_product=tRNA pseudouridine synthase | transcript_product=tRNA pseudouridine synthase | location=TGME49_chrX:3249900-3256800(-) | protein_l,ADES(1)GS(1)EDGAAPGEDAGR,4,2,0,0,0,0,0,0	TGME49_224200-t26_1-p1 | transcript=TGME49_224200-t26_1 | gene=TGME49_224200 | organism=Toxoplasma_gondii_ME49 | gene_product=tRNA pseudouridine synthase | transcript_product=tRNA pseudouridine synthase | location=TGME49_chrX:3249900-3256800(-) | protein_l
TGME49_224210-t26_1-p1 | transcript=TGME49_224210-t26_1 | gene=TGME49_224210 | organism=Toxoplasma_gondii_ME49 | gene_product=hypothetical protein | transcript_product=hypothetical protein | location=TGME49_chrX:3225503-3238161(-) | protein_length=1356 | s,S(0.007)DGT(0.987)PS(0.006)RPLGAASVTEMLK,4	0.0277412	0.00287841	0.00252451	1	0.10376	0.0910023	1	TGME49_224210-t26_1-p1 | transcript=TGME49_224210-t26_1 | gene=TGME49_224210 | organism=Toxoplasma_gondii_ME49 | gene_product=hypothetical protein | transcript_product=hypothetical protein | location=TGME49_chrX:3225503-3238161(-) | protein_length=1356 | s	S(0.007)DGT(0.987)PS(0.006)RPLGAASVTEMLK	4	3	TGME49_224210-t26_1-p1 | transcript=TGME49_224210-t26_1 | gene=TGME49_224210 | organism=Toxoplasma_gondii_ME49 | gene_product=hypothetical protein | transcript_product=hypothetical protein | location=TGME49_chrX:3225503-3238161(-) | protein_length=1356 | s,GLS(1)PQEQLR,3,2,25138000,27830000,20813000,19161000,13192000,19846000	TGME49_224210-t26_1-p1 | transcript=TGME49_224210-t26_1 | gene=TGME49_224210 | organism=Toxoplasma_gondii_ME49 | gene_product=hypothetical protein | transcript_product=hypothetical protein | location=TGME49_chrX:3225503-3238161(-) | protein_length=1356 | s
TGME49_224260-t26_1-p1 | transcript=TGME49_224260-t26_1 | gene=TGME49_224260 | organism=Toxoplasma_gondii_ME49 | gene_product=PHD-finger domain-containing protein | transcript_product=PHD-finger domain-containing protein | location=TGME49_chrX:3156523-3178,GVAGVGPSAQS(0.005)AET(0.036)AS(0.958)PAPEAACDGQSAEVSPR,16	0.0262794	0.000422135	0.000445523	1	0.0160633	0.0169533	1	TGME49_224260-t26_1-p1 | transcript=TGME49_224260-t26_1 | gene=TGME49_224260 | organism=Toxoplasma_gondii_ME49 | gene_product=PHD-finger domain-containing protein | transcript_product=PHD-finger domain-containing protein | location=TGME49_chrX:3156523-3178	GVAGVGPSAQS(0.005)AET(0.036)AS(0.958)PAPEAACDGQSAEVSPR	16	3	TGME49_224260-t26_1-p1 | transcript=TGME49_224260-t26_1 | gene=TGME49_224260 | organism=Toxoplasma_gondii_ME49 | gene_product=PHD-finger domain-containing protein | transcript_product=PHD-finger domain-containing protein | location=TGME49_chrX:3156523-3178,ALYCVSEPAS(1)PDLR,10,2,35382000,36737000,64496000,28913000,29948000,62583000	TGME49_224260-t26_1-p1 | transcript=TGME49_224260-t26_1 | gene=TGME49_224260 | organism=Toxoplasma_gondii_ME49 | gene_product=PHD-finger domain-containing protein | transcript_product=PHD-finger domain-containing protein | location=TGME49_chrX:3156523-3178
TGME49_224260-t26_1-p1 | transcript=TGME49_224260-t26_1 | gene=TGME49_224260 | organism=Toxoplasma_gondii_ME49 | gene_product=PHD-finger domain-containing protein | transcript_product=PHD-finger domain-containing protein | location=TGME49_chrX:3156523-3178,ES(0.095)RFS(0.902)PDQSLPHS(0.001)DAES(0.001)S(0.001)GANAWGVSPSPALPSDGDSSGPR,5	0.0232191	0.000422135	0.000445523	1	0.0181805	0.0191878	1	TGME49_224260-t26_1-p1 | transcript=TGME49_224260-t26_1 | gene=TGME49_224260 | organism=Toxoplasma_gondii_ME49 | gene_product=PHD-finger domain-containing protein | transcript_product=PHD-finger domain-containing protein | location=TGME49_chrX:3156523-3178	ES(0.095)RFS(0.902)PDQSLPHS(0.001)DAES(0.001)S(0.001)GANAWGVSPSPALPSDGDSSGPR	5	3	TGME49_224260-t26_1-p1 | transcript=TGME49_224260-t26_1 | gene=TGME49_224260 | organism=Toxoplasma_gondii_ME49 | gene_product=PHD-finger domain-containing protein | transcript_product=PHD-finger domain-containing protein | location=TGME49_chrX:3156523-3178,ALYCVSEPAS(1)PDLR,10,2,35382000,36737000,64496000,28913000,29948000,62583000	TGME49_224260-t26_1-p1 | transcript=TGME49_224260-t26_1 | gene=TGME49_224260 | organism=Toxoplasma_gondii_ME49 | gene_product=PHD-finger domain-containing protein | transcript_product=PHD-finger domain-containing protein | location=TGME49_chrX:3156523-3178
TGME49_224270-t26_1-p1 | transcript=TGME49_224270-t26_1 | gene=TGME49_224270 | organism=Toxoplasma_gondii_ME49 | gene_product=hypothetical protein | transcript_product=hypothetical protein | location=TGME49_chrX:3139707-3150904(-) | protein_length=3378 | s,S(1)LNAEDDSAGPVDSAAGATPTGR,1	0.190609	0.0334293	0.040701	1	0.175381	0.213531	1	TGME49_224270-t26_1-p1 | transcript=TGME49_224270-t26_1 | gene=TGME49_224270 | organism=Toxoplasma_gondii_ME49 | gene_product=hypothetical protein | transcript_product=hypothetical protein | location=TGME49_chrX:3139707-3150904(-) | protein_length=3378 | s	S(1)LNAEDDSAGPVDSAAGATPTGR	1	2	TGME49_224270-t26_1-p1 | transcript=TGME49_224270-t26_1 | gene=TGME49_224270 | organism=Toxoplasma_gondii_ME49 | gene_product=hypothetical protein | transcript_product=hypothetical protein | location=TGME49_chrX:3139707-3150904(-) | protein_length=3378 | s,S(1)LNAEDDSAGPVDSAAGATPTGR,1,2,10588000,7738500,6642600,3728000,5139200,4251800	TGME49_224270-t26_1-p1 | transcript=TGME49_224270-t26_1 | gene=TGME49_224270 | organism=Toxoplasma_gondii_ME49 | gene_product=hypothetical protein | transcript_product=hypothetical protein | location=TGME49_chrX:3139707-3150904(-) | protein_length=3378 | s
TGME49_224270-t26_1-p1 | transcript=TGME49_224270-t26_1 | gene=TGME49_224270 | organism=Toxoplasma_gondii_ME49 | gene_product=hypothetical protein | transcript_product=hypothetical protein | location=TGME49_chrX:3139707-3150904(-) | protein_length=3378 | s,GHLPLSVEPMS(0.99)PLS(0.01)R,11	0.226892	0.00375754	0.00502932	1	0.0165609	0.0221661	1	TGME49_224270-t26_1-p1 | transcript=TGME49_224270-t26_1 | gene=TGME49_224270 | organism=Toxoplasma_gondii_ME49 | gene_product=hypothetical protein | transcript_product=hypothetical protein | location=TGME49_chrX:3139707-3150904(-) | protein_length=3378 | s	GHLPLSVEPMS(0.99)PLS(0.01)R	11	3	TGME49_224270-t26_1-p1 | transcript=TGME49_224270-t26_1 | gene=TGME49_224270 | organism=Toxoplasma_gondii_ME49 | gene_product=hypothetical protein | transcript_product=hypothetical protein | location=TGME49_chrX:3139707-3150904(-) | protein_length=3378 | s,S(1)LNAEDDSAGPVDSAAGATPTGR,1,2,10588000,7738500,6642600,3728000,5139200,4251800	TGME49_224270-t26_1-p1 | transcript=TGME49_224270-t26_1 | gene=TGME49_224270 | organism=Toxoplasma_gondii_ME49 | gene_product=hypothetical protein | transcript_product=hypothetical protein | location=TGME49_chrX:3139707-3150904(-) | protein_length=3378 | s
TGME49_224270-t26_1-p1 | transcript=TGME49_224270-t26_1 | gene=TGME49_224270 | organism=Toxoplasma_gondii_ME49 | gene_product=hypothetical protein | transcript_product=hypothetical protein | location=TGME49_chrX:3139707-3150904(-) | protein_length=3378 | s,LLVHQVPAS(0.029)PPQT(0.464)QS(0.464)PS(0.14)ELS(0.182)PS(0.587)PS(0.136)VAGR,22	0.13209	0.00375754	0.00502932	1	0.0284467	0.0380749	1	TGME49_224270-t26_1-p1 | transcript=TGME49_224270-t26_1 | gene=TGME49_224270 | organism=Toxoplasma_gondii_ME49 | gene_product=hypothetical protein | transcript_product=hypothetical protein | location=TGME49_chrX:3139707-3150904(-) | protein_length=3378 | s	LLVHQVPAS(0.029)PPQT(0.464)QS(0.464)PS(0.14)ELS(0.182)PS(0.587)PS(0.136)VAGR	22	3	TGME49_224270-t26_1-p1 | transcript=TGME49_224270-t26_1 | gene=TGME49_224270 | organism=Toxoplasma_gondii_ME49 | gene_product=hypothetical protein | transcript_product=hypothetical protein | location=TGME49_chrX:3139707-3150904(-) | protein_length=3378 | s,S(1)LNAEDDSAGPVDSAAGATPTGR,1,2,10588000,7738500,6642600,3728000,5139200,4251800	TGME49_224270-t26_1-p1 | transcript=TGME49_224270-t26_1 | gene=TGME49_224270 | organism=Toxoplasma_gondii_ME49 | gene_product=hypothetical protein | transcript_product=hypothetical protein | location=TGME49_chrX:3139707-3150904(-) | protein_length=3378 | s
TGME49_224310-t26_1-p1 | transcript=TGME49_224310-t26_1 | gene=TGME49_224310 | organism=Toxoplasma_gondii_ME49 | gene_product=DHHC zinc finger domain-containing protein | transcript_product=DHHC zinc finger domain-containing protein | location=TGME49_chrX:,S(1)LGNAPFFSEPPAER,1	0.58197	0.015921	0.012459	1	0.0273571	0.0214084	1	TGME49_224310-t26_1-p1 | transcript=TGME49_224310-t26_1 | gene=TGME49_224310 | organism=Toxoplasma_gondii_ME49 | gene_product=DHHC zinc finger domain-containing protein | transcript_product=DHHC zinc finger domain-containing protein | location=TGME49_chrX:	S(1)LGNAPFFSEPPAER	1	2	TGME49_224310-t26_1-p1 | transcript=TGME49_224310-t26_1 | gene=TGME49_224310 | organism=Toxoplasma_gondii_ME49 | gene_product=DHHC zinc finger domain-containing protein | transcript_product=DHHC zinc finger domain-containing protein | location=TGME49_chrX:,S(1)LGNAPFFSEPPAER,1,2,0,10663000,0,0,0,0	TGME49_224310-t26_1-p1 | transcript=TGME49_224310-t26_1 | gene=TGME49_224310 | organism=Toxoplasma_gondii_ME49 | gene_product=DHHC zinc finger domain-containing protein | transcript_product=DHHC zinc finger domain-containing protein | location=TGME49_chrX:
TGME49_224310-t26_1-p1 | transcript=TGME49_224310-t26_1 | gene=TGME49_224310 | organism=Toxoplasma_gondii_ME49 | gene_product=DHHC zinc finger domain-containing protein | transcript_product=DHHC zinc finger domain-containing protein | location=TGME49_chrX:,ASLFES(0.997)PT(0.003)ASR,6	3.28482	0.889562	0.524975	1	0.27081	0.159819	1	TGME49_224310-t26_1-p1 | transcript=TGME49_224310-t26_1 | gene=TGME49_224310 | organism=Toxoplasma_gondii_ME49 | gene_product=DHHC zinc finger domain-containing protein | transcript_product=DHHC zinc finger domain-containing protein | location=TGME49_chrX:	ASLFES(0.997)PT(0.003)ASR	6	2	TGME49_224310-t26_1-p1 | transcript=TGME49_224310-t26_1 | gene=TGME49_224310 | organism=Toxoplasma_gondii_ME49 | gene_product=DHHC zinc finger domain-containing protein | transcript_product=DHHC zinc finger domain-containing protein | location=TGME49_chrX:,S(1)LGNAPFFSEPPAER,1,2,0,10663000,0,0,0,0	TGME49_224310-t26_1-p1 | transcript=TGME49_224310-t26_1 | gene=TGME49_224310 | organism=Toxoplasma_gondii_ME49 | gene_product=DHHC zinc finger domain-containing protein | transcript_product=DHHC zinc finger domain-containing protein | location=TGME49_chrX:
TGME49_224310-t26_1-p1 | transcript=TGME49_224310-t26_1 | gene=TGME49_224310 | organism=Toxoplasma_gondii_ME49 | gene_product=DHHC zinc finger domain-containing protein | transcript_product=DHHC zinc finger domain-containing protein | location=TGME49_chrX:,MDGNAY(0.064)AAMS(0.466)S(0.466)WDGGT(0.003)Y(0.001)HQSLEER,10	0.0544124	0.015921	0.012459	1	0.2926	0.228974	1	TGME49_224310-t26_1-p1 | transcript=TGME49_224310-t26_1 | gene=TGME49_224310 | organism=Toxoplasma_gondii_ME49 | gene_product=DHHC zinc finger domain-containing protein | transcript_product=DHHC zinc finger domain-containing protein | location=TGME49_chrX:	MDGNAY(0.064)AAMS(0.466)S(0.466)WDGGT(0.003)Y(0.001)HQSLEER	10	3	TGME49_224310-t26_1-p1 | transcript=TGME49_224310-t26_1 | gene=TGME49_224310 | organism=Toxoplasma_gondii_ME49 | gene_product=DHHC zinc finger domain-containing protein | transcript_product=DHHC zinc finger domain-containing protein | location=TGME49_chrX:,S(1)LGNAPFFSEPPAER,1,2,0,10663000,0,0,0,0	TGME49_224310-t26_1-p1 | transcript=TGME49_224310-t26_1 | gene=TGME49_224310 | organism=Toxoplasma_gondii_ME49 | gene_product=DHHC zinc finger domain-containing protein | transcript_product=DHHC zinc finger domain-containing protein | location=TGME49_chrX:
TGME49_224310-t26_1-p1 | transcript=TGME49_224310-t26_1 | gene=TGME49_224310 | organism=Toxoplasma_gondii_ME49 | gene_product=DHHC zinc finger domain-containing protein | transcript_product=DHHC zinc finger domain-containing protein | location=TGME49_chrX:,MDGNAY(0.064)AAMS(0.466)S(0.466)WDGGT(0.003)Y(0.001)HQSLEER,11	0.0544124	0.015921	0.012459	1	0.2926	0.228974	1	TGME49_224310-t26_1-p1 | transcript=TGME49_224310-t26_1 | gene=TGME49_224310 | organism=Toxoplasma_gondii_ME49 | gene_product=DHHC zinc finger domain-containing protein | transcript_product=DHHC zinc finger domain-containing protein | location=TGME49_chrX:	MDGNAY(0.064)AAMS(0.466)S(0.466)WDGGT(0.003)Y(0.001)HQSLEER	11	3	TGME49_224310-t26_1-p1 | transcript=TGME49_224310-t26_1 | gene=TGME49_224310 | organism=Toxoplasma_gondii_ME49 | gene_product=DHHC zinc finger domain-containing protein | transcript_product=DHHC zinc finger domain-containing protein | location=TGME49_chrX:,S(1)LGNAPFFSEPPAER,1,2,0,10663000,0,0,0,0	TGME49_224310-t26_1-p1 | transcript=TGME49_224310-t26_1 | gene=TGME49_224310 | organism=Toxoplasma_gondii_ME49 | gene_product=DHHC zinc finger domain-containing protein | transcript_product=DHHC zinc finger domain-containing protein | location=TGME49_chrX:
TGME49_224480-t26_1-p1 | transcript=TGME49_224480-t26_1 | gene=TGME49_224480 | organism=Toxoplasma_gondii_ME49 | gene_product=cell-cycle-associated protein kinase CLK, putative | transcript_product=cell-cycle-associated protein kinase CLK, putative | locat,S(1)RS(1)EAGEFLLAS(1)R,3	0.0879371	0.0271519	0.00201699	1	0.308764	0.0229367	1	TGME49_224480-t26_1-p1 | transcript=TGME49_224480-t26_1 | gene=TGME49_224480 | organism=Toxoplasma_gondii_ME49 | gene_product=cell-cycle-associated protein kinase CLK, putative | transcript_product=cell-cycle-associated protein kinase CLK, putative | locat	S(1)RS(1)EAGEFLLAS(1)R	3	2	TGME49_224480-t26_1-p1 | transcript=TGME49_224480-t26_1 | gene=TGME49_224480 | organism=Toxoplasma_gondii_ME49 | gene_product=cell-cycle-associated protein kinase CLK, putative | transcript_product=cell-cycle-associated protein kinase CLK, putative | locat,GDS(1)RAELDAVPR,3,2,13691000,0,0,0,0,0	TGME49_224480-t26_1-p1 | transcript=TGME49_224480-t26_1 | gene=TGME49_224480 | organism=Toxoplasma_gondii_ME49 | gene_product=cell-cycle-associated protein kinase CLK, putative | transcript_product=cell-cycle-associated protein kinase CLK, putative | locat
TGME49_224480-t26_1-p1 | transcript=TGME49_224480-t26_1 | gene=TGME49_224480 | organism=Toxoplasma_gondii_ME49 | gene_product=cell-cycle-associated protein kinase CLK, putative | transcript_product=cell-cycle-associated protein kinase CLK, putative | locat,EGS(1)ANGAASLVYR,3	0.0625601	0.00217659	0.0191142	1	0.034792	0.305534	1	TGME49_224480-t26_1-p1 | transcript=TGME49_224480-t26_1 | gene=TGME49_224480 | organism=Toxoplasma_gondii_ME49 | gene_product=cell-cycle-associated protein kinase CLK, putative | transcript_product=cell-cycle-associated protein kinase CLK, putative | locat	EGS(1)ANGAASLVYR	3	2	TGME49_224480-t26_1-p1 | transcript=TGME49_224480-t26_1 | gene=TGME49_224480 | organism=Toxoplasma_gondii_ME49 | gene_product=cell-cycle-associated protein kinase CLK, putative | transcript_product=cell-cycle-associated protein kinase CLK, putative | locat,GDS(1)RAELDAVPR,3,2,13691000,0,0,0,0,0	TGME49_224480-t26_1-p1 | transcript=TGME49_224480-t26_1 | gene=TGME49_224480 | organism=Toxoplasma_gondii_ME49 | gene_product=cell-cycle-associated protein kinase CLK, putative | transcript_product=cell-cycle-associated protein kinase CLK, putative | locat
TGME49_224480-t26_1-p1 | transcript=TGME49_224480-t26_1 | gene=TGME49_224480 | organism=Toxoplasma_gondii_ME49 | gene_product=cell-cycle-associated protein kinase CLK, putative | transcript_product=cell-cycle-associated protein kinase CLK, putative | locat,FES(0.999)PHSTR,3	0.0643201	0.00217659	0.00201699	1	0.03384	0.0313586	1	TGME49_224480-t26_1-p1 | transcript=TGME49_224480-t26_1 | gene=TGME49_224480 | organism=Toxoplasma_gondii_ME49 | gene_product=cell-cycle-associated protein kinase CLK, putative | transcript_product=cell-cycle-associated protein kinase CLK, putative | locat	FES(0.999)PHSTR	3	2	TGME49_224480-t26_1-p1 | transcript=TGME49_224480-t26_1 | gene=TGME49_224480 | organism=Toxoplasma_gondii_ME49 | gene_product=cell-cycle-associated protein kinase CLK, putative | transcript_product=cell-cycle-associated protein kinase CLK, putative | locat,GDS(1)RAELDAVPR,3,2,13691000,0,0,0,0,0	TGME49_224480-t26_1-p1 | transcript=TGME49_224480-t26_1 | gene=TGME49_224480 | organism=Toxoplasma_gondii_ME49 | gene_product=cell-cycle-associated protein kinase CLK, putative | transcript_product=cell-cycle-associated protein kinase CLK, putative | locat
TGME49_224480-t26_1-p1 | transcript=TGME49_224480-t26_1 | gene=TGME49_224480 | organism=Toxoplasma_gondii_ME49 | gene_product=cell-cycle-associated protein kinase CLK, putative | transcript_product=cell-cycle-associated protein kinase CLK, putative | locat,S(0.5)S(0.5)LFPSVVLK,1	0.0571299	0.00217659	0.00201699	1	0.038099	0.0353053	1	TGME49_224480-t26_1-p1 | transcript=TGME49_224480-t26_1 | gene=TGME49_224480 | organism=Toxoplasma_gondii_ME49 | gene_product=cell-cycle-associated protein kinase CLK, putative | transcript_product=cell-cycle-associated protein kinase CLK, putative | locat	S(0.5)S(0.5)LFPSVVLK	1	2	TGME49_224480-t26_1-p1 | transcript=TGME49_224480-t26_1 | gene=TGME49_224480 | organism=Toxoplasma_gondii_ME49 | gene_product=cell-cycle-associated protein kinase CLK, putative | transcript_product=cell-cycle-associated protein kinase CLK, putative | locat,GDS(1)RAELDAVPR,3,2,13691000,0,0,0,0,0	TGME49_224480-t26_1-p1 | transcript=TGME49_224480-t26_1 | gene=TGME49_224480 | organism=Toxoplasma_gondii_ME49 | gene_product=cell-cycle-associated protein kinase CLK, putative | transcript_product=cell-cycle-associated protein kinase CLK, putative | locat
TGME49_224480-t26_1-p1 | transcript=TGME49_224480-t26_1 | gene=TGME49_224480 | organism=Toxoplasma_gondii_ME49 | gene_product=cell-cycle-associated protein kinase CLK, putative | transcript_product=cell-cycle-associated protein kinase CLK, putative | locat,S(0.5)S(0.5)LFPSVVLK,2	0.0571299	0.00217659	0.00201699	1	0.038099	0.0353053	1	TGME49_224480-t26_1-p1 | transcript=TGME49_224480-t26_1 | gene=TGME49_224480 | organism=Toxoplasma_gondii_ME49 | gene_product=cell-cycle-associated protein kinase CLK, putative | transcript_product=cell-cycle-associated protein kinase CLK, putative | locat	S(0.5)S(0.5)LFPSVVLK	2	2	TGME49_224480-t26_1-p1 | transcript=TGME49_224480-t26_1 | gene=TGME49_224480 | organism=Toxoplasma_gondii_ME49 | gene_product=cell-cycle-associated protein kinase CLK, putative | transcript_product=cell-cycle-associated protein kinase CLK, putative | locat,GDS(1)RAELDAVPR,3,2,13691000,0,0,0,0,0	TGME49_224480-t26_1-p1 | transcript=TGME49_224480-t26_1 | gene=TGME49_224480 | organism=Toxoplasma_gondii_ME49 | gene_product=cell-cycle-associated protein kinase CLK, putative | transcript_product=cell-cycle-associated protein kinase CLK, putative | locat
TGME49_224660-t26_1-p1 | transcript=TGME49_224660-t26_1 | gene=TGME49_224660 | organism=Toxoplasma_gondii_ME49 | gene_product=transcription factor s-ii (tfiis), central domain-containing protein | transcript_product=transcription factor s-ii (tfiis), centr,AET(1)EDEAGEGPPAGHSLR,3	0.127785	0.00683513	0.002192	1	0.0534893	0.0171538	1	TGME49_224660-t26_1-p1 | transcript=TGME49_224660-t26_1 | gene=TGME49_224660 | organism=Toxoplasma_gondii_ME49 | gene_product=transcription factor s-ii (tfiis), central domain-containing protein | transcript_product=transcription factor s-ii (tfiis), centr	AET(1)EDEAGEGPPAGHSLR	3	2	TGME49_224660-t26_1-p1 | transcript=TGME49_224660-t26_1 | gene=TGME49_224660 | organism=Toxoplasma_gondii_ME49 | gene_product=transcription factor s-ii (tfiis), central domain-containing protein | transcript_product=transcription factor s-ii (tfiis), centr,SEHGGDEIAQAIDLGS(1)EGEGPAAK,16,2,240150000,250320000,150740000,169820000,167400000,129840000	TGME49_224660-t26_1-p1 | transcript=TGME49_224660-t26_1 | gene=TGME49_224660 | organism=Toxoplasma_gondii_ME49 | gene_product=transcription factor s-ii (tfiis), central domain-containing protein | transcript_product=transcription factor s-ii (tfiis), centr
TGME49_224660-t26_1-p1 | transcript=TGME49_224660-t26_1 | gene=TGME49_224660 | organism=Toxoplasma_gondii_ME49 | gene_product=transcription factor s-ii (tfiis), central domain-containing protein | transcript_product=transcription factor s-ii (tfiis), centr,VAAAMAAAEAS(0.55)S(0.583)DADMDEDS(0.867)DADFVAHS(0.989)EEDS(0.01)GGR,28	0.0551914	0.00222962	0.002192	1	0.0403979	0.0397164	1	TGME49_224660-t26_1-p1 | transcript=TGME49_224660-t26_1 | gene=TGME49_224660 | organism=Toxoplasma_gondii_ME49 | gene_product=transcription factor s-ii (tfiis), central domain-containing protein | transcript_product=transcription factor s-ii (tfiis), centr	VAAAMAAAEAS(0.55)S(0.583)DADMDEDS(0.867)DADFVAHS(0.989)EEDS(0.01)GGR	28	3	TGME49_224660-t26_1-p1 | transcript=TGME49_224660-t26_1 | gene=TGME49_224660 | organism=Toxoplasma_gondii_ME49 | gene_product=transcription factor s-ii (tfiis), central domain-containing protein | transcript_product=transcription factor s-ii (tfiis), centr,SEHGGDEIAQAIDLGS(1)EGEGPAAK,16,2,240150000,250320000,150740000,169820000,167400000,129840000	TGME49_224660-t26_1-p1 | transcript=TGME49_224660-t26_1 | gene=TGME49_224660 | organism=Toxoplasma_gondii_ME49 | gene_product=transcription factor s-ii (tfiis), central domain-containing protein | transcript_product=transcription factor s-ii (tfiis), centr
[truncated: 2,921 more rows]

## Sheet: class I
	Mean_phosph_value			Value_for_heatmap			Classfication_in_heatmap
	LFQ.intensity.0min_mean	LFQ.intensity.30min_mean	LFQ.intensity.4hr_mean	Proportion.of.max_LFQ.intensity.0min	Proportion.of.max_LFQ.intensity.30min	Proportion.of.max_LFQ.intensity.4hr	classfication	Fasta.headers.1	Phospho..STY..Probabilities	Position.in.peptide	Charge	geneInfLoad.Fasta.headers	df_phosp.Fasta.headers
[truncated: 1,345 more rows]
