# Supplementary material for: The Crk4-Cyc4 complex regulates G2/M transition in Toxoplasma gondii
Source: EMBO J. 2024 Apr 10;43(11):2094–126. doi: 10.1038/s44318-024-00095-4 (PMC11148040; doi:10.1038/s44318-024-00095-4)
Supplement: Supplementary file 12 — Source data Fig. 4 [file 44318_2024_95_MOESM12_ESM.zip › SD Figure 4/4D/heatmap.GO Crk4 phopshoproteome.xlsx]

## Sheet: heatmap.GO
	X.QueryWithGOterm	X.QueryWithoutGOterm	X.BackgroundWithGOterm	X.BackgroundWithoutGOterm	pvalue	gID	padj	class
calcium-transporting ATPase activity	5	731	10	4933	0.00131117	TGME49_201150,TGME49_245510,TGME49_278660,TGME49_289070,TGME49_312100	0.00637206	1
eukaryotic translation initiation factor 3 complex	5	731	13	4930	0.007182	TGME49_201680,TGME49_222860,TGME49_228190,TGME49_273460,TGME49_273520	0.0306118	1
translation initiation factor activity	12	724	51	4892	0.0324271	TGME49_201680,TGME49_214270,TGME49_222860,TGME49_228190,TGME49_235540,TGME49_244650,TGME49_250770,TGME49_251810,TGME49_273460,TGME49_273520,TGME49_274190,TGME49_315150	0.0808694	1
plasma membrane	17	719	63	4880	0.00370387	TGME49_201780,TGME49_206430,TGME49_213550,TGME49_215490,TGME49_216620,TGME49_230920,TGME49_233460,TGME49_247540,TGME49_249380,TGME49_257530,TGME49_259200,TGME49_268590,TGME49_271050,TGME49_278660,TGME49_312100,TGME49_318150,TGME49_320020	0.0164616	1
protein phosphorylation	33	703	168	4775	0.0343731	TGME49_203010,TGME49_204100,TGME49_204280,TGME49_205250,TGME49_205550,TGME49_206590,TGME49_224480,TGME49_224950,TGME49_225960,TGME49_226030,TGME49_228750,TGME49_229630,TGME49_231070,TGME49_233905,TGME49_237210,TGME49_240630,TGME49_249260,TGME49_250850,TGME49_253440,TGME49_253860,TGME49_258010,TGME49_263070,TGME49_265330,TGME49_275610,TGME49_278900,TGME49_292055,TGME49_292140,TGME49_301270,TGME49_…	0.0839155	1
protein kinase activity	35	701	172	4771	0.018601	TGME49_203010,TGME49_204100,TGME49_204280,TGME49_205250,TGME49_205550,TGME49_206590,TGME49_224480,TGME49_224950,TGME49_225960,TGME49_226030,TGME49_227050,TGME49_228750,TGME49_229630,TGME49_231070,TGME49_233905,TGME49_237210,TGME49_240630,TGME49_249260,TGME49_250850,TGME49_253440,TGME49_253860,TGME49_258010,TGME49_263070,TGME49_265330,TGME49_275610,TGME49_278900,TGME49_292055,TGME49_292140,TGME49_…	0.0596648	1
nucleic acid binding	57	679	313	4630	0.0396474	TGME49_203220,TGME49_203540,TGME49_208970,TGME49_209850,TGME49_211420,TGME49_212190,TGME49_212980,TGME49_216670,TGME49_217540,TGME49_218300,TGME49_218358,TGME49_222860,TGME49_224850,TGME49_225125,TGME49_226250,TGME49_228070,TGME49_233080,TGME49_237020,TGME49_238050,TGME49_239410,TGME49_240710,TGME49_244840,TGME49_247450,TGME49_250770,TGME49_258240,TGME49_259220,TGME49_260240,TGME49_263140,TGME49_…	0.0958914	1
ubiquitin-dependent protein catabolic process via the N-end rule pathway	2	734	2	4941	0	TGME49_203320,TGME49_295658	0	1
ubiquitin protein ligase activity	3	733	9	4934	0.0329698	TGME49_203320,TGME49_264860,TGME49_295658	0.0808694	1
regulation of transcription, DNA-templated	20	716	87	4856	0.0146612	TGME49_203690,TGME49_203710,TGME49_205650,TGME49_211720,TGME49_215150,TGME49_217700,TGME49_218960,TGME49_225970,TGME49_228120,TGME49_233000,TGME49_233080,TGME49_247700,TGME49_247730,TGME49_251740,TGME49_257990,TGME49_269010,TGME49_278750,TGME49_310900,TGME49_313300,TGME49_315760	0.0556482	1
transcription factor activity, sequence-specific DNA binding	13	723	49	4894	0.00994134	TGME49_203690,TGME49_203710,TGME49_205650,TGME49_211720,TGME49_215150,TGME49_217700,TGME49_218960,TGME49_247700,TGME49_247730,TGME49_251740,TGME49_269010,TGME49_310900,TGME49_315760	0.0416895	1
nucleus	52	684	258	4685	0.00726937	TGME49_203710,TGME49_208200,TGME49_211220,TGME49_212960,TGME49_214970,TGME49_218260,TGME49_227560,TGME49_228120,TGME49_229630,TGME49_231850,TGME49_233000,TGME49_233080,TGME49_233905,TGME49_235170,TGME49_237220,TGME49_239870,TGME49_243450,TGME49_244110,TGME49_248290,TGME49_249590,TGME49_251740,TGME49_256060,TGME49_258240,TGME49_260240,TGME49_260440,TGME49_265110,TGME49_267710,TGME49_268280,TGME49_…	0.0307323	1
GTPase activator activity	6	730	22	4921	0.0352095	TGME49_203910,TGME49_225310,TGME49_237280,TGME49_266830,TGME49_275350,TGME49_297420	0.0855558	1
MAP kinase activity	4	732	7	4936	0.00116814	TGME49_204280,TGME49_249260,TGME49_250850,TGME49_312570	0.00573052	1
protein serine/threonine/tyrosine kinase activity	4	732	6	4937	0.000380516	TGME49_204280,TGME49_224480,TGME49_250850,TGME49_253440	0.00193989	1
inner membrane complex	34	702	81	4862	5.81583e-10	TGME49_206430,TGME49_206580,TGME49_206690,TGME49_207590,TGME49_216000,TGME49_231070,TGME49_231630,TGME49_231640,TGME49_232350,TGME49_235340,TGME49_235380,TGME49_237210,TGME49_239400,TGME49_240630,TGME49_248740,TGME49_249850,TGME49_250820,TGME49_255420,TGME49_258470,TGME49_271930,TGME49_271970,TGME49_275670,TGME49_283510,TGME49_286580,TGME49_289690,TGME49_293360,TGME49_294610,TGME49_297730,TGME49_…	2.99429e-09	1
cysteine-type peptidase activity	3	733	9	4934	0.0329698	TGME49_206450,TGME49_214470,TGME49_265190	0.0808694	1
chromatin organization	2	734	3	4940	0.00328968	TGME49_208200,TGME49_248290	0.0147468	1
cellular protein modification process	7	729	24	4919	0.0187974	TGME49_209000,TGME49_244500,TGME49_280660,TGME49_290290,TGME49_294280,TGME49_295710,TGME49_307760	0.0596648	1
starch synthase activity	2	734	2	4941	0	TGME49_209960,TGME49_222800	0	1
alpha-1,4-glucan synthase activity	2	734	2	4941	0	TGME49_209960,TGME49_222800	0	1
microtubule cytoskeleton organization	2	734	4	4939	0.0116943	TGME49_209970,TGME49_263510	0.0447136	1
microtubule nucleation	2	734	5	4938	0.026009	TGME49_209970,TGME49_263510	0.0666239	1
spindle pole	2	734	4	4939	0.0116943	TGME49_209970,TGME49_263510	0.0447136	1
microtubule organizing center	2	734	4	4939	0.0116943	TGME49_209970,TGME49_263510	0.0447136	1
gamma-tubulin binding	2	734	4	4939	0.0116943	TGME49_209970,TGME49_263510	0.0447136	1
lipid catabolic process	3	733	4	4939	0.000488124	TGME49_212130,TGME49_231370,TGME49_305140	0.00241738	1
palmitoyltransferase activity	5	731	18	4925	0.0402895	TGME49_213550,TGME49_217870,TGME49_224310,TGME49_249380,TGME49_293220	0.0969933	1
DNA replication initiation	4	732	9	4934	0.00540121	TGME49_214970,TGME49_216730,TGME49_219700,TGME49_237220	0.0238019	1
photosynthesis	3	733	6	4937	0.0056927	TGME49_214970,TGME49_219700,TGME49_237220	0.0244645	1
chlorophyll biosynthetic process	3	733	6	4937	0.0056927	TGME49_214970,TGME49_219700,TGME49_237220	0.0244645	1
MCM complex	3	733	4	4939	0.000488124	TGME49_214970,TGME49_219700,TGME49_237220	0.00241738	1
magnesium chelatase activity	3	733	6	4937	0.0056927	TGME49_214970,TGME49_219700,TGME49_237220	0.0244645	1
aminoacyl-tRNA editing activity	3	733	9	4934	0.0329698	TGME49_218810,TGME49_219850,TGME49_292080	0.0808694	1
peptidyl-arginine methylation	2	734	4	4939	0.0116943	TGME49_219520,TGME49_294270	0.0447136	1
histone-arginine N-methyltransferase activity	2	734	5	4938	0.026009	TGME49_219520,TGME49_294270	0.0666239	1
protein-arginine N-methyltransferase activity	2	734	4	4939	0.0116943	TGME49_219520,TGME49_294270	0.0447136	1
copper ion transmembrane transport	2	734	3	4940	0.00328968	TGME49_221350,TGME49_262710	0.0147468	1
copper ion transmembrane transporter activity	2	734	3	4940	0.00328968	TGME49_221350,TGME49_262710	0.0147468	1
formation of cytoplasmic translation initiation complex	3	733	9	4934	0.0329698	TGME49_222860,TGME49_273460,TGME49_273520	0.0808694	1
eukaryotic 43S preinitiation complex	3	733	9	4934	0.0329698	TGME49_222860,TGME49_273460,TGME49_273520	0.0808694	1
eukaryotic 48S preinitiation complex	3	733	9	4934	0.0329698	TGME49_222860,TGME49_273460,TGME49_273520	0.0808694	1
translation initiation factor binding	2	734	3	4940	0.00328968	TGME49_222860,TGME49_228190	0.0147468	1
COPII vesicle coat	2	734	4	4939	0.0116943	TGME49_226510,TGME49_277000	0.0447136	1
phosphorylation	2	734	5	4938	0.026009	TGME49_227050,TGME49_293260	0.0666239	1
regulation of ARF protein signal transduction	2	734	4	4939	0.0116943	TGME49_228660,TGME49_266830	0.0447136	1
ARF guanyl-nucleotide exchange factor activity	2	734	4	4939	0.0116943	TGME49_228660,TGME49_266830	0.0447136	1
non-membrane spanning protein tyrosine kinase activity	3	733	4	4939	0.000488124	TGME49_229630,TGME49_253860,TGME49_304740	0.00241738	1
phosphatidylinositol metabolic process	2	734	3	4940	0.00328968	TGME49_230490,TGME49_245730	0.0147468	1
phosphatidylinositol phosphate kinase activity	2	734	3	4940	0.00328968	TGME49_230490,TGME49_245730	0.0147468	1
1-phosphatidylinositol-4-phosphate 5-kinase activity	2	734	2	4941	0	TGME49_230490,TGME49_245730	0	1
clathrin adaptor complex	3	733	9	4934	0.0329698	TGME49_230920,TGME49_240870,TGME49_266280	0.0808694	1
myosin complex	4	732	11	4932	0.0152978	TGME49_230980,TGME49_255190,TGME49_257470,TGME49_314780	0.0572293	1
actin binding	5	731	16	4927	0.0225655	TGME49_230980,TGME49_255190,TGME49_257470,TGME49_293690,TGME49_314780	0.0604849	1
protein kinase regulator activity	2	734	3	4940	0.00328968	TGME49_231480,TGME49_272400	0.0147468	1
poly(A)-specific ribonuclease activity	3	733	9	4934	0.0329698	TGME49_237020,TGME49_259560,TGME49_260240	0.0808694	1
intracellular signal transduction	4	732	11	4932	0.0152978	TGME49_239250,TGME49_254370,TGME49_270865,TGME49_277790	0.0572293	1
CCR4-NOT complex	2	734	4	4939	0.0116943	TGME49_239410,TGME49_260240	0.0447136	1
acyl-CoA ligase activity	2	734	5	4938	0.026009	TGME49_243800,TGME49_310150	0.0666239	1
long-chain fatty acid-CoA ligase activity	2	734	5	4938	0.026009	TGME49_243800,TGME49_310150	0.0666239	1
decanoate--CoA ligase activity	2	734	5	4938	0.026009	TGME49_243800,TGME49_310150	0.0666239	1
nucleosome assembly	2	734	3	4940	0.00328968	TGME49_244110,TGME49_256060	0.0147468	1
organic phosphonate transmembrane-transporting ATPase activity	2	734	4	4939	0.0116943	TGME49_247540,TGME49_290580	0.0447136	1
proteasome-mediated ubiquitin-dependent protein catabolic process	2	734	5	4938	0.026009	TGME49_249590,TGME49_295340	0.0666239	1
cyclic nucleotide biosynthetic process	2	734	5	4938	0.026009	TGME49_254370,TGME49_270865	0.0666239	1
phosphorus-oxygen lyase activity	2	734	5	4938	0.026009	TGME49_254370,TGME49_270865	0.0666239	1
phosphatidylserine biosynthetic process	2	734	2	4941	0	TGME49_261480,TGME49_273540	0	1
tau-protein kinase activity	2	734	2	4941	0	TGME49_265330,TGME49_312570	0	1
cell periphery	2	734	4	4939	0.0116943	TGME49_269260,TGME49_297730	0.0447136	1
adenylate cyclase activity	2	734	3	4940	0.00328968	TGME49_270865,TGME49_294930	0.0147468	1
regulation of transcription, DNA-templated1	7	222	87	4856	0.0471659	TGME49_203710,TGME49_228120,TGME49_247730,TGME49_255220,TGME49_287180,TGME49_310900,TGME49_315760	0.0975621	2
transcription factor activity, sequence-specific DNA binding1	5	224	49	4894	0.0244365	TGME49_203710,TGME49_247730,TGME49_255220,TGME49_310900,TGME49_315760	0.0609405	2
plasma membrane1	14	215	63	4880	1.03187e-07	TGME49_206430,TGME49_216620,TGME49_220600,TGME49_221940,TGME49_233460,TGME49_233480,TGME49_240810,TGME49_249380,TGME49_259200,TGME49_260310,TGME49_268590,TGME49_272600,TGME49_278660,TGME49_311360	9.47443e-07	2
inner membrane complex1	12	217	81	4862	7.28634e-05	TGME49_206430,TGME49_206580,TGME49_212770,TGME49_231070,TGME49_231640,TGME49_239400,TGME49_248740,TGME49_250820,TGME49_283510,TGME49_293360,TGME49_308860,TGME49_311480	0.000639931	2
protein phosphorylation1	12	217	168	4775	0.0466683	TGME49_206590,TGME49_225960,TGME49_231070,TGME49_233010,TGME49_245580,TGME49_249260,TGME49_253440,TGME49_263070,TGME49_301270,TGME49_304970,TGME49_310190,TGME49_311360	0.0975621	2
clathrin adaptor complex1	2	227	9	4934	0.0066974	TGME49_207390,TGME49_272600	0.0241585	2
cellular protein modification process1	5	224	24	4919	0.000616518	TGME49_209000,TGME49_280660,TGME49_291980,TGME49_294280,TGME49_295710	0.00444774	2
ubiquitin-protein transferase activity	7	222	42	4901	0.000564373	TGME49_209000,TGME49_239410,TGME49_280660,TGME49_281520,TGME49_291980,TGME49_294280,TGME49_295710	0.00422234	2
acid-amino acid ligase activity	5	224	27	4916	0.00120643	TGME49_209000,TGME49_280660,TGME49_291980,TGME49_294280,TGME49_295710	0.00786123	2
cytosol	3	226	25	4918	0.0263718	TGME49_214230,TGME49_311360,TGME49_315950	0.0649646	2
DNA replication initiation1	2	227	9	4934	0.0066974	TGME49_214970,TGME49_219700	0.0241585	2
photosynthesis1	2	227	6	4937	0.00176901	TGME49_214970,TGME49_219700	0.0102797	2
chlorophyll biosynthetic process1	2	227	6	4937	0.00176901	TGME49_214970,TGME49_219700	0.0102797	2
MCM complex1	2	227	4	4939	0.000379302	TGME49_214970,TGME49_219700	0.00294688	2
magnesium chelatase activity1	2	227	6	4937	0.00176901	TGME49_214970,TGME49_219700	0.0102797	2
dephosphorylation	2	227	11	4932	0.0122812	TGME49_221230,TGME49_268770	0.0359535	2
protein tyrosine phosphatase activity	2	227	8	4935	0.00462173	TGME49_221230,TGME49_268770	0.0207464	2
protein tyrosine/serine/threonine phosphatase activity	2	227	9	4934	0.0066974	TGME49_221230,TGME49_268770	0.0241585	2
phosphatase activity	2	227	18	4925	0.0478687	TGME49_221230,TGME49_268770	0.0975621	2
membrane coat	2	227	15	4928	0.0295434	TGME49_221940,TGME49_272600	0.0670535	2
regulation of transcription from RNA polymerase II promoter	2	227	10	4933	0.00924388	TGME49_225000,TGME49_295410	0.032759	2
MAP kinase activity1	2	227	7	4936	0.00299026	TGME49_233010,TGME49_249260	0.013728	2
oxidoreductase activity, acting on paired donors, with incorporation or reduction of molecular oxygen	2	227	7	4936	0.00299026	TGME49_246120,TGME49_290920	0.013728	2
L-ascorbic acid binding	2	227	5	4938	0.00091579	TGME49_246120,TGME49_290920	0.00616632	2
palmitoyltransferase activity1	2	227	18	4925	0.0478687	TGME49_249380,TGME49_293220	0.0975621	2
oxidoreductase activity, acting on paired donors, with incorporation or reduction of molecular oxygen, 2-oxoglutarate as one donor, and incorporation of one atom each of oxygen into both donors	2	227	5	4938	0.00091579	TGME49_253750,TGME49_290920	0.00616632	2
protein deubiquitination	2	227	17	4926	0.0412599	TGME49_255180,TGME49_289330	0.0896183	2
obsolete ubiquitin thiolesterase activity	2	227	18	4925	0.0478687	TGME49_255180,TGME49_289330	0.0975621	2
thiol-dependent ubiquitinyl hydrolase activity	2	227	15	4928	0.0295434	TGME49_255180,TGME49_289330	0.0670535	2
xenobiotic-transporting ATPase activity	2	227	13	4930	0.019879	TGME49_260310,TGME49_305590	0.0501944	2
RNA polymerase II carboxy-terminal domain kinase activity	2	227	13	4930	0.019879	TGME49_263070,TGME49_304970	0.0501944	2
tubulin complex assembly	2	227	2	4941	0	TGME49_295310,TGME49_297420	0	2
post-chaperonin tubulin folding pathway	2	227	3	4940	9.81947e-05	TGME49_295310,TGME49_297420	0.000793413	2
beta-tubulin binding	2	227	3	4940	9.81947e-05	TGME49_295310,TGME49_297420	0.000793413	2
eukaryotic translation initiation factor 3 complex1	3	378	13	4930	0.0141942	TGME49_201680,TGME49_273460,TGME49_294620	0.0477762	3
translation initiation factor activity1	7	374	51	4892	0.0394624	TGME49_201680,TGME49_211230,TGME49_251810,TGME49_257350,TGME49_273460,TGME49_294620,TGME49_313060	0.0889292	3
potassium ion transport	2	379	6	4937	0.00762041	TGME49_202900,TGME49_262150	0.0280291	3
voltage-gated potassium channel complex	2	379	3	4940	0.000454611	TGME49_202900,TGME49_262150	0.00303074	3
voltage-gated potassium channel activity	2	379	3	4940	0.000454611	TGME49_202900,TGME49_262150	0.00303074	3
ubiquitin-protein transferase activity1	7	374	42	4901	0.0133589	TGME49_203320,TGME49_209000,TGME49_217220,TGME49_239410,TGME49_280660,TGME49_291980,TGME49_295710	0.045966	3
apical part of cell	14	367	86	4857	0.00208384	TGME49_204130,TGME49_204530,TGME49_205250,TGME49_215775,TGME49_218520,TGME49_227280,TGME49_231630,TGME49_232940,TGME49_255260,TGME49_261780,TGME49_262730,TGME49_275440,TGME49_306060,TGME49_306640	0.0128236	3
protein phosphorylation2	19	362	168	4775	0.0325674	TGME49_205250,TGME49_206590,TGME49_215775,TGME49_224480,TGME49_229630,TGME49_231070,TGME49_245580,TGME49_250850,TGME49_252500,TGME49_253860,TGME49_253940,TGME49_262730,TGME49_263070,TGME49_265330,TGME49_301270,TGME49_308090,TGME49_311360,TGME49_312570,TGME49_320000	0.0739119	3
protein kinase activity1	20	361	172	4771	0.0225561	TGME49_205250,TGME49_206590,TGME49_215775,TGME49_224480,TGME49_229630,TGME49_231070,TGME49_245580,TGME49_250850,TGME49_252500,TGME49_253860,TGME49_253940,TGME49_262730,TGME49_263070,TGME49_265330,TGME49_293260,TGME49_301270,TGME49_308090,TGME49_311360,TGME49_312570,TGME49_320000	0.0622238	3
autophagy	2	379	8	4935	0.0189905	TGME49_206450,TGME49_236110	0.0528432	3
inner membrane complex2	28	353	81	4862	3.68956e-13	TGME49_206580,TGME49_206690,TGME49_216000,TGME49_223940,TGME49_231070,TGME49_231630,TGME49_231640,TGME49_235340,TGME49_235380,TGME49_235470,TGME49_235690,TGME49_239400,TGME49_249850,TGME49_250820,TGME49_255260,TGME49_256760,TGME49_257680,TGME49_258470,TGME49_271970,TGME49_278850,TGME49_283510,TGME49_286580,TGME49_293360,TGME49_294610,TGME49_304670,TGME49_306060,TGME49_308860,TGME49_320480	2.62368e-12	3
cellular protein modification process2	5	376	24	4919	0.0082207	TGME49_209000,TGME49_244500,TGME49_280660,TGME49_291980,TGME49_295710	0.0298935	3
transport	6	375	34	4909	0.0133158	TGME49_209190,TGME49_209800,TGME49_243960,TGME49_244440,TGME49_260310,TGME49_305590	0.045966	3
xenobiotic-transporting ATPase activity1	3	378	13	4930	0.0141942	TGME49_209190,TGME49_260310,TGME49_305590	0.0477762	3
plasma membrane2	18	363	63	4880	1.18359e-07	TGME49_209800,TGME49_213550,TGME49_216620,TGME49_232940,TGME49_233460,TGME49_247540,TGME49_248830,TGME49_257530,TGME49_257680,TGME49_260310,TGME49_262150,TGME49_268590,TGME49_272600,TGME49_275440,TGME49_278660,TGME49_306640,TGME49_311360,TGME49_320020	8.23367e-07	3
transmembrane transporter activity	6	375	38	4905	0.0239685	TGME49_209800,TGME49_249900,TGME49_253700,TGME49_257530,TGME49_309580,TGME49_320020	0.0644531	3
lipid metabolic process	4	377	23	4920	0.0280048	TGME49_212130,TGME49_238950,TGME49_248830,TGME49_263270	0.0722704	3
lipid catabolic process1	2	379	4	4939	0.00171408	TGME49_212130,TGME49_248830	0.010755	3
phosphotransferase activity, alcohol group as acceptor	4	377	22	4921	0.023348	TGME49_215700,TGME49_266010,TGME49_268370,TGME49_276170	0.0633166	3
protein serine/threonine/tyrosine kinase activity1	2	379	6	4937	0.00762041	TGME49_224480,TGME49_250850	0.0280291	3
non-membrane spanning protein tyrosine kinase activity1	2	379	4	4939	0.00171408	TGME49_229630,TGME49_253860	0.010755	3
calcium-transporting ATPase activity1	3	378	10	4933	0.00501807	TGME49_230420,TGME49_236860,TGME49_278660	0.022578	3
intracellular signal transduction1	3	378	11	4932	0.00741164	TGME49_239250,TGME49_248830,TGME49_254370	0.0279027	3
clathrin adaptor complex2	2	379	9	4934	0.0268838	TGME49_240870,TGME49_272600	0.0699416	3
phosphoric diester hydrolase activity	4	377	22	4921	0.023348	TGME49_241880,TGME49_248830,TGME49_263270,TGME49_293000	0.0633166	3
phospholipid transport	2	379	7	4936	0.0125795	TGME49_247690,TGME49_254370	0.0442355	3
SNARE complex	2	379	4	4939	0.00171408	TGME49_247930,TGME49_306640	0.010755	3
phospholipid binding	2	379	5	4938	0.00404025	TGME49_248830,TGME49_264760	0.022578	3
MAP kinase activity2	2	379	7	4936	0.0125795	TGME49_250850,TGME49_312570	0.0442355	3
oxidoreductase activity, acting on paired donors, with incorporation or reduction of molecular oxygen, 2-oxoglutarate as one donor, and incorporation of one atom each of oxygen into both donors1	2	379	5	4938	0.00404025	TGME49_253750,TGME49_290920	0.022578	3
RNA metabolic process	2	379	8	4935	0.0189905	TGME49_254940,TGME49_257350	0.0528432	3
protein serine/threonine kinase activity	5	376	19	4924	0.00230314	TGME49_265330,TGME49_268370,TGME49_283702,TGME49_286160,TGME49_311360	0.0139058	3
tau-protein kinase activity1	2	379	2	4941	0	TGME49_265330,TGME49_312570	0	3
formation of cytoplasmic translation initiation complex1	2	379	9	4934	0.0268838	TGME49_273460,TGME49_294620	0.0699416	3
eukaryotic 43S preinitiation complex1	2	379	9	4934	0.0268838	TGME49_273460,TGME49_294620	0.0699416	3
eukaryotic 48S preinitiation complex1	2	379	9	4934	0.0268838	TGME49_273460,TGME49_294620	0.0699416	3
oxidoreductase activity, acting on paired donors, with incorporation or reduction of molecular oxygen1	2	379	7	4936	0.0125795	TGME49_290920,TGME49_315770	0.0442355	3
protein phosphorylation3	19	368	168	4775	0.0375433	TGME49_203010,TGME49_205550,TGME49_218550,TGME49_227260,TGME49_228750,TGME49_229630,TGME49_234970,TGME49_235750,TGME49_237210,TGME49_237890,TGME49_245580,TGME49_249260,TGME49_253860,TGME49_258010,TGME49_258580,TGME49_273690,TGME49_301270,TGME49_308090,TGME49_319610	0.076961	4
protein kinase activity2	19	368	172	4771	0.0463577	TGME49_203010,TGME49_205550,TGME49_218550,TGME49_227260,TGME49_228750,TGME49_229630,TGME49_234970,TGME49_235750,TGME49_237210,TGME49_237890,TGME49_245580,TGME49_249260,TGME49_253860,TGME49_258010,TGME49_258580,TGME49_273690,TGME49_301270,TGME49_308090,TGME49_319610	0.0933059	4
ubiquitin protein ligase activity1	2	385	9	4934	0.028018	TGME49_203320,TGME49_225090	0.0675855	4
regulation of transcription, DNA-templated2	14	373	87	4856	0.00273178	TGME49_203690,TGME49_203710,TGME49_205650,TGME49_217700,TGME49_218960,TGME49_228120,TGME49_233020,TGME49_251740,TGME49_253380,TGME49_269010,TGME49_271030,TGME49_285895,TGME49_310900,TGME49_315760	0.0146312	4
transcription factor activity, sequence-specific DNA binding2	12	375	49	4894	6.59294e-05	TGME49_203690,TGME49_203710,TGME49_205650,TGME49_217700,TGME49_218960,TGME49_251740,TGME49_253380,TGME49_269010,TGME49_271030,TGME49_285895,TGME49_310900,TGME49_315760	0.000473493	4
regulation of GTPase activity	4	383	22	4921	0.0248116	TGME49_203910,TGME49_225310,TGME49_266830,TGME49_275350	0.0612537	4
GTPase activator activity1	5	382	22	4921	0.00561251	TGME49_203910,TGME49_225310,TGME49_266830,TGME49_275350,TGME49_297420	0.0191325	4
kinase activity	7	380	49	4894	0.0346184	TGME49_208070,TGME49_215700,TGME49_228690,TGME49_256760,TGME49_280560,TGME49_291960,TGME49_296010	0.0724464	4
cellular protein modification process3	5	382	24	4919	0.00885975	TGME49_209000,TGME49_244500,TGME49_265080,TGME49_280660,TGME49_295710	0.02692	4
inner membrane complex3	16	371	81	4862	0.000131836	TGME49_212770,TGME49_229010,TGME49_233030,TGME49_237210,TGME49_239400,TGME49_250820,TGME49_255450,TGME49_256760,TGME49_258470,TGME49_264990,TGME49_271970,TGME49_278850,TGME49_283510,TGME49_293360,TGME49_297870,TGME49_312100	0.000925778	4
carbohydrate transport	2	385	10	4933	0.0377499	TGME49_214320,TGME49_266750	0.076961	4
transmembrane transport	15	372	96	4847	0.00285767	TGME49_214320,TGME49_215450,TGME49_216820,TGME49_235150,TGME49_239020,TGME49_248840,TGME49_249900,TGME49_254580,TGME49_257530,TGME49_258700,TGME49_259200,TGME49_266750,TGME49_267720,TGME49_309580,TGME49_320020	0.0150504	4
plasma membrane3	11	376	63	4880	0.00305031	TGME49_214320,TGME49_233460,TGME49_235150,TGME49_240810,TGME49_248830,TGME49_257530,TGME49_259200,TGME49_272600,TGME49_278660,TGME49_312100,TGME49_320020	0.0158016	4
transmembrane transporter activity1	9	378	38	4905	0.000495899	TGME49_214320,TGME49_216820,TGME49_235150,TGME49_248840,TGME49_249900,TGME49_257530,TGME49_258700,TGME49_309580,TGME49_320020	0.00301354	4
protein ubiquitination	2	385	11	4932	0.0489677	TGME49_215440,TGME49_225090	0.0936609	4
phosphatidylinositol phosphorylation	3	384	6	4937	0.000488869	TGME49_215700,TGME49_228690,TGME49_296010	0.00301354	4
phosphatidylinositol-mediated signaling	3	384	5	4938	0.000173704	TGME49_215700,TGME49_228690,TGME49_296010	0.00116788	4
phosphatidylinositol 3-kinase activity	2	385	2	4941	0	TGME49_215700,TGME49_296010	0	4
G-protein coupled receptor signaling pathway	3	384	4	4939	3.70386e-05	TGME49_216890,TGME49_222290,TGME49_252880	0.000272191	4
cellular process	2	385	8	4935	0.01981	TGME49_221670,TGME49_279390	0.0492911	4
1-phosphatidylinositol 4-kinase activity	2	385	4	4939	0.00179483	TGME49_228690,TGME49_296010	0.00977873	4
non-membrane spanning protein tyrosine kinase activity2	2	385	4	4939	0.00179483	TGME49_229630,TGME49_253860	0.00977873	4
calcium-transporting ATPase activity2	4	383	10	4933	0.000519349	TGME49_230420,TGME49_245510,TGME49_278660,TGME49_312100	0.0030965	4
phosphatidylinositol metabolic process1	2	385	3	4940	0.000476487	TGME49_230490,TGME49_245730	0.0030114	4
phosphatidylinositol phosphate kinase activity1	2	385	3	4940	0.000476487	TGME49_230490,TGME49_245730	0.0030114	4
1-phosphatidylinositol-4-phosphate 5-kinase activity1	2	385	2	4941	0	TGME49_230490,TGME49_245730	0	4
cytosol1	4	383	25	4918	0.0413021	TGME49_232340,TGME49_237210,TGME49_252490,TGME49_253860	0.0836632	4
cytosolic small ribosomal subunit	2	385	2	4941	0	TGME49_232710,TGME49_266060	0	4
MAP kinase activity3	2	385	7	4936	0.0131346	TGME49_234970,TGME49_249260	0.03879	4
N-acetyltransferase activity	3	384	15	4928	0.0252415	TGME49_243440,TGME49_243600,TGME49_260550	0.0618319	4
poly(A)-specific ribonuclease activity1	2	385	9	4934	0.028018	TGME49_243590,TGME49_259560	0.0675855	4
regulation of transcription from RNA polymerase II promoter1	2	385	10	4933	0.0377499	TGME49_243780,TGME49_295410	0.076961	4
tubulin-tyrosine ligase activity	2	385	7	4936	0.0131346	TGME49_244500,TGME49_265080	0.03879	4
phospholipid transport1	3	384	7	4936	0.0010703	TGME49_245510,TGME49_254370,TGME49_289570	0.00614935	4
magnesium ion binding	4	383	27	4916	0.0552524	TGME49_245510,TGME49_254370,TGME49_256760,TGME49_309752	0.0986427	4
lipid catabolic process2	2	385	4	4939	0.00179483	TGME49_248830,TGME49_305140	0.00977873	4
intracellular signal transduction2	4	383	11	4932	0.000891329	TGME49_248830,TGME49_254370,TGME49_256030,TGME49_270865	0.00521592	4
phospholipid binding1	3	384	5	4938	0.000173704	TGME49_248830,TGME49_264760,TGME49_289570	0.00116788	4
cellular amino acid metabolic process	2	385	10	4933	0.0377499	TGME49_249390,TGME49_293180	0.076961	4
oxidoreductase activity, acting on paired donors, with incorporation or reduction of molecular oxygen, 2-oxoglutarate as one donor, and incorporation of one atom each of oxygen into both donors2	2	385	5	4938	0.00422652	TGME49_253750,TGME49_290920	0.0191325	4
cyclic nucleotide biosynthetic process1	2	385	5	4938	0.00422652	TGME49_254370,TGME49_270865	0.0191325	4
phosphorus-oxygen lyase activity1	2	385	5	4938	0.00422652	TGME49_254370,TGME49_270865	0.0191325	4
RNA metabolic process1	2	385	8	4935	0.01981	TGME49_254940,TGME49_257350	0.0492911	4
proton-transporting two-sector ATPase complex, proton-transporting domain	2	385	6	4937	0.00796417	TGME49_259010,TGME49_290720	0.0244338	4
proton-transporting V-type ATPase, V0 domain	2	385	5	4938	0.00422652	TGME49_259010,TGME49_290720	0.0191325	4
hydrogen ion transmembrane transporter activity	2	385	8	4935	0.01981	TGME49_259010,TGME49_290720	0.0492911	4
small-subunit processome	2	385	7	4936	0.0131346	TGME49_269770,TGME49_292190	0.03879	4
adenylate cyclase activity1	2	385	3	4940	0.000476487	TGME49_270865,TGME49_294930	0.0030114	4
thiol-dependent ubiquitin-specific protease activity	2	385	6	4937	0.00796417	TGME49_277990,TGME49_295400	0.0244338	4
metal ion binding	22	333	221	4722	0.0439345	TGME49_201250,TGME49_208200,TGME49_213660,TGME49_216380,TGME49_223880,TGME49_224260,TGME49_228080,TGME49_230890,TGME49_234900,TGME49_236970,TGME49_247690,TGME49_250690,TGME49_254370,TGME49_255310,TGME49_267100,TGME49_273070,TGME49_289070,TGME49_293000,TGME49_311100,TGME49_312100,TGME49_313870,TGME49_318310	0.0931281	5
regulation of transcription, DNA-templated3	14	341	87	4856	0.00115581	TGME49_203710,TGME49_205650,TGME49_207080,TGME49_211720,TGME49_215150,TGME49_228120,TGME49_247700,TGME49_251740,TGME49_269010,TGME49_278750,TGME49_282220,TGME49_290630,TGME49_310900,TGME49_310950	0.0093866	5
transcription factor activity, sequence-specific DNA binding3	11	344	49	4894	0.000126773	TGME49_203710,TGME49_205650,TGME49_211720,TGME49_215150,TGME49_247700,TGME49_251740,TGME49_269010,TGME49_282220,TGME49_290630,TGME49_310900,TGME49_310950	0.00141564	5
MAP kinase activity4	3	352	7	4936	0.000769315	TGME49_204280,TGME49_234970,TGME49_250850	0.00644301	5
protein serine/threonine/tyrosine kinase activity2	3	352	6	4937	0.000349482	TGME49_204280,TGME49_250850,TGME49_313180	0.00328331	5
autophagy1	2	353	8	4935	0.0156718	TGME49_206450,TGME49_230860	0.0512201	5
cysteine-type peptidase activity1	2	353	9	4934	0.0222747	TGME49_206450,TGME49_265190	0.0702308	5
inner membrane complex4	11	344	81	4862	0.0120938	TGME49_206580,TGME49_206690,TGME49_212770,TGME49_216000,TGME49_239400,TGME49_250820,TGME49_275670,TGME49_286580,TGME49_297870,TGME49_300100,TGME49_312100	0.0492392	5
histone acetylation	2	353	5	4938	0.00329368	TGME49_207080,TGME49_268370	0.0215294	5
chromatin organization1	2	353	3	4940	0.000367535	TGME49_208200,TGME49_248290	0.00328331	5
cellular protein modification process4	5	350	24	4919	0.00583607	TGME49_209000,TGME49_244500,TGME49_280660,TGME49_291980,TGME49_295710	0.0252269	5
ubiquitin-protein transferase activity2	6	349	42	4901	0.0281895	TGME49_209000,TGME49_239410,TGME49_280660,TGME49_291980,TGME49_292340,TGME49_295710	0.0740665	5
acid-amino acid ligase activity1	4	351	27	4916	0.0403992	TGME49_209000,TGME49_280660,TGME49_291980,TGME49_295710	0.0931281	5
exoribonuclease II activity	2	353	3	4940	0.000367535	TGME49_209570,TGME49_239480	0.00328331	5
microtubule cytoskeleton organization1	2	353	4	4939	0.00139157	TGME49_209970,TGME49_263510	0.0100795	5
microtubule nucleation1	2	353	5	4938	0.00329368	TGME49_209970,TGME49_263510	0.0215294	5
spindle pole1	2	353	4	4939	0.00139157	TGME49_209970,TGME49_263510	0.0100795	5
microtubule organizing center1	2	353	4	4939	0.00139157	TGME49_209970,TGME49_263510	0.0100795	5
gamma-tubulin binding1	2	353	4	4939	0.00139157	TGME49_209970,TGME49_263510	0.0100795	5
actin binding1	4	351	16	4927	0.00418559	TGME49_213392,TGME49_230980,TGME49_255190,TGME49_314780	0.0229785	5
protein deubiquitination1	3	352	17	4926	0.0294621	TGME49_213870,TGME49_221610,TGME49_255180	0.0755371	5
obsolete ubiquitin thiolesterase activity1	3	352	18	4925	0.0357977	TGME49_213870,TGME49_221610,TGME49_255180	0.0888315	5
thiol-dependent ubiquitinyl hydrolase activity1	3	352	15	4928	0.0189296	TGME49_213870,TGME49_221610,TGME49_255180	0.0603943	5
DNA replication initiation2	3	352	9	4934	0.00246605	TGME49_214970,TGME49_219700,TGME49_219860	0.0173922	5
photosynthesis2	3	352	6	4937	0.000349482	TGME49_214970,TGME49_219700,TGME49_219860	0.00328331	5
chlorophyll biosynthetic process2	3	352	6	4937	0.000349482	TGME49_214970,TGME49_219700,TGME49_219860	0.00328331	5
MCM complex2	3	352	4	4939	2.61887e-05	TGME49_214970,TGME49_219700,TGME49_219860	0.000305155	5
DNA helicase activity	3	352	19	4924	0.0428587	TGME49_214970,TGME49_219700,TGME49_219860	0.0931281	5
magnesium chelatase activity2	3	352	6	4937	0.000349482	TGME49_214970,TGME49_219700,TGME49_219860	0.00328331	5
phospholipid transport2	3	352	7	4936	0.000769315	TGME49_216380,TGME49_247690,TGME49_254370	0.00644301	5
magnesium ion binding1	4	351	27	4916	0.0403992	TGME49_216380,TGME49_247690,TGME49_251620,TGME49_254370	0.0931281	5
metal ion transport	2	353	7	4936	0.0103393	TGME49_225530,TGME49_261720	0.0432958	5
metal ion transmembrane transporter activity	2	353	5	4938	0.00329368	TGME49_225530,TGME49_261720	0.0215294	5
myosin complex1	3	352	11	4932	0.00575442	TGME49_230980,TGME49_255190,TGME49_314780	0.0252269	5
motor activity	3	352	17	4926	0.0294621	TGME49_230980,TGME49_255190,TGME49_314780	0.0755371	5
protein dimerization activity	2	353	10	4933	0.0301585	TGME49_232660,TGME49_238190	0.0755371	5
small GTPase mediated signal transduction	5	350	30	4913	0.0178846	TGME49_243450,TGME49_248340,TGME49_249170,TGME49_267810,TGME49_286080	0.0577477	5
RNA-directed RNA polymerase activity	2	353	6	4937	0.00623788	TGME49_244880,TGME49_306290	0.0265357	5
cation transport	2	353	8	4935	0.0156718	TGME49_251630,TGME49_259200	0.0512201	5
intracellular signal transduction3	2	353	11	4932	0.03931	TGME49_254370,TGME49_277790	0.0931281	5
kinetochore	2	353	10	4933	0.0301585	TGME49_277940,TGME49_289700	0.0755371	5
calcium-transporting ATPase activity3	2	353	10	4933	0.0301585	TGME49_289070,TGME49_312100	0.0755371	5

## Sheet: Fig 4D analysis
	X.QueryWithGOterm	X.QueryWithoutGOterm	X.BackgroundWithGOterm	X.BackgroundWithoutGOterm	pvalue	gID	padj	class
metal ion binding	22	333	221	4722	0.0439345	TGME49_201250,TGME49_208200,TGME49_213660,TGME49_216380,TGME49_223880,TGME49_224260,TGME49_228080,TGME49_230890,TGME49_234900,TGME49_236970,TGME49_247690,TGME49_250690,TGME49_254370,TGME49_255310,TGME49_267100,TGME49_273070,TGME49_289070,TGME49_293000,TGME49_311100,TGME49_312100,TGME49_313870,TGME49_318310	0.0931281	5
regulation of transcription, DNA-templated	14	341	87	4856	0.00115581	TGME49_203710,TGME49_205650,TGME49_207080,TGME49_211720,TGME49_215150,TGME49_228120,TGME49_247700,TGME49_251740,TGME49_269010,TGME49_278750,TGME49_282220,TGME49_290630,TGME49_310900,TGME49_310950	0.0093866	5
transcription factor activity, sequence-specific DNA binding	11	344	49	4894	0.000126773	TGME49_203710,TGME49_205650,TGME49_211720,TGME49_215150,TGME49_247700,TGME49_251740,TGME49_269010,TGME49_282220,TGME49_290630,TGME49_310900,TGME49_310950	0.00141564	5
inner membrane complex	11	344	81	4862	0.0120938	TGME49_206580,TGME49_206690,TGME49_212770,TGME49_216000,TGME49_239400,TGME49_250820,TGME49_275670,TGME49_286580,TGME49_297870,TGME49_300100,TGME49_312100	0.0492392	5
ubiquitin-protein transferase	6	349	42	4901	0.0281895	TGME49_209000,TGME49_239410,TGME49_280660,TGME49_291980,TGME49_292340,TGME49_295710	0.0740665	5
protein modification	5	350	24	4919	0.00583607	TGME49_209000,TGME49_244500,TGME49_280660,TGME49_291980,TGME49_295710	0.0252269	5
small GTPase mediated signal transduction	5	350	30	4913	0.0178846	TGME49_243450,TGME49_248340,TGME49_249170,TGME49_267810,TGME49_286080	0.0577477	5
acid-amino acid ligase	4	351	27	4916	0.0403992	TGME49_209000,TGME49_280660,TGME49_291980,TGME49_295710	0.0931281	5
actin binding	4	351	16	4927	0.00418559	TGME49_213392,TGME49_230980,TGME49_255190,TGME49_314780	0.0229785	5
magnesium ion binding	4	351	27	4916	0.0403992	TGME49_216380,TGME49_247690,TGME49_251620,TGME49_254370	0.0931281	5
MAP kinase activity	3	352	7	4936	0.000769315	TGME49_204280,TGME49_234970,TGME49_250850	0.00644301	5
protein serine/threonine/tyrosine kinase activity	3	352	6	4937	0.000349482	TGME49_204280,TGME49_250850,TGME49_313180	0.00328331	5
protein deubiquitination	3	352	17	4926	0.0294621	TGME49_213870,TGME49_221610,TGME49_255180	0.0755371	5
DNA replication initiation (MCM)	3	352	9	4934	0.00246605	TGME49_214970,TGME49_219700,TGME49_219860	0.0173922	5
phospholipid transport	3	352	7	4936	0.000769315	TGME49_216380,TGME49_247690,TGME49_254370	0.00644301	5
myosin complex	3	352	11	4932	0.00575442	TGME49_230980,TGME49_255190,TGME49_314780	0.0252269	5
autophagy	2	353	8	4935	0.0156718	TGME49_206450,TGME49_230860	0.0512201	5
cysteine-type peptidase	2	353	9	4934	0.0222747	TGME49_206450,TGME49_265190	0.0702308	5
histone acetylation	2	353	5	4938	0.00329368	TGME49_207080,TGME49_268370	0.0215294	5
chromatin organization1	2	353	3	4940	0.000367535	TGME49_208200,TGME49_248290	0.00328331	5
exoribonuclease II activity	2	353	3	4940	0.000367535	TGME49_209570,TGME49_239480	0.00328331	5
spindle pole (gamma-tubulin binding)	2	353	4	4939	0.00139157	TGME49_209970,TGME49_263510	0.0100795	5
metal ion transport	2	353	7	4936	0.0103393	TGME49_225530,TGME49_261720	0.0432958	5
protein dimerization activity	2	353	10	4933	0.0301585	TGME49_232660,TGME49_238190	0.0755371	5
RNA-directed RNA polymerase activity	2	353	6	4937	0.00623788	TGME49_244880,TGME49_306290	0.0265357	5
cation transport	2	353	8	4935	0.0156718	TGME49_251630,TGME49_259200	0.0512201	5
signal transduction	2	353	11	4932	0.03931	TGME49_254370,TGME49_277790	0.0931281	5
kinetochore	2	353	10	4933	0.0301585	TGME49_277940,TGME49_289700	0.0755371	5
calcium-transporting ATPase	2	353	10	4933	0.0301585	TGME49_289070,TGME49_312100	0.0755371	5
Figure graph
AP2 factors	14
inner membrane complex	11
ubiquitin-protein transferase	6
actin binding	4
MAP kinase activity	3
protein serine/threonine/tyrosine kinase activity	3
protein deubiquitination	3
DNA replication initiation (MCM)	3
phospholipid transport	3
myosin complex	3
histone acetylation	2
chromatin organization	2
spindle pole (gamma-tubulin binding)	2
kinetochore	2
