# Supplementary material for: The Crk4-Cyc4 complex regulates G2/M transition in Toxoplasma gondii
Source: EMBO J. 2024 Apr 10;43(11):2094–126. doi: 10.1038/s44318-024-00095-4 (PMC11148040; doi:10.1038/s44318-024-00095-4)
Supplement: Supplementary file 13 — Source data Fig. 6 [file 44318_2024_95_MOESM13_ESM.zip]

Archive with 42 entries (37 files):
- SD Figure 6/
- SD Figure 6/6F/
- SD Figure 6/.DS_Store
- __MACOSX/SD Figure 6/._.DS_Store
- SD Figure 6/6E/
- SD Figure 6/6D/
- SD Figure 6/6C/
- SD Figure 6/6F/iRD1 MORN1 mitosis.jpg
- SD Figure 6/6F/iRD1 DAPI S-phase.jpg
- SD Figure 6/6F/iRD1 cell cycle expression counts.xlsx
- __MACOSX/SD Figure 6/6F/._iRD1 cell cycle expression counts.xlsx
- SD Figure 6/6F/iRD1 HA mitosis.jpg
- SD Figure 6/6F/iRD1 centrin G1.jpg
- SD Figure 6/6F/iRD1 HA budding panel-1.jpg
- SD Figure 6/6F/iRD1 DAPI G1 HA.jpg
- SD Figure 6/6F/iRD1 DAPI budding panel-2.jpg
- SD Figure 6/6F/iRD1 HA budding panel-2.jpg
- SD Figure 6/6F/iRD1 DAPI budding panel-1.jpg
- SD Figure 6/6F/iRD1 centrin S-phase.jpg
- SD Figure 6/6F/iRD1 HA S-phase.jpg
- SD Figure 6/6F/iRD1 IMC1 budding panel-2.jpg
- SD Figure 6/6F/iRD1 HA G1.jpg
- SD Figure 6/6F/iRD1 IMC1 budding panel-1.jpg
- SD Figure 6/6F/iRD1 DAPI mitosis.jpg
- SD Figure 6/6E/iRD1 HA.tif
- __MACOSX/SD Figure 6/6E/._iRD1 HA.tif
- SD Figure 6/6E/.DS_Store
- __MACOSX/SD Figure 6/6E/._.DS_Store
- SD Figure 6/6E/iRD1 GRA7.tif
- __MACOSX/SD Figure 6/6E/._iRD1 GRA7.tif
- SD Figure 6/6E/readme.pdf
- __MACOSX/SD Figure 6/6E/._readme.pdf
- SD Figure 6/6D/.DS_Store
- __MACOSX/SD Figure 6/6D/._.DS_Store
- SD Figure 6/6D/iRD1 PA +IAA.jpg
- __MACOSX/SD Figure 6/6D/._iRD1 PA +IAA.jpg
- SD Figure 6/6D/iRD1 PA -IAA.jpg
- __MACOSX/SD Figure 6/6D/._iRD1 PA -IAA.jpg
- SD Figure 6/6D/readme.pdf
- __MACOSX/SD Figure 6/6D/._readme.pdf
- SD Figure 6/6C/iRD1 interactome SAINT analysis.xlsx
- __MACOSX/SD Figure 6/6C/._iRD1 interactome SAINT analysis.xlsx
