# Supplementary material for: The Crk4-Cyc4 complex regulates G2/M transition in Toxoplasma gondii
Source: EMBO J. 2024 Apr 10;43(11):2094–126. doi: 10.1038/s44318-024-00095-4 (PMC11148040; doi:10.1038/s44318-024-00095-4)
Supplement: Supplementary file 13 — Source data Fig. 6 [file 44318_2024_95_MOESM13_ESM.zip › SD Figure 6/6F/iRD1 cell cycle expression counts.xlsx]

## Sheet: Sheet1
TgiRD1 AID HA : stained with anti- HA antibodies
quantifications of vacoules with single centrosome
	HA positive	HA negative
COUNT 1	61	39
COUNT 2	65	35
COUNT 3	54	46
AVERAGE	60	40
STDEV	5.56776	5.56776
TgiRD1 AID HA : stained with anti- HA antibodies
quantifications of vacoules with mid bud expression
	HA positive	HA negative
COUNT 1	20	80
COUNT 2	15	85
COUNT 3	13	87
AVERAGE	16	84
STDEV	3.60555	3.60555
