# Supplementary material for: The Crk4-Cyc4 complex regulates G2/M transition in Toxoplasma gondii
Source: EMBO J. 2024 Apr 10;43(11):2094–126. doi: 10.1038/s44318-024-00095-4 (PMC11148040; doi:10.1038/s44318-024-00095-4)
Supplement: Supplementary file 13 — Source data Fig. 6 [file 44318_2024_95_MOESM13_ESM.zip › SD Figure 6/6C/iRD1 interactome SAINT analysis.xlsx]

## Sheet: list
Prey	Spec	SpecSum	AvgSpec	NumReplicates	ctrlCounts	AvgP	MaxP	TopoAvgP	TopoMaxP	SaintScore	logOddsScore	FoldChange	BFDR
TGME49_247040-t26_1-p1 | transcript=TGME49_247040-t26_1 | gene=TGME49_247040 | organism=Toxoplasma_gondii_ME49 | gene_product=hypothetical protein | transcript_product=hypothetical protein | location=TGME49_chrXII:3120826-3127172(-) | protein_length=1140 |	45|39	84	42	2	0|0	1	1	1	1	1	62.8	420	0
TGME49_312630-t26_1-p1 | transcript=TGME49_312630-t26_1 | gene=TGME49_312630 | organism=Toxoplasma_gondii_ME49 | gene_product=anonymous antigen-1, putative | transcript_product=anonymous antigen-1, putative | location=TGME49_chrXI:2841095-2858527(-) | prot	35|29	64	32	2	0|0	1	1	1	1	1	48.34	320	0
TGME49_219540-t26_1-p1 | transcript=TGME49_219540-t26_1 | gene=TGME49_219540 | organism=Toxoplasma_gondii_ME49 | gene_product=cytosolic tRNA-Ala synthetase | transcript_product=cytosolic tRNA-Ala synthetase | location=TGME49_chrXII:862865-876562(-) | prote	28|27	55	27.5	2	0|0	1	1	1	1	1	45.43	275	0
TGME49_251780-t26_1-p1 | transcript=TGME49_251780-t26_1 | gene=TGME49_251780 | organism=Toxoplasma_gondii_ME49 | gene_product=heat shock protein | transcript_product=heat shock protein | location=TGME49_chrXII:5583680-5588646(-) | protein_length=728 | sequ	27|26	53	26.5	2	0|0	1	1	1	1	1	43.98	265	0
TGME49_275650-t26_1-p1 | transcript=TGME49_275650-t26_1 | gene=TGME49_275650 | organism=Toxoplasma_gondii_ME49 | gene_product=hypothetical protein | transcript_product=hypothetical protein | location=TGME49_chrIII:301101-303734(+) | protein_length=877 | se	25|22	47	23.5	2	0|0	1	1	1	1	1	38.13	235	0
TGME49_275690-t26_1-p1 | transcript=TGME49_275690-t26_1 | gene=TGME49_275690 | organism=Toxoplasma_gondii_ME49 | gene_product=ClpB, putative | transcript_product=ClpB, putative | location=TGME49_chrIII:268477-279998(+) | protein_length=1022 | sequence_SO=c	24|20	44	22	2	0|0	1	1	1	1	1	35.18	220	0
TGME49_243920-t26_1-p1 | transcript=TGME49_243920-t26_1 | gene=TGME49_243920 | organism=Toxoplasma_gondii_ME49 | gene_product=DNA replication licensing factor MCM5, putative | transcript_product=DNA replication licensing factor MCM5, putative | location=TG	19|20	39	19.5	2	0|0	1	1	1	1	1	33.71	195	0
TGME49_219310-t26_1-p1 | transcript=TGME49_219310-t26_1 | gene=TGME49_219310 | organism=Toxoplasma_gondii_ME49 | gene_product=DnaK family protein | transcript_product=DnaK family protein | location=TGME49_chrXII:977608-984396(+) | protein_length=818 | sequ	18|19	37	18.5	2	0|0	1	1	1	1	1	32.23	185	0
TGME49_237220-t26_1-p1 | transcript=TGME49_237220-t26_1 | gene=TGME49_237220 | organism=Toxoplasma_gondii_ME49 | gene_product=DNA replication licensing factor Mcm7, putative | transcript_product=DNA replication licensing factor Mcm7, putative | location=TG	20|16	36	18	2	0|0	1	1	1	1	1	29.25	180	0
TGME49_227948-t26_1-p1 | transcript=TGME49_227948-t26_1 | gene=TGME49_227948 | organism=Toxoplasma_gondii_ME49 | gene_product=peptidase M16 inactive domain-containing protein | transcript_product=peptidase M16 inactive domain-containing protein | location=	19|16	35	17.5	2	0|0	1	1	1	1	1	29.25	175	0
TGME49_251690-t26_1-p1 | transcript=TGME49_251690-t26_1 | gene=TGME49_251690 | organism=Toxoplasma_gondii_ME49 | gene_product=seryl-tRNA synthetase, cytoplasmic, putative | transcript_product=seryl-tRNA synthetase, cytoplasmic, putative | location=TGME49_c	18|17	35	17.5	2	0|0	1	1	1	1	1	30.74	175	0
TGME49_279420-t26_1-p1 | transcript=TGME49_279420-t26_1 | gene=TGME49_279420 | organism=Toxoplasma_gondii_ME49 | gene_product=hypothetical protein | transcript_product=hypothetical protein | location=TGME49_chrIX:190876-194865(+) | protein_length=1329 | se	17|18	35	17.5	2	0|0	1	1	1	1	1	30.74	175	0
TGME49_215260-t26_1-p1 | transcript=TGME49_215260-t26_1 | gene=TGME49_215260 | organism=Toxoplasma_gondii_ME49 | gene_product=carbamoylphosphate synthetase | transcript_product=carbamoylphosphate synthetase | location=TGME49_chrX:6844879-6868965(-) | prote	19|15	34	17	2	0|0	1	1	1	1	1	27.76	170	0
TGME49_229480-t26_1-p1 | transcript=TGME49_229480-t26_1 | gene=TGME49_229480 | organism=Toxoplasma_gondii_ME49 | gene_product=calcium binding protein precursor, putative | transcript_product=calcium binding protein precursor, putative | location=TGME49_chr	17|17	34	17	2	0|0	1	1	1	1	1	30.74	170	0
TGME49_244200-t26_1-p1 | transcript=TGME49_244200-t26_1 | gene=TGME49_244200 | organism=Toxoplasma_gondii_ME49 | gene_product=2-oxoglutarate dehydrogenase e1 component, mitochondrial precursor, putative | transcript_product=2-oxoglutarate dehydrogenase e1	16|15	31	15.5	2	0|0	1	1	1	1	1	27.76	155	0
TGME49_253290-t26_1-p1 | transcript=TGME49_253290-t26_1 | gene=TGME49_253290 | organism=Toxoplasma_gondii_ME49 | gene_product=valyl-tRNA synthetase | transcript_product=valyl-tRNA synthetase | location=TGME49_chrIII:826641-839041(+) | protein_length=1106 |	17|14	31	15.5	2	0|0	1	1	1	1	1	26.26	155	0
TGME49_319920-t26_1-p1 | transcript=TGME49_319920-t26_1 | gene=TGME49_319920 | organism=Toxoplasma_gondii_ME49 | gene_product=2-oxo acid dehydrogenases acyltransferase (catalytic domain) domain-containing protein | transcript_product=2-oxo acid dehydrogena	14|17	31	15.5	2	0|0	1	1	1	1	1	26.26	155	0
TGME49_224460-t26_1-p1 | transcript=TGME49_224460-t26_1 | gene=TGME49_224460 | organism=Toxoplasma_gondii_ME49 | gene_product=aminopeptidase n, putative | transcript_product=aminopeptidase n, putative | location=TGME49_chrX:3053388-3061374(+) | protein_len	16|14	30	15	2	0|0	1	1	1	1	1	26.26	150	0
TGME49_226730-t26_1-p1 | transcript=TGME49_226730-t26_1 | gene=TGME49_226730 | organism=Toxoplasma_gondii_ME49 | gene_product=aconitate hydratase ACN/IRP | transcript_product=aconitate hydratase ACN/IRP | location=TGME49_chrX:1401179-1408350(-) | protein_l	16|14	30	15	2	0|0	1	1	1	1	1	26.26	150	0
TGME49_290670-t26_1-p1 | transcript=TGME49_290670-t26_1 | gene=TGME49_290670 | organism=Toxoplasma_gondii_ME49 | gene_product=leucyl aminopeptidase LAP | transcript_product=leucyl aminopeptidase LAP | location=TGME49_chrIX:3829311-3834438(+) | protein_leng	15|15	30	15	2	0|0	1	1	1	1	1	27.76	150	0
TGME49_292920-t26_1-p1 | transcript=TGME49_292920-t26_1 | gene=TGME49_292920 | organism=Toxoplasma_gondii_ME49 | gene_product=heat shock protein 75, putative | transcript_product=heat shock protein 75, putative | location=TGME49_chrIa:18785-26221(+) | prot	15|15	30	15	2	0|0	1	1	1	1	1	27.76	150	0
TGME49_310080-t26_1-p1 | transcript=TGME49_310080-t26_1 | gene=TGME49_310080 | organism=Toxoplasma_gondii_ME49 | gene_product=AMP-binding enzyme domain-containing protein | transcript_product=AMP-binding enzyme domain-containing protein | location=TGME49_c	17|13	30	15	2	0|0	1	1	1	1	1	24.75	150	0
TGME49_321620-t26_1-p1 | transcript=TGME49_321620-t26_1 | gene=TGME49_321620 | organism=Toxoplasma_gondii_ME49 | gene_product=dynamin-related protein DRPB | transcript_product=dynamin-related protein DRPB | location=TGME49_chrIb:1689989-1700172(+) | protei	15|15	30	15	2	0|0	1	1	1	1	1	27.76	150	0
TGME49_205440-t26_1-p1 | transcript=TGME49_205440-t26_1 | gene=TGME49_205440 | organism=Toxoplasma_gondii_ME49 | gene_product=CCT chaperonin gamma subunit | transcript_product=CCT chaperonin gamma subunit | location=TGME49_chrVIIa:1397504-1403332(+) | prot	15|14	29	14.5	2	0|0	1	1	1	1	1	26.26	145	0
TGME49_221320-t26_1-p1 | transcript=TGME49_221320-t26_1 | gene=TGME49_221320 | organism=Toxoplasma_gondii_ME49 | gene_product=acetyl-CoA carboxylase ACC1 | transcript_product=acetyl-CoA carboxylase ACC1 | location=TGME49_chrII:236225-252286(-) | protein_le	16|13	29	14.5	2	0|0	1	1	1	1	1	24.75	145	0
TGME49_226830-t26_1-p1 | transcript=TGME49_226830-t26_1 | gene=TGME49_226830 | organism=Toxoplasma_gondii_ME49 | gene_product=DnaK family protein | transcript_product=DnaK family protein | location=TGME49_chrX:1308000-1310816(-) | protein_length=938 | sequ	14|15	29	14.5	2	0|0	1	1	1	1	1	26.26	145	0
TGME49_219860-t26_1-p1 | transcript=TGME49_219860-t26_1 | gene=TGME49_219860 | organism=Toxoplasma_gondii_ME49 | gene_product=replication licensing factor, putative | transcript_product=replication licensing factor, putative | location=TGME49_chrXII:579608	16|12	28	14	2	0|0	1	1	1	1	1	23.24	140	0
TGME49_290290-t26_1-p1 | transcript=TGME49_290290-t26_1 | gene=TGME49_290290 | organism=Toxoplasma_gondii_ME49 | gene_product=ubiquitin-activating enzyme E1 family protein | transcript_product=ubiquitin-activating enzyme E1 family protein | location=TGME49	14|14	28	14	2	0|0	1	1	1	1	1	26.26	140	0
TGME49_310670-t26_1-p1 | transcript=TGME49_310670-t26_1 | gene=TGME49_310670 | organism=Toxoplasma_gondii_ME49 | gene_product=glycogen phosphorylase 1, putative | transcript_product=glycogen phosphorylase 1, putative | location=TGME49_chrXI:1511130-1516306	17|11	28	14	2	0|0	1	1	1	1	1	21.72	140	0
TGME49_217460-t26_1-p1 | transcript=TGME49_217460-t26_1 | gene=TGME49_217460 | organism=Toxoplasma_gondii_ME49 | gene_product=glutaminyl-tRNA synthetase (GlnRS) | transcript_product=glutaminyl-tRNA synthetase (GlnRS) | location=TGME49_chrXII:1848594-185601	12|15	27	13.5	2	0|0	1	1	1	1	1	23.24	135	0
TGME49_247510-t26_1-p1 | transcript=TGME49_247510-t26_1 | gene=TGME49_247510 | organism=Toxoplasma_gondii_ME49 | gene_product=fructose-bisphospatase II | transcript_product=fructose-bisphospatase II | location=TGME49_chrXII:3385801-3389686(+) | protein_len	13|14	27	13.5	2	0|0	1	1	1	1	1	24.75	135	0
TGME49_266640-t26_1-p1 | transcript=TGME49_266640-t26_1 | gene=TGME49_266640 | organism=Toxoplasma_gondii_ME49 | gene_product=Acetyl-coenzyme A synthetase 2, putative | transcript_product=Acetyl-coenzyme A synthetase 2, putative | location=TGME49_chrIX:105	14|13	27	13.5	2	0|0	1	1	1	1	1	24.75	135	0
TGME49_287500-t26_1-p1 | transcript=TGME49_287500-t26_1 | gene=TGME49_287500 | organism=Toxoplasma_gondii_ME49 | gene_product=T complex chaperonin, putative | transcript_product=T complex chaperonin, putative | location=TGME49_chrV:565387-570680(-) | prote	12|15	27	13.5	2	0|0	1	1	1	1	1	23.24	135	0
TGME49_300260-t26_1-p1 | transcript=TGME49_300260-t26_1 | gene=TGME49_300260 | organism=Toxoplasma_gondii_ME49 | gene_product=threonyl-tRNA synthetase family protein | transcript_product=threonyl-tRNA synthetase family protein | location=TGME49_chrXII:1225	14|13	27	13.5	2	0|0	1	1	1	1	1	24.75	135	0
TGME49_205710-t26_1-p1 | transcript=TGME49_205710-t26_1 | gene=TGME49_205710 | organism=Toxoplasma_gondii_ME49 | gene_product=lysine-tRNA ligase | transcript_product=lysine-tRNA ligase | location=TGME49_chrVIIa:1202972-1207613(+) | protein_length=658 | seq	15|11	26	13	2	0|0	1	1	1	1	1	21.72	130	0
TGME49_222860-t26_1-p1 | transcript=TGME49_222860-t26_1 | gene=TGME49_222860 | organism=Toxoplasma_gondii_ME49 | gene_product=eukaryotic translation initiation factor, putative | transcript_product=eukaryotic translation initiation factor, putative | locat	11|15	26	13	2	0|0	1	1	1	1	1	21.72	130	0
TGME49_229990-t26_1-p1 | transcript=TGME49_229990-t26_1 | gene=TGME49_229990 | organism=Toxoplasma_gondii_ME49 | gene_product=T-complex protein 1 subunit alpha, putative | transcript_product=T-complex protein 1 subunit alpha, putative | location=TGME49_chr	14|12	26	13	2	0|0	1	1	1	1	1	23.24	130	0
TGME49_242070-t26_1-p1 | transcript=TGME49_242070-t26_1 | gene=TGME49_242070 | organism=Toxoplasma_gondii_ME49 | gene_product=cAMP-dependent protein kinase regulatory subunit | transcript_product=cAMP-dependent protein kinase regulatory subunit | location=	12|14	26	13	2	0|0	1	1	1	1	1	23.24	130	0
TGME49_280600-t26_1-p1 | transcript=TGME49_280600-t26_1 | gene=TGME49_280600 | organism=Toxoplasma_gondii_ME49 | gene_product=histidyl-tRNA synthetase (HisRS), putative | transcript_product=histidyl-tRNA synthetase (HisRS), putative | location=TGME49_chrVI	11|15	26	13	2	0|0	1	1	1	1	1	21.72	130	0
TGME49_292080-t26_1-p1 | transcript=TGME49_292080-t26_1 | gene=TGME49_292080 | organism=Toxoplasma_gondii_ME49 | gene_product=leucyl-tRNA synthetase | transcript_product=leucyl-tRNA synthetase | location=TGME49_chrIX:4536660-4548159(+) | protein_length=125	15|11	26	13	2	0|0	1	1	1	1	1	21.72	130	0
TGME49_209950-t26_1-p1 | transcript=TGME49_209950-t26_1 | gene=TGME49_209950 | organism=Toxoplasma_gondii_ME49 | gene_product=thioredoxin, putative | transcript_product=thioredoxin, putative | location=TGME49_chrIb:1569785-1573497(-) | protein_length=424 |	11|14	25	12.5	2	0|0	1	1	1	1	1	21.72	125	0
TGME49_224350-t26_1-p1 | transcript=TGME49_224350-t26_1 | gene=TGME49_224350 | organism=Toxoplasma_gondii_ME49 | gene_product=aminopeptidase N, putative | transcript_product=aminopeptidase N, putative | location=TGME49_chrX:3062823-3072006(-) | protein_len	15|10	25	12.5	2	0|0	1	1	1	1	1	20.18	125	0
TGME49_272910-t26_1-p1 | transcript=TGME49_272910-t26_1 | gene=TGME49_272910 | organism=Toxoplasma_gondii_ME49 | gene_product=T-complex protein 1 delta subunit | transcript_product=T-complex protein 1 delta subunit | location=TGME49_chrVIII:3703587-3710903	12|13	25	12.5	2	0|0	1	1	1	1	1	23.24	125	0
TGME49_273520-t26_1-p1 | transcript=TGME49_273520-t26_1 | gene=TGME49_273520 | organism=Toxoplasma_gondii_ME49 | gene_product=PCI domain-containing protein | transcript_product=PCI domain-containing protein | location=TGME49_chrVIII:3419960-3427248(+) | pr	12|13	25	12.5	2	0|0	1	1	1	1	1	23.24	125	0
TGME49_218780-t26_1-p1 | transcript=TGME49_218780-t26_1 | gene=TGME49_218780 | organism=Toxoplasma_gondii_ME49 | gene_product=phosphoserine aminotransferase, putative | transcript_product=phosphoserine aminotransferase, putative | location=TGME49_chrXII:13	14|10	24	12	2	0|0	1	1	1	1	1	20.18	120	0
TGME49_219700-t26_1-p1 | transcript=TGME49_219700-t26_1 | gene=TGME49_219700 | organism=Toxoplasma_gondii_ME49 | gene_product=DNA replication licensing factor MCM4, putative | transcript_product=DNA replication licensing factor MCM4, putative | location=TG	11|13	24	12	2	0|0	1	1	1	1	1	21.72	120	0
TGME49_239752-t26_1-p1 | transcript=TGME49_239752-t26_1 | gene=TGME49_239752 | organism=Toxoplasma_gondii_ME49 | gene_product=hypothetical protein | transcript_product=hypothetical protein | location=TGME49_chrVI:892412-895568(+) | protein_length=905 | seq	12|12	24	12	2	0|0	1	1	1	1	1	23.24	120	0
TGME49_243200-t26_1-p1 | transcript=TGME49_243200-t26_1 | gene=TGME49_243200 | organism=Toxoplasma_gondii_ME49 | gene_product=hypothetical protein | transcript_product=hypothetical protein | location=TGME49_chrVI:2435460-2440086(-) | protein_length=1258 |	13|11	24	12	2	0|0	1	1	1	1	1	21.72	120	0
TGME49_289650-t26_1-p1 | transcript=TGME49_289650-t26_1 | gene=TGME49_289650 | organism=Toxoplasma_gondii_ME49 | gene_product=PEP-carboxykinase I | transcript_product=PEP-carboxykinase I | location=TGME49_chrIX:3365112-3368307(+) | protein_length=677 | seq	12|12	24	12	2	0|0	1	1	1	1	1	23.24	120	0
TGME49_294200-t26_1-p1 | transcript=TGME49_294200-t26_1 | gene=TGME49_294200 | organism=Toxoplasma_gondii_ME49 | gene_product=glucose-6-phosphate 1-dehydrogenase | transcript_product=glucose-6-phosphate 1-dehydrogenase | location=TGME49_chrIa:698240-705095	12|12	24	12	2	0|0	1	1	1	1	1	23.24	120	0
TGME49_318410-t26_1-p1 | transcript=TGME49_318410-t26_1 | gene=TGME49_318410 | organism=Toxoplasma_gondii_ME49 | gene_product=TCP-1 chaperonin, putative | transcript_product=TCP-1 chaperonin, putative | location=TGME49_chrIV:1353144-1358251(+) | protein_le	12|12	24	12	2	0|0	1	1	1	1	1	23.24	120	0
TGME49_202370-t26_1-p1 | transcript=TGME49_202370-t26_1 | gene=TGME49_202370 | organism=Toxoplasma_gondii_ME49 | gene_product=T-complex protein 1, epsilon subunit (TCP-1-epsilon), putative | transcript_product=T-complex protein 1, epsilon subunit (TCP-1-ep	12|11	23	11.5	2	0|0	1	1	1	1	1	21.72	115	0
TGME49_206470-t26_1-p1 | transcript=TGME49_206470-t26_1 | gene=TGME49_206470 | organism=Toxoplasma_gondii_ME49 | gene_product=pyruvate dehydrogenase complex subunit PDH-E3II | transcript_product=pyruvate dehydrogenase complex subunit PDH-E3II | location=TG	11|12	23	11.5	2	0|0	1	1	1	1	1	21.72	115	0
TGME49_235970-t26_1-p1 | transcript=TGME49_235970-t26_1 | gene=TGME49_235970 | organism=Toxoplasma_gondii_ME49 | gene_product=eukaryotic initiation factor-2 gamma, putative | transcript_product=eukaryotic initiation factor-2 gamma, putative | location=TGME	11|12	23	11.5	2	0|0	1	1	1	1	1	21.72	115	0
TGME49_243710-t26_1-p1 | transcript=TGME49_243710-t26_1 | gene=TGME49_243710 | organism=Toxoplasma_gondii_ME49 | gene_product=t-complex protein beta subunit | transcript_product=t-complex protein beta subunit | location=TGME49_chrVI:2803485-2811554(+) | pr	8|15	23	11.5	2	0|0	1	1	1	1	1	17.07	115	0
TGME49_279390-t26_1-p1 | transcript=TGME49_279390-t26_1 | gene=TGME49_279390 | organism=Toxoplasma_gondii_ME49 | gene_product=proliferation-associated protein 2G4, putative | transcript_product=proliferation-associated protein 2G4, putative | location=TGME	12|11	23	11.5	2	0|0	1	1	1	1	1	21.72	115	0
TGME49_297500-t26_1-p1 | transcript=TGME49_297500-t26_1 | gene=TGME49_297500 | organism=Toxoplasma_gondii_ME49 | gene_product=T-complex protein 1 eta subunit | transcript_product=T-complex protein 1 eta subunit | location=TGME49_chrII:1831235-1838793(-) |	11|12	23	11.5	2	0|0	1	1	1	1	1	21.72	115	0
TGME49_315770-t26_1-p1 | transcript=TGME49_315770-t26_1 | gene=TGME49_315770 | organism=Toxoplasma_gondii_ME49 | gene_product=cytochrome p450 superfamily protein | transcript_product=cytochrome p450 superfamily protein | location=TGME49_chrXI:4969964-49763	12|11	23	11.5	2	0|0	1	1	1	1	1	21.72	115	0
TGME49_207640-t26_1-p1 | transcript=TGME49_207640-t26_1 | gene=TGME49_207640 | organism=Toxoplasma_gondii_ME49 | gene_product=isoleucyl-tRNA synthetase family protein | transcript_product=isoleucyl-tRNA synthetase family protein | location=TGME49_chrIb:171	11|11	22	11	2	0|0	1	1	1	1	1	21.72	110	0
TGME49_216730-t26_1-p1 | transcript=TGME49_216730-t26_1 | gene=TGME49_216730 | organism=Toxoplasma_gondii_ME49 | gene_product=MCM2/3/5 family protein | transcript_product=MCM2/3/5 family protein | location=TGME49_chrXI:5933976-5943206(-) | protein_length=1	14|8	22	11	2	0|0	1	1	1	1	1	17.07	110	0
TGME49_235380-t26_1-p1 | transcript=TGME49_235380-t26_1 | gene=TGME49_235380 | organism=Toxoplasma_gondii_ME49 | gene_product=hypothetical protein | transcript_product=hypothetical protein | location=TGME49_chrX:4816062-4823298(-) | protein_length=583 | se	11|11	22	11	2	0|0	1	1	1	1	1	21.72	110	0
TGME49_309730-t26_1-p1 | transcript=TGME49_309730-t26_1 | gene=TGME49_309730 | organism=Toxoplasma_gondii_ME49 | gene_product=thioredoxin reductase | transcript_product=thioredoxin reductase | location=TGME49_chrXI:773975-781501(-) | protein_length=662 | s	11|11	22	11	2	0|0	1	1	1	1	1	21.72	110	0
TGME49_209600-t26_1-p1 | transcript=TGME49_209600-t26_1 | gene=TGME49_209600 | organism=Toxoplasma_gondii_ME49 | gene_product=hypothetical protein | transcript_product=hypothetical protein | location=TGME49_chrIb:1356941-1358765(-) | protein_length=451 | s	11|10	21	10.5	2	0|0	1	1	1	1	1	20.18	105	0
TGME49_232600-t26_1-p1 | transcript=TGME49_232600-t26_1 | gene=TGME49_232600 | organism=Toxoplasma_gondii_ME49 | gene_product=phospholipase, patatin family protein | transcript_product=phospholipase, patatin family protein | location=TGME49_chrVIII:2186702	10|11	21	10.5	2	0|0	1	1	1	1	1	20.18	105	0
TGME49_256990-t26_1-p1 | transcript=TGME49_256990-t26_1 | gene=TGME49_256990 | organism=Toxoplasma_gondii_ME49 | gene_product=glycyl-tRNA synthetase | transcript_product=glycyl-tRNA synthetase | location=TGME49_chrVIIb:4294413-4297718(+) | protein_length=7	10|11	21	10.5	2	0|0	1	1	1	1	1	20.18	105	0
TGME49_260540-t26_1-p1 | transcript=TGME49_260540-t26_1 | gene=TGME49_260540 | organism=Toxoplasma_gondii_ME49 | gene_product=alveolin domain containing intermediate filament IMC14 | transcript_product=alveolin domain containing intermediate filament IMC14	11|10	21	10.5	2	0|0	1	1	1	1	1	20.18	105	0
TGME49_268830-t26_1-p1 | transcript=TGME49_268830-t26_1 | gene=TGME49_268830 | organism=Toxoplasma_gondii_ME49 | gene_product=hypothetical protein | transcript_product=hypothetical protein | location=TGME49_chrVIII:6262703-6267267(+) | protein_length=536 |	8|13	21	10.5	2	0|0	1	1	1	1	1	17.07	105	0
TGME49_278830-t26_1-p1 | transcript=TGME49_278830-t26_1 | gene=TGME49_278830 | organism=Toxoplasma_gondii_ME49 | gene_product=glucose-6-phosphate 1-dehydrogenase | transcript_product=glucose-6-phosphate 1-dehydrogenase | location=TGME49_chrXII:5834301-5847	8|13	21	10.5	2	0|0	1	1	1	1	1	17.07	105	0
TGME49_310150-t26_1-p1 | transcript=TGME49_310150-t26_1 | gene=TGME49_310150 | organism=Toxoplasma_gondii_ME49 | gene_product=AMP-binding enzyme domain-containing protein | transcript_product=AMP-binding enzyme domain-containing protein | location=TGME49_c	12|9	21	10.5	2	0|0	1	1	1	1	1	18.64	105	0
TGME49_313140-t26_1-p1 | transcript=TGME49_313140-t26_1 | gene=TGME49_313140 | organism=Toxoplasma_gondii_ME49 | gene_product=isocitrate dehydrogenase | transcript_product=isocitrate dehydrogenase | location=TGME49_chrXI:3132487-3138372(-) | protein_length	10|11	21	10.5	2	0|0	1	1	1	1	1	20.18	105	0
TGME49_318430-t26_1-p1 | transcript=TGME49_318430-t26_1 | gene=TGME49_318430 | organism=Toxoplasma_gondii_ME49 | gene_product=malate dehydrogenase MDH | transcript_product=malate dehydrogenase MDH | location=TGME49_chrIV:1340356-1344162(-) | protein_length	12|9	21	10.5	2	0|0	1	1	1	1	1	18.64	105	0
TGME49_206510-t26_1-p1 | transcript=TGME49_206510-t26_1 | gene=TGME49_206510 | organism=Toxoplasma_gondii_ME49 | gene_product=toxolysin TLN4 | transcript_product=toxolysin TLN4 | location=TGME49_chrVIIa:903405-917753(+) | protein_length=2340 | sequence_SO=	12|8	20	10	2	0|0	1	1	1	1	1	17.07	100	0
TGME49_222400-t26_1-p1 | transcript=TGME49_222400-t26_1 | gene=TGME49_222400 | organism=Toxoplasma_gondii_ME49 | gene_product=hypothetical protein | transcript_product=hypothetical protein | location=TGME49_chrII:1114767-1118687(+) | protein_length=627 | s	14|6	20	10	2	0|0	1	1	1	1	1	13.89	100	0
TGME49_225930-t26_1-p1 | transcript=TGME49_225930-t26_1 | gene=TGME49_225930 | organism=Toxoplasma_gondii_ME49 | gene_product=triose-phosphate isomerase TPI-I | transcript_product=triose-phosphate isomerase TPI-I | location=TGME49_chrX:1925824-1928172(+) |	12|8	20	10	2	0|0	1	1	1	1	1	17.07	100	0
TGME49_234380-t26_1-p1 | transcript=TGME49_234380-t26_1 | gene=TGME49_234380 | organism=Toxoplasma_gondii_ME49 | gene_product=hypothetical protein | transcript_product=hypothetical protein | location=TGME49_chrX:4329853-4331324(+) | protein_length=347 | se	8|12	20	10	2	0|0	1	1	1	1	1	17.07	100	0
TGME49_235540-t26_1-p1 | transcript=TGME49_235540-t26_1 | gene=TGME49_235540 | organism=Toxoplasma_gondii_ME49 | gene_product=eukaryotic initiation factor-2 beta, putative | transcript_product=eukaryotic initiation factor-2 beta, putative | location=TGME49	12|8	20	10	2	0|0	1	1	1	1	1	17.07	100	0
TGME49_278660-t26_1-p1 | transcript=TGME49_278660-t26_1 | gene=TGME49_278660 | organism=Toxoplasma_gondii_ME49 | gene_product=P-type ATPase4, putative | transcript_product=P-type ATPase4, putative | location=TGME49_chrXII:5949228-5961962(+) | protein_lengt	11|9	20	10	2	0|0	1	1	1	1	1	18.64	100	0
TGME49_290160-t26_1-p1 | transcript=TGME49_290160-t26_1 | gene=TGME49_290160 | organism=Toxoplasma_gondii_ME49 | gene_product=sortilin, putative | transcript_product=sortilin, putative | location=TGME49_chrIX:3602604-3612365(-) | protein_length=1033 | sequ	8|12	20	10	2	0|0	1	1	1	1	1	17.07	100	0
TGME49_309752-t26_1-p1 | transcript=TGME49_309752-t26_1 | gene=TGME49_309752 | organism=Toxoplasma_gondii_ME49 | gene_product=succinate-Coenzyme A ligase, beta subunit, putative | transcript_product=succinate-Coenzyme A ligase, beta subunit, putative | loc	10|10	20	10	2	0|0	1	1	1	1	1	20.18	100	0
TGME49_313080-t26_1-p1 | transcript=TGME49_313080-t26_1 | gene=TGME49_313080 | organism=Toxoplasma_gondii_ME49 | gene_product=hypothetical protein | transcript_product=hypothetical protein | location=TGME49_chrXI:3086593-3087960(-) | protein_length=455 | s	10|10	20	10	2	0|0	1	1	1	1	1	20.18	100	0
TGME49_221470-t26_1-p1 | transcript=TGME49_221470-t26_1 | gene=TGME49_221470 | organism=Toxoplasma_gondii_ME49 | gene_product=hypothetical protein | transcript_product=hypothetical protein | location=TGME49_chrII:377607-384556(+) | protein_length=552 | seq	10|9	19	9.5	2	0|0	1	1	1	1	1	18.64	95	0
TGME49_225690-t26_1-p1 | transcript=TGME49_225690-t26_1 | gene=TGME49_225690 | organism=Toxoplasma_gondii_ME49 | gene_product=hypothetical protein | transcript_product=hypothetical protein | location=TGME49_chrX:2117359-2122809(+) | protein_length=1816 | s	12|7	19	9.5	2	0|0	1	1	1	1	1	15.49	95	0
TGME49_239490-t26_1-p1 | transcript=TGME49_239490-t26_1 | gene=TGME49_239490 | organism=Toxoplasma_gondii_ME49 | gene_product=dehydrogenase E1 component family protein | transcript_product=dehydrogenase E1 component family protein | location=TGME49_chrVI:7	9|10	19	9.5	2	0|0	1	1	1	1	1	18.64	95	0
TGME49_258950-t26_1-p1 | transcript=TGME49_258950-t26_1 | gene=TGME49_258950 | organism=Toxoplasma_gondii_ME49 | gene_product=lectin family protein | transcript_product=lectin family protein | location=TGME49_chrVIIb:3079180-3083256(+) | protein_length=646	9|10	19	9.5	2	0|0	1	1	1	1	1	18.64	95	0
TGME49_277270-t26_1-p1 | transcript=TGME49_277270-t26_1 | gene=TGME49_277270 | organism=Toxoplasma_gondii_ME49 | gene_product=NTPase II | transcript_product=NTPase II | location=TGME49_chrXII:6690019-6694742(-) | protein_length=333 | sequence_SO=chromosome	9|10	19	9.5	2	0|0	1	1	1	1	1	18.64	95	0
TGME49_289300-t26_1-p1 | transcript=TGME49_289300-t26_1 | gene=TGME49_289300 | organism=Toxoplasma_gondii_ME49 | gene_product=methionyl-tRNA synthetase | transcript_product=methionyl-tRNA synthetase | location=TGME49_chrIX:3158620-3162976(+) | protein_leng	9|10	19	9.5	2	0|0	1	1	1	1	1	18.64	95	0
TGME49_310640-t26_1-p1 | transcript=TGME49_310640-t26_1 | gene=TGME49_310640 | organism=Toxoplasma_gondii_ME49 | gene_product=phosphorylase family protein | transcript_product=phosphorylase family protein | location=TGME49_chrXI:1497317-1500417(-) | protei	8|11	19	9.5	2	0|0	1	1	1	1	1	17.07	95	0
TGME49_204130-t26_1-p1 | transcript=TGME49_204130-t26_1 | gene=TGME49_204130 | organism=Toxoplasma_gondii_ME49 | gene_product=perforin-like protein PLP1 | transcript_product=perforin-like protein PLP1 | location=TGME49_chrVIIa:1962608-1971451(-) | protein_	9|9	18	9	2	0|0	1	1	1	1	1	18.64	90	0
TGME49_204530-t26_1-p1 | transcript=TGME49_204530-t26_1 | gene=TGME49_204530 | organism=Toxoplasma_gondii_ME49 | gene_product=microneme protein MIC11 | transcript_product=microneme protein MIC11 | location=TGME49_chrVIIa:1731533-1732483(-) | protein_length	10|8	18	9	2	0|0	1	1	1	1	1	17.07	90	0
TGME49_205340-t26_1-p1 | transcript=TGME49_205340-t26_1 | gene=TGME49_205340 | organism=Toxoplasma_gondii_ME49 | gene_product=ribosomal protein RPS12 | transcript_product=ribosomal protein RPS12 | location=TGME49_chrVIIa:1467654-1468859(+) | protein_length	8|10	18	9	2	0|0	1	1	1	1	1	17.07	90	0
TGME49_216790-t26_1-p1 | transcript=TGME49_216790-t26_1 | gene=TGME49_216790 | organism=Toxoplasma_gondii_ME49 | gene_product=ATP-binding cassette sub-family E member 1, putative | transcript_product=ATP-binding cassette sub-family E member 1, putative | l	11|7	18	9	2	0|0	1	1	1	1	1	15.49	90	0
TGME49_231070-t26_1-p1 | transcript=TGME49_231070-t26_1 | gene=TGME49_231070 | organism=Toxoplasma_gondii_ME49 | gene_product=protein kinase | transcript_product=protein kinase | location=TGME49_chrVIII:1223766-1227722(+) | protein_length=1318 | sequence_S	9|9	18	9	2	0|0	1	1	1	1	1	18.64	90	0
TGME49_243800-t26_1-p1 | transcript=TGME49_243800-t26_1 | gene=TGME49_243800 | organism=Toxoplasma_gondii_ME49 | gene_product=long-chain fatty acid CoA ligase, putative | transcript_product=long-chain fatty acid CoA ligase, putative | location=TGME49_chrVI	10|8	18	9	2	0|0	1	1	1	1	1	17.07	90	0
TGME49_243930-t26_1-p1 | transcript=TGME49_243930-t26_1 | gene=TGME49_243930 | organism=Toxoplasma_gondii_ME49 | gene_product=hypothetical protein | transcript_product=hypothetical protein | location=TGME49_chrVI:2894467-2899469(-) | protein_length=943 | s	10|8	18	9	2	0|0	1	1	1	1	1	17.07	90	0
TGME49_263070-t26_1-p1 | transcript=TGME49_263070-t26_1 | gene=TGME49_263070 | organism=Toxoplasma_gondii_ME49 | gene_product=CMGC kinase, CK2 family | transcript_product=CMGC kinase, CK2 family | location=TGME49_chrVIIb:827321-832243(+) | protein_length=5	9|9	18	9	2	0|0	1	1	1	1	1	18.64	90	0
TGME49_267430-t26_1-p1 | transcript=TGME49_267430-t26_1 | gene=TGME49_267430 | organism=Toxoplasma_gondii_ME49 | gene_product=DnaJ domain-containing protein | transcript_product=DnaJ domain-containing protein | location=TGME49_chrIX:656532-662192(+) | prot	10|8	18	9	2	0|0	1	1	1	1	1	17.07	90	0
TGME49_288630-t26_1-p1 | transcript=TGME49_288630-t26_1 | gene=TGME49_288630 | organism=Toxoplasma_gondii_ME49 | gene_product=nucleosome assembly protein (NAP), putative | transcript_product=nucleosome assembly protein (NAP), putative | location=TGME49_chr	10|8	18	9	2	0|0	1	1	1	1	1	17.07	90	0
TGME49_288830-t26_1-p1 | transcript=TGME49_288830-t26_1 | gene=TGME49_288830 | organism=Toxoplasma_gondii_ME49 | gene_product=NADH dehydrogenase (NDH2-II) | transcript_product=NADH dehydrogenase (NDH2-II) | location=TGME49_chrIX:2754569-2762254(+) | protei	10|8	18	9	2	0|0	1	1	1	1	1	17.07	90	0
TGME49_290920-t26_1-p1 | transcript=TGME49_290920-t26_1 | gene=TGME49_290920 | organism=Toxoplasma_gondii_ME49 | gene_product=oxidoreductase, 2OG-Fe(II) oxygenase family protein | transcript_product=oxidoreductase, 2OG-Fe(II) oxygenase family protein | loc	9|9	18	9	2	0|0	1	1	1	1	1	18.64	90	0
TGME49_297810-t26_1-p1 | transcript=TGME49_297810-t26_1 | gene=TGME49_297810 | organism=Toxoplasma_gondii_ME49 | gene_product=hypothetical protein | transcript_product=hypothetical protein | location=TGME49_chrII:2036664-2039407(-) | protein_length=266 | s	9|9	18	9	2	0|0	1	1	1	1	1	18.64	90	0
TGME49_313010-t26_1-p1 | transcript=TGME49_313010-t26_1 | gene=TGME49_313010 | organism=Toxoplasma_gondii_ME49 | gene_product=DEAD (Asp-Glu-Ala-Asp) box polypeptide DDX6 | transcript_product=DEAD (Asp-Glu-Ala-Asp) box polypeptide DDX6 | location=TGME49_chr	9|9	18	9	2	0|0	1	1	1	1	1	18.64	90	0
TGME49_315270-t26_1-p1 | transcript=TGME49_315270-t26_1 | gene=TGME49_315270 | organism=Toxoplasma_gondii_ME49 | gene_product=hypothetical protein | transcript_product=hypothetical protein | location=TGME49_chrXI:4611223-4618602(-) | protein_length=780 | s	10|8	18	9	2	0|0	1	1	1	1	1	17.07	90	0
TGME49_221210-t26_1-p1 | transcript=TGME49_221210-t26_1 | gene=TGME49_221210 | organism=Toxoplasma_gondii_ME49 | gene_product=cyclophilin | transcript_product=cyclophilin | location=TGME49_chrII:135770-137645(+) | protein_length=179 | sequence_SO=chromosom	9|8	17	8.5	2	0|0	1	1	1	1	1	17.07	85	0
TGME49_223140-t26_1-p1 | transcript=TGME49_223140-t26_1 | gene=TGME49_223140 | organism=Toxoplasma_gondii_ME49 | gene_product=tRNA binding domain-containing protein | transcript_product=tRNA binding domain-containing protein | location=TGME49_chrII:1470065	8|9	17	8.5	2	0|0	1	1	1	1	1	17.07	85	0
TGME49_223390-t26_1-p1 | transcript=TGME49_223390-t26_1 | gene=TGME49_223390 | organism=Toxoplasma_gondii_ME49 | gene_product=activating signal cointegrator 1 complex subunit 3 family 1 ASCC3L1, putative | transcript_product=activating signal cointegrator	6|11	17	8.5	2	0|0	1	1	1	1	1	13.89	85	0
TGME49_233110-t26_1-p1 | transcript=TGME49_233110-t26_1 | gene=TGME49_233110 | organism=Toxoplasma_gondii_ME49 | gene_product=IMP dehydrogenas | transcript_product=IMP dehydrogenas | location=TGME49_chrVIII:2422638-2427795(+) | protein_length=551 | sequenc	10|7	17	8.5	2	0|0	1	1	1	1	1	15.49	85	0
TGME49_252290-t26_1-p1 | transcript=TGME49_252290-t26_1 | gene=TGME49_252290 | organism=Toxoplasma_gondii_ME49 | gene_product=importin alpha, putative | transcript_product=importin alpha, putative | location=TGME49_chrIII:468624-477891(+) | protein_length=	10|7	17	8.5	2	0|0	1	1	1	1	1	15.49	85	0
TGME49_258090-t26_1-p1 | transcript=TGME49_258090-t26_1 | gene=TGME49_258090 | organism=Toxoplasma_gondii_ME49 | gene_product=hypothetical protein | transcript_product=hypothetical protein | location=TGME49_chrVIIb:3578545-3587693(-) | protein_length=954 |	7|10	17	8.5	2	0|0	1	1	1	1	1	15.49	85	0
TGME49_283850-t26_1-p1 | transcript=TGME49_283850-t26_1 | gene=TGME49_283850 | organism=Toxoplasma_gondii_ME49 | gene_product=peptidyl-prolyl cis-trans isomerase | transcript_product=peptidyl-prolyl cis-trans isomerase | location=TGME49_chrV:2914078-292131	7|10	17	8.5	2	0|0	1	1	1	1	1	15.49	85	0
TGME49_289830-t26_1-p1 | transcript=TGME49_289830-t26_1 | gene=TGME49_289830 | organism=Toxoplasma_gondii_ME49 | gene_product=eukaryotic initiation factor-3, delta subunit, putative | transcript_product=eukaryotic initiation factor-3, delta subunit, putati	8|9	17	8.5	2	0|0	1	1	1	1	1	17.07	85	0
TGME49_299210-t26_1-p1 | transcript=TGME49_299210-t26_1 | gene=TGME49_299210 | organism=Toxoplasma_gondii_ME49 | gene_product=CTP synthase | transcript_product=CTP synthase | location=TGME49_chrIII:2114631-2120417(+) | protein_length=652 | sequence_SO=chro	10|7	17	8.5	2	0|0	1	1	1	1	1	15.49	85	0
TGME49_314970-t26_1-p1 | transcript=TGME49_314970-t26_1 | gene=TGME49_314970 | organism=Toxoplasma_gondii_ME49 | gene_product=root hair defective 3 gtp-binding protein (rhd3) protein | transcript_product=root hair defective 3 gtp-binding protein (rhd3) pro	9|8	17	8.5	2	0|0	1	1	1	1	1	17.07	85	0
TGME49_316310-t26_1-p1 | transcript=TGME49_316310-t26_1 | gene=TGME49_316310 | organism=Toxoplasma_gondii_ME49 | gene_product=superoxide dismutase | transcript_product=superoxide dismutase | location=TGME49_chrXI:5232454-5234160(-) | protein_length=201 | s	8|9	17	8.5	2	0|0	1	1	1	1	1	17.07	85	0
TGME49_318160-t26_1-p1 | transcript=TGME49_318160-t26_1 | gene=TGME49_318160 | organism=Toxoplasma_gondii_ME49 | gene_product=MSP (Major sperm protein) domain-containing protein | transcript_product=MSP (Major sperm protein) domain-containing protein | loc	8|9	17	8.5	2	0|0	1	1	1	1	1	17.07	85	0
TGME49_215430-t26_1-p1 | transcript=TGME49_215430-t26_1 | gene=TGME49_215430 | organism=Toxoplasma_gondii_ME49 | gene_product=hypothetical protein | transcript_product=hypothetical protein | location=TGME49_chrX:6952371-6956462(-) | protein_length=244 | se	9|7	16	8	2	0|0	1	1	1	1	1	15.49	80	0
TGME49_245490-t26_1-p1 | transcript=TGME49_245490-t26_1 | gene=TGME49_245490 | organism=Toxoplasma_gondii_ME49 | gene_product=microneme protein MIC8 | transcript_product=microneme protein MIC8 | location=TGME49_chrXII:2306394-2308448(+) | protein_length=68	8|8	16	8	2	0|0	1	1	1	1	1	17.07	80	0
TGME49_255420-t26_1-p1 | transcript=TGME49_255420-t26_1 | gene=TGME49_255420 | organism=Toxoplasma_gondii_ME49 | gene_product=hypothetical protein | transcript_product=hypothetical protein | location=TGME49_chrVIIb:4836566-4838297(-) | protein_length=278 |	9|7	16	8	2	0|0	1	1	1	1	1	15.49	80	0
TGME49_265450-t26_1-p1 | transcript=TGME49_265450-t26_1 | gene=TGME49_265450 | organism=Toxoplasma_gondii_ME49 | gene_product=hexokinase | transcript_product=hexokinase | location=TGME49_chrIX:1545094-1548370(-) | protein_length=468 | sequence_SO=chromosom	7|9	16	8	2	0|0	1	1	1	1	1	15.49	80	0
TGME49_271888-t26_1-p1 | transcript=TGME49_271888-t26_1 | gene=TGME49_271888 | organism=Toxoplasma_gondii_ME49 | gene_product=3-ketoacyl-CoA reductase, putative | transcript_product=3-ketoacyl-CoA reductase, putative | location=TGME49_chrVIII:4297823-43027	9|7	16	8	2	0|0	1	1	1	1	1	15.49	80	0
TGME49_293180-t26_1-p1 | transcript=TGME49_293180-t26_1 | gene=TGME49_293180 | organism=Toxoplasma_gondii_ME49 | gene_product=NADP-specific glutamate dehydrogenase | transcript_product=NADP-specific glutamate dehydrogenase | location=TGME49_chrIa:139348-14	8|8	16	8	2	0|0	1	1	1	1	1	17.07	80	0
TGME49_297470-t26_1-p1 | transcript=TGME49_297470-t26_1 | gene=TGME49_297470 | organism=Toxoplasma_gondii_ME49 | gene_product=myosin light chain 2, putative | transcript_product=myosin light chain 2, putative | location=TGME49_chrII:1805605-1811418(+) | pr	9|7	16	8	2	0|0	1	1	1	1	1	15.49	80	0
TGME49_300140-t26_1-p1 | transcript=TGME49_300140-t26_1 | gene=TGME49_300140 | organism=Toxoplasma_gondii_ME49 | gene_product=elongation factor 1-gamma, putative | transcript_product=elongation factor 1-gamma, putative | location=TGME49_chrXII:185954-18854	7|9	16	8	2	0|0	1	1	1	1	1	15.49	80	0
TGME49_316340-t26_1-p1 | transcript=TGME49_316340-t26_1 | gene=TGME49_316340 | organism=Toxoplasma_gondii_ME49 | gene_product=hypothetical protein | transcript_product=hypothetical protein | location=TGME49_chrXI:5247973-5249431(+) | protein_length=243 | s	7|9	16	8	2	0|0	1	1	1	1	1	15.49	80	0
TGME49_206610-t26_1-p1 | transcript=TGME49_206610-t26_1 | gene=TGME49_206610 | organism=Toxoplasma_gondii_ME49 | gene_product=pyruvate dehydrogenase complex subunit PDH-E2 | transcript_product=pyruvate dehydrogenase complex subunit PDH-E2 | location=TGME49	9|6	15	7.5	2	0|0	1	1	1	1	1	13.89	75	0
TGME49_214350-t26_1-p1 | transcript=TGME49_214350-t26_1 | gene=TGME49_214350 | organism=Toxoplasma_gondii_ME49 | gene_product=GTP-binding protein, putative | transcript_product=GTP-binding protein, putative | location=TGME49_chrX:6260711-6264729(+) | prote	8|7	15	7.5	2	0|0	1	1	1	1	1	15.49	75	0
TGME49_218280-t26_1-p1 | transcript=TGME49_218280-t26_1 | gene=TGME49_218280 | organism=Toxoplasma_gondii_ME49 | gene_product=eukaryotic porin, putative | transcript_product=eukaryotic porin, putative | location=TGME49_chrXII:1628343-1633530(+) | protein_l	8|7	15	7.5	2	0|0	1	1	1	1	1	15.49	75	0
TGME49_223050-t26_1-p1 | transcript=TGME49_223050-t26_1 | gene=TGME49_223050 | organism=Toxoplasma_gondii_ME49 | gene_product=ribosomal protein RPS20 | transcript_product=ribosomal protein RPS20 | location=TGME49_chrII:1385210-1387050(+) | protein_length=2	7|8	15	7.5	2	0|0	1	1	1	1	1	15.49	75	0
TGME49_229360-t26_1-p1 | transcript=TGME49_229360-t26_1 | gene=TGME49_229360 | organism=Toxoplasma_gondii_ME49 | gene_product=transaldolase | transcript_product=transaldolase | location=TGME49_chrVIII:200275-204452(-) | protein_length=550 | sequence_SO=chr	8|7	15	7.5	2	0|0	1	1	1	1	1	15.49	75	0
TGME49_231600-t26_1-p1 | transcript=TGME49_231600-t26_1 | gene=TGME49_231600 | organism=Toxoplasma_gondii_ME49 | gene_product=HEAT repeat-containing protein | transcript_product=HEAT repeat-containing protein | location=TGME49_chrVIII:1479924-1491169(-) |	8|7	15	7.5	2	0|0	1	1	1	1	1	15.49	75	0
TGME49_232050-t26_1-p1 | transcript=TGME49_232050-t26_1 | gene=TGME49_232050 | organism=Toxoplasma_gondii_ME49 | gene_product=DnaJ domain-containing protein | transcript_product=DnaJ domain-containing protein | location=TGME49_chrVIII:1785324-1796765(-) |	8|7	15	7.5	2	0|0	1	1	1	1	1	15.49	75	0
TGME49_254880-t26_1-p1 | transcript=TGME49_254880-t26_1 | gene=TGME49_254880 | organism=Toxoplasma_gondii_ME49 | gene_product=Alpha-galactosidase | transcript_product=Alpha-galactosidase | location=TGME49_chrIII:2003160-2010880(+) | protein_length=747 | se	7|8	15	7.5	2	0|0	1	1	1	1	1	15.49	75	0
TGME49_256030-t26_1-p1 | transcript=TGME49_256030-t26_1 | gene=TGME49_256030 | organism=Toxoplasma_gondii_ME49 | gene_product=hypothetical protein | transcript_product=hypothetical protein | location=TGME49_chrVIIb:4555807-4557365(-) | protein_length=256 |	7|8	15	7.5	2	0|0	1	1	1	1	1	15.49	75	0
TGME49_268890-t26_1-p1 | transcript=TGME49_268890-t26_1 | gene=TGME49_268890 | organism=Toxoplasma_gondii_ME49 | gene_product=citrate synthase I | transcript_product=citrate synthase I | location=TGME49_chrVIII:6222777-6230682(+) | protein_length=560 | seq	10|5	15	7.5	2	0|0	1	1	1	1	1	12.25	75	0
TGME49_271930-t26_1-p1 | transcript=TGME49_271930-t26_1 | gene=TGME49_271930 | organism=Toxoplasma_gondii_ME49 | gene_product=hypothetical protein | transcript_product=hypothetical protein | location=TGME49_chrVIII:4277392-4279150(+) | protein_length=234 |	7|8	15	7.5	2	0|0	1	1	1	1	1	15.49	75	0
TGME49_285870-t26_1-p1 | transcript=TGME49_285870-t26_1 | gene=TGME49_285870 | organism=Toxoplasma_gondii_ME49 | gene_product=SAG-related sequence SRS20A | transcript_product=SAG-related sequence SRS20A | location=TGME49_chrV:2160425-2162327(-) | protein_l	9|6	15	7.5	2	0|0	1	1	1	1	1	13.89	75	0
TGME49_315780-t26_1-p1 | transcript=TGME49_315780-t26_1 | gene=TGME49_315780 | organism=Toxoplasma_gondii_ME49 | gene_product=myosin regulatory light chain, putative | transcript_product=myosin regulatory light chain, putative | location=TGME49_chrXI:49802	7|8	15	7.5	2	0|0	1	1	1	1	1	15.49	75	0
TGME49_320570-t26_1-p1 | transcript=TGME49_320570-t26_1 | gene=TGME49_320570 | organism=Toxoplasma_gondii_ME49 | gene_product=elongation factor Tu, putative | transcript_product=elongation factor Tu, putative | location=TGME49_chrIV:252483-258390(+) | prot	7|8	15	7.5	2	0|0	1	1	1	1	1	15.49	75	0
TGME49_205250-t26_1-p1 | transcript=TGME49_205250-t26_1 | gene=TGME49_205250 | organism=Toxoplasma_gondii_ME49 | gene_product=rhoptry protein ROP18 | transcript_product=rhoptry protein ROP18 | location=TGME49_chrVIIa:1514449-1516113(-) | protein_length=554	7|7	14	7	2	0|0	1	1	1	1	1	15.49	70	0
TGME49_211030-t26_1-p1 | transcript=TGME49_211030-t26_1 | gene=TGME49_211030 | organism=Toxoplasma_gondii_ME49 | gene_product=hypothetical protein | transcript_product=hypothetical protein | location=TGME49_chrIV:1959534-1961999(-) | protein_length=191 | s	8|6	14	7	2	0|0	1	1	1	1	1	13.89	70	0
TGME49_214750-t26_1-p1 | transcript=TGME49_214750-t26_1 | gene=TGME49_214750 | organism=Toxoplasma_gondii_ME49 | gene_product=hypothetical protein | transcript_product=hypothetical protein | location=TGME49_chrX:6466586-6475850(-) | protein_length=1108 | s	7|7	14	7	2	0|0	1	1	1	1	1	15.49	70	0
TGME49_219280-t26_1-p1 | transcript=TGME49_219280-t26_1 | gene=TGME49_219280 | organism=Toxoplasma_gondii_ME49 | gene_product=actin like protein ALP1 | transcript_product=actin like protein ALP1 | location=TGME49_chrXII:998301-1004576(-) | protein_length=4	8|6	14	7	2	0|0	1	1	1	1	1	13.89	70	0
TGME49_219750-t26_1-p1 | transcript=TGME49_219750-t26_1 | gene=TGME49_219750 | organism=Toxoplasma_gondii_ME49 | gene_product=cytochrome c, putative | transcript_product=cytochrome c, putative | location=TGME49_chrXII:663478-664469(-) | protein_length=115	7|7	14	7	2	0|0	1	1	1	1	1	15.49	70	0
TGME49_224900-t26_1-p1 | transcript=TGME49_224900-t26_1 | gene=TGME49_224900 | organism=Toxoplasma_gondii_ME49 | gene_product=adenylate kinase, putative | transcript_product=adenylate kinase, putative | location=TGME49_chrX:2700827-2703461(+) | protein_len	7|7	14	7	2	0|0	1	1	1	1	1	15.49	70	0
TGME49_243950-t26_1-p1 | transcript=TGME49_243950-t26_1 | gene=TGME49_243950 | organism=Toxoplasma_gondii_ME49 | gene_product=prohibitin, putative | transcript_product=prohibitin, putative | location=TGME49_chrVI:2906238-2908608(+) | protein_length=271 | s	7|7	14	7	2	0|0	1	1	1	1	1	15.49	70	0
TGME49_249180-t26_1-p1 | transcript=TGME49_249180-t26_1 | gene=TGME49_249180 | organism=Toxoplasma_gondii_ME49 | gene_product=bifunctional dihydrofolate reductase-thymidylate synthase | transcript_product=bifunctional dihydrofolate reductase-thymidylate sy	8|6	14	7	2	0|0	1	1	1	1	1	13.89	70	0
TGME49_251540-t26_1-p1 | transcript=TGME49_251540-t26_1 | gene=TGME49_251540 | organism=Toxoplasma_gondii_ME49 | gene_product=dense granule protein GRA9 | transcript_product=dense granule protein GRA9 | location=TGME49_chrXII:5450509-5452072(+) | protein_l	8|6	14	7	2	0|0	1	1	1	1	1	13.89	70	0
TGME49_257090-t26_1-p1 | transcript=TGME49_257090-t26_1 | gene=TGME49_257090 | organism=Toxoplasma_gondii_ME49 | gene_product=NAC domain-containing protein | transcript_product=NAC domain-containing protein | location=TGME49_chrVIIb:4224344-4225423(+) | pr	8|6	14	7	2	0|0	1	1	1	1	1	13.89	70	0
TGME49_264610-t26_1-p1 | transcript=TGME49_264610-t26_1 | gene=TGME49_264610 | organism=Toxoplasma_gondii_ME49 | gene_product=RNA recognition motif-containing protein | transcript_product=RNA recognition motif-containing protein | location=TGME49_chrIX:217	7|7	14	7	2	0|0	1	1	1	1	1	15.49	70	0
TGME49_276140-t26_1-p1 | transcript=TGME49_276140-t26_1 | gene=TGME49_276140 | organism=Toxoplasma_gondii_ME49 | gene_product=ADP ribosylation factor ARF1 | transcript_product=ADP ribosylation factor ARF1 | location=TGME49_chrIII:120193-123713(-) | protein	7|7	14	7	2	0|0	1	1	1	1	1	15.49	70	0
TGME49_286630-t26_1-p1 | transcript=TGME49_286630-t26_1 | gene=TGME49_286630 | organism=Toxoplasma_gondii_ME49 | gene_product=redoxin domain-containing protein | transcript_product=redoxin domain-containing protein | location=TGME49_chrV:1751790-1752668(+)	7|7	14	7	2	0|0	1	1	1	1	1	15.49	70	0
TGME49_297880-t26_1-p1 | transcript=TGME49_297880-t26_1 | gene=TGME49_297880 | organism=Toxoplasma_gondii_ME49 | gene_product=dense granule protein DG32 | transcript_product=dense granule protein DG32 | location=TGME49_chrII:2093540-2094542(-) | protein_le	7|7	14	7	2	0|0	1	1	1	1	1	15.49	70	0
TGME49_312480-t26_1-p1 | transcript=TGME49_312480-t26_1 | gene=TGME49_312480 | organism=Toxoplasma_gondii_ME49 | gene_product=uracil phosphoribosyltransferase FUR1, putative | transcript_product=uracil phosphoribosyltransferase FUR1, putative | location=TG	7|7	14	7	2	0|0	1	1	1	1	1	15.49	70	0
TGME49_210840-t26_1-p1 | transcript=TGME49_210840-t26_1 | gene=TGME49_210840 | organism=Toxoplasma_gondii_ME49 | gene_product=arginyl-tRNA synthetase family protein | transcript_product=arginyl-tRNA synthetase family protein | location=TGME49_chrIV:2012930	7|6	13	6.5	2	0|0	1	1	1	1	1	13.89	65	0
TGME49_211290-t26_1-p1 | transcript=TGME49_211290-t26_1 | gene=TGME49_211290 | organism=Toxoplasma_gondii_ME49 | gene_product=rhoptry protein ROP15 | transcript_product=rhoptry protein ROP15 | location=TGME49_chrIV:1850723-1853193(-) | protein_length=333 |	5|8	13	6.5	2	0|0	1	1	1	1	1	12.25	65	0
TGME49_214290-t26_1-p1 | transcript=TGME49_214290-t26_1 | gene=TGME49_214290 | organism=Toxoplasma_gondii_ME49 | gene_product=DJ-1 family protein | transcript_product=DJ-1 family protein | location=TGME49_chrX:6217062-6218889(+) | protein_length=256 | sequ	7|6	13	6.5	2	0|0	1	1	1	1	1	13.89	65	0
TGME49_214490-t26_1-p1 | transcript=TGME49_214490-t26_1 | gene=TGME49_214490 | organism=Toxoplasma_gondii_ME49 | gene_product=peptidase M16 inactive domain-containing protein | transcript_product=peptidase M16 inactive domain-containing protein | location=	9|4	13	6.5	2	0|0	1	1	1	1	1	10.57	65	0
TGME49_214880-t26_1-p1 | transcript=TGME49_214880-t26_1 | gene=TGME49_214880 | organism=Toxoplasma_gondii_ME49 | gene_product=hypothetical protein | transcript_product=hypothetical protein | location=TGME49_chrX:6564478-6568273(-) | protein_length=931 | se	6|7	13	6.5	2	0|0	1	1	1	1	1	13.89	65	0
TGME49_214940-t26_1-p1 | transcript=TGME49_214940-t26_1 | gene=TGME49_214940 | organism=Toxoplasma_gondii_ME49 | gene_product=MIC2-associated protein M2AP | transcript_product=MIC2-associated protein M2AP | location=TGME49_chrX:6604937-6607122(+) | protein	6|7	13	6.5	2	0|0	1	1	1	1	1	13.89	65	0
TGME49_226030-t26_1-p1 | transcript=TGME49_226030-t26_1 | gene=TGME49_226030 | organism=Toxoplasma_gondii_ME49 | gene_product=AGC kinase | transcript_product=AGC kinase | location=TGME49_chrX:1855171-1856914(+) | protein_length=343 | sequence_SO=chromosome	6|7	13	6.5	2	0|0	1	1	1	1	1	13.89	65	0
TGME49_228470-t26_1-p1 | transcript=TGME49_228470-t26_1 | gene=TGME49_228470 | organism=Toxoplasma_gondii_ME49 | gene_product=ribosomal protein RPL15 | transcript_product=ribosomal protein RPL15 | location=TGME49_chrX:295200-297430(+) | protein_length=205	7|6	13	6.5	2	0|0	1	1	1	1	1	13.89	65	0
TGME49_233450-t26_1-p1 | transcript=TGME49_233450-t26_1 | gene=TGME49_233450 | organism=Toxoplasma_gondii_ME49 | gene_product=SAG-related sequence SRS29A | transcript_product=SAG-related sequence SRS29A | location=TGME49_chrVIII:2660930-2662192(+) | protei	6|7	13	6.5	2	0|0	1	1	1	1	1	13.89	65	0
TGME49_246130-t26_1-p1 | transcript=TGME49_246130-t26_1 | gene=TGME49_246130 | organism=Toxoplasma_gondii_ME49 | gene_product=serpin (serine proteinase inhibitor) superfamily protein | transcript_product=serpin (serine proteinase inhibitor) superfamily pro	6|7	13	6.5	2	0|0	1	1	1	1	1	13.89	65	0
TGME49_246580-t26_1-p1 | transcript=TGME49_246580-t26_1 | gene=TGME49_246580 | organism=Toxoplasma_gondii_ME49 | gene_product=hypothetical protein | transcript_product=hypothetical protein | location=TGME49_chrXII:2863310-2866992(+) | protein_length=383 |	7|6	13	6.5	2	0|0	1	1	1	1	1	13.89	65	0
TGME49_264440-t26_1-p1 | transcript=TGME49_264440-t26_1 | gene=TGME49_264440 | organism=Toxoplasma_gondii_ME49 | gene_product=signal recognition particle receptor beta subunit protein | transcript_product=signal recognition particle receptor beta subunit p	5|8	13	6.5	2	0|0	1	1	1	1	1	12.25	65	0
TGME49_268950-t26_1-p1 | transcript=TGME49_268950-t26_1 | gene=TGME49_268950 | organism=Toxoplasma_gondii_ME49 | gene_product=hypothetical protein | transcript_product=hypothetical protein | location=TGME49_chrVIII:6185699-6190478(-) | protein_length=543 |	6|7	13	6.5	2	0|0	1	1	1	1	1	13.89	65	0
TGME49_286120-t26_1-p1 | transcript=TGME49_286120-t26_1 | gene=TGME49_286120 | organism=Toxoplasma_gondii_ME49 | gene_product=prolyl endopeptidase | transcript_product=prolyl endopeptidase | location=TGME49_chrV:1975941-1984996(-) | protein_length=825 | se	6|7	13	6.5	2	0|0	1	1	1	1	1	13.89	65	0
TGME49_294350-t26_1-p1 | transcript=TGME49_294350-t26_1 | gene=TGME49_294350 | organism=Toxoplasma_gondii_ME49 | gene_product=DEAD/DEAH box helicase domain-containing protein | transcript_product=DEAD/DEAH box helicase domain-containing protein | location=	7|6	13	6.5	2	0|0	1	1	1	1	1	13.89	65	0
TGME49_305290-t26_1-p1 | transcript=TGME49_305290-t26_1 | gene=TGME49_305290 | organism=Toxoplasma_gondii_ME49 | gene_product=vacuolar atp synthase subunit e, putative | transcript_product=vacuolar atp synthase subunit e, putative | location=TGME49_chrIX:5	7|6	13	6.5	2	0|0	1	1	1	1	1	13.89	65	0
TGME49_305980-t26_1-p1 | transcript=TGME49_305980-t26_1 | gene=TGME49_305980 | organism=Toxoplasma_gondii_ME49 | gene_product=pyruvate dehydrogenase complex subunit PDH-E3I | transcript_product=pyruvate dehydrogenase complex subunit PDH-E3I | location=TGME	6|7	13	6.5	2	0|0	1	1	1	1	1	13.89	65	0
TGME49_310780-t26_1-p1 | transcript=TGME49_310780-t26_1 | gene=TGME49_310780 | organism=Toxoplasma_gondii_ME49 | gene_product=dense granule protein GRA4 | transcript_product=dense granule protein GRA4 | location=TGME49_chrXI:1589170-1590207(-) | protein_le	6|7	13	6.5	2	0|0	1	1	1	1	1	13.89	65	0
TGME49_315320-t26_1-p1 | transcript=TGME49_315320-t26_1 | gene=TGME49_315320 | organism=Toxoplasma_gondii_ME49 | gene_product=SAG-related sequence SRS52A | transcript_product=SAG-related sequence SRS52A | location=TGME49_chrXI:4647664-4649068(+) | protein_	6|7	13	6.5	2	0|0	1	1	1	1	1	13.89	65	0
TGME49_318310-t26_1-p1 | transcript=TGME49_318310-t26_1 | gene=TGME49_318310 | organism=Toxoplasma_gondii_ME49 | gene_product=transketolase | transcript_product=transketolase | location=TGME49_chrIV:1423309-1430441(-) | protein_length=699 | sequence_SO=chr	7|6	13	6.5	2	0|0	1	1	1	1	1	13.89	65	0
TGME49_206590-t26_1-p1 | transcript=TGME49_206590-t26_1 | gene=TGME49_206590 | organism=Toxoplasma_gondii_ME49 | gene_product=calcium-dependent protein kinase CDPK2A | transcript_product=calcium-dependent protein kinase CDPK2A | location=TGME49_chrVIIa:800	6|6	12	6	2	0|0	1	1	1	1	1	13.89	60	0
TGME49_217820-t26_1-p1 | transcript=TGME49_217820-t26_1 | gene=TGME49_217820 | organism=Toxoplasma_gondii_ME49 | gene_product=PCI domain-containing protein | transcript_product=PCI domain-containing protein | location=TGME49_chrXII:2149943-2155311(+) | pro	7|5	12	6	2	0|0	1	1	1	1	1	12.25	60	0
TGME49_219630-t26_1-p1 | transcript=TGME49_219630-t26_1 | gene=TGME49_219630 | organism=Toxoplasma_gondii_ME49 | gene_product=flavodoxin domain-containing protein | transcript_product=flavodoxin domain-containing protein | location=TGME49_chrXII:803527-815	6|6	12	6	2	0|0	1	1	1	1	1	13.89	60	0
TGME49_223590-t26_1-p1 | transcript=TGME49_223590-t26_1 | gene=TGME49_223590 | organism=Toxoplasma_gondii_ME49 | gene_product=proteasome subunit | transcript_product=proteasome subunit | location=TGME49_chrX:3722301-3723634(-) | protein_length=369 | sequen	7|5	12	6	2	0|0	1	1	1	1	1	12.25	60	0
TGME49_229140-t26_1-p1 | transcript=TGME49_229140-t26_1 | gene=TGME49_229140 | organism=Toxoplasma_gondii_ME49 | gene_product=MaoC family domain-containing protein | transcript_product=MaoC family domain-containing protein | location=TGME49_chrVIII:45348-5	8|4	12	6	2	0|0	1	1	1	1	1	10.57	60	0
TGME49_230450-t26_1-p1 | transcript=TGME49_230450-t26_1 | gene=TGME49_230450 | organism=Toxoplasma_gondii_ME49 | gene_product=bifunctional GMP synthase/glutamine amidotransferase protein | transcript_product=bifunctional GMP synthase/glutamine amidotransfe	7|5	12	6	2	0|0	1	1	1	1	1	12.25	60	0
TGME49_231970-t26_1-p1 | transcript=TGME49_231970-t26_1 | gene=TGME49_231970 | organism=Toxoplasma_gondii_ME49 | gene_product=pre-mRNA processing splicing factor PRP8 | transcript_product=pre-mRNA processing splicing factor PRP8 | location=TGME49_chrVIII:1	6|6	12	6	2	0|0	1	1	1	1	1	13.89	60	0
TGME49_262040-t26_1-p1 | transcript=TGME49_262040-t26_1 | gene=TGME49_262040 | organism=Toxoplasma_gondii_ME49 | gene_product=SAC3/GANP family protein | transcript_product=SAC3/GANP family protein | location=TGME49_chrVIIb:1411940-1413474(+) | protein_leng	6|6	12	6	2	0|0	1	1	1	1	1	13.89	60	0
TGME49_271810-t26_1-p1 | transcript=TGME49_271810-t26_1 | gene=TGME49_271810 | organism=Toxoplasma_gondii_ME49 | gene_product=lanp, putative | transcript_product=lanp, putative | location=TGME49_chrVIII:4349454-4351126(-) | protein_length=283 | sequence_SO	5|7	12	6	2	0|0	1	1	1	1	1	12.25	60	0
TGME49_272660-t26_1-p1 | transcript=TGME49_272660-t26_1 | gene=TGME49_272660 | organism=Toxoplasma_gondii_ME49 | gene_product=hypothetical protein | transcript_product=hypothetical protein | location=TGME49_chrVIII:3811592-3813141(+) | protein_length=258 |	6|6	12	6	2	0|0	1	1	1	1	1	13.89	60	0
TGME49_286720-t26_1-p1 | transcript=TGME49_286720-t26_1 | gene=TGME49_286720 | organism=Toxoplasma_gondii_ME49 | gene_product=heat shock protein HSP28 | transcript_product=heat shock protein HSP28 | location=TGME49_chrV:1710404-1711234(+) | protein_length=	8|4	12	6	2	0|0	1	1	1	1	1	10.57	60	0
TGME49_290600-t26_1-p1 | transcript=TGME49_290600-t26_1 | gene=TGME49_290600 | organism=Toxoplasma_gondii_ME49 | gene_product=succinyl-CoA-synthetase alpha SCSA | transcript_product=succinyl-CoA-synthetase alpha SCSA | location=TGME49_chrIX:3760535-3764070	6|6	12	6	2	0|0	1	1	1	1	1	13.89	60	0
TGME49_299110-t26_1-p1 | transcript=TGME49_299110-t26_1 | gene=TGME49_299110 | organism=Toxoplasma_gondii_ME49 | gene_product=cleft lip and palate transmembrane protein 1 (clptm1) protein | transcript_product=cleft lip and palate transmembrane protein 1 (c	7|5	12	6	2	0|0	1	1	1	1	1	12.25	60	0
TGME49_306190-t26_1-p1 | transcript=TGME49_306190-t26_1 | gene=TGME49_306190 | organism=Toxoplasma_gondii_ME49 | gene_product=hypothetical protein | transcript_product=hypothetical protein | location=TGME49_chrIX:5819202-5822297(+) | protein_length=469 | s	7|5	12	6	2	0|0	1	1	1	1	1	12.25	60	0
TGME49_310000-t26_1-p1 | transcript=TGME49_310000-t26_1 | gene=TGME49_310000 | organism=Toxoplasma_gondii_ME49 | gene_product=membrane protein, putative | transcript_product=membrane protein, putative | location=TGME49_chrXI:997770-1003411(+) | protein_len	8|4	12	6	2	0|0	1	1	1	1	1	10.57	60	0
TGME49_313230-t26_1-p1 | transcript=TGME49_313230-t26_1 | gene=TGME49_313230 | organism=Toxoplasma_gondii_ME49 | gene_product=eukaryotic initiation factor-2, alpha subunit | transcript_product=eukaryotic initiation factor-2, alpha subunit | location=TGME49	6|6	12	6	2	0|0	1	1	1	1	1	13.89	60	0
TGME49_314400-t26_1-p1 | transcript=TGME49_314400-t26_1 | gene=TGME49_314400 | organism=Toxoplasma_gondii_ME49 | gene_product=pyruvate dehydrogenase E1 component, beta subunit, putative | transcript_product=pyruvate dehydrogenase E1 component, beta subunit	6|6	12	6	2	0|0	1	1	1	1	1	13.89	60	0
TGME49_319350-t26_1-p1 | transcript=TGME49_319350-t26_1 | gene=TGME49_319350 | organism=Toxoplasma_gondii_ME49 | gene_product=SAG-related sequence SRS17B | transcript_product=SAG-related sequence SRS17B | location=TGME49_chrIV:1013666-1015280(+) | protein_	7|5	12	6	2	0|0	1	1	1	1	1	12.25	60	0
TGME49_288360-t26_1-p1 | transcript=TGME49_288360-t26_1 | gene=TGME49_288360 | organism=Toxoplasma_gondii_ME49 | gene_product=tryptophanyl-tRNA synthetase (TrpRS2) | transcript_product=tryptophanyl-tRNA synthetase (TrpRS2) | location=TGME49_chrIX:2473710-2	29|29	58	29	2	0|1	1	1	1	1	1	42.92	58	0
TGME49_231910-t26_1-p1 | transcript=TGME49_231910-t26_1 | gene=TGME49_231910 | organism=Toxoplasma_gondii_ME49 | gene_product=ATP synthase F1 gamma subunit | transcript_product=ATP synthase F1 gamma subunit | location=TGME49_chrVIII:1630628-1635289(+) | pr	6|5	11	5.5	2	0|0	1	1	1	1	1	12.25	55	0
TGME49_233000-t26_1-p1 | transcript=TGME49_233000-t26_1 | gene=TGME49_233000 | organism=Toxoplasma_gondii_ME49 | gene_product=KOW motif domain-containing protein | transcript_product=KOW motif domain-containing protein | location=TGME49_chrVIII:2318408-233	6|5	11	5.5	2	0|0	1	1	1	1	1	12.25	55	0
TGME49_236570-t26_1-p1 | transcript=TGME49_236570-t26_1 | gene=TGME49_236570 | organism=Toxoplasma_gondii_ME49 | gene_product=lysine decarboxylase family protein | transcript_product=lysine decarboxylase family protein | location=TGME49_chrX:5431958-543459	6|5	11	5.5	2	0|0	1	1	1	1	1	12.25	55	0
TGME49_260820-t26_1-p1 | transcript=TGME49_260820-t26_1 | gene=TGME49_260820 | organism=Toxoplasma_gondii_ME49 | gene_product=IMC sub-compartment protein ISP1 | transcript_product=IMC sub-compartment protein ISP1 | location=TGME49_chrVIIb:2027099-2029278(-	5|6	11	5.5	2	0|0	1	1	1	1	1	12.25	55	0
TGME49_267810-t26_1-p1 | transcript=TGME49_267810-t26_1 | gene=TGME49_267810 | organism=Toxoplasma_gondii_ME49 | gene_product=Rab 5 | transcript_product=Rab 5 | location=TGME49_chrIX:340233-343561(+) | protein_length=241 | sequence_SO=chromosome | SO=prote	6|5	11	5.5	2	0|0	1	1	1	1	1	12.25	55	0
TGME49_273560-t26_1-p1 | transcript=TGME49_273560-t26_1 | gene=TGME49_273560 | organism=Toxoplasma_gondii_ME49 | gene_product=kinesin heavy chain, putative | transcript_product=kinesin heavy chain, putative | location=TGME49_chrVIII:3384822-3403939(-) | pr	5|6	11	5.5	2	0|0	1	1	1	1	1	12.25	55	0
TGME49_273960-t26_1-p1 | transcript=TGME49_273960-t26_1 | gene=TGME49_273960 | organism=Toxoplasma_gondii_ME49 | gene_product=chaperonin GroS protein | transcript_product=chaperonin GroS protein | location=TGME49_chrVIII:3145280-3150095(+) | protein_length	6|5	11	5.5	2	0|0	1	1	1	1	1	12.25	55	0
TGME49_288750-t26_1-p1 | transcript=TGME49_288750-t26_1 | gene=TGME49_288750 | organism=Toxoplasma_gondii_ME49 | gene_product=ubiquinol-cytochrome c reductase | transcript_product=ubiquinol-cytochrome c reductase | location=TGME49_chrIX:2724939-2727335(+)	6|5	11	5.5	2	0|0	1	1	1	1	1	12.25	55	0
TGME49_306330-t26_1-p1 | transcript=TGME49_306330-t26_1 | gene=TGME49_306330 | organism=Toxoplasma_gondii_ME49 | gene_product=phospholipase | transcript_product=phospholipase | location=TGME49_chrIX:5968718-5971499(+) | protein_length=582 | sequence_SO=chr	4|7	11	5.5	2	0|0	1	1	1	1	1	10.57	55	0
TGME49_308810-t26_1-p1 | transcript=TGME49_308810-t26_1 | gene=TGME49_308810 | organism=Toxoplasma_gondii_ME49 | gene_product=rhoptry neck protein RON9 | transcript_product=rhoptry neck protein RON9 | location=TGME49_chrXI:276255-285261(+) | protein_length	7|4	11	5.5	2	0|0	1	1	1	1	1	10.57	55	0
TGME49_310440-t26_1-p1 | transcript=TGME49_310440-t26_1 | gene=TGME49_310440 | organism=Toxoplasma_gondii_ME49 | gene_product=membrane occupation and recognition nexus protein MORN1 | transcript_product=membrane occupation and recognition nexus protein MOR	6|5	11	5.5	2	0|0	1	1	1	1	1	12.25	55	0
TGME49_316250-t26_1-p1 | transcript=TGME49_316250-t26_1 | gene=TGME49_316250 | organism=Toxoplasma_gondii_ME49 | gene_product=hypothetical protein | transcript_product=hypothetical protein | location=TGME49_chrXI:5210802-5211986(-) | protein_length=394 | s	5|6	11	5.5	2	0|0	1	1	1	1	1	12.25	55	0
TGME49_316540-t26_1-p1 | transcript=TGME49_316540-t26_1 | gene=TGME49_316540 | organism=Toxoplasma_gondii_ME49 | gene_product=IMC sub-compartment protein ISP3 | transcript_product=IMC sub-compartment protein ISP3 | location=TGME49_chrXI:5391127-5391621(-)	5|6	11	5.5	2	0|0	1	1	1	1	1	12.25	55	0
TGME49_243250-t26_1-p1 | transcript=TGME49_243250-t26_1 | gene=TGME49_243250 | organism=Toxoplasma_gondii_ME49 | gene_product=myosin H | transcript_product=myosin H | location=TGME49_chrVI:2461456-2480070(-) | protein_length=1513 | sequence_SO=chromosome |	26|27	53	26.5	2	0|1	1	1	1	1	1	38.6	53	0
TGME49_202530-t26_1-p1 | transcript=TGME49_202530-t26_1 | gene=TGME49_202530 | organism=Toxoplasma_gondii_ME49 | gene_product=aspartate-tRNA ligase | transcript_product=aspartate-tRNA ligase | location=TGME49_chrVIIa:3255147-3260937(-) | protein_length=773	8|2	10	5	2	0|0	1	1	1	1	1	6.99	50	0
TGME49_209160-t26_1-p1 | transcript=TGME49_209160-t26_1 | gene=TGME49_209160 | organism=Toxoplasma_gondii_ME49 | gene_product=myristoyl CoA:protein N-myristoyltransferase | transcript_product=myristoyl CoA:protein N-myristoyltransferase | location=TGME49_c	5|5	10	5	2	0|0	1	1	1	1	1	12.25	50	0
TGME49_214320-t26_1-p1 | transcript=TGME49_214320-t26_1 | gene=TGME49_214320 | organism=Toxoplasma_gondii_ME49 | gene_product=facilitative glucose transporter GT1 | transcript_product=facilitative glucose transporter GT1 | location=TGME49_chrX:6248972-6250	6|4	10	5	2	0|0	1	1	1	1	1	10.57	50	0
TGME49_215060-t26_1-p1 | transcript=TGME49_215060-t26_1 | gene=TGME49_215060 | organism=Toxoplasma_gondii_ME49 | gene_product=small GTP-binding protein sar1, putative | transcript_product=small GTP-binding protein sar1, putative | location=TGME49_chrX:6722	5|5	10	5	2	0|0	1	1	1	1	1	12.25	50	0
TGME49_216590-t26_1-p1 | transcript=TGME49_216590-t26_1 | gene=TGME49_216590 | organism=Toxoplasma_gondii_ME49 | gene_product=HEAT repeat-containing protein | transcript_product=HEAT repeat-containing protein | location=TGME49_chrXI:6062615-6069208(-) | pr	4|6	10	5	2	0|0	1	1	1	1	1	10.57	50	0
TGME49_216650-t26_1-p1 | transcript=TGME49_216650-t26_1 | gene=TGME49_216650 | organism=Toxoplasma_gondii_ME49 | gene_product=S15 sporozoite-expressed protein | transcript_product=S15 sporozoite-expressed protein | location=TGME49_chrXI:5982615-5986047(-)	4|6	10	5	2	0|0	1	1	1	1	1	10.57	50	0
TGME49_219270-t26_1-p1 | transcript=TGME49_219270-t26_1 | gene=TGME49_219270 | organism=Toxoplasma_gondii_ME49 | gene_product=multi-pass transmembrane protein | transcript_product=multi-pass transmembrane protein | location=TGME49_chrXII:1010292-1011861(+)	4|6	10	5	2	0|0	1	1	1	1	1	10.57	50	0
TGME49_228630-t26_1-p1 | transcript=TGME49_228630-t26_1 | gene=TGME49_228630 | organism=Toxoplasma_gondii_ME49 | gene_product=hypothetical protein | transcript_product=hypothetical protein | location=TGME49_chrX:269462-272003(+) | protein_length=328 | sequ	5|5	10	5	2	0|0	1	1	1	1	1	12.25	50	0
TGME49_232150-t26_1-p1 | transcript=TGME49_232150-t26_1 | gene=TGME49_232150 | organism=Toxoplasma_gondii_ME49 | gene_product=hypothetical protein | transcript_product=hypothetical protein | location=TGME49_chrVIII:1889437-1900535(+) | protein_length=976 |	5|5	10	5	2	0|0	1	1	1	1	1	12.25	50	0
TGME49_232340-t26_1-p1 | transcript=TGME49_232340-t26_1 | gene=TGME49_232340 | organism=Toxoplasma_gondii_ME49 | gene_product=protein phosphatase 2C domain-containing protein | transcript_product=protein phosphatase 2C domain-containing protein | location=	4|6	10	5	2	0|0	1	1	1	1	1	10.57	50	0
TGME49_238950-t26_1-p1 | transcript=TGME49_238950-t26_1 | gene=TGME49_238950 | organism=Toxoplasma_gondii_ME49 | gene_product=fatty acyl-CoA desaturase, putative | transcript_product=fatty acyl-CoA desaturase, putative | location=TGME49_chrVI:333714-343136	6|4	10	5	2	0|0	1	1	1	1	1	10.57	50	0
TGME49_239400-t26_1-p1 | transcript=TGME49_239400-t26_1 | gene=TGME49_239400 | organism=Toxoplasma_gondii_ME49 | gene_product=hypothetical protein | transcript_product=hypothetical protein | location=TGME49_chrVI:616583-623080(+) | protein_length=1265 | se	5|5	10	5	2	0|0	1	1	1	1	1	12.25	50	0
TGME49_245470-t26_1-p1 | transcript=TGME49_245470-t26_1 | gene=TGME49_245470 | organism=Toxoplasma_gondii_ME49 | gene_product=mitotic checkpoint protein, BUB3 family protein | transcript_product=mitotic checkpoint protein, BUB3 family protein | location=TG	5|5	10	5	2	0|0	1	1	1	1	1	12.25	50	0
TGME49_247460-t26_1-p1 | transcript=TGME49_247460-t26_1 | gene=TGME49_247460 | organism=Toxoplasma_gondii_ME49 | gene_product=proliferating cell nuclear antigen PCNA1 | transcript_product=proliferating cell nuclear antigen PCNA1 | location=TGME49_chrXII:33	5|5	10	5	2	0|0	1	1	1	1	1	12.25	50	0
TGME49_256840-t26_1-p1 | transcript=TGME49_256840-t26_1 | gene=TGME49_256840 | organism=Toxoplasma_gondii_ME49 | gene_product=hypothetical protein | transcript_product=hypothetical protein | location=TGME49_chrVIIb:4404817-4411300(-) | protein_length=764 |	7|3	10	5	2	0|0	1	1	1	1	1	8.83	50	0
TGME49_258070-t26_1-p1 | transcript=TGME49_258070-t26_1 | gene=TGME49_258070 | organism=Toxoplasma_gondii_ME49 | gene_product=hypothetical protein | transcript_product=hypothetical protein | location=TGME49_chrVIIb:3605052-3612696(-) | protein_length=678 |	4|6	10	5	2	0|0	1	1	1	1	1	10.57	50	0
TGME49_262730-t26_1-p1 | transcript=TGME49_262730-t26_1 | gene=TGME49_262730 | organism=Toxoplasma_gondii_ME49 | gene_product=rhoptry protein ROP16 | transcript_product=rhoptry protein ROP16 | location=TGME49_chrVIIb:1054210-1056333(-) | protein_length=707	4|6	10	5	2	0|0	1	1	1	1	1	10.57	50	0
TGME49_263870-t26_1-p1 | transcript=TGME49_263870-t26_1 | gene=TGME49_263870 | organism=Toxoplasma_gondii_ME49 | gene_product=glutamate-tRNA ligase | transcript_product=glutamate-tRNA ligase | location=TGME49_chrVIIb:274169-283563(-) | protein_length=849 |	5|5	10	5	2	0|0	1	1	1	1	1	12.25	50	0
TGME49_267330-t26_1-p1 | transcript=TGME49_267330-t26_1 | gene=TGME49_267330 | organism=Toxoplasma_gondii_ME49 | gene_product=fumarate hydratase | transcript_product=fumarate hydratase | location=TGME49_chrIX:710487-716309(+) | protein_length=776 | sequenc	7|3	10	5	2	0|0	1	1	1	1	1	8.83	50	0
TGME49_273490-t26_1-p1 | transcript=TGME49_273490-t26_1 | gene=TGME49_273490 | organism=Toxoplasma_gondii_ME49 | gene_product=glutamine synthetase, type I, putative | transcript_product=glutamine synthetase, type I, putative | location=TGME49_chrVIII:34462	6|4	10	5	2	0|0	1	1	1	1	1	10.57	50	0
TGME49_278530-t26_1-p1 | transcript=TGME49_278530-t26_1 | gene=TGME49_278530 | organism=Toxoplasma_gondii_ME49 | gene_product=multiprotein bridging factor type 1 family transcriptional co-activator, putative | transcript_product=multiprotein bridging facto	4|6	10	5	2	0|0	1	1	1	1	1	10.57	50	0
TGME49_280710-t26_1-p1 | transcript=TGME49_280710-t26_1 | gene=TGME49_280710 | organism=Toxoplasma_gondii_ME49 | gene_product=20S proteasome subunit beta 7, putative | transcript_product=20S proteasome subunit beta 7, putative | location=TGME49_chrVIIa:156	5|5	10	5	2	0|0	1	1	1	1	1	12.25	50	0
TGME49_282055-t26_1-p1 | transcript=TGME49_282055-t26_1 | gene=TGME49_282055 | organism=Toxoplasma_gondii_ME49 | gene_product=protein phosphatase PP2C-hn | transcript_product=protein phosphatase PP2C-hn | location=TGME49_chrVIIa:4359965-4364743(-) | protei	5|5	10	5	2	0|0	1	1	1	1	1	12.25	50	0
TGME49_285510-t26_1-p1 | transcript=TGME49_285510-t26_1 | gene=TGME49_285510 | organism=Toxoplasma_gondii_ME49 | gene_product=hypothetical protein | transcript_product=hypothetical protein | location=TGME49_chrV:2359871-2361180(-) | protein_length=166 | se	6|4	10	5	2	0|0	1	1	1	1	1	10.57	50	0
TGME49_292950-t26_1-p1 | transcript=TGME49_292950-t26_1 | gene=TGME49_292950 | organism=Toxoplasma_gondii_ME49 | gene_product=hypothetical protein | transcript_product=hypothetical protein | location=TGME49_chrIa:37142-43081(-) | protein_length=1979 | sequ	6|4	10	5	2	0|0	1	1	1	1	1	10.57	50	0
TGME49_293580-t26_1-p1 | transcript=TGME49_293580-t26_1 | gene=TGME49_293580 | organism=Toxoplasma_gondii_ME49 | gene_product=prefoldin subunit protein | transcript_product=prefoldin subunit protein | location=TGME49_chrIa:432713-434324(-) | protein_length	6|4	10	5	2	0|0	1	1	1	1	1	10.57	50	0
TGME49_304710-t26_1-p1 | transcript=TGME49_304710-t26_1 | gene=TGME49_304710 | organism=Toxoplasma_gondii_ME49 | gene_product=eukaryotic peptide chain release factor, putative | transcript_product=eukaryotic peptide chain release factor, putative | locatio	4|6	10	5	2	0|0	1	1	1	1	1	10.57	50	0
TGME49_306960-t26_1-p1 | transcript=TGME49_306960-t26_1 | gene=TGME49_306960 | organism=Toxoplasma_gondii_ME49 | gene_product=phenylalanine--tRNA ligase, beta subunit protein | transcript_product=phenylalanine--tRNA ligase, beta subunit protein | location=	6|4	10	5	2	0|0	1	1	1	1	1	10.57	50	0
TGME49_310030-t26_1-p1 | transcript=TGME49_310030-t26_1 | gene=TGME49_310030 | organism=Toxoplasma_gondii_ME49 | gene_product=cyclase-associated protein, putative | transcript_product=cyclase-associated protein, putative | location=TGME49_chrXI:1014745-101	6|4	10	5	2	0|0	1	1	1	1	1	10.57	50	0
TGME49_310070-t26_1-p1 | transcript=TGME49_310070-t26_1 | gene=TGME49_310070 | organism=Toxoplasma_gondii_ME49 | gene_product=methyltransferase, putative | transcript_product=methyltransferase, putative | location=TGME49_chrXI:1037885-1041192(-) | protein_	4|6	10	5	2	0|0	1	1	1	1	1	10.57	50	0
TGME49_310700-t26_1-p1 | transcript=TGME49_310700-t26_1 | gene=TGME49_310700 | organism=Toxoplasma_gondii_ME49 | gene_product=serine/threonine phosophatase PP1 | transcript_product=serine/threonine phosophatase PP1 | location=TGME49_chrXI:1524051-1525526(-	5|5	10	5	2	0|0	1	1	1	1	1	12.25	50	0
TGME49_310790-t26_1-p1 | transcript=TGME49_310790-t26_1 | gene=TGME49_310790 | organism=Toxoplasma_gondii_ME49 | gene_product=hypothetical protein | transcript_product=hypothetical protein | location=TGME49_chrXI:1592976-1595007(+) | protein_length=219 | s	4|6	10	5	2	0|0	1	1	1	1	1	10.57	50	0
TGME49_249390-t26_1-p1 | transcript=TGME49_249390-t26_1 | gene=TGME49_249390 | organism=Toxoplasma_gondii_ME49 | gene_product=glutamate/leucine/phenylalanine/valine dehydrogenase family protein | transcript_product=glutamate/leucine/phenylalanine/valine de	22|25	47	23.5	2	0|1	1	1	1	1	1	32.82	47	0
TGME49_202380-t26_1-p1 | transcript=TGME49_202380-t26_1 | gene=TGME49_202380 | organism=Toxoplasma_gondii_ME49 | gene_product=rab GDI alpha, putative | transcript_product=rab GDI alpha, putative | location=TGME49_chrVIIa:3368281-3375715(+) | protein_length	6|3	9	4.5	2	0|0	1	1	1	1	1	8.83	45	0
TGME49_202770-t26_1-p1 | transcript=TGME49_202770-t26_1 | gene=TGME49_202770 | organism=Toxoplasma_gondii_ME49 | gene_product=RNA recognition motif-containing protein | transcript_product=RNA recognition motif-containing protein | location=TGME49_chrVIIa:3	5|4	9	4.5	2	0|0	1	1	1	1	1	10.57	45	0
TGME49_206690-t26_1-p1 | transcript=TGME49_206690-t26_1 | gene=TGME49_206690 | organism=Toxoplasma_gondii_ME49 | gene_product=glideosome-associated protein with multiple-membrane spans GAPM2B | transcript_product=glideosome-associated protein with multiple	4|5	9	4.5	2	0|0	1	1	1	1	1	10.57	45	0
TGME49_212250-t26_1-p1 | transcript=TGME49_212250-t26_1 | gene=TGME49_212250 | organism=Toxoplasma_gondii_ME49 | gene_product=XPG N-terminal domain-containing protein | transcript_product=XPG N-terminal domain-containing protein | location=TGME49_chrX:3958	2|7	9	4.5	2	0|0	1	1	1	1	1	6.99	45	0
TGME49_213900-t26_1-p1 | transcript=TGME49_213900-t26_1 | gene=TGME49_213900 | organism=Toxoplasma_gondii_ME49 | gene_product=regulator of chromosome condensation RCC1 | transcript_product=regulator of chromosome condensation RCC1 | location=TGME49_chrV:14	5|4	9	4.5	2	0|0	1	1	1	1	1	10.57	45	0
TGME49_214210-t26_1-p1 | transcript=TGME49_214210-t26_1 | gene=TGME49_214210 | organism=Toxoplasma_gondii_ME49 | gene_product=rRNA pseudouridine synthase | transcript_product=rRNA pseudouridine synthase | location=TGME49_chrX:6112853-6118397(-) | protein_l	5|4	9	4.5	2	0|0	1	1	1	1	1	10.57	45	0
TGME49_214270-t26_1-p1 | transcript=TGME49_214270-t26_1 | gene=TGME49_214270 | organism=Toxoplasma_gondii_ME49 | gene_product=translation initiation factor IF-2, putative | transcript_product=translation initiation factor IF-2, putative | location=TGME49_c	3|6	9	4.5	2	0|0	1	1	1	1	1	8.83	45	0
TGME49_214440-t26_1-p1 | transcript=TGME49_214440-t26_1 | gene=TGME49_214440 | organism=Toxoplasma_gondii_ME49 | gene_product=4-phosphopantetheinyl transferase superfamily protein | transcript_product=4-phosphopantetheinyl transferase superfamily protein	5|4	9	4.5	2	0|0	1	1	1	1	1	10.57	45	0
TGME49_215280-t26_1-p1 | transcript=TGME49_215280-t26_1 | gene=TGME49_215280 | organism=Toxoplasma_gondii_ME49 | gene_product=succinate dehydrogenase [ubiquinone] iron-sulfur protein | transcript_product=succinate dehydrogenase [ubiquinone] iron-sulfur pro	5|4	9	4.5	2	0|0	1	1	1	1	1	10.57	45	0
TGME49_216450-t26_1-p1 | transcript=TGME49_216450-t26_1 | gene=TGME49_216450 | organism=Toxoplasma_gondii_ME49 | gene_product=peptidase, T1 family protein | transcript_product=peptidase, T1 family protein | location=TGME49_chrXI:6139290-6141944(+) | protei	6|3	9	4.5	2	0|0	1	1	1	1	1	8.83	45	0
TGME49_219520-t26_1-p1 | transcript=TGME49_219520-t26_1 | gene=TGME49_219520 | organism=Toxoplasma_gondii_ME49 | gene_product=histone arginine methyltransferase PRMT1 | transcript_product=histone arginine methyltransferase PRMT1 | location=TGME49_chrXII:88	4|5	9	4.5	2	0|0	1	1	1	1	1	10.57	45	0
TGME49_230350-t26_1-p1 | transcript=TGME49_230350-t26_1 | gene=TGME49_230350 | organism=Toxoplasma_gondii_ME49 | gene_product=hypothetical protein | transcript_product=hypothetical protein | location=TGME49_chrVIII:721613-733619(-) | protein_length=1254 |	5|4	9	4.5	2	0|0	1	1	1	1	1	10.57	45	0
TGME49_231480-t26_1-p1 | transcript=TGME49_231480-t26_1 | gene=TGME49_231480 | organism=Toxoplasma_gondii_ME49 | gene_product=GCN1, putative | transcript_product=GCN1, putative | location=TGME49_chrVIII:1456843-1473271(-) | protein_length=3416 | sequence_S	6|3	9	4.5	2	0|0	1	1	1	1	1	8.83	45	0
TGME49_233140-t26_1-p1 | transcript=TGME49_233140-t26_1 | gene=TGME49_233140 | organism=Toxoplasma_gondii_ME49 | gene_product=deoxyuridine 5-triphosphate nucleotidohydrolase, putative | transcript_product=deoxyuridine 5-triphosphate nucleotidohydrolase,	4|5	9	4.5	2	0|0	1	1	1	1	1	10.57	45	0
TGME49_235160-t26_1-p1 | transcript=TGME49_235160-t26_1 | gene=TGME49_235160 | organism=Toxoplasma_gondii_ME49 | gene_product=hypothetical protein | transcript_product=hypothetical protein | location=TGME49_chrX:4657485-4670523(-) | protein_length=1547 | s	4|5	9	4.5	2	0|0	1	1	1	1	1	10.57	45	0
TGME49_237250-t26_1-p1 | transcript=TGME49_237250-t26_1 | gene=TGME49_237250 | organism=Toxoplasma_gondii_ME49 | gene_product=hypothetical protein | transcript_product=hypothetical protein | location=TGME49_chrX:5808296-5810442(+) | protein_length=259 | se	4|5	9	4.5	2	0|0	1	1	1	1	1	10.57	45	0
TGME49_239500-t26_1-p1 | transcript=TGME49_239500-t26_1 | gene=TGME49_239500 | organism=Toxoplasma_gondii_ME49 | gene_product=proteasome subunit alpha type, putative | transcript_product=proteasome subunit alpha type, putative | location=TGME49_chrVI:72131	4|5	9	4.5	2	0|0	1	1	1	1	1	10.57	45	0
TGME49_239530-t26_1-p1 | transcript=TGME49_239530-t26_1 | gene=TGME49_239530 | organism=Toxoplasma_gondii_ME49 | gene_product=alanine-glyoxylate aminotransferase | transcript_product=alanine-glyoxylate aminotransferase | location=TGME49_chrVI:738262-741298	5|4	9	4.5	2	0|0	1	1	1	1	1	10.57	45	0
TGME49_244440-t26_1-p1 | transcript=TGME49_244440-t26_1 | gene=TGME49_244440 | organism=Toxoplasma_gondii_ME49 | gene_product=nucleoside transporter protein | transcript_product=nucleoside transporter protein | location=TGME49_chrVI:3260666-3262374(-) | pr	4|5	9	4.5	2	0|0	1	1	1	1	1	10.57	45	0
TGME49_248460-t26_1-p1 | transcript=TGME49_248460-t26_1 | gene=TGME49_248460 | organism=Toxoplasma_gondii_ME49 | gene_product=ubiquitin, putative | transcript_product=ubiquitin, putative | location=TGME49_chrXII:3870805-3872909(+) | protein_length=216 | se	3|6	9	4.5	2	0|0	1	1	1	1	1	8.83	45	0
TGME49_251930-t26_1-p1 | transcript=TGME49_251930-t26_1 | gene=TGME49_251930 | organism=Toxoplasma_gondii_ME49 | gene_product=enoyl-acyl carrier reductase ENR | transcript_product=enoyl-acyl carrier reductase ENR | location=TGME49_chrXII:5671445-5674778(+)	5|4	9	4.5	2	0|0	1	1	1	1	1	10.57	45	0
TGME49_253820-t26_1-p1 | transcript=TGME49_253820-t26_1 | gene=TGME49_253820 | organism=Toxoplasma_gondii_ME49 | gene_product=hypothetical protein | transcript_product=hypothetical protein | location=TGME49_chrIII:1222692-1224524(+) | protein_length=226 |	4|5	9	4.5	2	0|0	1	1	1	1	1	10.57	45	0
TGME49_254900-t26_1-p1 | transcript=TGME49_254900-t26_1 | gene=TGME49_254900 | organism=Toxoplasma_gondii_ME49 | gene_product=proteasome subunit beta type 2, putative | transcript_product=proteasome subunit beta type 2, putative | location=TGME49_chrIII:20	4|5	9	4.5	2	0|0	1	1	1	1	1	10.57	45	0
TGME49_255190-t26_1-p1 | transcript=TGME49_255190-t26_1 | gene=TGME49_255190 | organism=Toxoplasma_gondii_ME49 | gene_product=myosin C | transcript_product=myosin C | location=TGME49_chrVIIb:5017832-5025813(+) | protein_length=1171 | sequence_SO=chromosome	4|5	9	4.5	2	0|0	1	1	1	1	1	10.57	45	0
TGME49_258150-t26_1-p1 | transcript=TGME49_258150-t26_1 | gene=TGME49_258150 | organism=Toxoplasma_gondii_ME49 | gene_product=proteasome subunit alpha type 7, putative | transcript_product=proteasome subunit alpha type 7, putative | location=TGME49_chrVIIb	5|4	9	4.5	2	0|0	1	1	1	1	1	10.57	45	0
TGME49_260600-t26_1-p1 | transcript=TGME49_260600-t26_1 | gene=TGME49_260600 | organism=Toxoplasma_gondii_ME49 | gene_product=Pumilio-family RNA binding repeat-containing protein | transcript_product=Pumilio-family RNA binding repeat-containing protein | l	6|3	9	4.5	2	0|0	1	1	1	1	1	8.83	45	0
TGME49_273130-t26_1-p1 | transcript=TGME49_273130-t26_1 | gene=TGME49_273130 | organism=Toxoplasma_gondii_ME49 | gene_product=SAG-related sequence SRS30A | transcript_product=SAG-related sequence SRS30A | location=TGME49_chrVIII:3642573-3643733(-) | protei	6|3	9	4.5	2	0|0	1	1	1	1	1	8.83	45	0
TGME49_283780-t26_1-p1 | transcript=TGME49_283780-t26_1 | gene=TGME49_283780 | organism=Toxoplasma_gondii_ME49 | gene_product=glucose-6-phosphate isomerase GPI | transcript_product=glucose-6-phosphate isomerase GPI | location=TGME49_chrV:2974862-2984956(-)	5|4	9	4.5	2	0|0	1	1	1	1	1	10.57	45	0
TGME49_289580-t26_1-p1 | transcript=TGME49_289580-t26_1 | gene=TGME49_289580 | organism=Toxoplasma_gondii_ME49 | gene_product=strictosidine synthase subfamily protein | transcript_product=strictosidine synthase subfamily protein | location=TGME49_chrIX:333	6|3	9	4.5	2	0|0	1	1	1	1	1	8.83	45	0
TGME49_290980-t26_1-p1 | transcript=TGME49_290980-t26_1 | gene=TGME49_290980 | organism=Toxoplasma_gondii_ME49 | gene_product=glycine C-acetyltransferase, putative | transcript_product=glycine C-acetyltransferase, putative | location=TGME49_chrIX:4007367-4	4|5	9	4.5	2	0|0	1	1	1	1	1	10.57	45	0
TGME49_293570-t26_1-p1 | transcript=TGME49_293570-t26_1 | gene=TGME49_293570 | organism=Toxoplasma_gondii_ME49 | gene_product=translocation protein sec62, putative | transcript_product=translocation protein sec62, putative | location=TGME49_chrIa:422729-42	4|5	9	4.5	2	0|0	1	1	1	1	1	10.57	45	0
TGME49_297070-t26_1-p1 | transcript=TGME49_297070-t26_1 | gene=TGME49_297070 | organism=Toxoplasma_gondii_ME49 | gene_product=hypothetical protein | transcript_product=hypothetical protein | location=TGME49_chrII:1516638-1518501(-) | protein_length=519 | s	6|3	9	4.5	2	0|0	1	1	1	1	1	8.83	45	0
TGME49_309740-t26_1-p1 | transcript=TGME49_309740-t26_1 | gene=TGME49_309740 | organism=Toxoplasma_gondii_ME49 | gene_product=LSM domain-containing protein | transcript_product=LSM domain-containing protein | location=TGME49_chrXI:784333-785847(-) | protei	5|4	9	4.5	2	0|0	1	1	1	1	1	10.57	45	0
TGME49_311480-t26_1-p1 | transcript=TGME49_311480-t26_1 | gene=TGME49_311480 | organism=Toxoplasma_gondii_ME49 | gene_product=hypothetical protein | transcript_product=hypothetical protein | location=TGME49_chrXI:2108563-2114410(-) | protein_length=386 | s	6|3	9	4.5	2	0|0	1	1	1	1	1	8.83	45	0
TGME49_320020-t26_1-p1 | transcript=TGME49_320020-t26_1 | gene=TGME49_320020 | organism=Toxoplasma_gondii_ME49 | gene_product=transporter, major facilitator family protein | transcript_product=transporter, major facilitator family protein | location=TGME49	6|3	9	4.5	2	0|0	1	1	1	1	1	8.83	45	0
TGME49_321640-t26_1-p1 | transcript=TGME49_321640-t26_1 | gene=TGME49_321640 | organism=Toxoplasma_gondii_ME49 | gene_product=cell division protein CDC48AP | transcript_product=cell division protein CDC48AP | location=TGME49_chrIb:1665913-1674726(-) | prot	4|5	9	4.5	2	0|0	1	1	1	1	1	10.57	45	0
TGME49_202390-t26_1-p1 | transcript=TGME49_202390-t26_1 | gene=TGME49_202390 | organism=Toxoplasma_gondii_ME49 | gene_product=S15 sporozoite-expressed protein | transcript_product=S15 sporozoite-expressed protein | location=TGME49_chrVIIa:3363161-3365745(-	4|4	8	4	2	0|0	1	1	1	1	1	10.57	40	0
TGME49_204480-t26_1-p1 | transcript=TGME49_204480-t26_1 | gene=TGME49_204480 | organism=Toxoplasma_gondii_ME49 | gene_product=thioredoxin domain-containing protein | transcript_product=thioredoxin domain-containing protein | location=TGME49_chrVIIa:1756017	4|4	8	4	2	0|0	1	1	1	1	1	10.57	40	0
TGME49_205580-t26_1-p1 | transcript=TGME49_205580-t26_1 | gene=TGME49_205580 | organism=Toxoplasma_gondii_ME49 | gene_product=nuclear factor NF4 | transcript_product=nuclear factor NF4 | location=TGME49_chrVIIa:1293654-1297697(+) | protein_length=497 | seq	4|4	8	4	2	0|0	1	1	1	1	1	10.57	40	0
TGME49_207060-t26_1-p1 | transcript=TGME49_207060-t26_1 | gene=TGME49_207060 | organism=Toxoplasma_gondii_ME49 | gene_product=ribonucleoside-diphosphate reductase small subunit | transcript_product=ribonucleoside-diphosphate reductase small subunit | locat	5|3	8	4	2	0|0	1	1	1	1	1	8.83	40	0
TGME49_208790-t26_1-p1 | transcript=TGME49_208790-t26_1 | gene=TGME49_208790 | organism=Toxoplasma_gondii_ME49 | gene_product=MC family transporter, putative | transcript_product=MC family transporter, putative | location=TGME49_chrIb:860813-864047(-) | pr	4|4	8	4	2	0|0	1	1	1	1	1	10.57	40	0
TGME49_209260-t26_1-p1 | transcript=TGME49_209260-t26_1 | gene=TGME49_209260 | organism=Toxoplasma_gondii_ME49 | gene_product=cytochrome c oxidase subunit, putative | transcript_product=cytochrome c oxidase subunit, putative | location=TGME49_chrIb:1153957	4|4	8	4	2	0|0	1	1	1	1	1	10.57	40	0
TGME49_211260-t26_1-p1 | transcript=TGME49_211260-t26_1 | gene=TGME49_211260 | organism=Toxoplasma_gondii_ME49 | gene_product=rhoptry kinase family protein ROP26 (incomplete catalytic triad) | transcript_product=rhoptry kinase family protein ROP26 (incompl	4|4	8	4	2	0|0	1	1	1	1	1	10.57	40	0
TGME49_212770-t26_1-p1 | transcript=TGME49_212770-t26_1 | gene=TGME49_212770 | organism=Toxoplasma_gondii_ME49 | gene_product=hypothetical protein | transcript_product=hypothetical protein | location=TGME49_chrV:587591-592553(-) | protein_length=940 | sequ	4|4	8	4	2	0|0	1	1	1	1	1	10.57	40	0
TGME49_214575-t26_1-p1 | transcript=TGME49_214575-t26_1 | gene=TGME49_214575 | organism=Toxoplasma_gondii_ME49 | gene_product=hypothetical protein | transcript_product=hypothetical protein | location=TGME49_chrX:6372846-6373216(+) | protein_length=92 | seq	4|4	8	4	2	0|0	1	1	1	1	1	10.57	40	0
TGME49_216260-t26_1-p1 | transcript=TGME49_216260-t26_1 | gene=TGME49_216260 | organism=Toxoplasma_gondii_ME49 | gene_product=eukaryotic initiation factor-2B, gamma subunit, putative | transcript_product=eukaryotic initiation factor-2B, gamma subunit, puta	4|4	8	4	2	0|0	1	1	1	1	1	10.57	40	0
TGME49_217510-t26_1-p1 | transcript=TGME49_217510-t26_1 | gene=TGME49_217510 | organism=Toxoplasma_gondii_ME49 | gene_product=hypothetical protein | transcript_product=hypothetical protein | location=TGME49_chrXII:1885676-1887506(+) | protein_length=380 |	5|3	8	4	2	0|0	1	1	1	1	1	8.83	40	0
TGME49_218540-t26_1-p1 | transcript=TGME49_218540-t26_1 | gene=TGME49_218540 | organism=Toxoplasma_gondii_ME49 | gene_product=peptidase S15, putative | transcript_product=peptidase S15, putative | location=TGME49_chrXII:1470393-1474197(-) | protein_length=	5|3	8	4	2	0|0	1	1	1	1	1	8.83	40	0
TGME49_223040-t26_1-p1 | transcript=TGME49_223040-t26_1 | gene=TGME49_223040 | organism=Toxoplasma_gondii_ME49 | gene_product=hypothetical protein | transcript_product=hypothetical protein | location=TGME49_chrII:1380326-1381881(-) | protein_length=239 | s	4|4	8	4	2	0|0	1	1	1	1	1	10.57	40	0
TGME49_226000-t26_1-p1 | transcript=TGME49_226000-t26_1 | gene=TGME49_226000 | organism=Toxoplasma_gondii_ME49 | gene_product=ATP synthase, putative | transcript_product=ATP synthase, putative | location=TGME49_chrX:1872552-1874663(-) | protein_length=183	3|5	8	4	2	0|0	1	1	1	1	1	8.83	40	0
TGME49_229000-t26_1-p1 | transcript=TGME49_229000-t26_1 | gene=TGME49_229000 | organism=Toxoplasma_gondii_ME49 | gene_product=kelch repeat-containing protein | transcript_product=kelch repeat-containing protein | location=TGME49_chrVIII:12596-16333(-) | pr	3|5	8	4	2	0|0	1	1	1	1	1	8.83	40	0
TGME49_229030-t26_1-p1 | transcript=TGME49_229030-t26_1 | gene=TGME49_229030 | organism=Toxoplasma_gondii_ME49 | gene_product=hypothetical protein | transcript_product=hypothetical protein | location=TGME49_chrVIII:40837-43844(+) | protein_length=228 | seq	5|3	8	4	2	0|0	1	1	1	1	1	8.83	40	0
TGME49_229920-t26_1-p1 | transcript=TGME49_229920-t26_1 | gene=TGME49_229920 | organism=Toxoplasma_gondii_ME49 | gene_product=hypothetical protein | transcript_product=hypothetical protein | location=TGME49_chrVIII:469368-471342(-) | protein_length=307 | s	3|5	8	4	2	0|0	1	1	1	1	1	8.83	40	0
TGME49_229930-t26_1-p1 | transcript=TGME49_229930-t26_1 | gene=TGME49_229930 | organism=Toxoplasma_gondii_ME49 | gene_product=p25-alpha family protein | transcript_product=p25-alpha family protein | location=TGME49_chrVIII:474349-475114(+) | protein_length	5|3	8	4	2	0|0	1	1	1	1	1	8.83	40	0
TGME49_230960-t26_1-p1 | transcript=TGME49_230960-t26_1 | gene=TGME49_230960 | organism=Toxoplasma_gondii_ME49 | gene_product=splicing factor 3b, subunit 3, putative | transcript_product=splicing factor 3b, subunit 3, putative | location=TGME49_chrVIII:113	3|5	8	4	2	0|0	1	1	1	1	1	8.83	40	0
TGME49_235690-t26_1-p1 | transcript=TGME49_235690-t26_1 | gene=TGME49_235690 | organism=Toxoplasma_gondii_ME49 | gene_product=hypothetical protein | transcript_product=hypothetical protein | location=TGME49_chrX:5062972-5064020(+) | protein_length=238 | se	4|4	8	4	2	0|0	1	1	1	1	1	10.57	40	0
TGME49_240280-t26_1-p1 | transcript=TGME49_240280-t26_1 | gene=TGME49_240280 | organism=Toxoplasma_gondii_ME49 | gene_product=S1/P1nuclease | transcript_product=S1/P1nuclease | location=TGME49_chrVI:1133292-1140691(-) | protein_length=439 | sequence_SO=chr	4|4	8	4	2	0|0	1	1	1	1	1	10.57	40	0
TGME49_242290-t26_1-p1 | transcript=TGME49_242290-t26_1 | gene=TGME49_242290 | organism=Toxoplasma_gondii_ME49 | gene_product=proteasome subunit alpha1, putative | transcript_product=proteasome subunit alpha1, putative | location=TGME49_chrVI:1941969-19472	6|2	8	4	2	0|0	1	1	1	1	1	6.99	40	0
TGME49_247760-t26_1-p1 | transcript=TGME49_247760-t26_1 | gene=TGME49_247760 | organism=Toxoplasma_gondii_ME49 | gene_product=AMP-binding enzyme domain-containing protein | transcript_product=AMP-binding enzyme domain-containing protein | location=TGME49_c	5|3	8	4	2	0|0	1	1	1	1	1	8.83	40	0
TGME49_254470-t26_1-p1 | transcript=TGME49_254470-t26_1 | gene=TGME49_254470 | organism=Toxoplasma_gondii_ME49 | gene_product=hypothetical protein | transcript_product=hypothetical protein | location=TGME49_chrIII:1759224-1763403(+) | protein_length=732 |	3|5	8	4	2	0|0	1	1	1	1	1	8.83	40	0
TGME49_256760-t26_1-p1 | transcript=TGME49_256760-t26_1 | gene=TGME49_256760 | organism=Toxoplasma_gondii_ME49 | gene_product=pyruvate kinase PyK1 | transcript_product=pyruvate kinase PyK1 | location=TGME49_chrVIIb:4481106-4484667(-) | protein_length=531 |	20|20	40	20	2	0|1	1	1	1	1	1	29.93	40	0
TGME49_257380-t26_1-p1 | transcript=TGME49_257380-t26_1 | gene=TGME49_257380 | organism=Toxoplasma_gondii_ME49 | gene_product=hypothetical protein | transcript_product=hypothetical protein | location=TGME49_chrVIIb:4081488-4083771(+) | protein_length=218 |	4|4	8	4	2	0|0	1	1	1	1	1	10.57	40	0
TGME49_257740-t26_1-p1 | transcript=TGME49_257740-t26_1 | gene=TGME49_257740 | organism=Toxoplasma_gondii_ME49 | gene_product=UMP-CMP kinase | transcript_product=UMP-CMP kinase | location=TGME49_chrVIIb:3860058-3863097(-) | protein_length=462 | sequence_SO	4|4	8	4	2	0|0	1	1	1	1	1	10.57	40	0
TGME49_258770-t26_1-p1 | transcript=TGME49_258770-t26_1 | gene=TGME49_258770 | organism=Toxoplasma_gondii_ME49 | gene_product=polypeptide n-acetylgalactosaminyltransferase 12, putative | transcript_product=polypeptide n-acetylgalactosaminyltransferase 12,	5|3	8	4	2	0|0	1	1	1	1	1	8.83	40	0
TGME49_263080-t26_1-p1 | transcript=TGME49_263080-t26_1 | gene=TGME49_263080 | organism=Toxoplasma_gondii_ME49 | gene_product=hypothetical protein | transcript_product=hypothetical protein | location=TGME49_chrVIIb:823077-823478(+) | protein_length=133 | s	4|4	8	4	2	0|0	1	1	1	1	1	10.57	40	0
TGME49_263810-t26_1-p1 | transcript=TGME49_263810-t26_1 | gene=TGME49_263810 | organism=Toxoplasma_gondii_ME49 | gene_product=hypothetical protein | transcript_product=hypothetical protein | location=TGME49_chrVIIb:316684-319074(+) | protein_length=213 | s	4|4	8	4	2	0|0	1	1	1	1	1	10.57	40	0
TGME49_265530-t26_1-p1 | transcript=TGME49_265530-t26_1 | gene=TGME49_265530 | organism=Toxoplasma_gondii_ME49 | gene_product=RNA recognition motif-containing protein | transcript_product=RNA recognition motif-containing protein | location=TGME49_chrIX:149	6|2	8	4	2	0|0	1	1	1	1	1	6.99	40	0
TGME49_272290-t26_1-p1 | transcript=TGME49_272290-t26_1 | gene=TGME49_272290 | organism=Toxoplasma_gondii_ME49 | gene_product=pyruvate dehydrogenase complex subunit PD-HE1Beta | transcript_product=pyruvate dehydrogenase complex subunit PD-HE1Beta | locatio	4|4	8	4	2	0|0	1	1	1	1	1	10.57	40	0
TGME49_274190-t26_1-p1 | transcript=TGME49_274190-t26_1 | gene=TGME49_274190 | organism=Toxoplasma_gondii_ME49 | gene_product=eukaryotic initiation factor 2B epsilon subunit, putative | transcript_product=eukaryotic initiation factor 2B epsilon subunit, pu	3|5	8	4	2	0|0	1	1	1	1	1	8.83	40	0
TGME49_284190-t26_1-p1 | transcript=TGME49_284190-t26_1 | gene=TGME49_284190 | organism=Toxoplasma_gondii_ME49 | gene_product=pyruvate carboxylase | transcript_product=pyruvate carboxylase | location=TGME49_chrV:2762528-2777156(-) | protein_length=1391 | s	4|4	8	4	2	0|0	1	1	1	1	1	10.57	40	0
TGME49_290005-t26_1-p1 | transcript=TGME49_290005-t26_1 | gene=TGME49_290005 | organism=Toxoplasma_gondii_ME49 | gene_product=proteasome subunit beta type 1, putative | transcript_product=proteasome subunit beta type 1, putative | location=TGME49_chrIX:357	4|4	8	4	2	0|0	1	1	1	1	1	10.57	40	0
TGME49_293430-t26_1-p1 | transcript=TGME49_293430-t26_1 | gene=TGME49_293430 | organism=Toxoplasma_gondii_ME49 | gene_product=hypothetical protein | transcript_product=hypothetical protein | location=TGME49_chrIa:317622-318857(-) | protein_length=411 | seq	4|4	8	4	2	0|0	1	1	1	1	1	10.57	40	0
TGME49_293730-t26_1-p1 | transcript=TGME49_293730-t26_1 | gene=TGME49_293730 | organism=Toxoplasma_gondii_ME49 | gene_product=DHHC zinc finger domain-containing protein | transcript_product=DHHC zinc finger domain-containing protein | location=TGME49_chrIa	4|4	8	4	2	0|0	1	1	1	1	1	10.57	40	0
TGME49_297650-t26_1-p1 | transcript=TGME49_297650-t26_1 | gene=TGME49_297650 | organism=Toxoplasma_gondii_ME49 | gene_product=Ser/Thr phosphatase family protein | transcript_product=Ser/Thr phosphatase family protein | location=TGME49_chrII:1894362-1901277	4|4	8	4	2	0|0	1	1	1	1	1	10.57	40	0
TGME49_299070-t26_1-p1 | transcript=TGME49_299070-t26_1 | gene=TGME49_299070 | organism=Toxoplasma_gondii_ME49 | gene_product=pyruvate kinase PyKII | transcript_product=pyruvate kinase PyKII | location=TGME49_chrIII:2206606-2210332(+) | protein_length=987	5|3	8	4	2	0|0	1	1	1	1	1	8.83	40	0
TGME49_299810-t26_1-p1 | transcript=TGME49_299810-t26_1 | gene=TGME49_299810 | organism=Toxoplasma_gondii_ME49 | gene_product=cysteine-tRNA synthetase (CysRS) | transcript_product=cysteine-tRNA synthetase (CysRS) | location=TGME49_chrXII:331125-343420(-) |	4|4	8	4	2	0|0	1	1	1	1	1	10.57	40	0
TGME49_304955-t26_1-p1 | transcript=TGME49_304955-t26_1 | gene=TGME49_304955 | organism=Toxoplasma_gondii_ME49 | gene_product=serine/threonine specific protein phosphatase | transcript_product=serine/threonine specific protein phosphatase | location=TGME49	5|3	8	4	2	0|0	1	1	1	1	1	8.83	40	0
TGME49_311090-t26_1-p1 | transcript=TGME49_311090-t26_1 | gene=TGME49_311090 | organism=Toxoplasma_gondii_ME49 | gene_product=ubiquitin carboxyl-terminal hydrolase | transcript_product=ubiquitin carboxyl-terminal hydrolase | location=TGME49_chrXI:1799587-1	4|4	8	4	2	0|0	1	1	1	1	1	10.57	40	0
TGME49_312200-t26_1-p1 | transcript=TGME49_312200-t26_1 | gene=TGME49_312200 | organism=Toxoplasma_gondii_ME49 | gene_product=serine/threonine protein phosphatase | transcript_product=serine/threonine protein phosphatase | location=TGME49_chrXI:2494938-249	5|3	8	4	2	0|0	1	1	1	1	1	8.83	40	0
TGME49_230420-t26_1-p1 | transcript=TGME49_230420-t26_1 | gene=TGME49_230420 | organism=Toxoplasma_gondii_ME49 | gene_product=sarco/endoplasmic reticulum Ca2+-ATPase | transcript_product=sarco/endoplasmic reticulum Ca2+-ATPase | location=TGME49_chrVIII:763	17|19	36	18	2	0|1	1	1	1	1	1	25.58	36	0
TGME49_202500-t26_1-p1 | transcript=TGME49_202500-t26_1 | gene=TGME49_202500 | organism=Toxoplasma_gondii_ME49 | gene_product=GAPM1a | transcript_product=GAPM1a | location=TGME49_chrVIIa:3274142-3276204(-) | protein_length=305 | sequence_SO=chromosome | SO	4|3	7	3.5	2	0|0	1	1	1	1	1	8.83	35	0
TGME49_203450-t26_1-p1 | transcript=TGME49_203450-t26_1 | gene=TGME49_203450 | organism=Toxoplasma_gondii_ME49 | gene_product=DUF3228 domain-containing protein | transcript_product=DUF3228 domain-containing protein | location=TGME49_chrVIIa:2494693-2500255	3|4	7	3.5	2	0|0	1	1	1	1	1	8.83	35	0
TGME49_203780-t26_1-p1 | transcript=TGME49_203780-t26_1 | gene=TGME49_203780 | organism=Toxoplasma_gondii_ME49 | gene_product=hypothetical protein | transcript_product=hypothetical protein | location=TGME49_chrVIIa:2240842-2245269(+) | protein_length=1475	3|4	7	3.5	2	0|0	1	1	1	1	1	8.83	35	0
TGME49_219590-t26_1-p1 | transcript=TGME49_219590-t26_1 | gene=TGME49_219590 | organism=Toxoplasma_gondii_ME49 | gene_product=RuvB family 1 protein | transcript_product=RuvB family 1 protein | location=TGME49_chrXII:840604-847215(+) | protein_length=492 |	3|4	7	3.5	2	0|0	1	1	1	1	1	8.83	35	0
TGME49_220930-t26_1-p1 | transcript=TGME49_220930-t26_1 | gene=TGME49_220930 | organism=Toxoplasma_gondii_ME49 | gene_product=hypothetical protein | transcript_product=hypothetical protein | location=TGME49_chrII:69415-74717(-) | protein_length=687 | seque	3|4	7	3.5	2	0|0	1	1	1	1	1	8.83	35	0
TGME49_222170-t26_1-p1 | transcript=TGME49_222170-t26_1 | gene=TGME49_222170 | organism=Toxoplasma_gondii_ME49 | gene_product=dense-granule antigen DG32 | transcript_product=dense-granule antigen DG32 | location=TGME49_chrII:928859-930183(+) | protein_leng	3|4	7	3.5	2	0|0	1	1	1	1	1	8.83	35	0
TGME49_225050-t26_1-p1 | transcript=TGME49_225050-t26_1 | gene=TGME49_225050 | organism=Toxoplasma_gondii_ME49 | gene_product=adenosylhomocysteinase, putative | transcript_product=adenosylhomocysteinase, putative | location=TGME49_chrX:2554283-2556669(-) |	17|18	35	17.5	2	0|1	1	1	1	1	1	25.58	35	0
TGME49_226430-t26_1-p1 | transcript=TGME49_226430-t26_1 | gene=TGME49_226430 | organism=Toxoplasma_gondii_ME49 | gene_product=reticulon protein | transcript_product=reticulon protein | location=TGME49_chrX:1644756-1645346(-) | protein_length=196 | sequence	4|3	7	3.5	2	0|0	1	1	1	1	1	8.83	35	0
TGME49_227030-t26_1-p1 | transcript=TGME49_227030-t26_1 | gene=TGME49_227030 | organism=Toxoplasma_gondii_ME49 | gene_product=hypothetical protein | transcript_product=hypothetical protein | location=TGME49_chrX:1129103-1130675(+) | protein_length=170 | se	5|2	7	3.5	2	0|0	1	1	1	1	1	6.99	35	0
TGME49_228290-t26_1-p1 | transcript=TGME49_228290-t26_1 | gene=TGME49_228290 | organism=Toxoplasma_gondii_ME49 | gene_product=phospholipase/carboxylesterase | transcript_product=phospholipase/carboxylesterase | location=TGME49_chrX:438231-439688(-) | prote	2|5	7	3.5	2	0|0	1	1	1	1	1	6.99	35	0
TGME49_236950-t26_1-p1 | transcript=TGME49_236950-t26_1 | gene=TGME49_236950 | organism=Toxoplasma_gondii_ME49 | gene_product=hypothetical protein | transcript_product=hypothetical protein | location=TGME49_chrX:5602888-5603877(-) | protein_length=112 | se	3|4	7	3.5	2	0|0	1	1	1	1	1	8.83	35	0
TGME49_240870-t26_1-p1 | transcript=TGME49_240870-t26_1 | gene=TGME49_240870 | organism=Toxoplasma_gondii_ME49 | gene_product=beta adaptin protein, putative | transcript_product=beta adaptin protein, putative | location=TGME49_chrVI:1486135-1499617(+) | pr	4|3	7	3.5	2	0|0	1	1	1	1	1	8.83	35	0
TGME49_244250-t26_1-p1 | transcript=TGME49_244250-t26_1 | gene=TGME49_244250 | organism=Toxoplasma_gondii_ME49 | gene_product=hypothetical protein | transcript_product=hypothetical protein | location=TGME49_chrVI:3138486-3141338(-) | protein_length=616 | s	4|3	7	3.5	2	0|0	1	1	1	1	1	8.83	35	0
TGME49_244650-t26_1-p1 | transcript=TGME49_244650-t26_1 | gene=TGME49_244650 | organism=Toxoplasma_gondii_ME49 | gene_product=eukaryotic initiation factor-5, putative | transcript_product=eukaryotic initiation factor-5, putative | location=TGME49_chrVI:342	3|4	7	3.5	2	0|0	1	1	1	1	1	8.83	35	0
TGME49_249530-t26_1-p1 | transcript=TGME49_249530-t26_1 | gene=TGME49_249530 | organism=Toxoplasma_gondii_ME49 | gene_product=exportin 1, putative | transcript_product=exportin 1, putative | location=TGME49_chrXII:4590841-4605940(+) | protein_length=1125 |	3|4	7	3.5	2	0|0	1	1	1	1	1	8.83	35	0
TGME49_249780-t26_1-p1 | transcript=TGME49_249780-t26_1 | gene=TGME49_249780 | organism=Toxoplasma_gondii_ME49 | gene_product=hypothetical protein | transcript_product=hypothetical protein | location=TGME49_chrXII:4796409-4797395(-) | protein_length=328 |	3|4	7	3.5	2	0|0	1	1	1	1	1	8.83	35	0
TGME49_251680-t26_1-p1 | transcript=TGME49_251680-t26_1 | gene=TGME49_251680 | organism=Toxoplasma_gondii_ME49 | gene_product=histamine-releasing factor, putative | transcript_product=histamine-releasing factor, putative | location=TGME49_chrXII:5528607-55	3|4	7	3.5	2	0|0	1	1	1	1	1	8.83	35	0
TGME49_255160-t26_1-p1 | transcript=TGME49_255160-t26_1 | gene=TGME49_255160 | organism=Toxoplasma_gondii_ME49 | gene_product=hypothetical protein | transcript_product=hypothetical protein | location=TGME49_chrVIIb:5064594-5069556(+) | protein_length=1159	3|4	7	3.5	2	0|0	1	1	1	1	1	8.83	35	0
TGME49_259630-t26_1-p1 | transcript=TGME49_259630-t26_1 | gene=TGME49_259630 | organism=Toxoplasma_gondii_ME49 | gene_product=hypothetical protein | transcript_product=hypothetical protein | location=TGME49_chrVIIb:2748845-2750054(+) | protein_length=160 |	3|4	7	3.5	2	0|0	1	1	1	1	1	8.83	35	0
TGME49_260630-t26_1-p1 | transcript=TGME49_260630-t26_1 | gene=TGME49_260630 | organism=Toxoplasma_gondii_ME49 | gene_product=DnaJ family Sec63 protein | transcript_product=DnaJ family Sec63 protein | location=TGME49_chrVIIb:2106938-2113444(-) | protein_le	4|3	7	3.5	2	0|0	1	1	1	1	1	8.83	35	0
TGME49_261780-t26_1-p1 | transcript=TGME49_261780-t26_1 | gene=TGME49_261780 | organism=Toxoplasma_gondii_ME49 | gene_product=microneme protein MIC7 | transcript_product=microneme protein MIC7 | location=TGME49_chrVIIb:1530904-1535057(-) | protein_length=3	3|4	7	3.5	2	0|0	1	1	1	1	1	8.83	35	0
TGME49_262710-t26_1-p1 | transcript=TGME49_262710-t26_1 | gene=TGME49_262710 | organism=Toxoplasma_gondii_ME49 | gene_product=Ctr copper transporter family protein | transcript_product=Ctr copper transporter family protein | location=TGME49_chrVIIb:1065932	4|3	7	3.5	2	0|0	1	1	1	1	1	8.83	35	0
TGME49_263580-t26_1-p1 | transcript=TGME49_263580-t26_1 | gene=TGME49_263580 | organism=Toxoplasma_gondii_ME49 | gene_product=bromodomain-containing protein | transcript_product=bromodomain-containing protein | location=TGME49_chrVIIb:462494-466636(+) | pr	3|4	7	3.5	2	0|0	1	1	1	1	1	8.83	35	0
TGME49_263850-t26_1-p1 | transcript=TGME49_263850-t26_1 | gene=TGME49_263850 | organism=Toxoplasma_gondii_ME49 | gene_product=hypothetical protein | transcript_product=hypothetical protein | location=TGME49_chrVIIb:289237-292075(-) | protein_length=229 | s	4|3	7	3.5	2	0|0	1	1	1	1	1	8.83	35	0
TGME49_265310-t26_1-p1 | transcript=TGME49_265310-t26_1 | gene=TGME49_265310 | organism=Toxoplasma_gondii_ME49 | gene_product=heat shock protein 40, putative | transcript_product=heat shock protein 40, putative | location=TGME49_chrIX:1622549-1628560(+) |	2|5	7	3.5	2	0|0	1	1	1	1	1	6.99	35	0
TGME49_265330-t26_1-p1 | transcript=TGME49_265330-t26_1 | gene=TGME49_265330 | organism=Toxoplasma_gondii_ME49 | gene_product=cell-cycle-associated protein kinase GSK, putative | transcript_product=cell-cycle-associated protein kinase GSK, putative | locat	4|3	7	3.5	2	0|0	1	1	1	1	1	8.83	35	0
TGME49_268870-t26_1-p1 | transcript=TGME49_268870-t26_1 | gene=TGME49_268870 | organism=Toxoplasma_gondii_ME49 | gene_product=tetratricopeptide repeat-containing protein | transcript_product=tetratricopeptide repeat-containing protein | location=TGME49_chr	2|5	7	3.5	2	0|0	1	1	1	1	1	6.99	35	0
TGME49_279380-t26_1-p1 | transcript=TGME49_279380-t26_1 | gene=TGME49_279380 | organism=Toxoplasma_gondii_ME49 | gene_product=hypothetical protein | transcript_product=hypothetical protein | location=TGME49_chrIX:214977-219835(+) | protein_length=320 | seq	4|3	7	3.5	2	0|0	1	1	1	1	1	8.83	35	0
TGME49_280370-t26_1-p1 | transcript=TGME49_280370-t26_1 | gene=TGME49_280370 | organism=Toxoplasma_gondii_ME49 | gene_product=hypothetical protein | transcript_product=hypothetical protein | location=TGME49_chrVIIa:492510-497888(+) | protein_length=665 | s	3|4	7	3.5	2	0|0	1	1	1	1	1	8.83	35	0
TGME49_280610-t26_1-p1 | transcript=TGME49_280610-t26_1 | gene=TGME49_280610 | organism=Toxoplasma_gondii_ME49 | gene_product=signal recognition particle receptor alpha subunit | transcript_product=signal recognition particle receptor alpha subunit | locat	2|5	7	3.5	2	0|0	1	1	1	1	1	6.99	35	0
TGME49_285180-t26_1-p1 | transcript=TGME49_285180-t26_1 | gene=TGME49_285180 | organism=Toxoplasma_gondii_ME49 | gene_product=hypothetical protein | transcript_product=hypothetical protein | location=TGME49_chrV:2551643-2557335(+) | protein_length=632 | se	3|4	7	3.5	2	0|0	1	1	1	1	1	8.83	35	0
TGME49_289330-t26_1-p1 | transcript=TGME49_289330-t26_1 | gene=TGME49_289330 | organism=Toxoplasma_gondii_ME49 | gene_product=ubiquitin carboxyl-terminal hydrolase family 2 protein | transcript_product=ubiquitin carboxyl-terminal hydrolase family 2 protein	3|4	7	3.5	2	0|0	1	1	1	1	1	8.83	35	0
TGME49_294640-t26_1-p1 | transcript=TGME49_294640-t26_1 | gene=TGME49_294640 | organism=Toxoplasma_gondii_ME49 | gene_product=ribonucleoside-diphosphate reductase large chain | transcript_product=ribonucleoside-diphosphate reductase large chain | location=	4|3	7	3.5	2	0|0	1	1	1	1	1	8.83	35	0
TGME49_294898-t26_1-p1 | transcript=TGME49_294898-t26_1 | gene=TGME49_294898 | organism=Toxoplasma_gondii_ME49 | gene_product=tetratricopeptide repeat-containing protein | transcript_product=tetratricopeptide repeat-containing protein | location=TGME49_chr	3|4	7	3.5	2	0|0	1	1	1	1	1	8.83	35	0
TGME49_297970-t26_1-p1 | transcript=TGME49_297970-t26_1 | gene=TGME49_297970 | organism=Toxoplasma_gondii_ME49 | gene_product=aspartyl aminopeptidase | transcript_product=aspartyl aminopeptidase | location=TGME49_chrII:2146242-2154880(+) | protein_length=5	4|3	7	3.5	2	0|0	1	1	1	1	1	8.83	35	0
TGME49_300280-t26_1-p1 | transcript=TGME49_300280-t26_1 | gene=TGME49_300280 | organism=Toxoplasma_gondii_ME49 | gene_product=LSM domain-containing protein | transcript_product=LSM domain-containing protein | location=TGME49_chrXII:109937-112430(-) | prote	4|3	7	3.5	2	0|0	1	1	1	1	1	8.83	35	0
TGME49_304770-t26_1-p1 | transcript=TGME49_304770-t26_1 | gene=TGME49_304770 | organism=Toxoplasma_gondii_ME49 | gene_product=ubiquitin-conjugating enzyme subfamily protein | transcript_product=ubiquitin-conjugating enzyme subfamily protein | location=TGME	4|3	7	3.5	2	0|0	1	1	1	1	1	8.83	35	0
TGME49_307810-t26_1-p1 | transcript=TGME49_307810-t26_1 | gene=TGME49_307810 | organism=Toxoplasma_gondii_ME49 | gene_product=hypothetical protein | transcript_product=hypothetical protein | location=TGME49_chrXII:420709-425609(-) | protein_length=423 | se	3|4	7	3.5	2	0|0	1	1	1	1	1	8.83	35	0
TGME49_311310-t26_1-p1 | transcript=TGME49_311310-t26_1 | gene=TGME49_311310 | organism=Toxoplasma_gondii_ME49 | gene_product=protein phosphatase 2B catalytic subunit, calcineurin family phosphatse superfamily protein | transcript_product=protein phosphata	5|2	7	3.5	2	0|0	1	1	1	1	1	6.99	35	0
TGME49_311360-t26_1-p1 | transcript=TGME49_311360-t26_1 | gene=TGME49_311360 | organism=Toxoplasma_gondii_ME49 | gene_product=protein kinase G AGC kinase family member PKG | transcript_product=protein kinase G AGC kinase family member PKG | location=TGME49	3|4	7	3.5	2	0|0	1	1	1	1	1	8.83	35	0
TGME49_312150-t26_1-p1 | transcript=TGME49_312150-t26_1 | gene=TGME49_312150 | organism=Toxoplasma_gondii_ME49 | gene_product=hypothetical protein | transcript_product=hypothetical protein | location=TGME49_chrXI:2459938-2463885(+) | protein_length=567 | s	4|3	7	3.5	2	0|0	1	1	1	1	1	8.83	35	0
TGME49_315620-t26_1-p1 | transcript=TGME49_315620-t26_1 | gene=TGME49_315620 | organism=Toxoplasma_gondii_ME49 | gene_product=vacuolar ATP synthase subunit C, putative | transcript_product=vacuolar ATP synthase subunit C, putative | location=TGME49_chrXI:4	4|3	7	3.5	2	0|0	1	1	1	1	1	8.83	35	0
TGME49_319730-t26_1-p1 | transcript=TGME49_319730-t26_1 | gene=TGME49_319730 | organism=Toxoplasma_gondii_ME49 | gene_product=YOU2 family C2C2 zinc finger protein | transcript_product=YOU2 family C2C2 zinc finger protein | location=TGME49_chrIV:757586-7589	4|3	7	3.5	2	0|0	1	1	1	1	1	8.83	35	0
TGME49_321570-t26_1-p1 | transcript=TGME49_321570-t26_1 | gene=TGME49_321570 | organism=Toxoplasma_gondii_ME49 | gene_product=beta-hydroxyacyl-acyl carrier protein dehydratase (FABZ) | transcript_product=beta-hydroxyacyl-acyl carrier protein dehydratase (F	3|4	7	3.5	2	0|0	1	1	1	1	1	8.83	35	0
TGME49_321650-t26_1-p1 | transcript=TGME49_321650-t26_1 | gene=TGME49_321650 | organism=Toxoplasma_gondii_ME49 | gene_product=hypothetical protein | transcript_product=hypothetical protein | location=TGME49_chrIb:1651295-1664248(+) | protein_length=1375 |	4|3	7	3.5	2	0|0	1	1	1	1	1	8.83	35	0
TGME49_230210-t26_1-p1 | transcript=TGME49_230210-t26_1 | gene=TGME49_230210 | organism=Toxoplasma_gondii_ME49 | gene_product=alveolin domain containing intermediate filament IMC10 | transcript_product=alveolin domain containing intermediate filament IMC10	17|17	34	17	2	0|1	1	1	1	1	1	25.58	34	0
TGME49_216670-t26_1-p1 | transcript=TGME49_216670-t26_1 | gene=TGME49_216670 | organism=Toxoplasma_gondii_ME49 | gene_product=FUSE-binding protein 2 / KH-type splicing regulatory protein | transcript_product=FUSE-binding protein 2 / KH-type splicing regula	33|33	66	33	2	1|1	1	1	1	1	1	44.4	33	0
TGME49_238050-t26_1-p1 | transcript=TGME49_238050-t26_1 | gene=TGME49_238050 | organism=Toxoplasma_gondii_ME49 | gene_product=nuclease and tudor domain-containing protein | transcript_product=nuclease and tudor domain-containing protein | location=TGME49_c	17|16	33	16.5	2	0|1	1	1	1	1	1	24.12	33	0
TGME49_243730-t26_1-p1 | transcript=TGME49_243730-t26_1 | gene=TGME49_243730 | organism=Toxoplasma_gondii_ME49 | gene_product=rhoptry protein ROP9 | transcript_product=rhoptry protein ROP9 | location=TGME49_chrVI:2819522-2822066(+) | protein_length=353 | s	18|15	33	16.5	2	1|0	1	1	1	1	1	22.67	33	0
TGME49_228170-t26_1-p1 | transcript=TGME49_228170-t26_1 | gene=TGME49_228170 | organism=Toxoplasma_gondii_ME49 | gene_product=inner membrane complex protein IMC2A | transcript_product=inner membrane complex protein IMC2A | location=TGME49_chrX:521898-52739	17|15	32	16	2	1|0	1	1	1	1	1	22.67	32	0
TGME49_263180-t26_1-p1 | transcript=TGME49_263180-t26_1 | gene=TGME49_263180 | organism=Toxoplasma_gondii_ME49 | gene_product=myosin D | transcript_product=myosin D | location=TGME49_chrVIIb:739658-747456(-) | protein_length=822 | sequence_SO=chromosome |	18|14	32	16	2	0|1	1	1	1	1	1	21.21	32	0
TGME49_202830-t26_1-p1 | transcript=TGME49_202830-t26_1 | gene=TGME49_202830 | organism=Toxoplasma_gondii_ME49 | gene_product=Elicitor-responsive protein, putative | transcript_product=Elicitor-responsive protein, putative | location=TGME49_chrVIIa:3006004	3|3	6	3	2	0|0	1	1	1	1	1	8.83	30	0
TGME49_202870-t26_1-p1 | transcript=TGME49_202870-t26_1 | gene=TGME49_202870 | organism=Toxoplasma_gondii_ME49 | gene_product=SAP domain-containing protein | transcript_product=SAP domain-containing protein | location=TGME49_chrVIIa:2971521-2975842(+) | pr	3|3	6	3	2	0|0	1	1	1	1	1	8.83	30	0
TGME49_205010-t26_1-p1 | transcript=TGME49_205010-t26_1 | gene=TGME49_205010 | organism=Toxoplasma_gondii_ME49 | gene_product=U2 small nuclear ribonucleoprotein family protein, putative | transcript_product=U2 small nuclear ribonucleoprotein family protein	2|4	6	3	2	0|0	1	1	1	1	1	6.99	30	0
TGME49_205240-t26_1-p1 | transcript=TGME49_205240-t26_1 | gene=TGME49_205240 | organism=Toxoplasma_gondii_ME49 | gene_product=cleft lip and palate transmembrane protein 1 (clptm1) protein | transcript_product=cleft lip and palate transmembrane protein 1 (c	2|4	6	3	2	0|0	1	1	1	1	1	6.99	30	0
TGME49_205320-t26_1-p1 | transcript=TGME49_205320-t26_1 | gene=TGME49_205320 | organism=Toxoplasma_gondii_ME49 | gene_product=hypothetical protein | transcript_product=hypothetical protein | location=TGME49_chrVIIa:1473570-1476738(+) | protein_length=655 |	4|2	6	3	2	0|0	1	1	1	1	1	6.99	30	0
TGME49_205350-t26_1-p1 | transcript=TGME49_205350-t26_1 | gene=TGME49_205350 | organism=Toxoplasma_gondii_ME49 | gene_product=integral membrane protein, GNS1/SUR4 family protein, putative | transcript_product=integral membrane protein, GNS1/SUR4 family pro	3|3	6	3	2	0|0	1	1	1	1	1	8.83	30	0
TGME49_208590-t26_1-p1 | transcript=TGME49_208590-t26_1 | gene=TGME49_208590 | organism=Toxoplasma_gondii_ME49 | gene_product=vacuolar ATP synthase subunit 54kD, putative | transcript_product=vacuolar ATP synthase subunit 54kD, putative | location=TGME49_c	3|3	6	3	2	0|0	1	1	1	1	1	8.83	30	0
TGME49_209170-t26_1-p1 | transcript=TGME49_209170-t26_1 | gene=TGME49_209170 | organism=Toxoplasma_gondii_ME49 | gene_product=hypothetical protein | transcript_product=hypothetical protein | location=TGME49_chrIb:1092485-1093735(-) | protein_length=416 | s	4|2	6	3	2	0|0	1	1	1	1	1	6.99	30	0
TGME49_211690-t26_1-p1 | transcript=TGME49_211690-t26_1 | gene=TGME49_211690 | organism=Toxoplasma_gondii_ME49 | gene_product=AAA family protein | transcript_product=AAA family protein | location=TGME49_chrIV:1602092-1622172(-) | protein_length=1538 | sequ	2|4	6	3	2	0|0	1	1	1	1	1	6.99	30	0
TGME49_212300-t26_1-p1 | transcript=TGME49_212300-t26_1 | gene=TGME49_212300 | organism=Toxoplasma_gondii_ME49 | gene_product=hypothetical protein | transcript_product=hypothetical protein | location=TGME49_chrX:3932540-3937693(+) | protein_length=683 | se	2|4	6	3	2	0|0	1	1	1	1	1	6.99	30	0
TGME49_213280-t26_1-p1 | transcript=TGME49_213280-t26_1 | gene=TGME49_213280 | organism=Toxoplasma_gondii_ME49 | gene_product=SAG-related sequence SRS25 | transcript_product=SAG-related sequence SRS25 | location=TGME49_chrV:894721-895296(-) | protein_lengt	3|3	6	3	2	0|0	1	1	1	1	1	8.83	30	0
TGME49_219710-t26_1-p1 | transcript=TGME49_219710-t26_1 | gene=TGME49_219710 | organism=Toxoplasma_gondii_ME49 | gene_product=hypothetical protein | transcript_product=hypothetical protein | location=TGME49_chrXII:697114-708721(-) | protein_length=1893 | s	4|2	6	3	2	0|0	1	1	1	1	1	6.99	30	0
TGME49_221170-t26_1-p1 | transcript=TGME49_221170-t26_1 | gene=TGME49_221170 | organism=Toxoplasma_gondii_ME49 | gene_product=CAAX metallo endopeptidase | transcript_product=CAAX metallo endopeptidase | location=TGME49_chrII:103057-107134(+) | protein_leng	3|3	6	3	2	0|0	1	1	1	1	1	8.83	30	0
TGME49_225990-t26_1-p1 | transcript=TGME49_225990-t26_1 | gene=TGME49_225990 | organism=Toxoplasma_gondii_ME49 | gene_product=acyl transferase domain-containing protein | transcript_product=acyl transferase domain-containing protein | location=TGME49_chrX:	3|3	6	3	2	0|0	1	1	1	1	1	8.83	30	0
TGME49_226068-t26_1-p1 | transcript=TGME49_226068-t26_1 | gene=TGME49_226068 | organism=Toxoplasma_gondii_ME49 | gene_product=DnaJ domain-containing protein | transcript_product=DnaJ domain-containing protein | location=TGME49_chrX:1829082-1835017(-) | pro	3|3	6	3	2	0|0	1	1	1	1	1	8.83	30	0
TGME49_226220-t26_1-p1 | transcript=TGME49_226220-t26_1 | gene=TGME49_226220 | organism=Toxoplasma_gondii_ME49 | gene_product=alveolin domain containing intermediate filament IMC9 | transcript_product=alveolin domain containing intermediate filament IMC9 |	3|3	6	3	2	0|0	1	1	1	1	1	8.83	30	0
TGME49_226980-t26_1-p1 | transcript=TGME49_226980-t26_1 | gene=TGME49_226980 | organism=Toxoplasma_gondii_ME49 | gene_product=hypothetical protein | transcript_product=hypothetical protein | location=TGME49_chrX:1172455-1176693(-) | protein_length=227 | se	3|3	6	3	2	0|0	1	1	1	1	1	8.83	30	0
TGME49_227290-t26_1-p1 | transcript=TGME49_227290-t26_1 | gene=TGME49_227290 | organism=Toxoplasma_gondii_ME49 | gene_product=histone deacetylase HDAC3 | transcript_product=histone deacetylase HDAC3 | location=TGME49_chrX:1044057-1046582(-) | protein_lengt	3|3	6	3	2	0|0	1	1	1	1	1	8.83	30	0
TGME49_228770-t26_1-p1 | transcript=TGME49_228770-t26_1 | gene=TGME49_228770 | organism=Toxoplasma_gondii_ME49 | gene_product=hypothetical protein | transcript_product=hypothetical protein | location=TGME49_chrX:146509-152090(-) | protein_length=542 | sequ	3|3	6	3	2	0|0	1	1	1	1	1	8.83	30	0
TGME49_231130-t26_1-p1 | transcript=TGME49_231130-t26_1 | gene=TGME49_231130 | organism=Toxoplasma_gondii_ME49 | gene_product=hypothetical protein | transcript_product=hypothetical protein | location=TGME49_chrVIII:1255324-1261984(+) | protein_length=711 |	2|4	6	3	2	0|0	1	1	1	1	1	6.99	30	0
TGME49_233220-t26_1-p1 | transcript=TGME49_233220-t26_1 | gene=TGME49_233220 | organism=Toxoplasma_gondii_ME49 | gene_product=hypothetical protein | transcript_product=hypothetical protein | location=TGME49_chrVIII:2512537-2518576(-) | protein_length=1476	4|2	6	3	2	0|0	1	1	1	1	1	6.99	30	0
TGME49_234505-t26_1-p1 | transcript=TGME49_234505-t26_1 | gene=TGME49_234505 | organism=Toxoplasma_gondii_ME49 | gene_product=phenylalanyl-tRNA synthetase alpha chain A, putative | transcript_product=phenylalanyl-tRNA synthetase alpha chain A, putative | l	3|3	6	3	2	0|0	1	1	1	1	1	8.83	30	0
TGME49_238070-t26_1-p1 | transcript=TGME49_238070-t26_1 | gene=TGME49_238070 | organism=Toxoplasma_gondii_ME49 | gene_product=glutaredoxin domain-containing protein | transcript_product=glutaredoxin domain-containing protein | location=TGME49_chrVI:46647-4	2|4	6	3	2	0|0	1	1	1	1	1	6.99	30	0
TGME49_240650-t26_1-p1 | transcript=TGME49_240650-t26_1 | gene=TGME49_240650 | organism=Toxoplasma_gondii_ME49 | gene_product=coatomer protein complex, subunit alpha, putative | transcript_product=coatomer protein complex, subunit alpha, putative | locatio	16|14	30	15	2	0|1	1	1	1	1	1	21.21	30	0
TGME49_240810-t26_1-p1 | transcript=TGME49_240810-t26_1 | gene=TGME49_240810 | organism=Toxoplasma_gondii_ME49 | gene_product=hypothetical protein | transcript_product=hypothetical protein | location=TGME49_chrVI:1457473-1459173(+) | protein_length=566 | s	3|3	6	3	2	0|0	1	1	1	1	1	8.83	30	0
TGME49_243580-t26_1-p1 | transcript=TGME49_243580-t26_1 | gene=TGME49_243580 | organism=Toxoplasma_gondii_ME49 | gene_product=Hit family protein involved in cell-cycle regulation, putative | transcript_product=Hit family protein involved in cell-cycle regu	3|3	6	3	2	0|0	1	1	1	1	1	8.83	30	0
TGME49_244690-t26_1-p1 | transcript=TGME49_244690-t26_1 | gene=TGME49_244690 | organism=Toxoplasma_gondii_ME49 | gene_product=hypothetical protein | transcript_product=hypothetical protein | location=TGME49_chrVI:3452022-3453893(+) | protein_length=623 | s	3|3	6	3	2	0|0	1	1	1	1	1	8.83	30	0
TGME49_245450-t26_1-p1 | transcript=TGME49_245450-t26_1 | gene=TGME49_245450 | organism=Toxoplasma_gondii_ME49 | gene_product=hypothetical protein | transcript_product=hypothetical protein | location=TGME49_chrXII:2280248-2281505(+) | protein_length=134 |	4|2	6	3	2	0|0	1	1	1	1	1	6.99	30	0
TGME49_245640-t26_1-p1 | transcript=TGME49_245640-t26_1 | gene=TGME49_245640 | organism=Toxoplasma_gondii_ME49 | gene_product=hypothetical protein | transcript_product=hypothetical protein | location=TGME49_chrXII:2442082-2444718(-) | protein_length=416 |	2|4	6	3	2	0|0	1	1	1	1	1	6.99	30	0
TGME49_248600-t26_1-p1 | transcript=TGME49_248600-t26_1 | gene=TGME49_248600 | organism=Toxoplasma_gondii_ME49 | gene_product=aspartate aminotransferase | transcript_product=aspartate aminotransferase | location=TGME49_chrXII:4017578-4025426(-) | protein_l	3|3	6	3	2	0|0	1	1	1	1	1	8.83	30	0
TGME49_249970-t26_1-p1 | transcript=TGME49_249970-t26_1 | gene=TGME49_249970 | organism=Toxoplasma_gondii_ME49 | gene_product=hypothetical protein | transcript_product=hypothetical protein | location=TGME49_chrXII:4964120-4966013(+) | protein_length=229 |	3|3	6	3	2	0|0	1	1	1	1	1	8.83	30	0
TGME49_250340-t26_1-p1 | transcript=TGME49_250340-t26_1 | gene=TGME49_250340 | organism=Toxoplasma_gondii_ME49 | gene_product=centrin 2 | transcript_product=centrin 2 | location=TGME49_chrXII:5057773-5059554(-) | protein_length=170 | sequence_SO=chromosome	4|2	6	3	2	0|0	1	1	1	1	1	6.99	30	0
TGME49_254520-t26_1-p1 | transcript=TGME49_254520-t26_1 | gene=TGME49_254520 | organism=Toxoplasma_gondii_ME49 | gene_product=mediator complex subunit MED11 | transcript_product=mediator complex subunit MED11 | location=TGME49_chrIII:1802400-1805089(+) | p	3|3	6	3	2	0|0	1	1	1	1	1	8.83	30	0
TGME49_256980-t26_1-p1 | transcript=TGME49_256980-t26_1 | gene=TGME49_256980 | organism=Toxoplasma_gondii_ME49 | gene_product=glycerol-3-phosphate-acyltransferase | transcript_product=glycerol-3-phosphate-acyltransferase | location=TGME49_chrVIIb:4299934-4	3|3	6	3	2	0|0	1	1	1	1	1	8.83	30	0
TGME49_259710-t26_1-p1 | transcript=TGME49_259710-t26_1 | gene=TGME49_259710 | organism=Toxoplasma_gondii_ME49 | gene_product=protein kinase | transcript_product=protein kinase | location=TGME49_chrVIIb:2700279-2703720(+) | protein_length=251 | sequence_SO	3|3	6	3	2	0|0	1	1	1	1	1	8.83	30	0
TGME49_260500-t26_1-p1 | transcript=TGME49_260500-t26_1 | gene=TGME49_260500 | organism=Toxoplasma_gondii_ME49 | gene_product=COPI associated protein, putative | transcript_product=COPI associated protein, putative | location=TGME49_chrVIIb:2200500-2203326	4|2	6	3	2	0|0	1	1	1	1	1	6.99	30	0
TGME49_261710-t26_1-p1 | transcript=TGME49_261710-t26_1 | gene=TGME49_261710 | organism=Toxoplasma_gondii_ME49 | gene_product=ankyrin repeat-containing protein | transcript_product=ankyrin repeat-containing protein | location=TGME49_chrVIIb:1572751-1574865	3|3	6	3	2	0|0	1	1	1	1	1	8.83	30	0
TGME49_261750-t26_1-p1 | transcript=TGME49_261750-t26_1 | gene=TGME49_261750 | organism=Toxoplasma_gondii_ME49 | gene_product=rhoptry neck protein RON10 | transcript_product=rhoptry neck protein RON10 | location=TGME49_chrVIIb:1545934-1550693(-) | protein_	2|4	6	3	2	0|0	1	1	1	1	1	6.99	30	0
TGME49_267140-t26_1-p1 | transcript=TGME49_267140-t26_1 | gene=TGME49_267140 | organism=Toxoplasma_gondii_ME49 | gene_product=SAG-related sequence SRS38B | transcript_product=SAG-related sequence SRS38B | location=TGME49_chrIX:765315-766487(+) | protein_le	3|3	6	3	2	0|0	1	1	1	1	1	8.83	30	0
TGME49_268760-t26_1-p1 | transcript=TGME49_268760-t26_1 | gene=TGME49_268760 | organism=Toxoplasma_gondii_ME49 | gene_product=hypothetical protein | transcript_product=hypothetical protein | location=TGME49_chrVIII:6329387-6330739(-) | protein_length=292 |	2|4	6	3	2	0|0	1	1	1	1	1	6.99	30	0
TGME49_278780-t26_1-p1 | transcript=TGME49_278780-t26_1 | gene=TGME49_278780 | organism=Toxoplasma_gondii_ME49 | gene_product=hypothetical protein | transcript_product=hypothetical protein | location=TGME49_chrXII:5879642-5883298(+) | protein_length=433 |	3|3	6	3	2	0|0	1	1	1	1	1	8.83	30	0
TGME49_280560-t26_1-p1 | transcript=TGME49_280560-t26_1 | gene=TGME49_280560 | organism=Toxoplasma_gondii_ME49 | gene_product=selenide, water dikinase | transcript_product=selenide, water dikinase | location=TGME49_chrVIIa:296007-305380(-) | protein_length	4|2	6	3	2	0|0	1	1	1	1	1	6.99	30	0
TGME49_289380-t26_1-p1 | transcript=TGME49_289380-t26_1 | gene=TGME49_289380 | organism=Toxoplasma_gondii_ME49 | gene_product=hypothetical protein | transcript_product=hypothetical protein | location=TGME49_chrIX:3244017-3249294(+) | protein_length=921 | s	4|2	6	3	2	0|0	1	1	1	1	1	6.99	30	0
TGME49_289540-t26_1-p1 | transcript=TGME49_289540-t26_1 | gene=TGME49_289540 | organism=Toxoplasma_gondii_ME49 | gene_product=hypothetical protein | transcript_product=hypothetical protein | location=TGME49_chrIX:3292661-3295474(+) | protein_length=937 | s	4|2	6	3	2	0|0	1	1	1	1	1	6.99	30	0
TGME49_289770-t26_1-p1 | transcript=TGME49_289770-t26_1 | gene=TGME49_289770 | organism=Toxoplasma_gondii_ME49 | gene_product=mu1 adaptin | transcript_product=mu1 adaptin | location=TGME49_chrIX:3436819-3438111(+) | protein_length=430 | sequence_SO=chromos	3|3	6	3	2	0|0	1	1	1	1	1	8.83	30	0
TGME49_290030-t26_1-p1 | transcript=TGME49_290030-t26_1 | gene=TGME49_290030 | organism=Toxoplasma_gondii_ME49 | gene_product=hypothetical protein | transcript_product=hypothetical protein | location=TGME49_chrIX:3594026-3597344(-) | protein_length=229 | s	3|3	6	3	2	0|0	1	1	1	1	1	8.83	30	0
TGME49_293340-t26_1-p1 | transcript=TGME49_293340-t26_1 | gene=TGME49_293340 | organism=Toxoplasma_gondii_ME49 | gene_product=ran binding family protein 1, putative | transcript_product=ran binding family protein 1, putative | location=TGME49_chrIa:268608-	3|3	6	3	2	0|0	1	1	1	1	1	8.83	30	0
TGME49_293440-t26_1-p1 | transcript=TGME49_293440-t26_1 | gene=TGME49_293440 | organism=Toxoplasma_gondii_ME49 | gene_product=hypothetical protein | transcript_product=hypothetical protein | location=TGME49_chrIa:321363-322979(-) | protein_length=538 | seq	3|3	6	3	2	0|0	1	1	1	1	1	8.83	30	0
TGME49_306930-t26_1-p1 | transcript=TGME49_306930-t26_1 | gene=TGME49_306930 | organism=Toxoplasma_gondii_ME49 | gene_product=proteasome subunit beta type 7 precursor, putative | transcript_product=proteasome subunit beta type 7 precursor, putative | locat	2|4	6	3	2	0|0	1	1	1	1	1	6.99	30	0
TGME49_306970-t26_1-p1 | transcript=TGME49_306970-t26_1 | gene=TGME49_306970 | organism=Toxoplasma_gondii_ME49 | gene_product=thymidylate kinase | transcript_product=thymidylate kinase | location=TGME49_chrXI:140001-143411(-) | protein_length=273 | sequenc	4|2	6	3	2	0|0	1	1	1	1	1	6.99	30	0
TGME49_309265-t26_1-p1 | transcript=TGME49_309265-t26_1 | gene=TGME49_309265 | organism=Toxoplasma_gondii_ME49 | gene_product=oxidoreductase, short chain dehydrogenase/reductase family protein | transcript_product=oxidoreductase, short chain dehydrogenase/	3|3	6	3	2	0|0	1	1	1	1	1	8.83	30	0
TGME49_309760-t26_1-p1 | transcript=TGME49_309760-t26_1 | gene=TGME49_309760 | organism=Toxoplasma_gondii_ME49 | gene_product=hypothetical protein | transcript_product=hypothetical protein | location=TGME49_chrXI:792246-793193(-) | protein_length=315 | seq	3|3	6	3	2	0|0	1	1	1	1	1	8.83	30	0
TGME49_313670-t26_1-p1 | transcript=TGME49_313670-t26_1 | gene=TGME49_313670 | organism=Toxoplasma_gondii_ME49 | gene_product=adaptin n terminal region domain-containing protein | transcript_product=adaptin n terminal region domain-containing protein | loc	4|2	6	3	2	0|0	1	1	1	1	1	6.99	30	0
TGME49_320210-t26_1-p1 | transcript=TGME49_320210-t26_1 | gene=TGME49_320210 | organism=Toxoplasma_gondii_ME49 | gene_product=WD domain, G-beta repeat domain containing protein | transcript_product=WD domain, G-beta repeat domain containing protein | locat	2|4	6	3	2	0|0	1	1	1	1	1	6.99	30	0
TGME49_273090-t26_1-p1 | transcript=TGME49_273090-t26_1 | gene=TGME49_273090 | organism=Toxoplasma_gondii_ME49 | gene_product=cell division protein CDC48CY | transcript_product=cell division protein CDC48CY | location=TGME49_chrVIII:3665307-3674504(-) | pr	30|28	58	29	2	2|0	1	1	1	1	1	19.06	29	0
TGME49_216860-t26_1-p1 | transcript=TGME49_216860-t26_1 | gene=TGME49_216860 | organism=Toxoplasma_gondii_ME49 | gene_product=DEAD (Asp-Glu-Ala-Asp) box polypeptide DDX39 | transcript_product=DEAD (Asp-Glu-Ala-Asp) box polypeptide DDX39 | location=TGME49_c	14|14	28	14	2	0|1	1	1	1	1	1	21.21	28	0
TGME49_239820-t26_1-p1 | transcript=TGME49_239820-t26_1 | gene=TGME49_239820 | organism=Toxoplasma_gondii_ME49 | gene_product=D-3-phosphoglycerate dehydrogenase | transcript_product=D-3-phosphoglycerate dehydrogenase | location=TGME49_chrVI:939237-948026(-	14|14	28	14	2	0|1	1	1	1	1	1	21.21	28	0
TGME49_247470-t26_1-p1 | transcript=TGME49_247470-t26_1 | gene=TGME49_247470 | organism=Toxoplasma_gondii_ME49 | gene_product=nucleolar protein, putative | transcript_product=nucleolar protein, putative | location=TGME49_chrXII:3359532-3363829(+) | protein	16|12	28	14	2	1|0	1	1	1	1	1	18.3	28	0
TGME49_253430-t26_1-p1 | transcript=TGME49_253430-t26_1 | gene=TGME49_253430 | organism=Toxoplasma_gondii_ME49 | gene_product=asparagine synthetase, putative | transcript_product=asparagine synthetase, putative | location=TGME49_chrIII:943634-949862(+) | p	14|14	28	14	2	1|0	1	1	1	1	1	21.21	28	0
TGME49_290620-t26_1-p1 | transcript=TGME49_290620-t26_1 | gene=TGME49_290620 | organism=Toxoplasma_gondii_ME49 | gene_product=hypothetical protein | transcript_product=hypothetical protein | location=TGME49_chrIX:3769911-3780447(-) | protein_length=2662 |	27|29	56	28	2	0|2	1	1	1	1	1	18.49	28	0
TGME49_294610-t26_1-p1 | transcript=TGME49_294610-t26_1 | gene=TGME49_294610 | organism=Toxoplasma_gondii_ME49 | gene_product=histone lysine methyltransferase, SET, putative | transcript_product=histone lysine methyltransferase, SET, putative | location=TG	13|15	28	14	2	0|1	1	1	1	1	1	19.76	28	0
TGME49_226960-t26_1-p1 | transcript=TGME49_226960-t26_1 | gene=TGME49_226960 | organism=Toxoplasma_gondii_ME49 | gene_product=phosphofructokinase PFKII | transcript_product=phosphofructokinase PFKII | location=TGME49_chrX:1186611-1197026(-) | protein_lengt	24|30	54	27	2	1|1	1	1	1	1	1	31.69	27	0
TGME49_240600-t26_1-p1 | transcript=TGME49_240600-t26_1 | gene=TGME49_240600 | organism=Toxoplasma_gondii_ME49 | gene_product=chaperonin cpn60, putative | transcript_product=chaperonin cpn60, putative | location=TGME49_chrVI:1335457-1339036(+) | protein_le	13|14	27	13.5	2	1|0	1	1	1	1	1	19.76	27	0
TGME49_301440-t26_1-p1 | transcript=TGME49_301440-t26_1 | gene=TGME49_301440 | organism=Toxoplasma_gondii_ME49 | gene_product=calcium-dependent protein kinase CDPK1 | transcript_product=calcium-dependent protein kinase CDPK1 | location=TGME49_chrIV:2480948	14|13	27	13.5	2	0|1	1	1	1	1	1	19.76	27	0
TGME49_288500-t26_1-p1 | transcript=TGME49_288500-t26_1 | gene=TGME49_288500 | organism=Toxoplasma_gondii_ME49 | gene_product=FAD Malate-dehydrogenase (MDH-FAD) | transcript_product=FAD Malate-dehydrogenase (MDH-FAD) | location=TGME49_chrIX:2581064-2585255	14|12	26	13	2	0|1	1	1	1	1	1	18.3	26	0
TGME49_291680-t26_1-p1 | transcript=TGME49_291680-t26_1 | gene=TGME49_291680 | organism=Toxoplasma_gondii_ME49 | gene_product=Sec23/Sec24 trunk domain-containing protein | transcript_product=Sec23/Sec24 trunk domain-containing protein | location=TGME49_chr	13|13	26	13	2	0|1	1	1	1	1	1	19.76	26	0
TGME49_201380-t26_1-p1 | transcript=TGME49_201380-t26_1 | gene=TGME49_201380 | organism=Toxoplasma_gondii_ME49 | gene_product=chorismate synthase, putative | transcript_product=chorismate synthase, putative | location=TGME49_chrVIIa:3911782-3916769(+) | pr	2|3	5	2.5	2	0|0	1	1	1	1	1	6.99	25	0
TGME49_201760-t26_1-p1 | transcript=TGME49_201760-t26_1 | gene=TGME49_201760 | organism=Toxoplasma_gondii_ME49 | gene_product=hypothetical protein | transcript_product=hypothetical protein | location=TGME49_chrVIIa:3816891-3819442(+) | protein_length=336 |	3|2	5	2.5	2	0|0	1	1	1	1	1	6.99	25	0
TGME49_202820-t26_1-p1 | transcript=TGME49_202820-t26_1 | gene=TGME49_202820 | organism=Toxoplasma_gondii_ME49 | gene_product=ubiquitin-conjugating enzyme subfamily protein | transcript_product=ubiquitin-conjugating enzyme subfamily protein | location=TGME	3|2	5	2.5	2	0|0	1	1	1	1	1	6.99	25	0
TGME49_205740-t26_1-p1 | transcript=TGME49_205740-t26_1 | gene=TGME49_205740 | organism=Toxoplasma_gondii_ME49 | gene_product=hypothetical protein | transcript_product=hypothetical protein | location=TGME49_chrVIIa:1179955-1192576(-) | protein_length=1306	2|3	5	2.5	2	0|0	1	1	1	1	1	6.99	25	0
TGME49_208370-t26_1-p1 | transcript=TGME49_208370-t26_1 | gene=TGME49_208370 | organism=Toxoplasma_gondii_ME49 | gene_product=myosin heavy chain, putative | transcript_product=myosin heavy chain, putative | location=TGME49_chrIb:636374-641145(+) | protein_	2|3	5	2.5	2	0|0	1	1	1	1	1	6.99	25	0
TGME49_209210-t26_1-p1 | transcript=TGME49_209210-t26_1 | gene=TGME49_209210 | organism=Toxoplasma_gondii_ME49 | gene_product=hypothetical protein | transcript_product=hypothetical protein | location=TGME49_chrIb:1123894-1132753(+) | protein_length=1484 |	2|3	5	2.5	2	0|0	1	1	1	1	1	6.99	25	0
TGME49_211710-t26_1-p1 | transcript=TGME49_211710-t26_1 | gene=TGME49_211710 | organism=Toxoplasma_gondii_ME49 | gene_product=TB2/DP1, HVA22 family protein | transcript_product=TB2/DP1, HVA22 family protein | location=TGME49_chrIV:1583139-1583645(+) | prot	2|3	5	2.5	2	0|0	1	1	1	1	1	6.99	25	0
TGME49_220900-t26_1-p1 | transcript=TGME49_220900-t26_1 | gene=TGME49_220900 | organism=Toxoplasma_gondii_ME49 | gene_product=hypothetical protein | transcript_product=hypothetical protein | location=TGME49_chrII:43132-45252(+) | protein_length=706 | seque	3|2	5	2.5	2	0|0	1	1	1	1	1	6.99	25	0
TGME49_221510-t26_1-p1 | transcript=TGME49_221510-t26_1 | gene=TGME49_221510 | organism=Toxoplasma_gondii_ME49 | gene_product=hypothetical protein | transcript_product=hypothetical protein | location=TGME49_chrII:405254-406852(+) | protein_length=159 | seq	3|2	5	2.5	2	0|0	1	1	1	1	1	6.99	25	0
TGME49_221950-t26_1-p1 | transcript=TGME49_221950-t26_1 | gene=TGME49_221950 | organism=Toxoplasma_gondii_ME49 | gene_product=splicesome-associated protein, putative | transcript_product=splicesome-associated protein, putative | location=TGME49_chrII:72099	2|3	5	2.5	2	0|0	1	1	1	1	1	6.99	25	0
TGME49_222270-t26_1-p1 | transcript=TGME49_222270-t26_1 | gene=TGME49_222270 | organism=Toxoplasma_gondii_ME49 | gene_product=hypothetical protein | transcript_product=hypothetical protein | location=TGME49_chrII:1005482-1008032(+) | protein_length=387 | s	3|2	5	2.5	2	0|0	1	1	1	1	1	6.99	25	0
TGME49_223410-t26_1-p1 | transcript=TGME49_223410-t26_1 | gene=TGME49_223410 | organism=Toxoplasma_gondii_ME49 | gene_product=eukaryotic initiation factor-4E, putative | transcript_product=eukaryotic initiation factor-4E, putative | location=TGME49_chrX:38	2|3	5	2.5	2	0|0	1	1	1	1	1	6.99	25	0
TGME49_225730-t26_1-p1 | transcript=TGME49_225730-t26_1 | gene=TGME49_225730 | organism=Toxoplasma_gondii_ME49 | gene_product=membrane protein, putative | transcript_product=membrane protein, putative | location=TGME49_chrX:2105400-2107642(-) | protein_len	2|3	5	2.5	2	0|0	1	1	1	1	1	6.99	25	0
TGME49_226040-t26_1-p1 | transcript=TGME49_226040-t26_1 | gene=TGME49_226040 | organism=Toxoplasma_gondii_ME49 | gene_product=EF hand domain-containing protein | transcript_product=EF hand domain-containing protein | location=TGME49_chrX:1851776-1852285(+)	3|2	5	2.5	2	0|0	1	1	1	1	1	6.99	25	0
TGME49_226710-t26_1-p1 | transcript=TGME49_226710-t26_1 | gene=TGME49_226710 | organism=Toxoplasma_gondii_ME49 | gene_product=hypothetical protein | transcript_product=hypothetical protein | location=TGME49_chrX:1416134-1419546(-) | protein_length=297 | se	2|3	5	2.5	2	0|0	1	1	1	1	1	6.99	25	0
TGME49_226870-t26_1-p1 | transcript=TGME49_226870-t26_1 | gene=TGME49_226870 | organism=Toxoplasma_gondii_ME49 | gene_product=tubulin gamma chain | transcript_product=tubulin gamma chain | location=TGME49_chrX:1273484-1281577(-) | protein_length=461 | sequ	2|3	5	2.5	2	0|0	1	1	1	1	1	6.99	25	0
TGME49_226910-t26_1-p1 | transcript=TGME49_226910-t26_1 | gene=TGME49_226910 | organism=Toxoplasma_gondii_ME49 | gene_product=Amylo-alpha-1,6-glucosidase | transcript_product=Amylo-alpha-1,6-glucosidase | location=TGME49_chrX:1228618-1245169(-) | protein_l	3|2	5	2.5	2	0|0	1	1	1	1	1	6.99	25	0
TGME49_228000-t26_1-p1 | transcript=TGME49_228000-t26_1 | gene=TGME49_228000 | organism=Toxoplasma_gondii_ME49 | gene_product=splicing factor 3A subunit 2, putative | transcript_product=splicing factor 3A subunit 2, putative | location=TGME49_chrX:678567-6	3|2	5	2.5	2	0|0	1	1	1	1	1	6.99	25	0
TGME49_230520-t26_1-p1 | transcript=TGME49_230520-t26_1 | gene=TGME49_230520 | organism=Toxoplasma_gondii_ME49 | gene_product=cyclophilin 1, putative | transcript_product=cyclophilin 1, putative | location=TGME49_chrVIII:849139-849852(+) | protein_length=2	3|2	5	2.5	2	0|0	1	1	1	1	1	6.99	25	0
TGME49_231920-t26_1-p1 | transcript=TGME49_231920-t26_1 | gene=TGME49_231920 | organism=Toxoplasma_gondii_ME49 | gene_product=oxidoreductase, short chain dehydrogenase/reductase family protein | transcript_product=oxidoreductase, short chain dehydrogenase/	3|2	5	2.5	2	0|0	1	1	1	1	1	6.99	25	0
TGME49_231960-t26_1-p1 | transcript=TGME49_231960-t26_1 | gene=TGME49_231960 | organism=Toxoplasma_gondii_ME49 | gene_product=omega secalin, putative | transcript_product=omega secalin, putative | location=TGME49_chrVIII:1671288-1677536(-) | protein_length	2|3	5	2.5	2	0|0	1	1	1	1	1	6.99	25	0
TGME49_237010-t26_1-p1 | transcript=TGME49_237010-t26_1 | gene=TGME49_237010 | organism=Toxoplasma_gondii_ME49 | gene_product=hypothetical protein | transcript_product=hypothetical protein | location=TGME49_chrX:5664772-5670664(-) | protein_length=645 | se	3|2	5	2.5	2	0|0	1	1	1	1	1	6.99	25	0
TGME49_238100-t26_1-p1 | transcript=TGME49_238100-t26_1 | gene=TGME49_238100 | organism=Toxoplasma_gondii_ME49 | gene_product=transmembrane protein | transcript_product=transmembrane protein | location=TGME49_chrVI:64202-66661(-) | protein_length=240 | seq	3|2	5	2.5	2	0|0	1	1	1	1	1	6.99	25	0
TGME49_243910-t26_1-p1 | transcript=TGME49_243910-t26_1 | gene=TGME49_243910 | organism=Toxoplasma_gondii_ME49 | gene_product=Cof family hydrolase subfamily protein | transcript_product=Cof family hydrolase subfamily protein | location=TGME49_chrVI:2878854	2|3	5	2.5	2	0|0	1	1	1	1	1	6.99	25	0
TGME49_244460-t26_1-p1 | transcript=TGME49_244460-t26_1 | gene=TGME49_244460 | organism=Toxoplasma_gondii_ME49 | gene_product=hypothetical protein | transcript_product=hypothetical protein | location=TGME49_chrVI:3278534-3284508(-) | protein_length=1239 |	2|3	5	2.5	2	0|0	1	1	1	1	1	6.99	25	0
TGME49_246920-t26_1-p1 | transcript=TGME49_246920-t26_1 | gene=TGME49_246920 | organism=Toxoplasma_gondii_ME49 | gene_product=glutathione reductase | transcript_product=glutathione reductase | location=TGME49_chrXII:3016938-3023462(+) | protein_length=487	2|3	5	2.5	2	0|0	1	1	1	1	1	6.99	25	0
TGME49_247220-t26_1-p1 | transcript=TGME49_247220-t26_1 | gene=TGME49_247220 | organism=Toxoplasma_gondii_ME49 | gene_product=nudix -type motif 9 isoform a family protein | transcript_product=nudix -type motif 9 isoform a family protein | location=TGME49_c	2|3	5	2.5	2	0|0	1	1	1	1	1	6.99	25	0
TGME49_248370-t26_1-p1 | transcript=TGME49_248370-t26_1 | gene=TGME49_248370 | organism=Toxoplasma_gondii_ME49 | gene_product=prefoldin subunit 6, putative | transcript_product=prefoldin subunit 6, putative | location=TGME49_chrXII:3827372-3828301(+) | pro	3|2	5	2.5	2	0|0	1	1	1	1	1	6.99	25	0
TGME49_248810-t26_1-p1 | transcript=TGME49_248810-t26_1 | gene=TGME49_248810 | organism=Toxoplasma_gondii_ME49 | gene_product=nuclear factor NF7 | transcript_product=nuclear factor NF7 | location=TGME49_chrXII:4186912-4190953(+) | protein_length=497 | sequ	14|11	25	12.5	2	1|0	1	1	1	1	1	16.84	25	0
TGME49_249670-t26_1-p1 | transcript=TGME49_249670-t26_1 | gene=TGME49_249670 | organism=Toxoplasma_gondii_ME49 | gene_product=cathepsin B | transcript_product=cathepsin B | location=TGME49_chrXII:4722040-4727155(-) | protein_length=572 | sequence_SO=chromo	3|2	5	2.5	2	0|0	1	1	1	1	1	6.99	25	0
TGME49_254690-t26_1-p1 | transcript=TGME49_254690-t26_1 | gene=TGME49_254690 | organism=Toxoplasma_gondii_ME49 | gene_product=phospholipase/carboxylesterase | transcript_product=phospholipase/carboxylesterase | location=TGME49_chrIII:1884115-1886854(+) | p	3|2	5	2.5	2	0|0	1	1	1	1	1	6.99	25	0
TGME49_256000-t26_1-p1 | transcript=TGME49_256000-t26_1 | gene=TGME49_256000 | organism=Toxoplasma_gondii_ME49 | gene_product=endoplasmic reticulum retention receptor | transcript_product=endoplasmic reticulum retention receptor | location=TGME49_chrVIIb:4	2|3	5	2.5	2	0|0	1	1	1	1	1	6.99	25	0
TGME49_257350-t26_1-p1 | transcript=TGME49_257350-t26_1 | gene=TGME49_257350 | organism=Toxoplasma_gondii_ME49 | gene_product=eukaryotic translation initiation factor, putative | transcript_product=eukaryotic translation initiation factor, putative | locat	3|2	5	2.5	2	0|0	1	1	1	1	1	6.99	25	0
TGME49_257490-t26_1-p1 | transcript=TGME49_257490-t26_1 | gene=TGME49_257490 | organism=Toxoplasma_gondii_ME49 | gene_product=prefoldin subunit superfamily protein | transcript_product=prefoldin subunit superfamily protein | location=TGME49_chrVIIb:4018599	3|2	5	2.5	2	0|0	1	1	1	1	1	6.99	25	0
TGME49_259640-t26_1-p1 | transcript=TGME49_259640-t26_1 | gene=TGME49_259640 | organism=Toxoplasma_gondii_ME49 | gene_product=nucleoporin autopeptidase | transcript_product=nucleoporin autopeptidase | location=TGME49_chrVIIb:2735368-2747363(-) | protein_le	2|3	5	2.5	2	0|0	1	1	1	1	1	6.99	25	0
TGME49_260520-t26_1-p1 | transcript=TGME49_260520-t26_1 | gene=TGME49_260520 | organism=Toxoplasma_gondii_ME49 | gene_product=hypothetical protein | transcript_product=hypothetical protein | location=TGME49_chrVIIb:2190204-2192639(-) | protein_length=742 |	3|2	5	2.5	2	0|0	1	1	1	1	1	6.99	25	0
TGME49_264040-t26_1-p1 | transcript=TGME49_264040-t26_1 | gene=TGME49_264040 | organism=Toxoplasma_gondii_ME49 | gene_product=hypothetical protein | transcript_product=hypothetical protein | location=TGME49_chrVIIb:222040-222702(-) | protein_length=220 | s	3|2	5	2.5	2	0|0	1	1	1	1	1	6.99	25	0
TGME49_277720-t26_1-p1 | transcript=TGME49_277720-t26_1 | gene=TGME49_277720 | organism=Toxoplasma_gondii_ME49 | gene_product=GDA1/CD39 (nucleoside phosphatase) family protein | transcript_product=GDA1/CD39 (nucleoside phosphatase) family protein | locatio	2|3	5	2.5	2	0|0	1	1	1	1	1	6.99	25	0
TGME49_277970-t26_1-p1 | transcript=TGME49_277970-t26_1 | gene=TGME49_277970 | organism=Toxoplasma_gondii_ME49 | gene_product=dolichol-phosphate-mannose synthase family protein | transcript_product=dolichol-phosphate-mannose synthase family protein | locat	3|2	5	2.5	2	0|0	1	1	1	1	1	6.99	25	0
TGME49_278960-t26_1-p1 | transcript=TGME49_278960-t26_1 | gene=TGME49_278960 | organism=Toxoplasma_gondii_ME49 | gene_product=hypothetical protein | transcript_product=hypothetical protein | location=TGME49_chrXII:5726168-5728540(-) | protein_length=537 |	2|3	5	2.5	2	0|0	1	1	1	1	1	6.99	25	0
TGME49_280380-t26_1-p1 | transcript=TGME49_280380-t26_1 | gene=TGME49_280380 | organism=Toxoplasma_gondii_ME49 | gene_product=poly(ADP-ribose) glycohydrolase | transcript_product=poly(ADP-ribose) glycohydrolase | location=TGME49_chrVIIa:487434-489728(+) |	2|3	5	2.5	2	0|0	1	1	1	1	1	6.99	25	0
TGME49_283540-t26_1-p1 | transcript=TGME49_283540-t26_1 | gene=TGME49_283540 | organism=Toxoplasma_gondii_ME49 | gene_product=hypothetical protein | transcript_product=hypothetical protein | location=TGME49_chrV:3089231-3090690(-) | protein_length=376 | se	2|3	5	2.5	2	0|0	1	1	1	1	1	6.99	25	0
TGME49_287180-t26_1-p1 | transcript=TGME49_287180-t26_1 | gene=TGME49_287180 | organism=Toxoplasma_gondii_ME49 | gene_product=hypothetical protein | transcript_product=hypothetical protein | location=TGME49_chrV:1536115-1549879(+) | protein_length=2178 | s	2|3	5	2.5	2	0|0	1	1	1	1	1	6.99	25	0
TGME49_290720-t26_1-p1 | transcript=TGME49_290720-t26_1 | gene=TGME49_290720 | organism=Toxoplasma_gondii_ME49 | gene_product=vacuolar proton translocating ATPase subunit, putative | transcript_product=vacuolar proton translocating ATPase subunit, putative	2|3	5	2.5	2	0|0	1	1	1	1	1	6.99	25	0
TGME49_291300-t26_1-p1 | transcript=TGME49_291300-t26_1 | gene=TGME49_291300 | organism=Toxoplasma_gondii_ME49 | gene_product=RER1 protein, putative | transcript_product=RER1 protein, putative | location=TGME49_chrIX:4230796-4231464(-) | protein_length=222	3|2	5	2.5	2	0|0	1	1	1	1	1	6.99	25	0
TGME49_293770-t26_1-p1 | transcript=TGME49_293770-t26_1 | gene=TGME49_293770 | organism=Toxoplasma_gondii_ME49 | gene_product=chitinase-like protein CLP1 | transcript_product=chitinase-like protein CLP1 | location=TGME49_chrIa:550266-555576(+) | protein_le	3|2	5	2.5	2	0|0	1	1	1	1	1	6.99	25	0
TGME49_295340-t26_1-p1 | transcript=TGME49_295340-t26_1 | gene=TGME49_295340 | organism=Toxoplasma_gondii_ME49 | gene_product=UV excision repair protein Rad23 protein | transcript_product=UV excision repair protein Rad23 protein | location=TGME49_chrIa:181	2|3	5	2.5	2	0|0	1	1	1	1	1	6.99	25	0
TGME49_299780-t26_1-p1 | transcript=TGME49_299780-t26_1 | gene=TGME49_299780 | organism=Toxoplasma_gondii_ME49 | gene_product=hypothetical protein | transcript_product=hypothetical protein | location=TGME49_chrXII:350560-353508(-) | protein_length=545 | se	2|3	5	2.5	2	0|0	1	1	1	1	1	6.99	25	0
TGME49_300060-t26_1-p1 | transcript=TGME49_300060-t26_1 | gene=TGME49_300060 | organism=Toxoplasma_gondii_ME49 | gene_product=signal peptidase subunit protein | transcript_product=signal peptidase subunit protein | location=TGME49_chrXII:234118-235058(-) |	3|2	5	2.5	2	0|0	1	1	1	1	1	6.99	25	0
TGME49_305050-t26_1-p1 | transcript=TGME49_305050-t26_1 | gene=TGME49_305050 | organism=Toxoplasma_gondii_ME49 | gene_product=calmodulin, putative | transcript_product=calmodulin, putative | location=TGME49_chrIX:5203644-5204045(+) | protein_length=133 | s	3|2	5	2.5	2	0|0	1	1	1	1	1	6.99	25	0
TGME49_310430-t26_1-p1 | transcript=TGME49_310430-t26_1 | gene=TGME49_310430 | organism=Toxoplasma_gondii_ME49 | gene_product=Hsp90 domain-containing protein | transcript_product=Hsp90 domain-containing protein | location=TGME49_chrXI:1332607-1339835(+) |	2|3	5	2.5	2	0|0	1	1	1	1	1	6.99	25	0
TGME49_310950-t26_1-p1 | transcript=TGME49_310950-t26_1 | gene=TGME49_310950 | organism=Toxoplasma_gondii_ME49 | gene_product=AP2 domain transcription factor AP2XI-3 | transcript_product=AP2 domain transcription factor AP2XI-3 | location=TGME49_chrXI:16846	3|2	5	2.5	2	0|0	1	1	1	1	1	6.99	25	0
TGME49_314090-t26_1-p1 | transcript=TGME49_314090-t26_1 | gene=TGME49_314090 | organism=Toxoplasma_gondii_ME49 | gene_product=proteasome beta subunit | transcript_product=proteasome beta subunit | location=TGME49_chrXI:3912565-3917090(-) | protein_length=2	2|3	5	2.5	2	0|0	1	1	1	1	1	6.99	25	0
TGME49_315110-t26_1-p1 | transcript=TGME49_315110-t26_1 | gene=TGME49_315110 | organism=Toxoplasma_gondii_ME49 | gene_product=prefoldin, alpha subunit protein | transcript_product=prefoldin, alpha subunit protein | location=TGME49_chrXI:4478347-4480565(-)	2|3	5	2.5	2	0|0	1	1	1	1	1	6.99	25	0
TGME49_315220-t26_1-p1 | transcript=TGME49_315220-t26_1 | gene=TGME49_315220 | organism=Toxoplasma_gondii_ME49 | gene_product=rhoptry protein ROP14 | transcript_product=rhoptry protein ROP14 | location=TGME49_chrXI:4582751-4590778(+) | protein_length=1061	3|2	5	2.5	2	0|0	1	1	1	1	1	6.99	25	0
TGME49_318700-t26_1-p1 | transcript=TGME49_318700-t26_1 | gene=TGME49_318700 | organism=Toxoplasma_gondii_ME49 | gene_product=eukaryotic initiation factor-6, putative | transcript_product=eukaryotic initiation factor-6, putative | location=TGME49_chrIV:114	3|2	5	2.5	2	0|0	1	1	1	1	1	6.99	25	0
TGME49_318710-t26_1-p1 | transcript=TGME49_318710-t26_1 | gene=TGME49_318710 | organism=Toxoplasma_gondii_ME49 | gene_product=ATP-binding cassette sub-family F member 1 | transcript_product=ATP-binding cassette sub-family F member 1 | location=TGME49_chrIV	2|3	5	2.5	2	0|0	1	1	1	1	1	6.99	25	0
TGME49_321420-t26_1-p1 | transcript=TGME49_321420-t26_1 | gene=TGME49_321420 | organism=Toxoplasma_gondii_ME49 | gene_product=kelch repeat-containing protein | transcript_product=kelch repeat-containing protein | location=TGME49_chrIb:1822422-1824086(+) |	2|3	5	2.5	2	0|0	1	1	1	1	1	6.99	25	0
TGME49_278990-t26_1-p1 | transcript=TGME49_278990-t26_1 | gene=TGME49_278990 | organism=Toxoplasma_gondii_ME49 | gene_product=phosphate carrier, putative | transcript_product=phosphate carrier, putative | location=TGME49_chrXII:5707610-5711051(-) | protein	13|11	24	12	2	1|0	1	1	1	1	1	16.84	24	0
TGME49_305860-t26_1-p1 | transcript=TGME49_305860-t26_1 | gene=TGME49_305860 | organism=Toxoplasma_gondii_ME49 | gene_product=calcium-dependent protein kinase CDPK3 | transcript_product=calcium-dependent protein kinase CDPK3 | location=TGME49_chrIX:5629850	13|11	24	12	2	0|1	1	1	1	1	1	16.84	24	0
TGME49_312110-t26_1-p1 | transcript=TGME49_312110-t26_1 | gene=TGME49_312110 | organism=Toxoplasma_gondii_ME49 | gene_product=apicoplast-associated thioredoxin family protein Atrx1 | transcript_product=apicoplast-associated thioredoxin family protein Atrx1	11|13	24	12	2	0|1	1	1	1	1	1	16.84	24	0
TGME49_219850-t26_1-p1 | transcript=TGME49_219850-t26_1 | gene=TGME49_219850 | organism=Toxoplasma_gondii_ME49 | gene_product=prolyl-tRNA synthetase (ProRS) | transcript_product=prolyl-tRNA synthetase (ProRS) | location=TGME49_chrXII:593135-602054(-) | pro	25|22	47	23.5	2	0|2	1	1	1	1	1	15.62	23.5	0
TGME49_212880-t26_1-p1 | transcript=TGME49_212880-t26_1 | gene=TGME49_212880 | organism=Toxoplasma_gondii_ME49 | gene_product=surface antigen repeat-containing protein | transcript_product=surface antigen repeat-containing protein | location=TGME49_chrV:66	12|11	23	11.5	2	0|1	1	1	1	1	1	16.84	23	0
TGME49_290200-t26_1-p1 | transcript=TGME49_290200-t26_1 | gene=TGME49_290200 | organism=Toxoplasma_gondii_ME49 | gene_product=NAD/NADP octopine/nopaline dehydrogenase, alpha-helical domain-containing protein | transcript_product=NAD/NADP octopine/nopaline	11|12	23	11.5	2	1|0	1	1	1	1	1	16.84	23	0
TGME49_318440-t26_1-p1 | transcript=TGME49_318440-t26_1 | gene=TGME49_318440 | organism=Toxoplasma_gondii_ME49 | gene_product=helicase associated domain (ha2) protein | transcript_product=helicase associated domain (ha2) protein | location=TGME49_chrIV:132	13|10	23	11.5	2	0|1	1	1	1	1	1	15.38	23	0
TGME49_217890-t26_1-p1 | transcript=TGME49_217890-t26_1 | gene=TGME49_217890 | organism=Toxoplasma_gondii_ME49 | gene_product=alkyl hydroperoxide reductase/ Thiol specific antioxidant/ Mal allergen, putative | transcript_product=alkyl hydroperoxide reducta	11|11	22	11	2	0|1	1	1	1	1	1	16.84	22	0
TGME49_231410-t26_1-p1 | transcript=TGME49_231410-t26_1 | gene=TGME49_231410 | organism=Toxoplasma_gondii_ME49 | gene_product=hypothetical protein | transcript_product=hypothetical protein | location=TGME49_chrVIII:1406518-1410847(+) | protein_length=571 |	10|12	22	11	2	0|1	1	1	1	1	1	15.38	22	0
TGME49_310750-t26_1-p1 | transcript=TGME49_310750-t26_1 | gene=TGME49_310750 | organism=Toxoplasma_gondii_ME49 | gene_product=emp24/gp25L/p24 family protein | transcript_product=emp24/gp25L/p24 family protein | location=TGME49_chrXI:1569488-1573498(+) | pr	11|11	22	11	2	0|1	1	1	1	1	1	16.84	22	0
TGME49_238040-t26_1-p1 | transcript=TGME49_238040-t26_1 | gene=TGME49_238040 | organism=Toxoplasma_gondii_ME49 | gene_product=protein disulfide-isomerase domain-containing protein | transcript_product=protein disulfide-isomerase domain-containing protein |	11|10	21	10.5	2	0|1	1	1	1	1	1	15.38	21	0
TGME49_309210-t26_1-p1 | transcript=TGME49_309210-t26_1 | gene=TGME49_309210 | organism=Toxoplasma_gondii_ME49 | gene_product=peroxiredoxin 6, putative | transcript_product=peroxiredoxin 6, putative | location=TGME49_chrXI:559160-562038(-) | protein_length	11|10	21	10.5	2	1|0	1	1	1	1	1	15.38	21	0
TGME49_321500-t26_1-p1 | transcript=TGME49_321500-t26_1 | gene=TGME49_321500 | organism=Toxoplasma_gondii_ME49 | gene_product=RNA recognition motif-containing protein | transcript_product=RNA recognition motif-containing protein | location=TGME49_chrIb:176	11|10	21	10.5	2	0|1	1	1	1	1	1	15.38	21	0
TGME49_202510-t26_1-p1 | transcript=TGME49_202510-t26_1 | gene=TGME49_202510 | organism=Toxoplasma_gondii_ME49 | gene_product=multi-pass transmembrane protein | transcript_product=multi-pass transmembrane protein | location=TGME49_chrVIIa:3268242-3270410(-	2|2	4	2	2	0|0	1	1	1	1	1	6.99	20	0
TGME49_203390-t26_1-p1 | transcript=TGME49_203390-t26_1 | gene=TGME49_203390 | organism=Toxoplasma_gondii_ME49 | gene_product=CRAL/TRIO domain-containing protein | transcript_product=CRAL/TRIO domain-containing protein | location=TGME49_chrVIIa:2521694-252	2|2	4	2	2	0|0	1	1	1	1	1	6.99	20	0
TGME49_204160-t26_1-p1 | transcript=TGME49_204160-t26_1 | gene=TGME49_204160 | organism=Toxoplasma_gondii_ME49 | gene_product=GYF domain-containing protein | transcript_product=GYF domain-containing protein | location=TGME49_chrVIIa:1936339-1945229(-) | pr	2|2	4	2	2	0|0	1	1	1	1	1	6.99	20	0
TGME49_205380-t26_1-p1 | transcript=TGME49_205380-t26_1 | gene=TGME49_205380 | organism=Toxoplasma_gondii_ME49 | gene_product=fructose-bisphospatase I | transcript_product=fructose-bisphospatase I | location=TGME49_chrVIIa:1430809-1433953(+) | protein_leng	2|2	4	2	2	0|0	1	1	1	1	1	6.99	20	0
TGME49_206320-t26_1-p1 | transcript=TGME49_206320-t26_1 | gene=TGME49_206320 | organism=Toxoplasma_gondii_ME49 | gene_product=hypothetical protein | transcript_product=hypothetical protein | location=TGME49_chrVIIa:1063141-1066017(+) | protein_length=294 |	2|2	4	2	2	0|0	1	1	1	1	1	6.99	20	0
TGME49_207170-t26_1-p1 | transcript=TGME49_207170-t26_1 | gene=TGME49_207170 | organism=Toxoplasma_gondii_ME49 | gene_product=hypothetical protein | transcript_product=hypothetical protein | location=TGME49_chrX:7425356-7427581(+) | protein_length=141 | se	2|2	4	2	2	0|0	1	1	1	1	1	6.99	20	0
TGME49_207390-t26_1-p1 | transcript=TGME49_207390-t26_1 | gene=TGME49_207390 | organism=Toxoplasma_gondii_ME49 | gene_product=coatomer protein complex, gamma sub-unit, putative | transcript_product=coatomer protein complex, gamma sub-unit, putative | locat	2|2	4	2	2	0|0	1	1	1	1	1	6.99	20	0
TGME49_207990-t26_1-p1 | transcript=TGME49_207990-t26_1 | gene=TGME49_207990 | organism=Toxoplasma_gondii_ME49 | gene_product=ribosomal RNA large subunit methyltransferase J protein | transcript_product=ribosomal RNA large subunit methyltransferase J prote	2|2	4	2	2	0|0	1	1	1	1	1	6.99	20	0
TGME49_209720-t26_1-p1 | transcript=TGME49_209720-t26_1 | gene=TGME49_209720 | organism=Toxoplasma_gondii_ME49 | gene_product=hypothetical protein | transcript_product=hypothetical protein | location=TGME49_chrIb:1411135-1412634(+) | protein_length=218 | s	2|2	4	2	2	0|0	1	1	1	1	1	6.99	20	0
TGME49_211250-t26_1-p1 | transcript=TGME49_211250-t26_1 | gene=TGME49_211250 | organism=Toxoplasma_gondii_ME49 | gene_product=hypothetical protein | transcript_product=hypothetical protein | location=TGME49_chrIV:1891697-1895095(+) | protein_length=275 | s	2|2	4	2	2	0|0	1	1	1	1	1	6.99	20	0
TGME49_212270-t26_1-p1 | transcript=TGME49_212270-t26_1 | gene=TGME49_212270 | organism=Toxoplasma_gondii_ME49 | gene_product=hypothetical protein | transcript_product=hypothetical protein | location=TGME49_chrX:3950472-3952411(+) | protein_length=370 | se	2|2	4	2	2	0|0	1	1	1	1	1	6.99	20	0
TGME49_213870-t26_1-p1 | transcript=TGME49_213870-t26_1 | gene=TGME49_213870 | organism=Toxoplasma_gondii_ME49 | gene_product=UBA/TS-N domain-containing protein | transcript_product=UBA/TS-N domain-containing protein | location=TGME49_chrV:1389361-1399034(	2|2	4	2	2	0|0	1	1	1	1	1	6.99	20	0
TGME49_214930-t26_1-p1 | transcript=TGME49_214930-t26_1 | gene=TGME49_214930 | organism=Toxoplasma_gondii_ME49 | gene_product=hypothetical protein | transcript_product=hypothetical protein | location=TGME49_chrX:6602844-6603260(-) | protein_length=138 | se	2|2	4	2	2	0|0	1	1	1	1	1	6.99	20	0
TGME49_220260-t26_1-p1 | transcript=TGME49_220260-t26_1 | gene=TGME49_220260 | organism=Toxoplasma_gondii_ME49 | gene_product=hypothetical protein | transcript_product=hypothetical protein | location=TGME49_chrV:246292-248082(+) | protein_length=596 | sequ	2|2	4	2	2	0|0	1	1	1	1	1	6.99	20	0
TGME49_220860-t26_1-p1 | transcript=TGME49_220860-t26_1 | gene=TGME49_220860 | organism=Toxoplasma_gondii_ME49 | gene_product=DEAD/DEAH box helicase | transcript_product=DEAD/DEAH box helicase | location=TGME49_chrII:24997-28873(+) | protein_length=602 | s	2|2	4	2	2	0|0	1	1	1	1	1	6.99	20	0
TGME49_222350-t26_1-p1 | transcript=TGME49_222350-t26_1 | gene=TGME49_222350 | organism=Toxoplasma_gondii_ME49 | gene_product=hypothetical protein | transcript_product=hypothetical protein | location=TGME49_chrII:1057298-1064277(-) | protein_length=410 | s	2|2	4	2	2	0|0	1	1	1	1	1	6.99	20	0
TGME49_222840-t26_1-p1 | transcript=TGME49_222840-t26_1 | gene=TGME49_222840 | organism=Toxoplasma_gondii_ME49 | gene_product=Ser/Thr phosphatase family protein | transcript_product=Ser/Thr phosphatase family protein | location=TGME49_chrII:1249564-1255974	2|2	4	2	2	0|0	1	1	1	1	1	6.99	20	0
TGME49_223540-t26_1-p1 | transcript=TGME49_223540-t26_1 | gene=TGME49_223540 | organism=Toxoplasma_gondii_ME49 | gene_product=importin-beta N-terminal domain-containing protein | transcript_product=importin-beta N-terminal domain-containing protein | locat	2|2	4	2	2	0|0	1	1	1	1	1	6.99	20	0
TGME49_223930-t26_1-p1 | transcript=TGME49_223930-t26_1 | gene=TGME49_223930 | organism=Toxoplasma_gondii_ME49 | gene_product=RNA recognition motif-containing protein | transcript_product=RNA recognition motif-containing protein | location=TGME49_chrX:3445	2|2	4	2	2	0|0	1	1	1	1	1	6.99	20	0
TGME49_224090-t26_1-p1 | transcript=TGME49_224090-t26_1 | gene=TGME49_224090 | organism=Toxoplasma_gondii_ME49 | gene_product=enoyl-CoA hydratase/isomerase family protein | transcript_product=enoyl-CoA hydratase/isomerase family protein | location=TGME49_c	2|2	4	2	2	0|0	1	1	1	1	1	6.99	20	0
TGME49_224130-t26_1-p1 | transcript=TGME49_224130-t26_1 | gene=TGME49_224130 | organism=Toxoplasma_gondii_ME49 | gene_product=hypothetical protein | transcript_product=hypothetical protein | location=TGME49_chrX:3313972-3314815(-) | protein_length=154 | se	2|2	4	2	2	0|0	1	1	1	1	1	6.99	20	0
TGME49_224520-t26_1-p1 | transcript=TGME49_224520-t26_1 | gene=TGME49_224520 | organism=Toxoplasma_gondii_ME49 | gene_product=alveolin domain containing intermediate filament IMC8 | transcript_product=alveolin domain containing intermediate filament IMC8 |	2|2	4	2	2	0|0	1	1	1	1	1	6.99	20	0
TGME49_226410-t26_1-p1 | transcript=TGME49_226410-t26_1 | gene=TGME49_226410 | organism=Toxoplasma_gondii_ME49 | gene_product=EF-1 guanine nucleotide exchange domain-containing protein | transcript_product=EF-1 guanine nucleotide exchange domain-containing	10|10	20	10	2	1|0	1	1	1	1	1	15.38	20	0
TGME49_229420-t26_1-p1 | transcript=TGME49_229420-t26_1 | gene=TGME49_229420 | organism=Toxoplasma_gondii_ME49 | gene_product=cytochrome c, putative | transcript_product=cytochrome c, putative | location=TGME49_chrVIII:248246-249237(-) | protein_length=163	2|2	4	2	2	0|0	1	1	1	1	1	6.99	20	0
TGME49_231190-t26_1-p1 | transcript=TGME49_231190-t26_1 | gene=TGME49_231190 | organism=Toxoplasma_gondii_ME49 | gene_product=arsenite-activated ATPase family protein | transcript_product=arsenite-activated ATPase family protein | location=TGME49_chrVIII:1	2|2	4	2	2	0|0	1	1	1	1	1	6.99	20	0
TGME49_231210-t26_1-p1 | transcript=TGME49_231210-t26_1 | gene=TGME49_231210 | organism=Toxoplasma_gondii_ME49 | gene_product=sarcalumenin/eps15 family protein | transcript_product=sarcalumenin/eps15 family protein | location=TGME49_chrVIII:1329160-1335865	2|2	4	2	2	0|0	1	1	1	1	1	6.99	20	0
TGME49_232830-t26_1-p1 | transcript=TGME49_232830-t26_1 | gene=TGME49_232830 | organism=Toxoplasma_gondii_ME49 | gene_product=vacuolar proton translocating ATPase subunit A, putative | transcript_product=vacuolar proton translocating ATPase subunit A, puta	2|2	4	2	2	0|0	1	1	1	1	1	6.99	20	0
TGME49_237560-t26_1-p1 | transcript=TGME49_237560-t26_1 | gene=TGME49_237560 | organism=Toxoplasma_gondii_ME49 | gene_product=iron-sulfur cluster protein ISCU | transcript_product=iron-sulfur cluster protein ISCU | location=TGME49_chrX:5987276-5989380(-) |	2|2	4	2	2	0|0	1	1	1	1	1	6.99	20	0
TGME49_237820-t26_1-p1 | transcript=TGME49_237820-t26_1 | gene=TGME49_237820 | organism=Toxoplasma_gondii_ME49 | gene_product=IMC sub-compartment protein ISP2 | transcript_product=IMC sub-compartment protein ISP2 | location=TGME49_chrIV:2559724-2561300(+)	2|2	4	2	2	0|0	1	1	1	1	1	6.99	20	0
TGME49_238150-t26_1-p1 | transcript=TGME49_238150-t26_1 | gene=TGME49_238150 | organism=Toxoplasma_gondii_ME49 | gene_product=hypothetical protein | transcript_product=hypothetical protein | location=TGME49_chrVI:88465-89514(+) | protein_length=349 | seque	2|2	4	2	2	0|0	1	1	1	1	1	6.99	20	0
TGME49_242118-t26_1-p1 | transcript=TGME49_242118-t26_1 | gene=TGME49_242118 | organism=Toxoplasma_gondii_ME49 | gene_product=myosin-light-chain kinase | transcript_product=myosin-light-chain kinase | location=TGME49_chrVI:1909999-1911468(+) | protein_leng	2|2	4	2	2	0|0	1	1	1	1	1	6.99	20	0
TGME49_244310-t26_1-p1 | transcript=TGME49_244310-t26_1 | gene=TGME49_244310 | organism=Toxoplasma_gondii_ME49 | gene_product=GTP-binding protein | transcript_product=GTP-binding protein | location=TGME49_chrVI:3183065-3186639(+) | protein_length=367 | seq	2|2	4	2	2	0|0	1	1	1	1	1	6.99	20	0
TGME49_246720-t26_1-p1 | transcript=TGME49_246720-t26_1 | gene=TGME49_246720 | organism=Toxoplasma_gondii_ME49 | gene_product=hypothetical protein | transcript_product=hypothetical protein | location=TGME49_chrXII:2943790-2945298(+) | protein_length=502 |	2|2	4	2	2	0|0	1	1	1	1	1	6.99	20	0
TGME49_247520-t26_1-p1 | transcript=TGME49_247520-t26_1 | gene=TGME49_247520 | organism=Toxoplasma_gondii_ME49 | gene_product=hypothetical protein | transcript_product=hypothetical protein | location=TGME49_chrXII:3391763-3392533(-) | protein_length=256 |	2|2	4	2	2	0|0	1	1	1	1	1	6.99	20	0
TGME49_251630-t26_1-p1 | transcript=TGME49_251630-t26_1 | gene=TGME49_251630 | organism=Toxoplasma_gondii_ME49 | gene_product=slc30a2 protein | transcript_product=slc30a2 protein | location=TGME49_chrXII:5500559-5505991(+) | protein_length=920 | sequence_S	2|2	4	2	2	0|0	1	1	1	1	1	6.99	20	0
TGME49_251950-t26_1-p1 | transcript=TGME49_251950-t26_1 | gene=TGME49_251950 | organism=Toxoplasma_gondii_ME49 | gene_product=ribosomal protein l7/l12 c-terminal domain-containing protein | transcript_product=ribosomal protein l7/l12 c-terminal domain-cont	2|2	4	2	2	0|0	1	1	1	1	1	6.99	20	0
TGME49_255410-t26_1-p1 | transcript=TGME49_255410-t26_1 | gene=TGME49_255410 | organism=Toxoplasma_gondii_ME49 | gene_product=hypothetical protein | transcript_product=hypothetical protein | location=TGME49_chrVIIb:4841643-4843333(-) | protein_length=165 |	2|2	4	2	2	0|0	1	1	1	1	1	6.99	20	0
TGME49_258462-t26_1-p1 | transcript=TGME49_258462-t26_1 | gene=TGME49_258462 | organism=Toxoplasma_gondii_ME49 | gene_product=hypothetical protein | transcript_product=hypothetical protein | location=TGME49_chrVIIb:3407450-3408686(-) | protein_length=326 |	2|2	4	2	2	0|0	1	1	1	1	1	6.99	20	0
TGME49_258730-t26_1-p1 | transcript=TGME49_258730-t26_1 | gene=TGME49_258730 | organism=Toxoplasma_gondii_ME49 | gene_product=hypothetical protein | transcript_product=hypothetical protein | location=TGME49_chrVIIb:3221009-3222579(+) | protein_length=151 |	2|2	4	2	2	0|0	1	1	1	1	1	6.99	20	0
TGME49_258826-t26_1-p1 | transcript=TGME49_258826-t26_1 | gene=TGME49_258826 | organism=Toxoplasma_gondii_ME49 | gene_product=hypothetical protein | transcript_product=hypothetical protein | location=TGME49_chrVIIb:3162547-3165591(+) | protein_length=1014	2|2	4	2	2	0|0	1	1	1	1	1	6.99	20	0
TGME49_259660-t26_1-p1 | transcript=TGME49_259660-t26_1 | gene=TGME49_259660 | organism=Toxoplasma_gondii_ME49 | gene_product=orotate phosphoribosyltransferase | transcript_product=orotate phosphoribosyltransferase | location=TGME49_chrVIIb:2727878-2729650	2|2	4	2	2	0|0	1	1	1	1	1	6.99	20	0
TGME49_262640-t26_1-p1 | transcript=TGME49_262640-t26_1 | gene=TGME49_262640 | organism=Toxoplasma_gondii_ME49 | gene_product=Cg8 family protein | transcript_product=Cg8 family protein | location=TGME49_chrVIIb:1111172-1113031(+) | protein_length=204 | seq	2|2	4	2	2	0|0	1	1	1	1	1	6.99	20	0
TGME49_263730-t26_1-p1 | transcript=TGME49_263730-t26_1 | gene=TGME49_263730 | organism=Toxoplasma_gondii_ME49 | gene_product=FAD-dependent glycerol-3-phosphate dehydrogenase | transcript_product=FAD-dependent glycerol-3-phosphate dehydrogenase | location=	2|2	4	2	2	0|0	1	1	1	1	1	6.99	20	0
TGME49_265180-t26_1-p1 | transcript=TGME49_265180-t26_1 | gene=TGME49_265180 | organism=Toxoplasma_gondii_ME49 | gene_product=hypothetical protein | transcript_product=hypothetical protein | location=TGME49_chrIX:1728293-1730021(-) | protein_length=452 | s	2|2	4	2	2	0|0	1	1	1	1	1	6.99	20	0
TGME49_268590-t26_1-p1 | transcript=TGME49_268590-t26_1 | gene=TGME49_268590 | organism=Toxoplasma_gondii_ME49 | gene_product=rhomboid protease ROM4 | transcript_product=rhomboid protease ROM4 | location=TGME49_chrVIII:6406304-6411004(-) | protein_length=6	2|2	4	2	2	0|0	1	1	1	1	1	6.99	20	0
TGME49_268790-t26_1-p1 | transcript=TGME49_268790-t26_1 | gene=TGME49_268790 | organism=Toxoplasma_gondii_ME49 | gene_product=hypothetical protein | transcript_product=hypothetical protein | location=TGME49_chrVIII:6291325-6292083(+) | protein_length=252 |	2|2	4	2	2	0|0	1	1	1	1	1	6.99	20	0
TGME49_271820-t26_1-p1 | transcript=TGME49_271820-t26_1 | gene=TGME49_271820 | organism=Toxoplasma_gondii_ME49 | gene_product=lipoyltransferase and lipoate-protein ligase subfamily protein | transcript_product=lipoyltransferase and lipoate-protein ligase s	2|2	4	2	2	0|0	1	1	1	1	1	6.99	20	0
TGME49_273905-t26_1-p1 | transcript=TGME49_273905-t26_1 | gene=TGME49_273905 | organism=Toxoplasma_gondii_ME49 | gene_product=hypothetical protein | transcript_product=hypothetical protein | location=TGME49_chrVIII:3181888-3187993(+) | protein_length=518 |	2|2	4	2	2	0|0	1	1	1	1	1	6.99	20	0
TGME49_286090-t26_1-p1 | transcript=TGME49_286090-t26_1 | gene=TGME49_286090 | organism=Toxoplasma_gondii_ME49 | gene_product=translation initiation factor SUI1, putative | transcript_product=translation initiation factor SUI1, putative | location=TGME49_c	2|2	4	2	2	0|0	1	1	1	1	1	6.99	20	0
TGME49_289360-t26_1-p1 | transcript=TGME49_289360-t26_1 | gene=TGME49_289360 | organism=Toxoplasma_gondii_ME49 | gene_product=hypothetical protein | transcript_product=hypothetical protein | location=TGME49_chrIX:3231802-3235769(-) | protein_length=351 | s	2|2	4	2	2	0|0	1	1	1	1	1	6.99	20	0
TGME49_291800-t26_1-p1 | transcript=TGME49_291800-t26_1 | gene=TGME49_291800 | organism=Toxoplasma_gondii_ME49 | gene_product=ADP-ribosylation factor family protein | transcript_product=ADP-ribosylation factor family protein | location=TGME49_chrIX:4348909	2|2	4	2	2	0|0	1	1	1	1	1	6.99	20	0
TGME49_300120-t26_1-p1 | transcript=TGME49_300120-t26_1 | gene=TGME49_300120 | organism=Toxoplasma_gondii_ME49 | gene_product=aminotransferase, class V superfamily protein | transcript_product=aminotransferase, class V superfamily protein | location=TGME49	2|2	4	2	2	0|0	1	1	1	1	1	6.99	20	0
TGME49_308020-t26_1-p1 | transcript=TGME49_308020-t26_1 | gene=TGME49_308020 | organism=Toxoplasma_gondii_ME49 | gene_product=SAG-related sequence SRS57 | transcript_product=SAG-related sequence SRS57 | location=TGME49_chrXII:510586-511743(-) | protein_len	2|2	4	2	2	0|0	1	1	1	1	1	6.99	20	0
TGME49_313100-t26_1-p1 | transcript=TGME49_313100-t26_1 | gene=TGME49_313100 | organism=Toxoplasma_gondii_ME49 | gene_product=signal recognition particle SRP54 protein | transcript_product=signal recognition particle SRP54 protein | location=TGME49_chrXI:3	2|2	4	2	2	0|0	1	1	1	1	1	6.99	20	0
TGME49_314780-t26_1-p1 | transcript=TGME49_314780-t26_1 | gene=TGME49_314780 | organism=Toxoplasma_gondii_ME49 | gene_product=myosin G | transcript_product=myosin G | location=TGME49_chrXI:4279614-4299258(-) | protein_length=2059 | sequence_SO=chromosome |	2|2	4	2	2	0|0	1	1	1	1	1	6.99	20	0
TGME49_319870-t26_1-p1 | transcript=TGME49_319870-t26_1 | gene=TGME49_319870 | organism=Toxoplasma_gondii_ME49 | gene_product=ubiquitin-conjugating enzyme subfamily protein | transcript_product=ubiquitin-conjugating enzyme subfamily protein | location=TGME	2|2	4	2	2	0|0	1	1	1	1	1	6.99	20	0
TGME49_320140-t26_1-p1 | transcript=TGME49_320140-t26_1 | gene=TGME49_320140 | organism=Toxoplasma_gondii_ME49 | gene_product=ubiquinol-cytochrome c reductase hinge protein, putative | transcript_product=ubiquinol-cytochrome c reductase hinge protein, puta	2|2	4	2	2	0|0	1	1	1	1	1	6.99	20	0
TGME49_321530-t26_1-p1 | transcript=TGME49_321530-t26_1 | gene=TGME49_321530 | organism=Toxoplasma_gondii_ME49 | gene_product=cathepsin CPL | transcript_product=cathepsin CPL | location=TGME49_chrIb:1753430-1756677(-) | protein_length=422 | sequence_SO=chr	2|2	4	2	2	0|0	1	1	1	1	1	6.99	20	0
TGME49_269180-t26_1-p1 | transcript=TGME49_269180-t26_1 | gene=TGME49_269180 | organism=Toxoplasma_gondii_ME49 | gene_product=MIF4G domain-containing protein | transcript_product=MIF4G domain-containing protein | location=TGME49_chrVIII:6011236-6023582(-)	8|11	19	9.5	2	0|1	1	1	1	1	1	12.46	19	0
TGME49_305850-t26_1-p1 | transcript=TGME49_305850-t26_1 | gene=TGME49_305850 | organism=Toxoplasma_gondii_ME49 | gene_product=RNA recognition motif-containing protein | transcript_product=RNA recognition motif-containing protein | location=TGME49_chrIX:561	10|9	19	9.5	2	0|1	1	1	1	1	1	13.92	19	0
TGME49_230850-t26_1-p1 | transcript=TGME49_230850-t26_1 | gene=TGME49_230850 | organism=Toxoplasma_gondii_ME49 | gene_product=hypothetical protein | transcript_product=hypothetical protein | location=TGME49_chrVIII:1061637-1064135(+) | protein_length=476 |	9|9	18	9	2	0|1	1	1	1	1	1	13.92	18	0
TGME49_251810-t26_1-p1 | transcript=TGME49_251810-t26_1 | gene=TGME49_251810 | organism=Toxoplasma_gondii_ME49 | gene_product=translation initiation factor eIF-5A, putative | transcript_product=translation initiation factor eIF-5A, putative | location=TGME	9|9	18	9	2	0|1	1	1	1	1	1	13.92	18	0
TGME49_295360-t26_1-p1 | transcript=TGME49_295360-t26_1 | gene=TGME49_295360 | organism=Toxoplasma_gondii_ME49 | gene_product=hypothetical protein | transcript_product=hypothetical protein | location=TGME49_chrIa:1808455-1809997(+) | protein_length=268 | s	10|8	18	9	2	0|1	1	1	1	1	1	12.46	18	0
TGME49_264660-t26_1-p1 | transcript=TGME49_264660-t26_1 | gene=TGME49_264660 | organism=Toxoplasma_gondii_ME49 | gene_product=SAG-related sequence SRS44 | transcript_product=SAG-related sequence SRS44 | location=TGME49_chrIX:2135664-2143297(+) | protein_le	60|65	125	62.5	2	3|4	1	1	1	1	1	66.38	17.86	0
TGME49_232250-t26_1-p1 | transcript=TGME49_232250-t26_1 | gene=TGME49_232250 | organism=Toxoplasma_gondii_ME49 | gene_product=catalase | transcript_product=catalase | location=TGME49_chrVIII:1974007-1980110(-) | protein_length=502 | sequence_SO=chromosome	18|17	35	17.5	2	0|2	1	1	1	1	1	12.69	17.5	0
TGME49_217680-t26_1-p1 | transcript=TGME49_217680-t26_1 | gene=TGME49_217680 | organism=Toxoplasma_gondii_ME49 | gene_product=hypothetical protein | transcript_product=hypothetical protein | location=TGME49_chrXII:1991989-2003898(-) | protein_length=2234 |	8|9	17	8.5	2	0|1	1	1	1	1	1	12.46	17	0
TGME49_223940-t26_1-p1 | transcript=TGME49_223940-t26_1 | gene=TGME49_223940 | organism=Toxoplasma_gondii_ME49 | gene_product=GAP45 | transcript_product=GAP45 | location=TGME49_chrX:3440920-3441657(-) | protein_length=245 | sequence_SO=chromosome | SO=prot	9|8	17	8.5	2	0|1	1	1	1	1	1	12.46	17	0
TGME49_233100-t26_1-p1 | transcript=TGME49_233100-t26_1 | gene=TGME49_233100 | organism=Toxoplasma_gondii_ME49 | gene_product=SPFH domain / Band 7 family protein | transcript_product=SPFH domain / Band 7 family protein | location=TGME49_chrVIII:2416827-242	8|9	17	8.5	2	0|1	1	1	1	1	1	12.46	17	0
TGME49_235020-t26_1-p1 | transcript=TGME49_235020-t26_1 | gene=TGME49_235020 | organism=Toxoplasma_gondii_ME49 | gene_product=COPI protein, putative | transcript_product=COPI protein, putative | location=TGME49_chrX:4606309-4622702(-) | protein_length=1256	16|18	34	17	2	0|2	1	1	1	1	1	12.09	17	0
TGME49_249590-t26_1-p1 | transcript=TGME49_249590-t26_1 | gene=TGME49_249590 | organism=Toxoplasma_gondii_ME49 | gene_product=proteasome subunit alpha type 5-2, putative | transcript_product=proteasome subunit alpha type 5-2, putative | location=TGME49_chr	10|7	17	8.5	2	0|1	1	1	1	1	1	11.01	17	0
TGME49_259550-t26_1-p1 | transcript=TGME49_259550-t26_1 | gene=TGME49_259550 | organism=Toxoplasma_gondii_ME49 | gene_product=dihydropteroate synthase | transcript_product=dihydropteroate synthase | location=TGME49_chrVIIb:2776628-2781631(-) | protein_leng	8|9	17	8.5	2	0|1	1	1	1	1	1	12.46	17	0
TGME49_273460-t26_1-p1 | transcript=TGME49_273460-t26_1 | gene=TGME49_273460 | organism=Toxoplasma_gondii_ME49 | gene_product=eukaryotic translation initiation factor 3 subunit 6 interacting protein | transcript_product=eukaryotic translation initiation fa	18|16	34	17	2	0|2	1	1	1	1	1	12.09	17	0
TGME49_263300-t26_1-p1 | transcript=TGME49_263300-t26_1 | gene=TGME49_263300 | organism=Toxoplasma_gondii_ME49 | gene_product=eukaryotic porin protein | transcript_product=eukaryotic porin protein | location=TGME49_chrVIIb:644388-648112(-) | protein_length	18|15	33	16.5	2	1|1	1	1	1	1	1	19.11	16.5	0
TGME49_207620-t26_1-p1 | transcript=TGME49_207620-t26_1 | gene=TGME49_207620 | organism=Toxoplasma_gondii_ME49 | gene_product=pyridine nucleotide-disulfide oxidoreductase domain-containing protein | transcript_product=pyridine nucleotide-disulfide oxidored	7|9	16	8	2	0|1	1	1	1	1	1	11.01	16	0
TGME49_229180-t26_1-p1 | transcript=TGME49_229180-t26_1 | gene=TGME49_229180 | organism=Toxoplasma_gondii_ME49 | gene_product=HEAT repeat-containing protein | transcript_product=HEAT repeat-containing protein | location=TGME49_chrVIII:73906-83739(-) | prot	8|8	16	8	2	1|0	1	1	1	1	1	12.46	16	0
TGME49_257990-t26_1-p1 | transcript=TGME49_257990-t26_1 | gene=TGME49_257990 | organism=Toxoplasma_gondii_ME49 | gene_product=heat shock protein 101, putative | transcript_product=heat shock protein 101, putative | location=TGME49_chrVIIb:3670754-3679545(+	9|7	16	8	2	0|1	1	1	1	1	1	11.01	16	0
TGME49_278050-t26_1-p1 | transcript=TGME49_278050-t26_1 | gene=TGME49_278050 | organism=Toxoplasma_gondii_ME49 | gene_product=proteasome subunit alpha type 1, putative | transcript_product=proteasome subunit alpha type 1, putative | location=TGME49_chrXII:	7|9	16	8	2	0|1	1	1	1	1	1	11.01	16	0
TGME49_201680-t26_1-p1 | transcript=TGME49_201680-t26_1 | gene=TGME49_201680 | organism=Toxoplasma_gondii_ME49 | gene_product=eukaryotic initiation factor-3 subunit 10, putative | transcript_product=eukaryotic initiation factor-3 subunit 10, putative | loc	26|21	47	23.5	2	1|2	1	1	1	1	1	24.55	15.67	0
TGME49_220100-t26_1-p1 | transcript=TGME49_220100-t26_1 | gene=TGME49_220100 | organism=Toxoplasma_gondii_ME49 | gene_product=phosphoribosylpyrophosphate synthetase | transcript_product=phosphoribosylpyrophosphate synthetase | location=TGME49_chrV:128008-1	9|6	15	7.5	2	0|1	1	1	1	1	1	9.55	15	0
TGME49_229950-t26_1-p1 | transcript=TGME49_229950-t26_1 | gene=TGME49_229950 | organism=Toxoplasma_gondii_ME49 | gene_product=26S proteasome regulatory subunit 6b, putative | transcript_product=26S proteasome regulatory subunit 6b, putative | location=TGME	8|7	15	7.5	2	0|1	1	1	1	1	1	11.01	15	0
TGME49_258390-t26_1-p1 | transcript=TGME49_258390-t26_1 | gene=TGME49_258390 | organism=Toxoplasma_gondii_ME49 | gene_product=DnaJ protein, putative | transcript_product=DnaJ protein, putative | location=TGME49_chrVIIb:3441057-3442643(-) | protein_length=3	7|8	15	7.5	2	0|1	1	1	1	1	1	11.01	15	0
TGME49_268200-t26_1-p1 | transcript=TGME49_268200-t26_1 | gene=TGME49_268200 | organism=Toxoplasma_gondii_ME49 | gene_product=RNA recognition motif-containing protein | transcript_product=RNA recognition motif-containing protein | location=TGME49_chrVIII:6	10|5	15	7.5	2	0|1	1	1	1	1	1	8.11	15	0
TGME49_285980-t26_1-p1 | transcript=TGME49_285980-t26_1 | gene=TGME49_285980 | organism=Toxoplasma_gondii_ME49 | gene_product=glucosephosphate-mutase GPM1 | transcript_product=glucosephosphate-mutase GPM1 | location=TGME49_chrV:2088588-2097731(-) | protein	8|7	15	7.5	2	1|0	1	1	1	1	1	11.01	15	0
TGME49_310010-t26_1-p1 | transcript=TGME49_310010-t26_1 | gene=TGME49_310010 | organism=Toxoplasma_gondii_ME49 | gene_product=rhoptry neck protein RON1 | transcript_product=rhoptry neck protein RON1 | location=TGME49_chrXI:1006816-1012072(+) | protein_leng	8|7	15	7.5	2	0|1	1	1	1	1	1	11.01	15	0
TGME49_311230-t26_1-p1 | transcript=TGME49_311230-t26_1 | gene=TGME49_311230 | organism=Toxoplasma_gondii_ME49 | gene_product=hypothetical protein | transcript_product=hypothetical protein | location=TGME49_chrXI:1880862-1900195(+) | protein_length=4690 |	25|20	45	22.5	2	0|3	1	1	1	1	1	10.18	15	0
TGME49_294620-t26_1-p1 | transcript=TGME49_294620-t26_1 | gene=TGME49_294620 | organism=Toxoplasma_gondii_ME49 | gene_product=eukaryotic initiation factor-3, subunit 8, putative | transcript_product=eukaryotic initiation factor-3, subunit 8, putative | loc	24|20	44	22	2	2|1	1	1	1	1	1	23.21	14.67	0
TGME49_256970-t26_1-p1 | transcript=TGME49_256970-t26_1 | gene=TGME49_256970 | organism=Toxoplasma_gondii_ME49 | gene_product=vacuolar ATP synthase subunit A, putative | transcript_product=vacuolar ATP synthase subunit A, putative | location=TGME49_chrVIIb	14|15	29	14.5	2	1|1	1	1	1	1	1	17.73	14.5	0
TGME49_312050-t26_1-p1 | transcript=TGME49_312050-t26_1 | gene=TGME49_312050 | organism=Toxoplasma_gondii_ME49 | gene_product=small GTPase Rab2, putative | transcript_product=small GTPase Rab2, putative | location=TGME49_chrXI:2396761-2401237(+) | protein_	7|7	14	7	2	0|1	1	1	1	1	1	11.01	14	0
TGME49_288380-t26_1-p1 | transcript=TGME49_288380-t26_1 | gene=TGME49_288380 | organism=Toxoplasma_gondii_ME49 | gene_product=heat shock protein HSP90 | transcript_product=heat shock protein HSP90 | location=TGME49_chrIX:2483404-2487798(+) | protein_length	41|41	82	41	2	2|4	1	1	1	1	1	43.59	13.67	0
TGME49_236210-t26_1-p1 | transcript=TGME49_236210-t26_1 | gene=TGME49_236210 | organism=Toxoplasma_gondii_ME49 | gene_product=peptidase M16 family potein, putative | transcript_product=peptidase M16 family potein, putative | location=TGME49_chrX:5327303-53	13|14	27	13.5	2	0|2	1	1	1	1	1	10.29	13.5	0
TGME49_262380-t26_1-p1 | transcript=TGME49_262380-t26_1 | gene=TGME49_262380 | organism=Toxoplasma_gondii_ME49 | gene_product=elongation factor Tu, putative | transcript_product=elongation factor Tu, putative | location=TGME49_chrVIIb:1315955-1319614(-) |	13|14	27	13.5	2	1|1	1	1	1	1	1	16.36	13.5	0
TGME49_200250-t26_1-p1 | transcript=TGME49_200250-t26_1 | gene=TGME49_200250 | organism=Toxoplasma_gondii_ME49 | gene_product=microneme protein MIC17A | transcript_product=microneme protein MIC17A | location=TGME49_chrVIII:6760497-6761552(-) | protein_leng	7|6	13	6.5	2	0|1	1	1	1	1	1	9.55	13	0
TGME49_205700-t26_1-p1 | transcript=TGME49_205700-t26_1 | gene=TGME49_205700 | organism=Toxoplasma_gondii_ME49 | gene_product=cyclophilin precursor | transcript_product=cyclophilin precursor | location=TGME49_chrVIIa:1209729-1210775(+) | protein_length=348	6|7	13	6.5	2	1|0	1	1	1	1	1	9.55	13	0
TGME49_245670-t26_1-p1 | transcript=TGME49_245670-t26_1 | gene=TGME49_245670 | organism=Toxoplasma_gondii_ME49 | gene_product=pyruvate dehydrogenase complex subunit PDH-E1Alpha | transcript_product=pyruvate dehydrogenase complex subunit PDH-E1Alpha | locat	7|6	13	6.5	2	0|1	1	1	1	1	1	9.55	13	0
TGME49_253900-t26_1-p1 | transcript=TGME49_253900-t26_1 | gene=TGME49_253900 | organism=Toxoplasma_gondii_ME49 | gene_product=parasite porphobilinogen synthase PBGS | transcript_product=parasite porphobilinogen synthase PBGS | location=TGME49_chrIII:128483	7|6	13	6.5	2	0|1	1	1	1	1	1	9.55	13	0
TGME49_257530-t26_1-p1 | transcript=TGME49_257530-t26_1 | gene=TGME49_257530 | organism=Toxoplasma_gondii_ME49 | gene_product=transporter, major facilitator family protein | transcript_product=transporter, major facilitator family protein | location=TGME49	6|7	13	6.5	2	1|0	1	1	1	1	1	9.55	13	0
TGME49_269950-t26_1-p1 | transcript=TGME49_269950-t26_1 | gene=TGME49_269950 | organism=Toxoplasma_gondii_ME49 | gene_product=hypothetical protein | transcript_product=hypothetical protein | location=TGME49_chrVIII:5503737-5507253(-) | protein_length=944 |	7|6	13	6.5	2	1|0	1	1	1	1	1	9.55	13	0
TGME49_298610-t26_1-p1 | transcript=TGME49_298610-t26_1 | gene=TGME49_298610 | organism=Toxoplasma_gondii_ME49 | gene_product=GYF domain-containing protein | transcript_product=GYF domain-containing protein | location=TGME49_chrXI:6592150-6602834(+) | prot	13|13	26	13	2	1|1	1	1	1	1	1	16.36	13	0
TGME49_318230-t26_1-p1 | transcript=TGME49_318230-t26_1 | gene=TGME49_318230 | organism=Toxoplasma_gondii_ME49 | gene_product=phosphoglycerate kinase PGKI | transcript_product=phosphoglycerate kinase PGKI | location=TGME49_chrIV:1472986-1475939(+) | protei	13|13	26	13	2	0|2	1	1	1	1	1	10.29	13	0
TGME49_291960-t26_1-p1 | transcript=TGME49_291960-t26_1 | gene=TGME49_291960 | organism=Toxoplasma_gondii_ME49 | gene_product=rhoptry kinase family protein ROP40 (incomplete catalytic triad) | transcript_product=rhoptry kinase family protein ROP40 (incompl	13|12	25	12.5	2	1|1	1	1	1	1	1	14.99	12.5	0
TGME49_205510-t26_1-p1 | transcript=TGME49_205510-t26_1 | gene=TGME49_205510 | organism=Toxoplasma_gondii_ME49 | gene_product=nucleolar protein 5, putative | transcript_product=nucleolar protein 5, putative | location=TGME49_chrVIIa:1360707-1364682(-) | pr	6|6	12	6	2	0|1	1	1	1	1	1	9.55	12	0
TGME49_230340-t26_1-p1 | transcript=TGME49_230340-t26_1 | gene=TGME49_230340 | organism=Toxoplasma_gondii_ME49 | gene_product=hypothetical protein | transcript_product=hypothetical protein | location=TGME49_chrVIII:714535-719251(+) | protein_length=949 | s	13|11	24	12	2	1|1	1	1	1	1	1	13.64	12	0
TGME49_232280-t26_1-p1 | transcript=TGME49_232280-t26_1 | gene=TGME49_232280 | organism=Toxoplasma_gondii_ME49 | gene_product=hypothetical protein | transcript_product=hypothetical protein | location=TGME49_chrVIII:1992958-1994909(+) | protein_length=275 |	13|11	24	12	2	0|2	1	1	1	1	1	9.05	12	0
TGME49_234190-t26_1-p1 | transcript=TGME49_234190-t26_1 | gene=TGME49_234190 | organism=Toxoplasma_gondii_ME49 | gene_product=serine hydroxymethyltransferase 2, putative | transcript_product=serine hydroxymethyltransferase 2, putative | location=TGME49_chr	6|6	12	6	2	1|0	1	1	1	1	1	9.55	12	0
TGME49_260180-t26_1-p1 | transcript=TGME49_260180-t26_1 | gene=TGME49_260180 | organism=Toxoplasma_gondii_ME49 | gene_product=hypothetical protein | transcript_product=hypothetical protein | location=TGME49_chrVIIb:2475651-2477511(-) | protein_length=157 |	7|5	12	6	2	0|1	1	1	1	1	1	8.11	12	0
TGME49_260440-t26_1-p1 | transcript=TGME49_260440-t26_1 | gene=TGME49_260440 | organism=Toxoplasma_gondii_ME49 | gene_product=nuclear factor NF3 | transcript_product=nuclear factor NF3 | location=TGME49_chrVIIb:2268453-2272974(-) | protein_length=311 | seq	6|6	12	6	2	0|1	1	1	1	1	1	9.55	12	0
TGME49_286600-t26_1-p1 | transcript=TGME49_286600-t26_1 | gene=TGME49_286600 | organism=Toxoplasma_gondii_ME49 | gene_product=hypothetical protein | transcript_product=hypothetical protein | location=TGME49_chrV:1766294-1767971(-) | protein_length=388 | se	12|12	24	12	2	0|2	1	1	1	1	1	9.67	12	0
TGME49_293870-t26_1-p1 | transcript=TGME49_293870-t26_1 | gene=TGME49_293870 | organism=Toxoplasma_gondii_ME49 | gene_product=thioredoxin, putative | transcript_product=thioredoxin, putative | location=TGME49_chrIa:619206-620559(+) | protein_length=106 | s	6|6	12	6	2	0|1	1	1	1	1	1	9.55	12	0
TGME49_215590-t26_1-p1 | transcript=TGME49_215590-t26_1 | gene=TGME49_215590 | organism=Toxoplasma_gondii_ME49 | gene_product=flavoprotein subunit of succinate dehydrogenase | transcript_product=flavoprotein subunit of succinate dehydrogenase | location=TG	10|13	23	11.5	2	1|1	1	1	1	1	1	12.29	11.5	0
TGME49_292220-t26_1-p1 | transcript=TGME49_292220-t26_1 | gene=TGME49_292220 | organism=Toxoplasma_gondii_ME49 | gene_product=PCI domain-containing protein | transcript_product=PCI domain-containing protein | location=TGME49_chrIX:4617149-4624014(+) | prot	12|11	23	11.5	2	0|2	1	1	1	1	1	9.05	11.5	0
TGME49_204340-t26_1-p1 | transcript=TGME49_204340-t26_1 | gene=TGME49_204340 | organism=Toxoplasma_gondii_ME49 | gene_product=hypothetical protein | transcript_product=hypothetical protein | location=TGME49_chrVIIa:1869394-1873887(-) | protein_length=877 |	4|7	11	5.5	2	1|0	1	1	1	1	1	6.68	11	0
TGME49_215220-t26_1-p1 | transcript=TGME49_215220-t26_1 | gene=TGME49_215220 | organism=Toxoplasma_gondii_ME49 | gene_product=hypothetical protein | transcript_product=hypothetical protein | location=TGME49_chrX:6825368-6827843(+) | protein_length=629 | se	4|7	11	5.5	2	0|1	1	1	1	1	1	6.68	11	0
TGME49_215470-t26_1-p1 | transcript=TGME49_215470-t26_1 | gene=TGME49_215470 | organism=Toxoplasma_gondii_ME49 | gene_product=ribosomal protein RPL10A | transcript_product=ribosomal protein RPL10A | location=TGME49_chrX:6973901-6975798(+) | protein_length=	11|11	22	11	2	1|1	1	1	1	1	1	13.64	11	0
TGME49_222020-t26_1-p1 | transcript=TGME49_222020-t26_1 | gene=TGME49_222020 | organism=Toxoplasma_gondii_ME49 | gene_product=phosphoglycerate kinase PGKII | transcript_product=phosphoglycerate kinase PGKII | location=TGME49_chrII:761699-766846(+) | protei	6|5	11	5.5	2	1|0	1	1	1	1	1	8.11	11	0
TGME49_228190-t26_1-p1 | transcript=TGME49_228190-t26_1 | gene=TGME49_228190 | organism=Toxoplasma_gondii_ME49 | gene_product=eukaryotic initiation factor-3, subunit 5, putative | transcript_product=eukaryotic initiation factor-3, subunit 5, putative | loc	7|4	11	5.5	2	0|1	1	1	1	1	1	6.68	11	0
TGME49_230160-t26_1-p1 | transcript=TGME49_230160-t26_1 | gene=TGME49_230160 | organism=Toxoplasma_gondii_ME49 | gene_product=hypothetical protein | transcript_product=hypothetical protein | location=TGME49_chrVIII:651055-651925(-) | protein_length=142 | s	7|4	11	5.5	2	0|1	1	1	1	1	1	6.68	11	0
TGME49_232230-t26_1-p1 | transcript=TGME49_232230-t26_1 | gene=TGME49_232230 | organism=Toxoplasma_gondii_ME49 | gene_product=ribosomal protein RPL30 | transcript_product=ribosomal protein RPL30 | location=TGME49_chrVIII:1964537-1966362(-) | protein_length	5|6	11	5.5	2	0|1	1	1	1	1	1	8.11	11	0
TGME49_237180-t26_1-p1 | transcript=TGME49_237180-t26_1 | gene=TGME49_237180 | organism=Toxoplasma_gondii_ME49 | gene_product=hypothetical protein | transcript_product=hypothetical protein | location=TGME49_chrX:5769323-5770090(-) | protein_length=255 | se	6|5	11	5.5	2	0|1	1	1	1	1	1	8.11	11	0
TGME49_259260-t26_1-p1 | transcript=TGME49_259260-t26_1 | gene=TGME49_259260 | organism=Toxoplasma_gondii_ME49 | gene_product=membrane protein FtsH1 | transcript_product=membrane protein FtsH1 | location=TGME49_chrVIIb:2827836-2834684(-) | protein_length=1	6|5	11	5.5	2	0|1	1	1	1	1	1	8.11	11	0
TGME49_267500-t26_1-p1 | transcript=TGME49_267500-t26_1 | gene=TGME49_267500 | organism=Toxoplasma_gondii_ME49 | gene_product=hypothetical protein | transcript_product=hypothetical protein | location=TGME49_chrIX:610582-611919(+) | protein_length=230 | seq	6|5	11	5.5	2	0|1	1	1	1	1	1	8.11	11	0
TGME49_269250-t26_1-p1 | transcript=TGME49_269250-t26_1 | gene=TGME49_269250 | organism=Toxoplasma_gondii_ME49 | gene_product=Mov34/MPN/PAD-1 family protein | transcript_product=Mov34/MPN/PAD-1 family protein | location=TGME49_chrVIII:5963161-5967989(-) |	4|7	11	5.5	2	0|1	1	1	1	1	1	6.68	11	0
TGME49_289600-t26_1-p1 | transcript=TGME49_289600-t26_1 | gene=TGME49_289600 | organism=Toxoplasma_gondii_ME49 | gene_product=heat shock protein HSP29 | transcript_product=heat shock protein HSP29 | location=TGME49_chrIX:3340474-3341749(-) | protein_length	6|5	11	5.5	2	1|0	1	1	1	1	1	8.11	11	0
TGME49_268850-t26_1-p1 | transcript=TGME49_268850-t26_1 | gene=TGME49_268850 | organism=Toxoplasma_gondii_ME49 | gene_product=enolase 2 | transcript_product=enolase 2 | location=TGME49_chrVIII:6250782-6252860(-) | protein_length=475 | sequence_SO=chromosom	17|15	32	16	2	2|1	1	1	1	1	1	16.58	10.67	0
TGME49_224850-t26_1-p1 | transcript=TGME49_224850-t26_1 | gene=TGME49_224850 | organism=Toxoplasma_gondii_ME49 | gene_product=polyadenylate binding protein, putative | transcript_product=polyadenylate binding protein, putative | location=TGME49_chrX:277632	11|10	21	10.5	2	0|2	1	1	1	1	1	8.43	10.5	0
TGME49_261950-t26_1-p1 | transcript=TGME49_261950-t26_1 | gene=TGME49_261950 | organism=Toxoplasma_gondii_ME49 | gene_product=ATP synthase beta subunit ATP-B | transcript_product=ATP synthase beta subunit ATP-B | location=TGME49_chrVIIb:1481422-1484519(-)	27|25	52	26	2	1|4	1	1	1	1	1	15.55	10.4	0
TGME49_248340-t26_1-p1 | transcript=TGME49_248340-t26_1 | gene=TGME49_248340 | organism=Toxoplasma_gondii_ME49 | gene_product=GTP-binding nuclear protein ran/tc4 | transcript_product=GTP-binding nuclear protein ran/tc4 | location=TGME49_chrXII:3816745-3819	17|14	31	15.5	2	1|2	1	1	1	1	1	15.28	10.33	0
TGME49_210370-t26_1-p1 | transcript=TGME49_210370-t26_1 | gene=TGME49_210370 | organism=Toxoplasma_gondii_ME49 | gene_product=hypothetical protein | transcript_product=hypothetical protein | location=TGME49_chrIX:4841495-4842934(-) | protein_length=479 | s	8|12	20	10	2	0|2	1	1	1	1	1	7.16	10	0
TGME49_246540-t26_1-p1 | transcript=TGME49_246540-t26_1 | gene=TGME49_246540 | organism=Toxoplasma_gondii_ME49 | gene_product=cytochrome c1, heme protein | transcript_product=cytochrome c1, heme protein | location=TGME49_chrXII:2840190-2843546(+) | protein	6|4	10	5	2	0|1	1	1	1	1	1	6.68	10	0
TGME49_277240-t26_1-p1 | transcript=TGME49_277240-t26_1 | gene=TGME49_277240 | organism=Toxoplasma_gondii_ME49 | gene_product=NTPase I | transcript_product=NTPase I | location=TGME49_chrXII:6698797-6699406(-) | protein_length=203 | sequence_SO=chromosome |	5|5	10	5	2	0|1	1	1	1	1	1	8.11	10	0
TGME49_287210-t26_1-p1 | transcript=TGME49_287210-t26_1 | gene=TGME49_287210 | organism=Toxoplasma_gondii_ME49 | gene_product=proteasome subunit alpha2, protease of the acylase family and NTN hydrolase fold, putative | transcript_product=proteasome subunit	6|4	10	5	2	0|1	1	1	1	1	1	6.68	10	0
TGME49_290700-t26_1-p1 | transcript=TGME49_290700-t26_1 | gene=TGME49_290700 | organism=Toxoplasma_gondii_ME49 | gene_product=hypothetical protein | transcript_product=hypothetical protein | location=TGME49_chrIX:3850189-3851136(+) | protein_length=315 | s	5|5	10	5	2	0|1	1	1	1	1	1	8.11	10	0
TGME49_293360-t26_1-p1 | transcript=TGME49_293360-t26_1 | gene=TGME49_293360 | organism=Toxoplasma_gondii_ME49 | gene_product=hypothetical protein | transcript_product=hypothetical protein | location=TGME49_chrIa:277731-278810(-) | protein_length=243 | seq	9|11	20	10	2	0|2	1	1	1	1	1	7.8	10	0
TGME49_306030-t26_1-p1 | transcript=TGME49_306030-t26_1 | gene=TGME49_306030 | organism=Toxoplasma_gondii_ME49 | gene_product=glutathione s-transferase, n-terminal domain containing protein | transcript_product=glutathione s-transferase, n-terminal domain	5|5	10	5	2	0|1	1	1	1	1	1	8.11	10	0
TGME49_319340-t26_1-p1 | transcript=TGME49_319340-t26_1 | gene=TGME49_319340 | organism=Toxoplasma_gondii_ME49 | gene_product=hypothetical protein | transcript_product=hypothetical protein | location=TGME49_chrIV:1019035-1020963(+) | protein_length=481 | s	5|5	10	5	2	1|0	1	1	1	1	1	8.11	10	0
TGME49_226250-t26_1-p1 | transcript=TGME49_226250-t26_1 | gene=TGME49_226250 | organism=Toxoplasma_gondii_ME49 | gene_product=DEAD (Asp-Glu-Ala-Asp) box polypeptide DDX3X | transcript_product=DEAD (Asp-Glu-Ala-Asp) box polypeptide DDX3X | location=TGME49_c	17|21	38	19	2	2|2	1	1	1	1	1	17	9.5	0
TGME49_273370-t26_1-p1 | transcript=TGME49_273370-t26_1 | gene=TGME49_273370 | organism=Toxoplasma_gondii_ME49 | gene_product=coatomer gamma 2-subunit protein, putative | transcript_product=coatomer gamma 2-subunit protein, putative | location=TGME49_chrVI	10|9	19	9.5	2	1|1	1	1	1	1	1	10.97	9.5	0
TGME49_318510-t26_1-p1 | transcript=TGME49_318510-t26_1 | gene=TGME49_318510 | organism=Toxoplasma_gondii_ME49 | gene_product=N-ethylmaleimide-sensitive fusion protein, putative | transcript_product=N-ethylmaleimide-sensitive fusion protein, putative | loc	9|10	19	9.5	2	1|1	1	1	1	1	1	10.97	9.5	0
TGME49_250770-t26_1-p1 | transcript=TGME49_250770-t26_1 | gene=TGME49_250770 | organism=Toxoplasma_gondii_ME49 | gene_product=eukaryotic initiation factor-4A, putative | transcript_product=eukaryotic initiation factor-4A, putative | location=TGME49_chrXII:	23|24	47	23.5	2	1|4	1	1	1	1	1	14.27	9.4	0
TGME49_236040-t26_1-p1 | transcript=TGME49_236040-t26_1 | gene=TGME49_236040 | organism=Toxoplasma_gondii_ME49 | gene_product=fructose-1,6-bisphosphate aldolase | transcript_product=fructose-1,6-bisphosphate aldolase | location=TGME49_chrX:5250532-5252570(	15|22	37	18.5	2	1|3	1	1	1	1	1	14.52	9.25	0
TGME49_286580-t26_1-p1 | transcript=TGME49_286580-t26_1 | gene=TGME49_286580 | organism=Toxoplasma_gondii_ME49 | gene_product=hypothetical protein | transcript_product=hypothetical protein | location=TGME49_chrV:1776249-1779116(-) | protein_length=955 | se	35|38	73	36.5	2	1|7	1	1	1	1	1	9.66	9.12	0
TGME49_208560-t26_1-p1 | transcript=TGME49_208560-t26_1 | gene=TGME49_208560 | organism=Toxoplasma_gondii_ME49 | gene_product=carrier superfamily protein | transcript_product=carrier superfamily protein | location=TGME49_chrIb:778066-783599(-) | protein_le	3|6	9	4.5	2	0|1	1	1	1	1	1	5.29	9	0
TGME49_232130-t26_1-p1 | transcript=TGME49_232130-t26_1 | gene=TGME49_232130 | organism=Toxoplasma_gondii_ME49 | gene_product=hypothetical protein | transcript_product=hypothetical protein | location=TGME49_chrVIII:1881330-1883888(+) | protein_length=446 |	4|5	9	4.5	2	0|1	1	1	1	1	1	6.68	9	0
TGME49_233480-t26_1-p1 | transcript=TGME49_233480-t26_1 | gene=TGME49_233480 | organism=Toxoplasma_gondii_ME49 | gene_product=SAG-related sequence SRS29C | transcript_product=SAG-related sequence SRS29C | location=TGME49_chrVIII:2671322-2672440(+) | protei	4|5	9	4.5	2	0|1	1	1	1	1	1	6.68	9	0
TGME49_244110-t26_1-p1 | transcript=TGME49_244110-t26_1 | gene=TGME49_244110 | organism=Toxoplasma_gondii_ME49 | gene_product=nucleosome assembly protein (nap) protein | transcript_product=nucleosome assembly protein (nap) protein | location=TGME49_chrVI:3	10|8	18	9	2	1|1	1	1	1	1	1	9.66	9	0
TGME49_258060-t26_1-p1 | transcript=TGME49_258060-t26_1 | gene=TGME49_258060 | organism=Toxoplasma_gondii_ME49 | gene_product=myosin heavy chain, putative | transcript_product=myosin heavy chain, putative | location=TGME49_chrVIIb:3614194-3618107(+) | prot	4|5	9	4.5	2	1|0	1	1	1	1	1	6.68	9	0
TGME49_275810-t26_1-p1 | transcript=TGME49_275810-t26_1 | gene=TGME49_275810 | organism=Toxoplasma_gondii_ME49 | gene_product=ribosomal protein RPS10 | transcript_product=ribosomal protein RPS10 | location=TGME49_chrIII:214494-216733(+) | protein_length=15	5|4	9	4.5	2	0|1	1	1	1	1	1	6.68	9	0
TGME49_276170-t26_1-p1 | transcript=TGME49_276170-t26_1 | gene=TGME49_276170 | organism=Toxoplasma_gondii_ME49 | gene_product=phosphatidylinositol 3- and 4-kinase | transcript_product=phosphatidylinositol 3- and 4-kinase | location=TGME49_chrIII:96095-1060	4|5	9	4.5	2	1|0	1	1	1	1	1	6.68	9	0
TGME49_290660-t26_1-p1 | transcript=TGME49_290660-t26_1 | gene=TGME49_290660 | organism=Toxoplasma_gondii_ME49 | gene_product=RNA recognition motif-containing protein | transcript_product=RNA recognition motif-containing protein | location=TGME49_chrIX:382	5|4	9	4.5	2	1|0	1	1	1	1	1	6.68	9	0
TGME49_320030-t26_1-p1 | transcript=TGME49_320030-t26_1 | gene=TGME49_320030 | organism=Toxoplasma_gondii_ME49 | gene_product=hypothetical protein | transcript_product=hypothetical protein | location=TGME49_chrIV:568593-570851(+) | protein_length=752 | seq	4|5	9	4.5	2	0|1	1	1	1	1	1	6.68	9	0
TGME49_205470-t26_1-p1 | transcript=TGME49_205470-t26_1 | gene=TGME49_205470 | organism=Toxoplasma_gondii_ME49 | gene_product=translation elongation factor 2 family protein, putative | transcript_product=translation elongation factor 2 family protein, puta	36|35	71	35.5	2	2|6	1	1	1	1	1	17.04	8.88	0
TGME49_222220-t26_1-p1 | transcript=TGME49_222220-t26_1 | gene=TGME49_222220 | organism=Toxoplasma_gondii_ME49 | gene_product=alveolin domain containing intermediate filament IMC7 | transcript_product=alveolin domain containing intermediate filament IMC7 |	17|18	35	17.5	2	1|3	1	1	1	1	1	17	8.75	0
TGME49_235340-t26_1-p1 | transcript=TGME49_235340-t26_1 | gene=TGME49_235340 | organism=Toxoplasma_gondii_ME49 | gene_product=hypothetical protein | transcript_product=hypothetical protein | location=TGME49_chrX:4786646-4792266(+) | protein_length=720 | se	8|9	17	8.5	2	0|2	1	1	1	1	1	7.16	8.5	0
TGME49_308840-t26_1-p1 | transcript=TGME49_308840-t26_1 | gene=TGME49_308840 | organism=Toxoplasma_gondii_ME49 | gene_product=SAG-related sequence SRS51 | transcript_product=SAG-related sequence SRS51 | location=TGME49_chrXI:294822-296797(+) | protein_leng	9|8	17	8.5	2	0|2	1	1	1	1	1	7.16	8.5	0
TGME49_227810-t26_1-p1 | transcript=TGME49_227810-t26_1 | gene=TGME49_227810 | organism=Toxoplasma_gondii_ME49 | gene_product=rhoptry kinase family protein ROP11 (incomplete catalytic triad) | transcript_product=rhoptry kinase family protein ROP11 (incompl	14|11	25	12.5	2	1|2	1	1	1	1	1	11.48	8.33	0
TGME49_201800-t26_1-p1 | transcript=TGME49_201800-t26_1 | gene=TGME49_201800 | organism=Toxoplasma_gondii_ME49 | gene_product=hypothetical protein | transcript_product=hypothetical protein | location=TGME49_chrVIIa:3779712-3781789(+) | protein_length=267 |	4|4	8	4	2	0|1	1	1	1	1	1	6.68	8	0
TGME49_207770-t26_1-p1 | transcript=TGME49_207770-t26_1 | gene=TGME49_207770 | organism=Toxoplasma_gondii_ME49 | gene_product=PCI domain-containing protein | transcript_product=PCI domain-containing protein | location=TGME49_chrIb:277983-284153(-) | protei	4|4	8	4	2	0|1	1	1	1	1	1	6.68	8	0
TGME49_217740-t26_1-p1 | transcript=TGME49_217740-t26_1 | gene=TGME49_217740 | organism=Toxoplasma_gondii_ME49 | gene_product=3-ketoacyl-(acyl-carrier-protein) reductase | transcript_product=3-ketoacyl-(acyl-carrier-protein) reductase | location=TGME49_chr	7|9	16	8	2	1|1	1	1	1	1	1	8.37	8	0
TGME49_218240-t26_1-p1 | transcript=TGME49_218240-t26_1 | gene=TGME49_218240 | organism=Toxoplasma_gondii_ME49 | gene_product=hypothetical protein | transcript_product=hypothetical protein | location=TGME49_chrXII:1652352-1656412(-) | protein_length=1246 |	5|3	8	4	2	1|0	1	1	1	1	1	5.29	8	0
TGME49_246550-t26_1-p1 | transcript=TGME49_246550-t26_1 | gene=TGME49_246550 | organism=Toxoplasma_gondii_ME49 | gene_product=aspartyl protease ASP3 | transcript_product=aspartyl protease ASP3 | location=TGME49_chrXII:2846241-2851522(+) | protein_length=64	3|5	8	4	2	0|1	1	1	1	1	1	5.29	8	0
TGME49_247350-t26_1-p1 | transcript=TGME49_247350-t26_1 | gene=TGME49_247350 | organism=Toxoplasma_gondii_ME49 | gene_product=thioredoxin domain-containing protein | transcript_product=thioredoxin domain-containing protein | location=TGME49_chrXII:3276227-	4|4	8	4	2	1|0	1	1	1	1	1	6.68	8	0
TGME49_251500-t26_1-p1 | transcript=TGME49_251500-t26_1 | gene=TGME49_251500 | organism=Toxoplasma_gondii_ME49 | gene_product=eukaryotic initiation factor-3, subunit 3, putative | transcript_product=eukaryotic initiation factor-3, subunit 3, putative | loc	13|11	24	12	2	2|1	1	1	1	1	1	11.48	8	0
TGME49_252630-t26_1-p1 | transcript=TGME49_252630-t26_1 | gene=TGME49_252630 | organism=Toxoplasma_gondii_ME49 | gene_product=hypothetical protein | transcript_product=hypothetical protein | location=TGME49_chrIII:619854-621370(-) | protein_length=136 | se	4|4	8	4	2	1|0	1	1	1	1	1	6.68	8	0
TGME49_258410-t26_1-p1 | transcript=TGME49_258410-t26_1 | gene=TGME49_258410 | organism=Toxoplasma_gondii_ME49 | gene_product=photosensitized INA-labeled protein PHIL1 | transcript_product=photosensitized INA-labeled protein PHIL1 | location=TGME49_chrVIIb	8|8	16	8	2	0|2	1	1	1	1	1	7.16	8	0
TGME49_259010-t26_1-p1 | transcript=TGME49_259010-t26_1 | gene=TGME49_259010 | organism=Toxoplasma_gondii_ME49 | gene_product=vacuolar ATP synthase subunit d, putative | transcript_product=vacuolar ATP synthase subunit d, putative | location=TGME49_chrVIIb	5|3	8	4	2	1|0	1	1	1	1	1	5.29	8	0
TGME49_282180-t26_1-p1 | transcript=TGME49_282180-t26_1 | gene=TGME49_282180 | organism=Toxoplasma_gondii_ME49 | gene_product=hypothetical protein | transcript_product=hypothetical protein | location=TGME49_chrVIIa:4425904-4429605(-) | protein_length=310 |	5|3	8	4	2	0|1	1	1	1	1	1	5.29	8	0
TGME49_305340-t26_1-p1 | transcript=TGME49_305340-t26_1 | gene=TGME49_305340 | organism=Toxoplasma_gondii_ME49 | gene_product=corepressor complex CRC230 | transcript_product=corepressor complex CRC230 | location=TGME49_chrIX:5376196-5389817(+) | protein_le	4|4	8	4	2	1|0	1	1	1	1	1	6.68	8	0
TGME49_220270-t26_1-p1 | transcript=TGME49_220270-t26_1 | gene=TGME49_220270 | organism=Toxoplasma_gondii_ME49 | gene_product=alveolin domain containing intermediate filament IMC6 | transcript_product=alveolin domain containing intermediate filament IMC6 |	10|13	23	11.5	2	1|2	1	1	1	1	1	10.25	7.67	0
TGME49_231850-t26_1-p1 | transcript=TGME49_231850-t26_1 | gene=TGME49_231850 | organism=Toxoplasma_gondii_ME49 | gene_product=serine-threonine phosophatase 2C (PP2C) | transcript_product=serine-threonine phosophatase 2C (PP2C) | location=TGME49_chrVIII:158	11|12	23	11.5	2	1|2	1	1	1	1	1	11.48	7.67	0
TGME49_205558-t26_1-p1 | transcript=TGME49_205558-t26_1 | gene=TGME49_205558 | organism=Toxoplasma_gondii_ME49 | gene_product=NAC domain-containing protein | transcript_product=NAC domain-containing protein | location=TGME49_chrVIIa:1334559-1336332(+) | pr	8|7	15	7.5	2	1|1	1	1	1	1	1	8.37	7.5	0
TGME49_258470-t26_1-p1 | transcript=TGME49_258470-t26_1 | gene=TGME49_258470 | organism=Toxoplasma_gondii_ME49 | gene_product=hypothetical protein | transcript_product=hypothetical protein | location=TGME49_chrVIIb:3404561-3406033(+) | protein_length=284 |	7|8	15	7.5	2	0|2	1	1	1	1	1	6.5	7.5	0
TGME49_297060-t26_1-p1 | transcript=TGME49_297060-t26_1 | gene=TGME49_297060 | organism=Toxoplasma_gondii_ME49 | gene_product=phosphoglycerate mutase PGMII | transcript_product=phosphoglycerate mutase PGMII | location=TGME49_chrII:1510634-1514515(-) | prot	6|9	15	7.5	2	1|1	1	1	1	1	1	7.12	7.5	0
TGME49_308860-t26_1-p1 | transcript=TGME49_308860-t26_1 | gene=TGME49_308860 | organism=Toxoplasma_gondii_ME49 | gene_product=hypothetical protein | transcript_product=hypothetical protein | location=TGME49_chrXI:304612-308195(-) | protein_length=654 | seq	16|14	30	15	2	0|4	1	1	1	1	1	6.78	7.5	0
TGME49_216880-t26_1-p1 | transcript=TGME49_216880-t26_1 | gene=TGME49_216880 | organism=Toxoplasma_gondii_ME49 | gene_product=guanine nucleotide-binding protein | transcript_product=guanine nucleotide-binding protein | location=TGME49_chrXI:5816270-5819864	17|20	37	18.5	2	1|4	1	1	1	1	1	10.43	7.4	0
TGME49_250820-t26_1-p1 | transcript=TGME49_250820-t26_1 | gene=TGME49_250820 | organism=Toxoplasma_gondii_ME49 | gene_product=hypothetical protein | transcript_product=hypothetical protein | location=TGME49_chrXII:5243205-5247719(+) | protein_length=1156 |	19|18	37	18.5	2	0|5	1	1	1	1	1	7.01	7.4	0
TGME49_204400-t26_1-p1 | transcript=TGME49_204400-t26_1 | gene=TGME49_204400 | organism=Toxoplasma_gondii_ME49 | gene_product=ATPase synthase subunit alpha, putative | transcript_product=ATPase synthase subunit alpha, putative | location=TGME49_chrVIIa:181	24|20	44	22	2	1|5	1	1	1	1	1	8.79	7.33	0
TGME49_297745-t26_1-p1 | transcript=TGME49_297745-t26_1 | gene=TGME49_297745 | organism=Toxoplasma_gondii_ME49 | gene_product=hypothetical protein | transcript_product=hypothetical protein | location=TGME49_chrII:1963001-1979722(-) | protein_length=3867 |	12|10	22	11	2	1|2	1	1	1	1	1	10.25	7.33	0
TGME49_214970-t26_1-p1 | transcript=TGME49_214970-t26_1 | gene=TGME49_214970 | organism=Toxoplasma_gondii_ME49 | gene_product=DNA replication licensing factor, putative | transcript_product=DNA replication licensing factor, putative | location=TGME49_chrX:	17|12	29	14.5	2	2|2	1	1	1	1	1	10.94	7.25	0
TGME49_313410-t26_1-p1 | transcript=TGME49_313410-t26_1 | gene=TGME49_313410 | organism=Toxoplasma_gondii_ME49 | gene_product=proteasome 26S regulatory subunit | transcript_product=proteasome 26S regulatory subunit | location=TGME49_chrXI:3350293-3360813(+	21|15	36	18	2	1|4	1	1	1	1	1	9.16	7.2	0
TGME49_222180-t26_1-p1 | transcript=TGME49_222180-t26_1 | gene=TGME49_222180 | organism=Toxoplasma_gondii_ME49 | gene_product=hypothetical protein | transcript_product=hypothetical protein | location=TGME49_chrII:933700-934302(-) | protein_length=200 | seq	4|3	7	3.5	2	0|1	1	1	1	1	1	5.29	7	0
TGME49_226860-t26_1-p1 | transcript=TGME49_226860-t26_1 | gene=TGME49_226860 | organism=Toxoplasma_gondii_ME49 | gene_product=SAG-related sequence SRS67 | transcript_product=SAG-related sequence SRS67 | location=TGME49_chrX:1285111-1285743(-) | protein_len	4|3	7	3.5	2	1|0	1	1	1	1	1	5.29	7	0
TGME49_227600-t26_1-p1 | transcript=TGME49_227600-t26_1 | gene=TGME49_227600 | organism=Toxoplasma_gondii_ME49 | gene_product=ribosomal protein RPL34 | transcript_product=ribosomal protein RPL34 | location=TGME49_chrX:894289-896541(-) | protein_length=134	3|4	7	3.5	2	1|0	1	1	1	1	1	5.29	7	0
TGME49_228210-t26_1-p1 | transcript=TGME49_228210-t26_1 | gene=TGME49_228210 | organism=Toxoplasma_gondii_ME49 | gene_product=26S proteasome regulatory subunit | transcript_product=26S proteasome regulatory subunit | location=TGME49_chrX:486775-493321(-) |	10|11	21	10.5	2	1|2	1	1	1	1	1	10.25	7	0
TGME49_238180-t26_1-p1 | transcript=TGME49_238180-t26_1 | gene=TGME49_238180 | organism=Toxoplasma_gondii_ME49 | gene_product=26s proteasome regulatory complex subunit, putative | transcript_product=26s proteasome regulatory complex subunit, putative | loc	4|3	7	3.5	2	1|0	1	1	1	1	1	5.29	7	0
TGME49_248700-t26_1-p1 | transcript=TGME49_248700-t26_1 | gene=TGME49_248700 | organism=Toxoplasma_gondii_ME49 | gene_product=alveolin domain containing intermediate filament IMC12 | transcript_product=alveolin domain containing intermediate filament IMC12	11|10	21	10.5	2	0|3	1	1	1	1	1	6.48	7	0
TGME49_248740-t26_1-p1 | transcript=TGME49_248740-t26_1 | gene=TGME49_248740 | organism=Toxoplasma_gondii_ME49 | gene_product=hypothetical protein | transcript_product=hypothetical protein | location=TGME49_chrXII:4133995-4141267(-) | protein_length=1241 |	7|7	14	7	2	0|2	1	1	1	1	1	6.5	7	0
TGME49_249270-t26_1-p1 | transcript=TGME49_249270-t26_1 | gene=TGME49_249270 | organism=Toxoplasma_gondii_ME49 | gene_product=protein disulfide isomerase-related protein (provisional), putative | transcript_product=protein disulfide isomerase-related prote	12|9	21	10.5	2	2|1	1	1	1	1	1	9.05	7	0
TGME49_254440-t26_1-p1 | transcript=TGME49_254440-t26_1 | gene=TGME49_254440 | organism=Toxoplasma_gondii_ME49 | gene_product=ribosomal protein RPL12 | transcript_product=ribosomal protein RPL12 | location=TGME49_chrIII:1740149-1743143(-) | protein_length=	3|4	7	3.5	2	0|1	1	1	1	1	1	5.29	7	0
TGME49_271970-t26_1-p1 | transcript=TGME49_271970-t26_1 | gene=TGME49_271970 | organism=Toxoplasma_gondii_ME49 | gene_product=glideosome-associated protein with multiple-membrane spans GAPM3 | transcript_product=glideosome-associated protein with multiple-	4|3	7	3.5	2	0|1	1	1	1	1	1	5.29	7	0
TGME49_284540-t26_1-p1 | transcript=TGME49_284540-t26_1 | gene=TGME49_284540 | organism=Toxoplasma_gondii_ME49 | gene_product=ATP synthase F1, delta subunit protein | transcript_product=ATP synthase F1, delta subunit protein | location=TGME49_chrV:2730136-	3|4	7	3.5	2	0|1	1	1	1	1	1	5.29	7	0
TGME49_289680-t26_1-p1 | transcript=TGME49_289680-t26_1 | gene=TGME49_289680 | organism=Toxoplasma_gondii_ME49 | gene_product=Ras-related protein Rab11 | transcript_product=Ras-related protein Rab11 | location=TGME49_chrIX:3373629-3376956(-) | protein_leng	8|6	14	7	2	1|1	1	1	1	1	1	7.12	7	0
TGME49_313070-t26_1-p1 | transcript=TGME49_313070-t26_1 | gene=TGME49_313070 | organism=Toxoplasma_gondii_ME49 | gene_product=hypothetical protein | transcript_product=hypothetical protein | location=TGME49_chrXI:3082687-3083688(+) | protein_length=333 | s	3|4	7	3.5	2	0|1	1	1	1	1	1	5.29	7	0
TGME49_320220-t26_1-p1 | transcript=TGME49_320220-t26_1 | gene=TGME49_320220 | organism=Toxoplasma_gondii_ME49 | gene_product=ubiquinol cytochrome c oxidoreductase, putative | transcript_product=ubiquinol cytochrome c oxidoreductase, putative | location=TG	6|8	14	7	2	1|1	1	1	1	1	1	7.12	7	0
TGME49_219800-t26_1-p1 | transcript=TGME49_219800-t26_1 | gene=TGME49_219800 | organism=Toxoplasma_gondii_ME49 | gene_product=vacuolar ATP synthase subunit b, putative | transcript_product=vacuolar ATP synthase subunit b, putative | location=TGME49_chrXII:	17|17	34	17	2	2|3	1	1	1	1	1	15.19	6.8	0
TGME49_250710-t26_1-p1 | transcript=TGME49_250710-t26_1 | gene=TGME49_250710 | organism=Toxoplasma_gondii_ME49 | gene_product=microneme protein MIC10 | transcript_product=microneme protein MIC10 | location=TGME49_chrXII:5143982-5144578(+) | protein_length=	13|14	27	13.5	2	3|1	1	1	1	1	1	12.11	6.75	0
TGME49_202200-t26_1-p1 | transcript=TGME49_202200-t26_1 | gene=TGME49_202200 | organism=Toxoplasma_gondii_ME49 | gene_product=hypothetical protein | transcript_product=hypothetical protein | location=TGME49_chrVIIa:3522799-3526928(-) | protein_length=793 |	5|8	13	6.5	2	0|2	1	1	1	1	1	5.16	6.5	0
TGME49_248880-t26_1-p1 | transcript=TGME49_248880-t26_1 | gene=TGME49_248880 | organism=Toxoplasma_gondii_ME49 | gene_product=GTPase RAB7 | transcript_product=GTPase RAB7 | location=TGME49_chrXII:4237138-4242327(-) | protein_length=432 | sequence_SO=chromo	5|8	13	6.5	2	1|1	1	1	1	1	1	5.91	6.5	0
TGME49_262050-t26_1-p1 | transcript=TGME49_262050-t26_1 | gene=TGME49_262050 | organism=Toxoplasma_gondii_ME49 | gene_product=rhoptry kinase family protein ROP39 | transcript_product=rhoptry kinase family protein ROP39 | location=TGME49_chrVIIb:1407193-140	7|6	13	6.5	2	0|2	1	1	1	1	1	5.84	6.5	0
TGME49_270510-t26_1-p1 | transcript=TGME49_270510-t26_1 | gene=TGME49_270510 | organism=Toxoplasma_gondii_ME49 | gene_product=asparaginyl-tRNA synthetase (NOB+tRNA synthase) | transcript_product=asparaginyl-tRNA synthetase (NOB+tRNA synthase) | location=TG	20|19	39	19.5	2	1|5	1	1	1	1	1	8.41	6.5	0
TGME49_288860-t26_1-p1 | transcript=TGME49_288860-t26_1 | gene=TGME49_288860 | organism=Toxoplasma_gondii_ME49 | gene_product=RuvB family 2 protein | transcript_product=RuvB family 2 protein | location=TGME49_chrIX:2777345-2784866(-) | protein_length=508 |	6|7	13	6.5	2	1|1	1	1	1	1	1	7.12	6.5	0
TGME49_320480-t26_1-p1 | transcript=TGME49_320480-t26_1 | gene=TGME49_320480 | organism=Toxoplasma_gondii_ME49 | gene_product=Rab11b | transcript_product=Rab11b | location=TGME49_chrIV:314918-316654(+) | protein_length=226 | sequence_SO=chromosome | SO=pro	6|7	13	6.5	2	1|1	1	1	1	1	1	7.12	6.5	0
TGME49_270320-t26_1-p1 | transcript=TGME49_270320-t26_1 | gene=TGME49_270320 | organism=Toxoplasma_gondii_ME49 | gene_product=protein phosphatase 2C domain-containing protein | transcript_product=protein phosphatase 2C domain-containing protein | location=	7|12	19	9.5	2	0|3	1	1	1	1	1	5.23	6.33	0
TGME49_243960-t26_1-p1 | transcript=TGME49_243960-t26_1 | gene=TGME49_243960 | organism=Toxoplasma_gondii_ME49 | gene_product=nuclear transport factor 2 (ntf2) domain-containing protein | transcript_product=nuclear transport factor 2 (ntf2) domain-containi	13|18	31	15.5	2	2|3	1	1	1	1	1	10.62	6.2	0
TGME49_289690-t26_1-p1 | transcript=TGME49_289690-t26_1 | gene=TGME49_289690 | organism=Toxoplasma_gondii_ME49 | gene_product=glyceraldehyde-3-phosphate dehydrogenase GAPDH1 | transcript_product=glyceraldehyde-3-phosphate dehydrogenase GAPDH1 | location=TG	19|18	37	18.5	2	3|3	1	1	1	1	1	14.76	6.17	0
TGME49_235470-t26_1-p1 | transcript=TGME49_235470-t26_1 | gene=TGME49_235470 | organism=Toxoplasma_gondii_ME49 | gene_product=myosin A | transcript_product=myosin A | location=TGME49_chrX:4884161-4889835(+) | protein_length=831 | sequence_SO=chromosome | S	29|32	61	30.5	2	3|7	1	1	1	1	1	15.53	6.1	0
TGME49_201780-t26_1-p1 | transcript=TGME49_201780-t26_1 | gene=TGME49_201780 | organism=Toxoplasma_gondii_ME49 | gene_product=microneme protein MIC2 | transcript_product=microneme protein MIC2 | location=TGME49_chrVIIa:3794121-3797385(-) | protein_length=7	16|14	30	15	2	1|4	1	1	1	1	1	8.53	6	0
TGME49_232940-t26_1-p1 | transcript=TGME49_232940-t26_1 | gene=TGME49_232940 | organism=Toxoplasma_gondii_ME49 | gene_product=heat shock protein HSP20 | transcript_product=heat shock protein HSP20 | location=TGME49_chrVIII:2288961-2289768(-) | protein_leng	15|15	30	15	2	1|4	1	1	1	1	1	9.16	6	0
TGME49_239100-t26_1-p1 | transcript=TGME49_239100-t26_1 | gene=TGME49_239100 | organism=Toxoplasma_gondii_ME49 | gene_product=ribosomal protein RPS7 | transcript_product=ribosomal protein RPS7 | location=TGME49_chrVI:463641-464737(+) | protein_length=196 |	17|13	30	15	2	3|2	1	1	1	1	1	10.62	6	0
TGME49_261210-t26_1-p1 | transcript=TGME49_261210-t26_1 | gene=TGME49_261210 | organism=Toxoplasma_gondii_ME49 | gene_product=26s proteasome subunit p55, putative | transcript_product=26s proteasome subunit p55, putative | location=TGME49_chrVIIb:1830929-1	7|5	12	6	2	1|1	1	1	1	1	1	5.91	6	0
TGME49_301420-t26_1-p1 | transcript=TGME49_301420-t26_1 | gene=TGME49_301420 | organism=Toxoplasma_gondii_ME49 | gene_product=hypothetical protein | transcript_product=hypothetical protein | location=TGME49_chrIV:2467886-2471238(+) | protein_length=263 | s	7|5	12	6	2	1|1	1	1	1	1	1	5.91	6	0
TGME49_309600-t26_1-p1 | transcript=TGME49_309600-t26_1 | gene=TGME49_309600 | organism=Toxoplasma_gondii_ME49 | gene_product=hypothetical protein | transcript_product=hypothetical protein | location=TGME49_chrXI:751293-759036(+) | protein_length=960 | seq	8|10	18	9	2	1|2	1	1	1	1	1	7.89	6	0
TGME49_313380-t26_1-p1 | transcript=TGME49_313380-t26_1 | gene=TGME49_313380 | organism=Toxoplasma_gondii_ME49 | gene_product=hypothetical protein | transcript_product=hypothetical protein | location=TGME49_chrXI:3329669-3331400(+) | protein_length=274 | s	17|19	36	18	2	2|4	1	1	1	1	1	13.63	6	0
TGME49_317720-t26_1-p1 | transcript=TGME49_317720-t26_1 | gene=TGME49_317720 | organism=Toxoplasma_gondii_ME49 | gene_product=eukaryotic translation initiation factor 3 subunit 7, putative | transcript_product=eukaryotic translation initiation factor 3 sub	12|12	24	12	2	1|3	1	1	1	1	1	10.94	6	0
TGME49_234450-t26_1-p1 | transcript=TGME49_234450-t26_1 | gene=TGME49_234450 | organism=Toxoplasma_gondii_ME49 | gene_product=ribosomal protein RPS15A | transcript_product=ribosomal protein RPS15A | location=TGME49_chrX:4397204-4399086(+) | protein_length=	12|11	23	11.5	2	1|3	1	1	1	1	1	9.79	5.75	0
TGME49_235930-t26_1-p1 | transcript=TGME49_235930-t26_1 | gene=TGME49_235930 | organism=Toxoplasma_gondii_ME49 | gene_product=domain K- type RNA binding proteins family protein | transcript_product=domain K- type RNA binding proteins family protein | locat	10|13	23	11.5	2	1|3	1	1	1	1	1	8.67	5.75	0
TGME49_256770-t26_1-p1 | transcript=TGME49_256770-t26_1 | gene=TGME49_256770 | organism=Toxoplasma_gondii_ME49 | gene_product=eukaryotic translation initiation factor 4A, isoform 3, putative | transcript_product=eukaryotic translation initiation factor 4A,	8|9	17	8.5	2	1|2	1	1	1	1	1	7.89	5.67	0
TGME49_321680-t26_1-p1 | transcript=TGME49_321680-t26_1 | gene=TGME49_321680 | organism=Toxoplasma_gondii_ME49 | gene_product=hypothetical protein | transcript_product=hypothetical protein | location=TGME49_chrIb:1639665-1643069(-) | protein_length=372 | s	9|8	17	8.5	2	2|1	1	1	1	1	1	7.89	5.67	0
TGME49_244560-t26_1-p1 | transcript=TGME49_244560-t26_1 | gene=TGME49_244560 | organism=Toxoplasma_gondii_ME49 | gene_product=heat shock protein 90, putative | transcript_product=heat shock protein 90, putative | location=TGME49_chrVI:3358480-3362144(+) |	41|37	78	39	2	4|10	1	1	1	1	1	11.52	5.57	0
TGME49_214770-t26_1-p1 | transcript=TGME49_214770-t26_1 | gene=TGME49_214770 | organism=Toxoplasma_gondii_ME49 | gene_product=small GTP binding protein rab1a, putative | transcript_product=small GTP binding protein rab1a, putative | location=TGME49_chrX:64	5|6	11	5.5	2	1|1	1	1	1	1	1	5.91	5.5	0
TGME49_233500-t26_1-p1 | transcript=TGME49_233500-t26_1 | gene=TGME49_233500 | organism=Toxoplasma_gondii_ME49 | gene_product=triose-phosphate isomerase TPI-II | transcript_product=triose-phosphate isomerase TPI-II | location=TGME49_chrVIII:2682616-2687436	5|6	11	5.5	2	1|1	1	1	1	1	1	5.91	5.5	0
TGME49_319850-t26_1-p1 | transcript=TGME49_319850-t26_1 | gene=TGME49_319850 | organism=Toxoplasma_gondii_ME49 | gene_product=splicing factor U2AF family SnRNP auxilary factor large subunit, RRM domain-containing protein | transcript_product=splicing facto	5|6	11	5.5	2	1|1	1	1	1	1	1	5.91	5.5	0
TGME49_311240-t26_1-p1 | transcript=TGME49_311240-t26_1 | gene=TGME49_311240 | organism=Toxoplasma_gondii_ME49 | gene_product=DnaJ family chaperone, putative | transcript_product=DnaJ family chaperone, putative | location=TGME49_chrXI:1903328-1908342(-) |	10|11	21	10.5	2	1|3	1	1	1	1	1	8.67	5.25	0
TGME49_263090-t26_1-p1 | transcript=TGME49_263090-t26_1 | gene=TGME49_263090 | organism=Toxoplasma_gondii_ME49 | gene_product=14-3-3 protein | transcript_product=14-3-3 protein | location=TGME49_chrVIIb:813151-815788(+) | protein_length=323 | sequence_SO=c	21|20	41	20.5	2	5|3	1	1	1	1	1	14.2	5.12	0
TGME49_224060-t26_1-p1 | transcript=TGME49_224060-t26_1 | gene=TGME49_224060 | organism=Toxoplasma_gondii_ME49 | gene_product=thioredoxin, putative | transcript_product=thioredoxin, putative | location=TGME49_chrX:3359090-3360958(-) | protein_length=622 |	13|7	20	10	2	1|3	1	1	1	1	1	5.35	5	0
TGME49_236910-t26_1-p1 | transcript=TGME49_236910-t26_1 | gene=TGME49_236910 | organism=Toxoplasma_gondii_ME49 | gene_product=U2 snRNP auxiliary factor, putative | transcript_product=U2 snRNP auxiliary factor, putative | location=TGME49_chrX:5568747-557001	11|9	20	10	2	2|2	1	1	1	1	1	7.61	5	0
TGME49_259240-t26_1-p1 | transcript=TGME49_259240-t26_1 | gene=TGME49_259240 | organism=Toxoplasma_gondii_ME49 | gene_product=ribosomal protein RPS21 | transcript_product=ribosomal protein RPS21 | location=TGME49_chrVIIb:2847583-2848777(-) | protein_length	6|4	10	5	2	1|1	1	1	1	1	1	4.8	5	0
TGME49_284560-t26_1-p1 | transcript=TGME49_284560-t26_1 | gene=TGME49_284560 | organism=Toxoplasma_gondii_ME49 | gene_product=ribosomal protein RPL9 | transcript_product=ribosomal protein RPL9 | location=TGME49_chrV:2713061-2715476(+) | protein_length=190	5|5	10	5	2	1|1	1	1	1	1	1	5.91	5	0
TGME49_247550-t26_1-p1 | transcript=TGME49_247550-t26_1 | gene=TGME49_247550 | organism=Toxoplasma_gondii_ME49 | gene_product=heat shock protein HSP60 | transcript_product=heat shock protein HSP60 | location=TGME49_chrXII:3410667-3414639(-) | protein_lengt	22|20	42	21	2	5|4	1	1	1	1	1	12.96	4.67	0
TGME49_267080-t26_1-p1 | transcript=TGME49_267080-t26_1 | gene=TGME49_267080 | organism=Toxoplasma_gondii_ME49 | gene_product=26S protease regulatory subunit 4, putative | transcript_product=26S protease regulatory subunit 4, putative | location=TGME49_chr	6|8	14	7	2	2|1	1	1	1	1	1	5.65	4.67	0
TGME49_295350-t26_1-p1 | transcript=TGME49_295350-t26_1 | gene=TGME49_295350 | organism=Toxoplasma_gondii_ME49 | gene_product=nucleoside diphosphate kinase, putative | transcript_product=nucleoside diphosphate kinase, putative | location=TGME49_chrIa:18111	7|7	14	7	2	1|2	1	1	1	1	1	6.76	4.67	0
TGME49_218410-t26_1-p1 | transcript=TGME49_218410-t26_1 | gene=TGME49_218410 | organism=Toxoplasma_gondii_ME49 | gene_product=ribosomal protein RPP0 | transcript_product=ribosomal protein RPP0 | location=TGME49_chrXII:1531423-1532964(+) | protein_length=31	12|11	23	11.5	2	2|3	1	1	1	1	1	8.46	4.6	0
TGME49_232350-t26_1-p1 | transcript=TGME49_232350-t26_1 | gene=TGME49_232350 | organism=Toxoplasma_gondii_ME49 | gene_product=lactate dehydrogenase LDH1 | transcript_product=lactate dehydrogenase LDH1 | location=TGME49_chrVIII:2028207-2029734(+) | protein_	21|20	41	20.5	2	6|3	1	1	1	1	1	12.96	4.56	0
TGME49_290950-t26_1-p1 | transcript=TGME49_290950-t26_1 | gene=TGME49_290950 | organism=Toxoplasma_gondii_ME49 | gene_product=clathrin heavy chain, putative | transcript_product=clathrin heavy chain, putative | location=TGME49_chrIX:3962308-3974515(-) | pr	60|60	120	60	2	13|14	1	1	1	1	1	32.65	4.44	0
TGME49_219320-t26_1-p1 | transcript=TGME49_219320-t26_1 | gene=TGME49_219320 | organism=Toxoplasma_gondii_ME49 | gene_product=acid phosphatase GAP50 | transcript_product=acid phosphatase GAP50 | location=TGME49_chrXII:969580-972474(-) | protein_length=431	10|12	22	11	2	2|3	1	1	1	1	1	7.36	4.4	0
TGME49_219550-t26_1-p1 | transcript=TGME49_219550-t26_1 | gene=TGME49_219550 | organism=Toxoplasma_gondii_ME49 | gene_product=dihydrolipoyllysine-residue succinyltransferase component of oxoglutarate dehydrogenase | transcript_product=dihydrolipoyllysine-r	6|7	13	6.5	2	1|2	1	1	1	1	1	5.65	4.33	0
TGME49_266060-t26_1-p1 | transcript=TGME49_266060-t26_1 | gene=TGME49_266060 | organism=Toxoplasma_gondii_ME49 | gene_product=ribosomal protein RPSA | transcript_product=ribosomal protein RPSA | location=TGME49_chrIX:1325681-1328020(-) | protein_length=287	14|12	26	13	2	3|3	1	1	1	1	1	8.21	4.33	0
TGME49_277500-t26_1-p1 | transcript=TGME49_277500-t26_1 | gene=TGME49_277500 | organism=Toxoplasma_gondii_ME49 | gene_product=26S proteasome regulatory subunit 7, putative | transcript_product=26S proteasome regulatory subunit 7, putative | location=TGME49	13|13	26	13	2	2|4	1	1	1	1	1	9.32	4.33	0
TGME49_238010-t26_1-p1 | transcript=TGME49_238010-t26_1 | gene=TGME49_238010 | organism=Toxoplasma_gondii_ME49 | gene_product=ribosomal protein RPL23A | transcript_product=ribosomal protein RPL23A | location=TGME49_chrVI:9653-11746(+) | protein_length=167	8|9	17	8.5	2	1|3	1	1	1	1	1	6.5	4.25	0
TGME49_300310-t26_1-p1 | transcript=TGME49_300310-t26_1 | gene=TGME49_300310 | organism=Toxoplasma_gondii_ME49 | gene_product=26S proteasome regulatory subunit, S6a family AAA ATpase | transcript_product=26S proteasome regulatory subunit, S6a family AAA AT	11|14	25	12.5	2	3|3	1	1	1	1	1	7.08	4.17	0
TGME49_223920-t26_1-p1 | transcript=TGME49_223920-t26_1 | gene=TGME49_223920 | organism=Toxoplasma_gondii_ME49 | gene_product=rhoptry neck protein RON3 | transcript_product=rhoptry neck protein RON3 | location=TGME49_chrX:3453595-3464270(+) | protein_lengt	35|34	69	34.5	2	4|13	1	1	1	1	1	6.35	4.06	0
TGME49_232440-t26_1-p1 | transcript=TGME49_232440-t26_1 | gene=TGME49_232440 | organism=Toxoplasma_gondii_ME49 | gene_product=Brf1p family coiled coil protein | transcript_product=Brf1p family coiled coil protein | location=TGME49_chrVIII:2095932-2100571(+	9|11	20	10	2	2|3	1	1	1	1	1	6.21	4	0
TGME49_258580-t26_1-p1 | transcript=TGME49_258580-t26_1 | gene=TGME49_258580 | organism=Toxoplasma_gondii_ME49 | gene_product=rhoptry protein ROP17 | transcript_product=rhoptry protein ROP17 | location=TGME49_chrVIIb:3322124-3323950(-) | protein_length=608	10|10	20	10	2	3|2	1	1	1	1	1	7.36	4	0
TGME49_288650-t26_1-p1 | transcript=TGME49_288650-t26_1 | gene=TGME49_288650 | organism=Toxoplasma_gondii_ME49 | gene_product=dense granule protein GRA12 | transcript_product=dense granule protein GRA12 | location=TGME49_chrIX:2657225-2659018(-) | protein_	20|20	40	20	2	5|5	1	1	1	1	1	11.63	4	0
TGME49_291930-t26_1-p1 | transcript=TGME49_291930-t26_1 | gene=TGME49_291930 | organism=Toxoplasma_gondii_ME49 | gene_product=RNA recognition motif-containing protein | transcript_product=RNA recognition motif-containing protein | location=TGME49_chrIX:440	7|8	15	7.5	2	2|2	1	1	1	1	1	5.35	3.75	0
TGME49_261010-t26_1-p1 | transcript=TGME49_261010-t26_1 | gene=TGME49_261010 | organism=Toxoplasma_gondii_ME49 | gene_product=tat-binding family protein, putative | transcript_product=tat-binding family protein, putative | location=TGME49_chrVIIb:1973935-1	12|10	22	11	2	2|4	1	1	1	1	1	5.91	3.67	0
TGME49_286590-t26_1-p1 | transcript=TGME49_286590-t26_1 | gene=TGME49_286590 | organism=Toxoplasma_gondii_ME49 | gene_product=microtubule associated protein SPM2 | transcript_product=microtubule associated protein SPM2 | location=TGME49_chrV:1770238-177177	9|9	18	9	2	3|2	1	1	1	1	1	6.21	3.6	0
TGME49_294670-t26_1-p1 | transcript=TGME49_294670-t26_1 | gene=TGME49_294670 | organism=Toxoplasma_gondii_ME49 | gene_product=translation initiation factor 3 subunit | transcript_product=translation initiation factor 3 subunit | location=TGME49_chrIa:10551	7|7	14	7	2	2|2	1	1	1	1	1	5.35	3.5	0
TGME49_294800-t26_1-p1 | transcript=TGME49_294800-t26_1 | gene=TGME49_294800 | organism=Toxoplasma_gondii_ME49 | gene_product=elongation factor 1-alpha (EF-1-ALPHA), putative | transcript_product=elongation factor 1-alpha (EF-1-ALPHA), putative | location=	23|22	45	22.5	2	6|7	1	1	1	1	1	9.63	3.46	0
TGME49_232410-t26_1-p1 | transcript=TGME49_232410-t26_1 | gene=TGME49_232410 | organism=Toxoplasma_gondii_ME49 | gene_product=PDI family protein | transcript_product=PDI family protein | location=TGME49_chrVIII:2079181-2080918(-) | protein_length=220 | seq	12|12	24	12	2	3|4	1	1	1	1	1	6.78	3.43	0
TGME49_261570-t26_1-p1 | transcript=TGME49_261570-t26_1 | gene=TGME49_261570 | organism=Toxoplasma_gondii_ME49 | gene_product=ribosomal protein RPL7A | transcript_product=ribosomal protein RPL7A | location=TGME49_chrVIIb:1652920-1655805(+) | protein_length	13|14	27	13.5	2	5|3	1	1	1	1	1	6.47	3.38	0
TGME49_273760-t26_1-p1 | transcript=TGME49_273760-t26_1 | gene=TGME49_273760 | organism=Toxoplasma_gondii_ME49 | gene_product=heat shock protein HSP70 | transcript_product=heat shock protein HSP70 | location=TGME49_chrVIII:3289228-3291252(-) | protein_leng	38|37	75	37.5	2	11|13	1	1	1	1	1	10.94	3.12	0
TGME49_202680-t26_1-p1 | transcript=TGME49_202680-t26_1 | gene=TGME49_202680 | organism=Toxoplasma_gondii_ME49 | gene_product=peptidase M16, alpha subunit, putative | transcript_product=peptidase M16, alpha subunit, putative | location=TGME49_chrVIIa:31078	14|14	28	14	2	3|6	1	1	1	1	1	6.15	3.11	0
TGME49_249900-t26_1-p1 | transcript=TGME49_249900-t26_1 | gene=TGME49_249900 | organism=Toxoplasma_gondii_ME49 | gene_product=adenine nucleotide translocator, putative | transcript_product=adenine nucleotide translocator, putative | location=TGME49_chrXII:	23|20	43	21.5	2	5|9	1	1	1	1	1	6.31	3.07	0
TGME49_320050-t26_1-p1 | transcript=TGME49_320050-t26_1 | gene=TGME49_320050 | organism=Toxoplasma_gondii_ME49 | gene_product=ribosomal protein RPL5 | transcript_product=ribosomal protein RPL5 | location=TGME49_chrIV:550949-553977(+) | protein_length=310 |	15|15	30	15	2	6|4	1	1	1	1	1	5.82	3	0
TGME49_316400-t26_1-p1 | transcript=TGME49_316400-t26_1 | gene=TGME49_316400 | organism=Toxoplasma_gondii_ME49 | gene_product=alpha tubulin TUBA1 | transcript_product=alpha tubulin TUBA1 | location=TGME49_chrXI:5274572-5276593(+) | protein_length=453 | seq	23|24	47	23.5	2	7|9	1	1	1	1	1	6.29	2.94	0
TGME49_236650-t26_1-p1 | transcript=TGME49_236650-t26_1 | gene=TGME49_236650 | organism=Toxoplasma_gondii_ME49 | gene_product=DEAD (Asp-Glu-Ala-Asp) box polypeptide 17 | transcript_product=DEAD (Asp-Glu-Ala-Asp) box polypeptide 17 | location=TGME49_chrX:54	25|26	51	25.5	2	8|10	1	1	1	1	1	5.62	2.83	0
TGME49_232660-t26_1-p1 | transcript=TGME49_232660-t26_1 | gene=TGME49_232660 | organism=Toxoplasma_gondii_ME49 | gene_product=Hsp70 interacting protein HIP | transcript_product=Hsp70 interacting protein HIP | location=TGME49_chrVIII:2210700-2213367(-) | pr	5|2	7	3.5	2	0|1	0.99	1	0.99	1	0.99	3.94	7	0
TGME49_203990-t26_1-p1 | transcript=TGME49_203990-t26_1 | gene=TGME49_203990 | organism=Toxoplasma_gondii_ME49 | gene_product=rhoptry protein ROP12 | transcript_product=rhoptry protein ROP12 | location=TGME49_chrVIIa:2055545-2057386(-) | protein_length=236	3|3	6	3	2	1|0	0.99	0.99	0.99	0.99	0.99	5.29	6	0
TGME49_211040-t26_1-p1 | transcript=TGME49_211040-t26_1 | gene=TGME49_211040 | organism=Toxoplasma_gondii_ME49 | gene_product=Sec61beta family protein | transcript_product=Sec61beta family protein | location=TGME49_chrIV:1955865-1957592(+) | protein_length	2|4	6	3	2	0|1	0.99	1	0.99	1	0.99	3.94	6	0
TGME49_216620-t26_1-p1 | transcript=TGME49_216620-t26_1 | gene=TGME49_216620 | organism=Toxoplasma_gondii_ME49 | gene_product=EF hand domain-containing protein | transcript_product=EF hand domain-containing protein | location=TGME49_chrXI:6007500-6037820(+	3|3	6	3	2	0|1	0.99	0.99	0.99	0.99	0.99	5.29	6	0
TGME49_218940-t26_1-p1 | transcript=TGME49_218940-t26_1 | gene=TGME49_218940 | organism=Toxoplasma_gondii_ME49 | gene_product=hypothetical protein | transcript_product=hypothetical protein | location=TGME49_chrXII:1198409-1201135(+) | protein_length=325 |	4|2	6	3	2	1|0	0.99	1	0.99	1	0.99	3.94	6	0
TGME49_219200-t26_1-p1 | transcript=TGME49_219200-t26_1 | gene=TGME49_219200 | organism=Toxoplasma_gondii_ME49 | gene_product=DEAD/DEAH box RNA helicase family protein | transcript_product=DEAD/DEAH box RNA helicase family protein | location=TGME49_chrXII:	4|2	6	3	2	1|0	0.99	1	0.99	1	0.99	3.94	6	0
TGME49_221870-t26_1-p1 | transcript=TGME49_221870-t26_1 | gene=TGME49_221870 | organism=Toxoplasma_gondii_ME49 | gene_product=hypothetical protein | transcript_product=hypothetical protein | location=TGME49_chrII:644118-650964(+) | protein_length=1373 | se	3|3	6	3	2	1|0	0.99	0.99	0.99	0.99	0.99	5.29	6	0
TGME49_237140-t26_1-p1 | transcript=TGME49_237140-t26_1 | gene=TGME49_237140 | organism=Toxoplasma_gondii_ME49 | gene_product=ethylene inducible protein, putative | transcript_product=ethylene inducible protein, putative | location=TGME49_chrX:5736518-5740	2|4	6	3	2	0|1	0.99	1	0.99	1	0.99	3.94	6	0
TGME49_237150-t26_1-p1 | transcript=TGME49_237150-t26_1 | gene=TGME49_237150 | organism=Toxoplasma_gondii_ME49 | gene_product=minor histocompatibility antigen h13, putative | transcript_product=minor histocompatibility antigen h13, putative | location=TGME	3|3	6	3	2	0|1	0.99	0.99	0.99	0.99	0.99	5.29	6	0
TGME49_261450-t26_1-p1 | transcript=TGME49_261450-t26_1 | gene=TGME49_261450 | organism=Toxoplasma_gondii_ME49 | gene_product=hypothetical protein | transcript_product=hypothetical protein | location=TGME49_chrVIIb:1739457-1746391(-) | protein_length=1111	3|3	6	3	2	1|0	0.99	0.99	0.99	0.99	0.99	5.29	6	0
TGME49_269650-t26_1-p1 | transcript=TGME49_269650-t26_1 | gene=TGME49_269650 | organism=Toxoplasma_gondii_ME49 | gene_product=FFD and TFG box motifs protein | transcript_product=FFD and TFG box motifs protein | location=TGME49_chrVIII:5716949-5720031(+) |	3|3	6	3	2	1|0	0.99	0.99	0.99	0.99	0.99	5.29	6	0
TGME49_287270-t26_1-p1 | transcript=TGME49_287270-t26_1 | gene=TGME49_287270 | organism=Toxoplasma_gondii_ME49 | gene_product=hypothetical protein | transcript_product=hypothetical protein | location=TGME49_chrV:1487275-1489389(+) | protein_length=704 | se	4|2	6	3	2	0|1	0.99	1	0.99	1	0.99	3.94	6	0
TGME49_294790-t26_1-p1 | transcript=TGME49_294790-t26_1 | gene=TGME49_294790 | organism=Toxoplasma_gondii_ME49 | gene_product=hypothetical protein | transcript_product=hypothetical protein | location=TGME49_chrIa:1145896-1146951(-) | protein_length=351 | s	3|3	6	3	2	0|1	0.99	0.99	0.99	0.99	0.99	5.29	6	0
TGME49_309560-t26_1-p1 | transcript=TGME49_309560-t26_1 | gene=TGME49_309560 | organism=Toxoplasma_gondii_ME49 | gene_product=nmda receptor glutamate-binding chain | transcript_product=nmda receptor glutamate-binding chain | location=TGME49_chrXI:725854-72	3|3	6	3	2	1|0	0.99	0.99	0.99	0.99	0.99	5.29	6	0
TGME49_313270-t26_1-p1 | transcript=TGME49_313270-t26_1 | gene=TGME49_313270 | organism=Toxoplasma_gondii_ME49 | gene_product=hypothetical protein | transcript_product=hypothetical protein | location=TGME49_chrXI:3220853-3233276(+) | protein_length=2799 |	4|2	6	3	2	0|1	0.99	1	0.99	1	0.99	3.94	6	0
TGME49_313640-t26_1-p1 | transcript=TGME49_313640-t26_1 | gene=TGME49_313640 | organism=Toxoplasma_gondii_ME49 | gene_product=hypothetical protein | transcript_product=hypothetical protein | location=TGME49_chrXI:3579273-3579878(+) | protein_length=201 | s	3|3	6	3	2	0|1	0.99	0.99	0.99	0.99	0.99	5.29	6	0
TGME49_221522-t26_1-p1 | transcript=TGME49_221522-t26_1 | gene=TGME49_221522 | organism=Toxoplasma_gondii_ME49 | gene_product=adaptor complexes medium subunit family protein | transcript_product=adaptor complexes medium subunit family protein | location=TG	2|3	5	2.5	2	0|1	0.99	0.99	0.99	0.99	0.99	3.94	5	0
TGME49_230180-t26_1-p1 | transcript=TGME49_230180-t26_1 | gene=TGME49_230180 | organism=Toxoplasma_gondii_ME49 | gene_product=hypothetical protein | transcript_product=hypothetical protein | location=TGME49_chrVIII:665846-670147(-) | protein_length=542 | s	3|2	5	2.5	2	0|1	0.99	0.99	0.99	0.99	0.99	3.94	5	0
TGME49_249850-t26_1-p1 | transcript=TGME49_249850-t26_1 | gene=TGME49_249850 | organism=Toxoplasma_gondii_ME49 | gene_product=GAP40 protein | transcript_product=GAP40 protein | location=TGME49_chrXII:4901644-4902919(+) | protein_length=385 | sequence_SO=ch	3|2	5	2.5	2	1|0	0.99	0.99	0.99	0.99	0.99	3.94	5	0
TGME49_261850-t26_1-p1 | transcript=TGME49_261850-t26_1 | gene=TGME49_261850 | organism=Toxoplasma_gondii_ME49 | gene_product=helicase, putative | transcript_product=helicase, putative | location=TGME49_chrVIIb:1499595-1520360(-) | protein_length=2576 | se	2|3	5	2.5	2	0|1	0.99	0.99	0.99	0.99	0.99	3.94	5	0
TGME49_262720-t26_1-p1 | transcript=TGME49_262720-t26_1 | gene=TGME49_262720 | organism=Toxoplasma_gondii_ME49 | gene_product=eukaryotic initiation factor-1A, putative | transcript_product=eukaryotic initiation factor-1A, putative | location=TGME49_chrVIIb	2|3	5	2.5	2	1|0	0.99	0.99	0.99	0.99	0.99	3.94	5	0
TGME49_266760-t26_1-p1 | transcript=TGME49_266760-t26_1 | gene=TGME49_266760 | organism=Toxoplasma_gondii_ME49 | gene_product=isocitrate dehydrogenase | transcript_product=isocitrate dehydrogenase | location=TGME49_chrIX:975999-979074(-) | protein_length=5	3|2	5	2.5	2	0|1	0.99	0.99	0.99	0.99	0.99	3.94	5	0
TGME49_270830-t26_1-p1 | transcript=TGME49_270830-t26_1 | gene=TGME49_270830 | organism=Toxoplasma_gondii_ME49 | gene_product=small nuclear ribonucleoprotein | transcript_product=small nuclear ribonucleoprotein | location=TGME49_chrVIII:4968128-4971788(-)	3|2	5	2.5	2	1|0	0.99	0.99	0.99	0.99	0.99	3.94	5	0
TGME49_277080-t26_1-p1 | transcript=TGME49_277080-t26_1 | gene=TGME49_277080 | organism=Toxoplasma_gondii_ME49 | gene_product=microneme protein MIC5 | transcript_product=microneme protein MIC5 | location=TGME49_chrXII:6723530-6725504(-) | protein_length=18	5|5	10	5	2	2|0	0.99	0.99	0.99	0.99	0.99	5.16	5	0
TGME49_306650-t26_1-p1 | transcript=TGME49_306650-t26_1 | gene=TGME49_306650 | organism=Toxoplasma_gondii_ME49 | gene_product=hypothetical protein | transcript_product=hypothetical protein | location=TGME49_chrIX:6239673-6241762(-) | protein_length=286 | s	5|5	10	5	2	0|2	0.99	0.99	0.99	0.99	0.99	5.16	5	0
TGME49_214790-t26_1-p1 | transcript=TGME49_214790-t26_1 | gene=TGME49_214790 | organism=Toxoplasma_gondii_ME49 | gene_product=glycoprotein | transcript_product=glycoprotein | location=TGME49_chrX:6496460-6498480(+) | protein_length=283 | sequence_SO=chromo	5|4	9	4.5	2	1|1	0.99	1	0.99	1	0.99	4.8	4.5	0
TGME49_239330-t26_1-p1 | transcript=TGME49_239330-t26_1 | gene=TGME49_239330 | organism=Toxoplasma_gondii_ME49 | gene_product=ribosomal protein RPL37 | transcript_product=ribosomal protein RPL37 | location=TGME49_chrVI:551539-553786(+) | protein_length=98	4|5	9	4.5	2	1|1	0.99	1	0.99	1	0.99	4.8	4.5	0
TGME49_275802-t26_1-p1 | transcript=TGME49_275802-t26_1 | gene=TGME49_275802 | organism=Toxoplasma_gondii_ME49 | gene_product=SRP72 RNA-binding domain-containing protein | transcript_product=SRP72 RNA-binding domain-containing protein | location=TGME49_chr	5|4	9	4.5	2	0|2	0.99	0.99	0.99	0.99	0.99	4.51	4.5	0
TGME49_216000-t26_1-p1 | transcript=TGME49_216000-t26_1 | gene=TGME49_216000 | organism=Toxoplasma_gondii_ME49 | gene_product=alveolin domain containing intermediate filament IMC3 | transcript_product=alveolin domain containing intermediate filament IMC3 |	10|12	22	11	2	0|5	0.99	1	0.99	1	0.99	5.01	4.4	0
TGME49_266990-t26_1-p1 | transcript=TGME49_266990-t26_1 | gene=TGME49_266990 | organism=Toxoplasma_gondii_ME49 | gene_product=beta-COP | transcript_product=beta-COP | location=TGME49_chrIX:851634-862137(+) | protein_length=1103 | sequence_SO=chromosome | S	10|7	17	8.5	2	0|4	0.99	1	0.99	1	0.99	4.41	4.25	0
TGME49_240860-t26_1-p1 | transcript=TGME49_240860-t26_1 | gene=TGME49_240860 | organism=Toxoplasma_gondii_ME49 | gene_product=acyltransferase domain-containing protein | transcript_product=acyltransferase domain-containing protein | location=TGME49_chrVI:1	4|4	8	4	2	0|2	0.99	0.99	0.99	0.99	0.99	4.51	4	0
TGME49_286450-t26_1-p1 | transcript=TGME49_286450-t26_1 | gene=TGME49_286450 | organism=Toxoplasma_gondii_ME49 | gene_product=dense granule protein GRA5 | transcript_product=dense granule protein GRA5 | location=TGME49_chrV:1825437-1825799(+) | protein_len	4|4	8	4	2	1|1	0.99	0.99	0.99	0.99	0.99	4.8	4	0
TGME49_290040-t26_1-p1 | transcript=TGME49_290040-t26_1 | gene=TGME49_290040 | organism=Toxoplasma_gondii_ME49 | gene_product=macrophage migration inhibitory factor, putative | transcript_product=macrophage migration inhibitory factor, putative | location=	4|4	8	4	2	2|0	0.99	0.99	0.99	0.99	0.99	4.51	4	0
TGME49_310460-t26_1-p1 | transcript=TGME49_310460-t26_1 | gene=TGME49_310460 | organism=Toxoplasma_gondii_ME49 | gene_product=Rab6 | transcript_product=Rab6 | location=TGME49_chrXI:1368279-1373252(+) | protein_length=209 | sequence_SO=chromosome | SO=prote	3|5	8	4	2	1|1	0.99	1	0.99	1	0.99	3.59	4	0
TGME49_213030-t26_1-p1 | transcript=TGME49_213030-t26_1 | gene=TGME49_213030 | organism=Toxoplasma_gondii_ME49 | gene_product=hypothetical protein | transcript_product=hypothetical protein | location=TGME49_chrV:803341-804727(+) | protein_length=323 | sequ	8|7	15	7.5	2	0|4	0.99	0.99	0.99	0.99	0.99	4.41	3.75	0
TGME49_293590-t26_1-p1 | transcript=TGME49_293590-t26_1 | gene=TGME49_293590 | organism=Toxoplasma_gondii_ME49 | gene_product=3-oxoacyl-acyl-carrier protein synthase I/II, putative | transcript_product=3-oxoacyl-acyl-carrier protein synthase I/II, putative	5|6	11	5.5	2	0|3	0.99	0.99	0.99	0.99	0.99	4.15	3.67	0
TGME49_269885-t26_1-p1 | transcript=TGME49_269885-t26_1 | gene=TGME49_269885 | organism=Toxoplasma_gondii_ME49 | gene_product=rhoptry metalloprotease toxolysin TLN1 | transcript_product=rhoptry metalloprotease toxolysin TLN1 | location=TGME49_chrVIII:55645	37|42	79	39.5	2	6|16	0.99	1	0.99	1	0.99	4.14	3.59	0
TGME49_230410-t26_1-p1 | transcript=TGME49_230410-t26_1 | gene=TGME49_230410 | organism=Toxoplasma_gondii_ME49 | gene_product=peroxiredoxin PRX3 | transcript_product=peroxiredoxin PRX3 | location=TGME49_chrVIII:757230-759334(-) | protein_length=283 | seque	8|6	14	7	2	1|3	0.99	1	0.99	1	0.99	4.15	3.5	0
TGME49_293690-t26_1-p1 | transcript=TGME49_293690-t26_1 | gene=TGME49_293690 | organism=Toxoplasma_gondii_ME49 | gene_product=profilin PRF | transcript_product=profilin PRF | location=TGME49_chrIa:511422-512763(-) | protein_length=165 | sequence_SO=chromos	5|5	10	5	2	1|2	0.99	0.99	0.99	0.99	0.99	4.48	3.33	0
TGME49_311720-t26_1-p1 | transcript=TGME49_311720-t26_1 | gene=TGME49_311720 | organism=Toxoplasma_gondii_ME49 | gene_product=chaperonin protein BiP | transcript_product=chaperonin protein BiP | location=TGME49_chrXI:2225360-2228735(-) | protein_length=668	39|33	72	36	2	12|13	0.99	1	0.99	1	0.99	4.51	2.88	0
TGME49_211680-t26_1-p1 | transcript=TGME49_211680-t26_1 | gene=TGME49_211680 | organism=Toxoplasma_gondii_ME49 | gene_product=protein disulfide isomerase | transcript_product=protein disulfide isomerase | location=TGME49_chrIV:1626551-1628375(+) | protein_	30|31	61	30.5	2	10|13	0.99	0.99	0.99	0.99	0.99	3.94	2.65	0
TGME49_217570-t26_1-p1 | transcript=TGME49_217570-t26_1 | gene=TGME49_217570 | organism=Toxoplasma_gondii_ME49 | gene_product=ribosomal protein RPS27 | transcript_product=ribosomal protein RPS27 | location=TGME49_chrXII:1912822-1914629(+) | protein_length=	2|2	4	2	2	1|0	0.98	0.98	0.98	0.98	0.98	3.94	4	0
TGME49_249990-t26_1-p1 | transcript=TGME49_249990-t26_1 | gene=TGME49_249990 | organism=Toxoplasma_gondii_ME49 | gene_product=hypothetical protein | transcript_product=hypothetical protein | location=TGME49_chrXII:4973183-4977966(-) | protein_length=838 |	8|4	12	6	2	0|3	0.98	1	0.98	1	0.98	3.35	4	0
TGME49_251760-t26_1-p1 | transcript=TGME49_251760-t26_1 | gene=TGME49_251760 | organism=Toxoplasma_gondii_ME49 | gene_product=subunit of proteaseome activator complex, putative | transcript_product=subunit of proteaseome activator complex, putative | locat	2|2	4	2	2	0|1	0.98	0.98	0.98	0.98	0.98	3.94	4	0
TGME49_215775-t26_1-p1 | transcript=TGME49_215775-t26_1 | gene=TGME49_215775 | organism=Toxoplasma_gondii_ME49 | gene_product=rhoptry protein ROP8 | transcript_product=rhoptry protein ROP8 | location=TGME49_chrX:7152824-7154551(+) | protein_length=575 | se	4|7	11	5.5	2	2|1	0.98	1	0.98	1	0.98	3.24	3.67	0
TGME49_212290-t26_1-p1 | transcript=TGME49_212290-t26_1 | gene=TGME49_212290 | organism=Toxoplasma_gondii_ME49 | gene_product=ribosomal protein RPS19 | transcript_product=ribosomal protein RPS19 | location=TGME49_chrX:3940725-3942425(-) | protein_length=31	4|5	9	4.5	2	1|2	0.98	0.99	0.98	0.99	0.98	3.24	3	0
TGME49_239740-t26_1-p1 | transcript=TGME49_239740-t26_1 | gene=TGME49_239740 | organism=Toxoplasma_gondii_ME49 | gene_product=dense granule protein GRA14 | transcript_product=dense granule protein GRA14 | location=TGME49_chrVI:883160-884386(-) | protein_le	6|6	12	6	2	0|4	0.98	0.98	0.98	0.98	0.98	3.78	3	0
TGME49_273060-t26_1-p1 | transcript=TGME49_273060-t26_1 | gene=TGME49_273060 | organism=Toxoplasma_gondii_ME49 | gene_product=ribosomal protein S17, putative | transcript_product=ribosomal protein S17, putative | location=TGME49_chrVIII:3691099-3691876(+)	6|6	12	6	2	2|2	0.98	0.98	0.98	0.98	0.98	4.15	3	0
TGME49_252360-t26_1-p1 | transcript=TGME49_252360-t26_1 | gene=TGME49_252360 | organism=Toxoplasma_gondii_ME49 | gene_product=rhoptry kinase family protein ROP24 (incomplete catalytic triad) | transcript_product=rhoptry kinase family protein ROP24 (incompl	9|8	17	8.5	2	4|2	0.98	0.99	0.98	0.99	0.98	3.47	2.83	0
TGME49_257680-t26_1-p1 | transcript=TGME49_257680-t26_1 | gene=TGME49_257680 | organism=Toxoplasma_gondii_ME49 | gene_product=myosin light chain MLC1 | transcript_product=myosin light chain MLC1 | location=TGME49_chrVIIb:3911290-3913592(+) | protein_length	5|7	12	6	2	0|4	0.97	0.99	0.97	0.99	0.97	3	3	0
TGME49_271050-t26_1-p1 | transcript=TGME49_271050-t26_1 | gene=TGME49_271050 | organism=Toxoplasma_gondii_ME49 | gene_product=SAG-related sequence SRS34A | transcript_product=SAG-related sequence SRS34A | location=TGME49_chrVIII:4758133-4758696(+) | protei	3|3	6	3	2	1|1	0.97	0.97	0.97	0.97	0.97	3.59	3	0
TGME49_251870-t26_1-p1 | transcript=TGME49_251870-t26_1 | gene=TGME49_251870 | organism=Toxoplasma_gondii_ME49 | gene_product=histone H2Bb | transcript_product=histone H2Bb | location=TGME49_chrXII:5634774-5635121(+) | protein_length=115 | sequence_SO=chro	5|6	11	5.5	2	1|3	0.97	0.98	0.97	0.98	0.97	2.89	2.75	0
TGME49_234420-t26_1-p1 | transcript=TGME49_234420-t26_1 | gene=TGME49_234420 | organism=Toxoplasma_gondii_ME49 | gene_product=ATPase, AAA family protein | transcript_product=ATPase, AAA family protein | location=TGME49_chrX:4366567-4374032(-) | protein_len	10|11	21	10.5	2	3|5	0.96	0.98	0.96	0.98	0.96	2.78	2.62	0
TGME49_226380-t26_1-p1 | transcript=TGME49_226380-t26_1 | gene=TGME49_226380 | organism=Toxoplasma_gondii_ME49 | gene_product=hypothetical protein | transcript_product=hypothetical protein | location=TGME49_chrX:1675489-1676625(+) | protein_length=378 | se	2|4	6	3	2	1|1	0.95	0.99	0.95	0.99	0.95	2.27	3	0
TGME49_250830-t26_1-p1 | transcript=TGME49_250830-t26_1 | gene=TGME49_250830 | organism=Toxoplasma_gondii_ME49 | gene_product=SAC3/GANP family protein | transcript_product=SAC3/GANP family protein | location=TGME49_chrXII:5251921-5255921(+) | protein_lengt	4|2	6	3	2	1|1	0.95	0.99	0.95	0.99	0.95	2.27	3	0
TGME49_320600-t26_1-p1 | transcript=TGME49_320600-t26_1 | gene=TGME49_320600 | organism=Toxoplasma_gondii_ME49 | gene_product=cold-shock DNA-binding domain-containing protein | transcript_product=cold-shock DNA-binding domain-containing protein | location=	2|4	6	3	2	1|1	0.95	0.99	0.95	0.99	0.95	2.27	3	0
TGME49_269980-t26_1-p1 | transcript=TGME49_269980-t26_1 | gene=TGME49_269980 | organism=Toxoplasma_gondii_ME49 | gene_product=preprotein translocase Sec61, putative | transcript_product=preprotein translocase Sec61, putative | location=TGME49_chrVIII:54842	7|6	13	6.5	2	3|2	0.95	0.98	0.95	0.98	0.95	2.54	2.6	0
TGME49_220950-t26_1-p1 | transcript=TGME49_220950-t26_1 | gene=TGME49_220950 | organism=Toxoplasma_gondii_ME49 | gene_product=hypothetical protein | transcript_product=hypothetical protein | location=TGME49_chrII:86643-88946(+) | protein_length=363 | seque	2|3	5	2.5	2	0|2	0.95	0.97	0.95	0.97	0.95	2.54	2.5	0
TGME49_263320-t26_1-p1 | transcript=TGME49_263320-t26_1 | gene=TGME49_263320 | organism=Toxoplasma_gondii_ME49 | gene_product=hypothetical protein | transcript_product=hypothetical protein | location=TGME49_chrVIIb:638754-639965(-) | protein_length=403 | s	7|6	13	6.5	2	1|4	0.94	0.97	0.94	0.97	0.94	2.4	2.6	0
TGME49_289970-t26_1-p1 | transcript=TGME49_289970-t26_1 | gene=TGME49_289970 | organism=Toxoplasma_gondii_ME49 | gene_product=hypothetical protein | transcript_product=hypothetical protein | location=TGME49_chrIX:3558050-3559653(+) | protein_length=232 | s	3|2	5	2.5	2	1|1	0.94	0.97	0.94	0.97	0.94	2.27	2.5	0
TGME49_294710-t26_1-p1 | transcript=TGME49_294710-t26_1 | gene=TGME49_294710 | organism=Toxoplasma_gondii_ME49 | gene_product=RNA recognition motif-containing protein | transcript_product=RNA recognition motif-containing protein | location=TGME49_chrIa:108	2|3	5	2.5	2	1|1	0.94	0.97	0.94	0.97	0.94	2.27	2.5	0
TGME49_301120-t26_1-p1 | transcript=TGME49_301120-t26_1 | gene=TGME49_301120 | organism=Toxoplasma_gondii_ME49 | gene_product=acetyl-CoA acetyltransferase | transcript_product=acetyl-CoA acetyltransferase | location=TGME49_chrIV:2274922-2279885(-) | protei	2|3	5	2.5	2	1|1	0.94	0.97	0.94	0.97	0.94	2.27	2.5	0
TGME49_304740-t26_1-p1 | transcript=TGME49_304740-t26_1 | gene=TGME49_304740 | organism=Toxoplasma_gondii_ME49 | gene_product=rhoptry kinase family protein ROP35 | transcript_product=rhoptry kinase family protein ROP35 | location=TGME49_chrVIIa:678262-6813	3|2	5	2.5	2	1|1	0.94	0.97	0.94	0.97	0.94	2.27	2.5	0
TGME49_309590-t26_1-p1 | transcript=TGME49_309590-t26_1 | gene=TGME49_309590 | organism=Toxoplasma_gondii_ME49 | gene_product=rhoptry protein ROP1 | transcript_product=rhoptry protein ROP1 | location=TGME49_chrXI:746156-747496(+) | protein_length=446 | seq	2|3	5	2.5	2	1|1	0.94	0.97	0.94	0.97	0.94	2.27	2.5	0
TGME49_260670-t26_1-p1 | transcript=TGME49_260670-t26_1 | gene=TGME49_260670 | organism=Toxoplasma_gondii_ME49 | gene_product=centrin, putative | transcript_product=centrin, putative | location=TGME49_chrVIIb:2069873-2072870(-) | protein_length=238 | seque	3|4	7	3.5	2	0|3	0.94	0.97	0.94	0.97	0.94	2.33	2.33	0
TGME49_208830-t26_1-p1 | transcript=TGME49_208830-t26_1 | gene=TGME49_208830 | organism=Toxoplasma_gondii_ME49 | gene_product=hypothetical protein | transcript_product=hypothetical protein | location=TGME49_chrIb:888562-890079(-) | protein_length=505 | seq	6|3	9	4.5	2	1|2	0.93	1	0.93	1	0.93	1.92	3	0
TGME49_279100-t26_1-p1 | transcript=TGME49_279100-t26_1 | gene=TGME49_279100 | organism=Toxoplasma_gondii_ME49 | gene_product=hypothetical protein | transcript_product=hypothetical protein | location=TGME49_chrII:91398-93249(+) | protein_length=435 | seque	10|11	21	10.5	2	2|6	0.93	0.96	0.93	0.96	0.93	2.16	2.62	0
TGME49_215785-t26_1-p1 | transcript=TGME49_215785-t26_1 | gene=TGME49_215785 | organism=Toxoplasma_gondii_ME49 | gene_product=rhoptry protein ROP2A | transcript_product=rhoptry protein ROP2A | location=TGME49_chrX:7156744-7158043(+) | protein_length=433 |	7|8	15	7.5	2	4|2	0.93	0.97	0.93	0.97	0.93	2.19	2.5	0
TGME49_215980-t26_1-p1 | transcript=TGME49_215980-t26_1 | gene=TGME49_215980 | organism=Toxoplasma_gondii_ME49 | gene_product=hypothetical protein | transcript_product=hypothetical protein | location=TGME49_chrXI:6494435-6495067(+) | protein_length=210 | s	7|8	15	7.5	2	3|3	0.93	0.97	0.93	0.97	0.93	2.19	2.5	0
TGME49_262920-t26_1-p1 | transcript=TGME49_262920-t26_1 | gene=TGME49_262920 | organism=Toxoplasma_gondii_ME49 | gene_product=trypsin domain-containing protein | transcript_product=trypsin domain-containing protein | location=TGME49_chrVIIb:922803-931563(+	13|15	28	14	2	6|5	0.92	0.99	0.92	0.99	0.92	1.74	2.55	0
TGME49_223960-t26_1-p1 | transcript=TGME49_223960-t26_1 | gene=TGME49_223960 | organism=Toxoplasma_gondii_ME49 | gene_product=ubiquitin interaction motif family protein | transcript_product=ubiquitin interaction motif family protein | location=TGME49_chrX:	4|3	7	3.5	2	1|2	0.92	0.96	0.92	0.96	0.92	1.92	2.33	0
TGME49_312270-t26_1-p1 | transcript=TGME49_312270-t26_1 | gene=TGME49_312270 | organism=Toxoplasma_gondii_ME49 | gene_product=rhoptry protein ROP13 | transcript_product=rhoptry protein ROP13 | location=TGME49_chrXI:2556369-2557571(-) | protein_length=400 |	3|4	7	3.5	2	2|1	0.92	0.96	0.92	0.96	0.92	1.92	2.33	0
TGME49_236540-t26_1-p1 | transcript=TGME49_236540-t26_1 | gene=TGME49_236540 | organism=Toxoplasma_gondii_ME49 | gene_product=RNA recognition motif-containing protein | transcript_product=RNA recognition motif-containing protein | location=TGME49_chrX:5410	7|5	12	6	2	0|5	0.91	0.97	0.91	0.97	0.91	1.68	2.4	0
TGME49_216180-t26_1-p1 | transcript=TGME49_216180-t26_1 | gene=TGME49_216180 | organism=Toxoplasma_gondii_ME49 | gene_product=hypothetical protein | transcript_product=hypothetical protein | location=TGME49_chrXI:6360300-6360743(-) | protein_length=147 | s	2|2	4	2	2	1|1	0.91	0.91	0.91	0.91	0.91	2.27	2	0
TGME49_323100-t26_1-p1 | transcript=TGME49_323100-t26_1 | gene=TGME49_323100 | organism=Toxoplasma_gondii_ME49 | gene_product=hypothetical protein | transcript_product=hypothetical protein | location=KE139135:1-982(+) | protein_length=145 | sequence_SO=sup	2|2	4	2	2	1|1	0.91	0.91	0.91	0.91	0.91	2.27	2	0
TGME49_262690-t26_1-p1 | transcript=TGME49_262690-t26_1 | gene=TGME49_262690 | organism=Toxoplasma_gondii_ME49 | gene_product=ribosomal protein RPL27 | transcript_product=ribosomal protein RPL27 | location=TGME49_chrVIIb:1080134-1081836(+) | protein_length	7|7	14	7	2	2|4	0.9	0.9	0.9	0.9	0.9	2.19	2.33	0
TGME49_227280-t26_1-p1 | transcript=TGME49_227280-t26_1 | gene=TGME49_227280 | organism=Toxoplasma_gondii_ME49 | gene_product=dense granule protein GRA3 | transcript_product=dense granule protein GRA3 | location=TGME49_chrX:1049243-1049905(-) | protein_len	4|5	9	4.5	2	2|2	0.89	0.95	0.89	0.95	0.89	1.57	2.25	0
TGME49_253370-t26_1-p1 | transcript=TGME49_253370-t26_1 | gene=TGME49_253370 | organism=Toxoplasma_gondii_ME49 | gene_product=hypothetical protein | transcript_product=hypothetical protein | location=TGME49_chrIII:880824-903021(+) | protein_length=1981 | s	5|4	9	4.5	2	1|3	0.89	0.95	0.89	0.95	0.89	1.57	2.25	0
TGME49_254620-t26_1-p1 | transcript=TGME49_254620-t26_1 | gene=TGME49_254620 | organism=Toxoplasma_gondii_ME49 | gene_product=ribosomal protein RPL39 | transcript_product=ribosomal protein RPL39 | location=TGME49_chrIII:1860696-1861757(-) | protein_length=	3|3	6	3	2	1|2	0.87	0.87	0.87	0.87	0.87	1.92	2	0
TGME49_263060-t26_1-p1 | transcript=TGME49_263060-t26_1 | gene=TGME49_263060 | organism=Toxoplasma_gondii_ME49 | gene_product=Proteasome/cyclosome repeat-containing protein | transcript_product=Proteasome/cyclosome repeat-containing protein | location=TGME	11|6	17	8.5	2	2|4	0.85	1	0.85	1	0.85	0.88	2.83	0
TGME49_209030-t26_1-p1 | transcript=TGME49_209030-t26_1 | gene=TGME49_209030 | organism=Toxoplasma_gondii_ME49 | gene_product=actin ACT1 | transcript_product=actin ACT1 | location=TGME49_chrIb:998462-1000024(+) | protein_length=376 | sequence_SO=chromosome	24|25	49	24.5	2	9|11	0.84	0.92	0.84	0.92	0.84	1.19	2.45	0
TGME49_274060-t26_1-p1 | transcript=TGME49_274060-t26_1 | gene=TGME49_274060 | organism=Toxoplasma_gondii_ME49 | gene_product=2-oxoglutarate/malate translocase OMT | transcript_product=2-oxoglutarate/malate translocase OMT | location=TGME49_chrVIII:3047633	4|4	8	4	2	2|2	0.83	0.83	0.83	0.83	0.83	1.57	2	0
TGME49_309810-t26_1-p1 | transcript=TGME49_309810-t26_1 | gene=TGME49_309810 | organism=Toxoplasma_gondii_ME49 | gene_product=ribosomal protein RPP2 | transcript_product=ribosomal protein RPP2 | location=TGME49_chrXI:829040-829867(-) | protein_length=113 |	4|4	8	4	2	1|3	0.83	0.83	0.83	0.83	0.83	1.57	2	0
TGME49_269190-t26_1-p1 | transcript=TGME49_269190-t26_1 | gene=TGME49_269190 | organism=Toxoplasma_gondii_ME49 | gene_product=glyceraldehyde-3-phosphate dehydrogenase GAPDH2 | transcript_product=glyceraldehyde-3-phosphate dehydrogenase GAPDH2 | location=TG	24|21	45	22.5	2	8|10	0.82	0.99	0.82	0.99	0.82	0.6	2.5	0
TGME49_214080-t26_1-p1 | transcript=TGME49_214080-t26_1 | gene=TGME49_214080 | organism=Toxoplasma_gondii_ME49 | gene_product=toxofilin | transcript_product=toxofilin | location=TGME49_chrX:6014213-6014944(+) | protein_length=243 | sequence_SO=chromosome |	6|7	13	6.5	2	2|4	0.8	0.9	0.8	0.9	0.8	0.88	2.17	0
TGME49_229010-t26_1-p1 | transcript=TGME49_229010-t26_1 | gene=TGME49_229010 | organism=Toxoplasma_gondii_ME49 | gene_product=rhoptry neck protein RON4 | transcript_product=rhoptry neck protein RON4 | location=TGME49_chrVIII:20265-26992(+) | protein_length	24|24	48	24	2	8|12	0.77	0.77	0.77	0.77	0.77	1.19	2.4	0
TGME49_262620-t26_1-p1 | transcript=TGME49_262620-t26_1 | gene=TGME49_262620 | organism=Toxoplasma_gondii_ME49 | gene_product=RNA recognition motif-containing protein | transcript_product=RNA recognition motif-containing protein | location=TGME49_chrVIIb:1	10|10	20	10	2	3|6	0.76	0.76	0.76	0.76	0.76	1.15	2.22	0
TGME49_261240-t26_1-p1 | transcript=TGME49_261240-t26_1 | gene=TGME49_261240 | organism=Toxoplasma_gondii_ME49 | gene_product=histone H3 | transcript_product=histone H3 | location=TGME49_chrVIIb:1807943-1808353(+) | protein_length=136 | sequence_SO=chromos	3|2	5	2.5	2	1|2	0.75	0.87	0.75	0.87	0.75	0.52	1.67	0.01
TGME49_275440-t26_1-p1 | transcript=TGME49_275440-t26_1 | gene=TGME49_275440 | organism=Toxoplasma_gondii_ME49 | gene_product=dense granule protein GRA6 | transcript_product=dense granule protein GRA6 | location=TGME49_chrX:7272453-7273127(-) | protein_len	3|2	5	2.5	2	1|2	0.75	0.87	0.75	0.87	0.75	0.52	1.67	0.01
TGME49_300200-t26_1-p1 | transcript=TGME49_300200-t26_1 | gene=TGME49_300200 | organism=Toxoplasma_gondii_ME49 | gene_product=histone H2AZ | transcript_product=histone H2AZ | location=TGME49_chrXII:160991-162730(-) | protein_length=155 | sequence_SO=chromo	2|3	5	2.5	2	1|2	0.75	0.87	0.75	0.87	0.75	0.52	1.67	0.01
TGME49_221620-t26_1-p1 | transcript=TGME49_221620-t26_1 | gene=TGME49_221620 | organism=Toxoplasma_gondii_ME49 | gene_product=beta-tubulin, putative | transcript_product=beta-tubulin, putative | location=TGME49_chrII:489143-491480(-) | protein_length=449 |	27|26	53	26.5	2	9|13	0.74	0.85	0.74	0.85	0.74	0.5	2.41	0.01
TGME49_231140-t26_1-p1 | transcript=TGME49_231140-t26_1 | gene=TGME49_231140 | organism=Toxoplasma_gondii_ME49 | gene_product=ribosomal protein RPS25 | transcript_product=ribosomal protein RPS25 | location=TGME49_chrVIII:1265081-1266106(+) | protein_length	6|6	12	6	2	2|4	0.71	0.71	0.71	0.71	0.71	0.88	2	0.01
TGME49_220400-t26_1-p1 | transcript=TGME49_220400-t26_1 | gene=TGME49_220400 | organism=Toxoplasma_gondii_ME49 | gene_product=actin depolymerizing factor ADF | transcript_product=actin depolymerizing factor ADF | location=TGME49_chrV:352732-354045(-) | pro	4|6	10	5	2	3|2	0.7	0.93	0.7	0.93	0.7	-0.14	2	0.01
TGME49_315610-t26_1-p1 | transcript=TGME49_315610-t26_1 | gene=TGME49_315610 | organism=Toxoplasma_gondii_ME49 | gene_product=hypothetical protein | transcript_product=hypothetical protein | location=TGME49_chrXI:4855798-4856274(+) | protein_length=158 | s	3|3	6	3	2	0|4	0.7	0.7	0.7	0.7	0.7	0.83	1.5	0.01
TGME49_312090-t26_1-p1 | transcript=TGME49_312090-t26_1 | gene=TGME49_312090 | organism=Toxoplasma_gondii_ME49 | gene_product=ribosomal protein RPL23 | transcript_product=ribosomal protein RPL23 | location=TGME49_chrXI:2419184-2421277(-) | protein_length=1	7|5	12	6	2	2|4	0.64	0.9	0.64	0.9	0.64	-0.48	2	0.01
TGME49_209290-t26_1-p1 | transcript=TGME49_209290-t26_1 | gene=TGME49_209290 | organism=Toxoplasma_gondii_ME49 | gene_product=ribosomal protein RPS28 | transcript_product=ribosomal protein RPS28 | location=TGME49_chrIb:1191245-1191601(-) | protein_length=1	2|2	4	2	2	2|1	0.63	0.63	0.63	0.63	0.63	0.52	1.33	0.01
TGME49_211420-t26_1-p1 | transcript=TGME49_211420-t26_1 | gene=TGME49_211420 | organism=Toxoplasma_gondii_ME49 | gene_product=RNA recognition motif-containing protein | transcript_product=RNA recognition motif-containing protein | location=TGME49_chrIV:173	2|2	4	2	2	2|1	0.63	0.63	0.63	0.63	0.63	0.52	1.33	0.01
TGME49_305520-t26_1-p1 | transcript=TGME49_305520-t26_1 | gene=TGME49_305520 | organism=Toxoplasma_gondii_ME49 | gene_product=ribosomal protein RPS2 | transcript_product=ribosomal protein RPS2 | location=TGME49_chrIX:5449517-5451958(+) | protein_length=269	15|12	27	13.5	2	5|7	0.58	0.94	0.58	0.94	0.58	-1.21	2.25	0.01
TGME49_309820-t26_1-p1 | transcript=TGME49_309820-t26_1 | gene=TGME49_309820 | organism=Toxoplasma_gondii_ME49 | gene_product=ribosomal protein RPL11 | transcript_product=ribosomal protein RPL11 | location=TGME49_chrXI:830503-832124(+) | protein_length=175	8|8	16	8	2	5|3	0.55	0.55	0.55	0.55	0.55	0.18	2	0.01
TGME49_311400-t26_1-p1 | transcript=TGME49_311400-t26_1 | gene=TGME49_311400 | organism=Toxoplasma_gondii_ME49 | gene_product=WD domain, G-beta repeat-containing protein | transcript_product=WD domain, G-beta repeat-containing protein | location=TGME49_chr	3|3	6	3	2	1|3	0.55	0.55	0.55	0.55	0.55	0.19	1.5	0.01
TGME49_227970-t26_1-p1 | transcript=TGME49_227970-t26_1 | gene=TGME49_227970 | organism=Toxoplasma_gondii_ME49 | gene_product=histone family DNA-binding protein | transcript_product=histone family DNA-binding protein | location=TGME49_chrX:700161-701425(+)	6|5	11	5.5	2	2|4	0.54	0.71	0.54	0.71	0.54	-0.48	1.83	0.01
TGME49_209150-t26_1-p1 | transcript=TGME49_209150-t26_1 | gene=TGME49_209150 | organism=Toxoplasma_gondii_ME49 | gene_product=non-proton pumping type-II NADH dehydrogenase I | transcript_product=non-proton pumping type-II NADH dehydrogenase I | location=TG	7|1	8	4	2	0|0	0.5	1	0.5	1	0.5	4.95	40	0.01
TGME49_231350-t26_1-p1 | transcript=TGME49_231350-t26_1 | gene=TGME49_231350 | organism=Toxoplasma_gondii_ME49 | gene_product=glucosamine-fructose-6-phosphate aminotransferase | transcript_product=glucosamine-fructose-6-phosphate aminotransferase | locatio	4|1	5	2.5	2	0|0	0.5	1	0.5	1	0.5	4.95	25	0.01
TGME49_253730-t26_1-p1 | transcript=TGME49_253730-t26_1 | gene=TGME49_253730 | organism=Toxoplasma_gondii_ME49 | gene_product=importin-beta N-terminal domain-containing protein | transcript_product=importin-beta N-terminal domain-containing protein | locat	1|4	5	2.5	2	0|0	0.5	1	0.5	1	0.5	4.95	25	0.01
TGME49_253880-t26_1-p1 | transcript=TGME49_253880-t26_1 | gene=TGME49_253880 | organism=Toxoplasma_gondii_ME49 | gene_product=GNS1/SUR4 family protein | transcript_product=GNS1/SUR4 family protein | location=TGME49_chrIII:1266887-1269070(+) | protein_lengt	4|1	5	2.5	2	0|0	0.5	1	0.5	1	0.5	4.95	25	0.01
TGME49_266630-t26_1-p1 | transcript=TGME49_266630-t26_1 | gene=TGME49_266630 | organism=Toxoplasma_gondii_ME49 | gene_product=hypothetical protein | transcript_product=hypothetical protein | location=TGME49_chrIX:1064123-1068969(+) | protein_length=582 | s	4|1	5	2.5	2	0|0	0.5	1	0.5	1	0.5	4.95	25	0.01
TGME49_273870-t26_1-p1 | transcript=TGME49_273870-t26_1 | gene=TGME49_273870 | organism=Toxoplasma_gondii_ME49 | gene_product=SWI2/SNF2 ISWI-like (AT hook) | transcript_product=SWI2/SNF2 ISWI-like (AT hook) | location=TGME49_chrVIII:3202463-3216906(+) | pr	4|1	5	2.5	2	0|0	0.5	1	0.5	1	0.5	4.95	25	0.01
TGME49_304990-t26_1-p1 | transcript=TGME49_304990-t26_1 | gene=TGME49_304990 | organism=Toxoplasma_gondii_ME49 | gene_product=guanylate-binding protein, N-terminal domain-containing protein | transcript_product=guanylate-binding protein, N-terminal domain-	1|4	5	2.5	2	0|0	0.5	1	0.5	1	0.5	4.95	25	0.01
TGME49_211890-t26_1-p1 | transcript=TGME49_211890-t26_1 | gene=TGME49_211890 | organism=Toxoplasma_gondii_ME49 | gene_product=RAP domain-containing protein | transcript_product=RAP domain-containing protein | location=TGME49_chrX:4134308-4153791(-) | prote	1|3	4	2	2	0|0	0.5	1	0.5	1	0.5	4.95	20	0.02
TGME49_214220-t26_1-p1 | transcript=TGME49_214220-t26_1 | gene=TGME49_214220 | organism=Toxoplasma_gondii_ME49 | gene_product=hypothetical protein | transcript_product=hypothetical protein | location=TGME49_chrX:6120211-6122528(+) | protein_length=212 | se	3|1	4	2	2	0|0	0.5	1	0.5	1	0.5	4.95	20	0.02
TGME49_214840-t26_1-p1 | transcript=TGME49_214840-t26_1 | gene=TGME49_214840 | organism=Toxoplasma_gondii_ME49 | gene_product=AP2 domain transcription factor AP2X-7 | transcript_product=AP2 domain transcription factor AP2X-7 | location=TGME49_chrX:6536614-	3|1	4	2	2	0|0	0.5	1	0.5	1	0.5	4.95	20	0.02
TGME49_216020-t26_1-p1 | transcript=TGME49_216020-t26_1 | gene=TGME49_216020 | organism=Toxoplasma_gondii_ME49 | gene_product=peptidase family c78 protein | transcript_product=peptidase family c78 protein | location=TGME49_chrXI:6462057-6466599(+) | protei	1|3	4	2	2	0|0	0.5	1	0.5	1	0.5	4.95	20	0.02
TGME49_219690-t26_1-p1 | transcript=TGME49_219690-t26_1 | gene=TGME49_219690 | organism=Toxoplasma_gondii_ME49 | gene_product=hypothetical protein | transcript_product=hypothetical protein | location=TGME49_chrXII:724890-727484(-) | protein_length=208 | se	3|1	4	2	2	0|0	0.5	1	0.5	1	0.5	4.95	20	0.02
TGME49_231440-t26_1-p1 | transcript=TGME49_231440-t26_1 | gene=TGME49_231440 | organism=Toxoplasma_gondii_ME49 | gene_product=LsmAD domain-containing protein | transcript_product=LsmAD domain-containing protein | location=TGME49_chrVIII:1423694-1431777(-)	1|3	4	2	2	0|0	0.5	1	0.5	1	0.5	4.95	20	0.02
TGME49_233520-t26_1-p1 | transcript=TGME49_233520-t26_1 | gene=TGME49_233520 | organism=Toxoplasma_gondii_ME49 | gene_product=ATP-dependent RNA helicase | transcript_product=ATP-dependent RNA helicase | location=TGME49_chrVIII:2690037-2693686(+) | protein_	1|3	4	2	2	0|0	0.5	1	0.5	1	0.5	4.95	20	0.02
TGME49_235490-t26_1-p1 | transcript=TGME49_235490-t26_1 | gene=TGME49_235490 | organism=Toxoplasma_gondii_ME49 | gene_product=hypothetical protein | transcript_product=hypothetical protein | location=TGME49_chrX:4905534-4915560(+) | protein_length=923 | se	4|0	4	2	2	0|0	0.5	1	0.5	1	0.5	2.45	20	0.01
TGME49_235700-t26_1-p1 | transcript=TGME49_235700-t26_1 | gene=TGME49_235700 | organism=Toxoplasma_gondii_ME49 | gene_product=sedoheptulose-1,7-bisphosphatase | transcript_product=sedoheptulose-1,7-bisphosphatase | location=TGME49_chrX:5065856-5069406(-) |	3|1	4	2	2	0|0	0.5	1	0.5	1	0.5	4.95	20	0.02
TGME49_239800-t26_1-p1 | transcript=TGME49_239800-t26_1 | gene=TGME49_239800 | organism=Toxoplasma_gondii_ME49 | gene_product=hypothetical protein | transcript_product=hypothetical protein | location=TGME49_chrVI:924166-927570(-) | protein_length=309 | seq	1|3	4	2	2	0|0	0.5	1	0.5	1	0.5	4.95	20	0.02
TGME49_240090-t26_1-p1 | transcript=TGME49_240090-t26_1 | gene=TGME49_240090 | organism=Toxoplasma_gondii_ME49 | gene_product=rhoptry kinase family protein ROP34, putative | transcript_product=rhoptry kinase family protein ROP34, putative | location=TGME49	3|1	4	2	2	0|0	0.5	1	0.5	1	0.5	4.95	20	0.02
TGME49_246220-t26_1-p1 | transcript=TGME49_246220-t26_1 | gene=TGME49_246220 | organism=Toxoplasma_gondii_ME49 | gene_product=hypothetical protein | transcript_product=hypothetical protein | location=TGME49_chrXII:2754168-2757979(-) | protein_length=812 |	1|3	4	2	2	0|0	0.5	1	0.5	1	0.5	4.95	20	0.02
TGME49_251880-t26_1-p1 | transcript=TGME49_251880-t26_1 | gene=TGME49_251880 | organism=Toxoplasma_gondii_ME49 | gene_product=tRNA synthetases class I family protein | transcript_product=tRNA synthetases class I family protein | location=TGME49_chrXII:5636	3|1	4	2	2	0|0	0.5	1	0.5	1	0.5	4.95	20	0.02
TGME49_254120-t26_1-p1 | transcript=TGME49_254120-t26_1 | gene=TGME49_254120 | organism=Toxoplasma_gondii_ME49 | gene_product=autophagy-related protein 8 atg8, putative | transcript_product=autophagy-related protein 8 atg8, putative | location=TGME49_chrII	1|3	4	2	2	0|0	0.5	1	0.5	1	0.5	4.95	20	0.02
TGME49_256060-t26_1-p1 | transcript=TGME49_256060-t26_1 | gene=TGME49_256060 | organism=Toxoplasma_gondii_ME49 | gene_product=nucleosome assembly protein (nap) protein | transcript_product=nucleosome assembly protein (nap) protein | location=TGME49_chrVIIb	1|3	4	2	2	0|0	0.5	1	0.5	1	0.5	4.95	20	0.02
TGME49_258210-t26_1-p1 | transcript=TGME49_258210-t26_1 | gene=TGME49_258210 | organism=Toxoplasma_gondii_ME49 | gene_product=DNA-directed RNA polymerase II RPB2 | transcript_product=DNA-directed RNA polymerase II RPB2 | location=TGME49_chrVIIb:3504976-351	3|1	4	2	2	0|0	0.5	1	0.5	1	0.5	4.95	20	0.02
TGME49_262150-t26_1-p1 | transcript=TGME49_262150-t26_1 | gene=TGME49_262150 | organism=Toxoplasma_gondii_ME49 | gene_product=kelch repeat and K+ channel tetramerisation domain containing protein | transcript_product=kelch repeat and K+ channel tetramerisa	3|1	4	2	2	0|0	0.5	1	0.5	1	0.5	4.95	20	0.02
TGME49_263710-t26_1-p1 | transcript=TGME49_263710-t26_1 | gene=TGME49_263710 | organism=Toxoplasma_gondii_ME49 | gene_product=acyl-CoA:cholesterol acyltransferase alpha ACAT1-alpha | transcript_product=acyl-CoA:cholesterol acyltransferase alpha ACAT1-alpha	3|1	4	2	2	0|0	0.5	1	0.5	1	0.5	4.95	20	0.02
TGME49_265220-t26_1-p1 | transcript=TGME49_265220-t26_1 | gene=TGME49_265220 | organism=Toxoplasma_gondii_ME49 | gene_product=co-chaperone GrpE protein | transcript_product=co-chaperone GrpE protein | location=TGME49_chrIX:1690438-1693418(+) | protein_leng	3|1	4	2	2	0|0	0.5	1	0.5	1	0.5	4.95	20	0.02
TGME49_269442-t26_1-p1 | transcript=TGME49_269442-t26_1 | gene=TGME49_269442 | organism=Toxoplasma_gondii_ME49 | gene_product=calmodulin, putative | transcript_product=calmodulin, putative | location=TGME49_chrVIII:5796611-5797662(-) | protein_length=87 |	3|1	4	2	2	0|0	0.5	1	0.5	1	0.5	4.95	20	0.02
TGME49_270250-t26_1-p1 | transcript=TGME49_270250-t26_1 | gene=TGME49_270250 | organism=Toxoplasma_gondii_ME49 | gene_product=dense granule protein GRA1 | transcript_product=dense granule protein GRA1 | location=TGME49_chrVIII:5310153-5310860(-) | protein_	1|3	4	2	2	0|0	0.5	1	0.5	1	0.5	4.95	20	0.02
TGME49_270530-t26_1-p1 | transcript=TGME49_270530-t26_1 | gene=TGME49_270530 | organism=Toxoplasma_gondii_ME49 | gene_product=ubiquitin fusion degradation protein UFD1CY | transcript_product=ubiquitin fusion degradation protein UFD1CY | location=TGME49_chr	3|1	4	2	2	0|0	0.5	1	0.5	1	0.5	4.95	20	0.02
TGME49_280490-t26_1-p1 | transcript=TGME49_280490-t26_1 | gene=TGME49_280490 | organism=Toxoplasma_gondii_ME49 | gene_product=U-box domain-containing protein | transcript_product=U-box domain-containing protein | location=TGME49_chrVIIa:352464-368325(-) |	1|3	4	2	2	0|0	0.5	1	0.5	1	0.5	4.95	20	0.02
TGME49_285650-t26_1-p1 | transcript=TGME49_285650-t26_1 | gene=TGME49_285650 | organism=Toxoplasma_gondii_ME49 | gene_product=hypothetical protein | transcript_product=hypothetical protein | location=TGME49_chrV:2319248-2326677(-) | protein_length=2263 | s	1|3	4	2	2	0|0	0.5	1	0.5	1	0.5	4.95	20	0.02
TGME49_289800-t26_1-p1 | transcript=TGME49_289800-t26_1 | gene=TGME49_289800 | organism=Toxoplasma_gondii_ME49 | gene_product=hypothetical protein | transcript_product=hypothetical protein | location=TGME49_chrIX:3461263-3461967(+) | protein_length=234 | s	3|1	4	2	2	0|0	0.5	1	0.5	1	0.5	4.95	20	0.02
TGME49_291140-t26_1-p1 | transcript=TGME49_291140-t26_1 | gene=TGME49_291140 | organism=Toxoplasma_gondii_ME49 | gene_product=CCR4-Not complex component, Not1 protein | transcript_product=CCR4-Not complex component, Not1 protein | location=TGME49_chrIX:415	1|3	4	2	2	0|0	0.5	1	0.5	1	0.5	4.95	20	0.02
TGME49_293670-t26_1-p1 | transcript=TGME49_293670-t26_1 | gene=TGME49_293670 | organism=Toxoplasma_gondii_ME49 | gene_product=transcription elongation factor A TFIIS | transcript_product=transcription elongation factor A TFIIS | location=TGME49_chrIa:49986	1|3	4	2	2	0|0	0.5	1	0.5	1	0.5	4.95	20	0.02
TGME49_297460-t26_1-p1 | transcript=TGME49_297460-t26_1 | gene=TGME49_297460 | organism=Toxoplasma_gondii_ME49 | gene_product=hypothetical protein | transcript_product=hypothetical protein | location=TGME49_chrII:1793770-1799177(-) | protein_length=442 | s	3|1	4	2	2	0|0	0.5	1	0.5	1	0.5	4.95	20	0.02
TGME49_304670-t26_1-p1 | transcript=TGME49_304670-t26_1 | gene=TGME49_304670 | organism=Toxoplasma_gondii_ME49 | gene_product=leucine rich repeat-containing protein | transcript_product=leucine rich repeat-containing protein | location=TGME49_chrVIIa:61580	3|1	4	2	2	0|0	0.5	1	0.5	1	0.5	4.95	20	0.02
TGME49_307850-t26_1-p1 | transcript=TGME49_307850-t26_1 | gene=TGME49_307850 | organism=Toxoplasma_gondii_ME49 | gene_product=6-phosphogluconate dehydrogenase | transcript_product=6-phosphogluconate dehydrogenase | location=TGME49_chrXII:443925-448136(-) |	3|1	4	2	2	0|0	0.5	1	0.5	1	0.5	4.95	20	0.02
TGME49_310370-t26_1-p1 | transcript=TGME49_310370-t26_1 | gene=TGME49_310370 | organism=Toxoplasma_gondii_ME49 | gene_product=hypothetical protein | transcript_product=hypothetical protein | location=TGME49_chrXI:1299304-1304718(+) | protein_length=595 | s	1|3	4	2	2	0|0	0.5	1	0.5	1	0.5	4.95	20	0.02
TGME49_310860-t26_1-p1 | transcript=TGME49_310860-t26_1 | gene=TGME49_310860 | organism=Toxoplasma_gondii_ME49 | gene_product=U5 snRNP-specific protein | transcript_product=U5 snRNP-specific protein | location=TGME49_chrXI:1631018-1636892(-) | protein_leng	3|1	4	2	2	0|0	0.5	1	0.5	1	0.5	4.95	20	0.02
TGME49_311870-t26_1-p1 | transcript=TGME49_311870-t26_1 | gene=TGME49_311870 | organism=Toxoplasma_gondii_ME49 | gene_product=WD domain, G-beta repeat-containing protein | transcript_product=WD domain, G-beta repeat-containing protein | location=TGME49_chr	1|3	4	2	2	0|0	0.5	1	0.5	1	0.5	4.95	20	0.02
TGME49_313370-t26_1-p1 | transcript=TGME49_313370-t26_1 | gene=TGME49_313370 | organism=Toxoplasma_gondii_ME49 | gene_product=hypothetical protein | transcript_product=hypothetical protein | location=TGME49_chrXI:3319067-3324505(+) | protein_length=1687 |	3|1	4	2	2	0|0	0.5	1	0.5	1	0.5	4.95	20	0.02
TGME49_313400-t26_1-p1 | transcript=TGME49_313400-t26_1 | gene=TGME49_313400 | organism=Toxoplasma_gondii_ME49 | gene_product=DnaJ domain-containing protein | transcript_product=DnaJ domain-containing protein | location=TGME49_chrXI:3340811-3345412(-) | pr	3|1	4	2	2	0|0	0.5	1	0.5	1	0.5	4.95	20	0.02
TGME49_313560-t26_1-p1 | transcript=TGME49_313560-t26_1 | gene=TGME49_313560 | organism=Toxoplasma_gondii_ME49 | gene_product=60S ribosomal protein L7a, putative | transcript_product=60S ribosomal protein L7a, putative | location=TGME49_chrXI:3475295-34758	1|3	4	2	2	0|0	0.5	1	0.5	1	0.5	4.95	20	0.02
TGME49_313910-t26_1-p1 | transcript=TGME49_313910-t26_1 | gene=TGME49_313910 | organism=Toxoplasma_gondii_ME49 | gene_product=RNA recognition motif 2 protein | transcript_product=RNA recognition motif 2 protein | location=TGME49_chrXI:3803888-3807237(+) |	3|1	4	2	2	0|0	0.5	1	0.5	1	0.5	4.95	20	0.02
TGME49_315930-t26_1-p1 | transcript=TGME49_315930-t26_1 | gene=TGME49_315930 | organism=Toxoplasma_gondii_ME49 | gene_product=integral membrane protein, DUF56 family protein, putative | transcript_product=integral membrane protein, DUF56 family protein, pu	3|1	4	2	2	0|0	0.5	1	0.5	1	0.5	4.95	20	0.02
TGME49_316330-t26_1-p1 | transcript=TGME49_316330-t26_1 | gene=TGME49_316330 | organism=Toxoplasma_gondii_ME49 | gene_product=superoxide dismutase SOD2 | transcript_product=superoxide dismutase SOD2 | location=TGME49_chrXI:5244437-5246359(-) | protein_leng	4|0	4	2	2	0|0	0.5	1	0.5	1	0.5	2.45	20	0.01
TGME49_318730-t26_1-p1 | transcript=TGME49_318730-t26_1 | gene=TGME49_318730 | organism=Toxoplasma_gondii_ME49 | gene_product=glycosyl transferase | transcript_product=glycosyl transferase | location=TGME49_chrIV:1115084-1118559(-) | protein_length=635 | s	3|1	4	2	2	0|0	0.5	1	0.5	1	0.5	4.95	20	0.02
TGME49_201880-t26_1-p1 | transcript=TGME49_201880-t26_1 | gene=TGME49_201880 | organism=Toxoplasma_gondii_ME49 | gene_product=hypothetical protein | transcript_product=hypothetical protein | location=TGME49_chrVIIa:3729068-3730459(+) | protein_length=128 |	1|2	3	1.5	2	0|0	0.5	1	0.5	1	0.5	4.95	15	0.04
TGME49_202630-t26_1-p1 | transcript=TGME49_202630-t26_1 | gene=TGME49_202630 | organism=Toxoplasma_gondii_ME49 | gene_product=ATP-dependent metallopeptidase HflB subfamily protein | transcript_product=ATP-dependent metallopeptidase HflB subfamily protein |	2|1	3	1.5	2	0|0	0.5	1	0.5	1	0.5	4.95	15	0.04
TGME49_203240-t26_1-p1 | transcript=TGME49_203240-t26_1 | gene=TGME49_203240 | organism=Toxoplasma_gondii_ME49 | gene_product=hypothetical protein | transcript_product=hypothetical protein | location=TGME49_chrVIIa:2649304-2656803(-) | protein_length=739 |	2|1	3	1.5	2	0|0	0.5	1	0.5	1	0.5	4.95	15	0.04
TGME49_203600-t26_1-p1 | transcript=TGME49_203600-t26_1 | gene=TGME49_203600 | organism=Toxoplasma_gondii_ME49 | gene_product=hypothetical protein | transcript_product=hypothetical protein | location=TGME49_chrVIIa:2407865-2409184(-) | protein_length=439 |	2|1	3	1.5	2	0|0	0.5	1	0.5	1	0.5	4.95	15	0.04
TGME49_204310-t26_1-p1 | transcript=TGME49_204310-t26_1 | gene=TGME49_204310 | organism=Toxoplasma_gondii_ME49 | gene_product=hypothetical protein | transcript_product=hypothetical protein | location=TGME49_chrVIIa:1887392-1908600(+) | protein_length=2209	1|2	3	1.5	2	0|0	0.5	1	0.5	1	0.5	4.95	15	0.04
TGME49_205570-t26_1-p1 | transcript=TGME49_205570-t26_1 | gene=TGME49_205570 | organism=Toxoplasma_gondii_ME49 | gene_product=hypothetical protein | transcript_product=hypothetical protein | location=TGME49_chrVIIa:1302505-1305173(-) | protein_length=644 |	2|1	3	1.5	2	0|0	0.5	1	0.5	1	0.5	4.95	15	0.04
TGME49_206670-t26_1-p1 | transcript=TGME49_206670-t26_1 | gene=TGME49_206670 | organism=Toxoplasma_gondii_ME49 | gene_product=hypothetical protein | transcript_product=hypothetical protein | location=TGME49_chrVIIa:730293-739354(-) | protein_length=2071 |	2|1	3	1.5	2	0|0	0.5	1	0.5	1	0.5	4.95	15	0.04
TGME49_207830-t26_1-p1 | transcript=TGME49_207830-t26_1 | gene=TGME49_207830 | organism=Toxoplasma_gondii_ME49 | gene_product=MORN repeat-containing protein | transcript_product=MORN repeat-containing protein | location=TGME49_chrIb:322320-325476(+) | prot	1|2	3	1.5	2	0|0	0.5	1	0.5	1	0.5	4.95	15	0.04
TGME49_208540-t26_1-p1 | transcript=TGME49_208540-t26_1 | gene=TGME49_208540 | organism=Toxoplasma_gondii_ME49 | gene_product=DEAD/DEAH box helicase domain-containing protein | transcript_product=DEAD/DEAH box helicase domain-containing protein | location=	1|2	3	1.5	2	0|0	0.5	1	0.5	1	0.5	4.95	15	0.04
TGME49_209420-t26_1-p1 | transcript=TGME49_209420-t26_1 | gene=TGME49_209420 | organism=Toxoplasma_gondii_ME49 | gene_product=hypothetical protein | transcript_product=hypothetical protein | location=TGME49_chrIb:1208646-1210143(-) | protein_length=250 | s	2|1	3	1.5	2	0|0	0.5	1	0.5	1	0.5	4.95	15	0.04
TGME49_209850-t26_1-p1 | transcript=TGME49_209850-t26_1 | gene=TGME49_209850 | organism=Toxoplasma_gondii_ME49 | gene_product=RNA recognition motif-containing protein | transcript_product=RNA recognition motif-containing protein | location=TGME49_chrIb:148	2|1	3	1.5	2	0|0	0.5	1	0.5	1	0.5	4.95	15	0.04
TGME49_209890-t26_1-p1 | transcript=TGME49_209890-t26_1 | gene=TGME49_209890 | organism=Toxoplasma_gondii_ME49 | gene_product=hypothetical protein | transcript_product=hypothetical protein | location=TGME49_chrIb:1535359-1537215(-) | protein_length=193 | s	2|1	3	1.5	2	0|0	0.5	1	0.5	1	0.5	4.95	15	0.04
TGME49_210408-t26_1-p1 | transcript=TGME49_210408-t26_1 | gene=TGME49_210408 | organism=Toxoplasma_gondii_ME49 | gene_product=HMG (high mobility group) box domain-containing protein | transcript_product=HMG (high mobility group) box domain-containing prote	2|1	3	1.5	2	0|0	0.5	1	0.5	1	0.5	4.95	15	0.04
TGME49_210730-t26_1-p1 | transcript=TGME49_210730-t26_1 | gene=TGME49_210730 | organism=Toxoplasma_gondii_ME49 | gene_product=ATP-dependent hsl protease ATP-binding subunit hslU, putative | transcript_product=ATP-dependent hsl protease ATP-binding subunit	2|1	3	1.5	2	0|0	0.5	1	0.5	1	0.5	4.95	15	0.04
TGME49_210790-t26_1-p1 | transcript=TGME49_210790-t26_1 | gene=TGME49_210790 | organism=Toxoplasma_gondii_ME49 | gene_product=dihydroorotate dehydrogenase reveal, putative | transcript_product=dihydroorotate dehydrogenase reveal, putative | location=TGME49	2|1	3	1.5	2	0|0	0.5	1	0.5	1	0.5	4.95	15	0.04
TGME49_211460-t26_1-p1 | transcript=TGME49_211460-t26_1 | gene=TGME49_211460 | organism=Toxoplasma_gondii_ME49 | gene_product=hypothetical protein | transcript_product=hypothetical protein | location=TGME49_chrIV:1697186-1700134(+) | protein_length=982 | s	1|2	3	1.5	2	0|0	0.5	1	0.5	1	0.5	4.95	15	0.04
TGME49_215350-t26_1-p1 | transcript=TGME49_215350-t26_1 | gene=TGME49_215350 | organism=Toxoplasma_gondii_ME49 | gene_product=hypothetical protein | transcript_product=hypothetical protein | location=TGME49_chrX:6921366-6922474(-) | protein_length=145 | se	1|2	3	1.5	2	0|0	0.5	1	0.5	1	0.5	4.95	15	0.04
TGME49_216680-t26_1-p1 | transcript=TGME49_216680-t26_1 | gene=TGME49_216680 | organism=Toxoplasma_gondii_ME49 | gene_product=ankyrin repeat-containing protein | transcript_product=ankyrin repeat-containing protein | location=TGME49_chrXI:5956672-5968151(+	1|2	3	1.5	2	0|0	0.5	1	0.5	1	0.5	4.95	15	0.04
TGME49_217600-t26_1-p1 | transcript=TGME49_217600-t26_1 | gene=TGME49_217600 | organism=Toxoplasma_gondii_ME49 | gene_product=calcium-dependent protein kinase CDPK9 | transcript_product=calcium-dependent protein kinase CDPK9 | location=TGME49_chrXII:193725	1|2	3	1.5	2	0|0	0.5	1	0.5	1	0.5	4.95	15	0.04
TGME49_218720-t26_1-p1 | transcript=TGME49_218720-t26_1 | gene=TGME49_218720 | organism=Toxoplasma_gondii_ME49 | gene_product=calcium-dependent protein kinase CDPK6 | transcript_product=calcium-dependent protein kinase CDPK6 | location=TGME49_chrXII:135252	1|2	3	1.5	2	0|0	0.5	1	0.5	1	0.5	4.95	15	0.04
TGME49_218760-t26_1-p1 | transcript=TGME49_218760-t26_1 | gene=TGME49_218760 | organism=Toxoplasma_gondii_ME49 | gene_product=SNAP protein (soluble N-ethylmaleimide-sensitive factor Attachment Protein), putative | transcript_product=SNAP protein (soluble N	1|2	3	1.5	2	0|0	0.5	1	0.5	1	0.5	4.95	15	0.04
TGME49_218920-t26_1-p1 | transcript=TGME49_218920-t26_1 | gene=TGME49_218920 | organism=Toxoplasma_gondii_ME49 | gene_product=proteasome subunit beta type, putative | transcript_product=proteasome subunit beta type, putative | location=TGME49_chrXII:121204	2|1	3	1.5	2	0|0	0.5	1	0.5	1	0.5	4.95	15	0.04
TGME49_219140-t26_1-p1 | transcript=TGME49_219140-t26_1 | gene=TGME49_219140 | organism=Toxoplasma_gondii_ME49 | gene_product=EF-1 guanine nucleotide exchange domain-containing protein | transcript_product=EF-1 guanine nucleotide exchange domain-containing	2|1	3	1.5	2	0|0	0.5	1	0.5	1	0.5	4.95	15	0.04
TGME49_219150-t26_1-p1 | transcript=TGME49_219150-t26_1 | gene=TGME49_219150 | organism=Toxoplasma_gondii_ME49 | gene_product=zinc finger, zz type domain-containing protein | transcript_product=zinc finger, zz type domain-containing protein | location=TGME	2|1	3	1.5	2	0|0	0.5	1	0.5	1	0.5	4.95	15	0.04
TGME49_220240-t26_1-p1 | transcript=TGME49_220240-t26_1 | gene=TGME49_220240 | organism=Toxoplasma_gondii_ME49 | gene_product=hypothetical protein | transcript_product=hypothetical protein | location=TGME49_chrV:238210-239790(-) | protein_length=526 | sequ	2|1	3	1.5	2	0|0	0.5	1	0.5	1	0.5	4.95	15	0.04
TGME49_220500-t26_1-p1 | transcript=TGME49_220500-t26_1 | gene=TGME49_220500 | organism=Toxoplasma_gondii_ME49 | gene_product=UBX domain-containing protein | transcript_product=UBX domain-containing protein | location=TGME49_chrV:419288-423470(+) | protein	1|2	3	1.5	2	0|0	0.5	1	0.5	1	0.5	4.95	15	0.04
TGME49_222160-t26_1-p1 | transcript=TGME49_222160-t26_1 | gene=TGME49_222160 | organism=Toxoplasma_gondii_ME49 | gene_product=aldehyde dehydrogenase | transcript_product=aldehyde dehydrogenase | location=TGME49_chrII:918527-925169(-) | protein_length=497 |	2|1	3	1.5	2	0|0	0.5	1	0.5	1	0.5	4.95	15	0.04
TGME49_222380-t26_1-p1 | transcript=TGME49_222380-t26_1 | gene=TGME49_222380 | organism=Toxoplasma_gondii_ME49 | gene_product=importin-beta N-terminal domain-containing protein | transcript_product=importin-beta N-terminal domain-containing protein | locat	1|2	3	1.5	2	0|0	0.5	1	0.5	1	0.5	4.95	15	0.04
TGME49_223070-t26_1-p1 | transcript=TGME49_223070-t26_1 | gene=TGME49_223070 | organism=Toxoplasma_gondii_ME49 | gene_product=hypothetical protein | transcript_product=hypothetical protein | location=TGME49_chrII:1421332-1424329(+) | protein_length=211 | s	2|1	3	1.5	2	0|0	0.5	1	0.5	1	0.5	4.95	15	0.04
TGME49_223680-t26_1-p1 | transcript=TGME49_223680-t26_1 | gene=TGME49_223680 | organism=Toxoplasma_gondii_ME49 | gene_product=ubiquitin family protein | transcript_product=ubiquitin family protein | location=TGME49_chrX:3657731-3661162(-) | protein_length=	0|3	3	1.5	2	0|0	0.5	1	0.5	1	0.5	2.45	15	0.02
TGME49_224530-t26_1-p1 | transcript=TGME49_224530-t26_1 | gene=TGME49_224530 | organism=Toxoplasma_gondii_ME49 | gene_product=alveolin domain containing intermediate filament IMC5 | transcript_product=alveolin domain containing intermediate filament IMC5 |	1|2	3	1.5	2	0|0	0.5	1	0.5	1	0.5	4.95	15	0.04
TGME49_225020-t26_1-p1 | transcript=TGME49_225020-t26_1 | gene=TGME49_225020 | organism=Toxoplasma_gondii_ME49 | gene_product=hypothetical protein | transcript_product=hypothetical protein | location=TGME49_chrX:2578813-2583373(-) | protein_length=1010 | s	1|2	3	1.5	2	0|0	0.5	1	0.5	1	0.5	4.95	15	0.04
TGME49_225060-t26_1-p1 | transcript=TGME49_225060-t26_1 | gene=TGME49_225060 | organism=Toxoplasma_gondii_ME49 | gene_product=nucleoredoxin family protein | transcript_product=nucleoredoxin family protein | location=TGME49_chrX:2547352-2552083(+) | protein	1|2	3	1.5	2	0|0	0.5	1	0.5	1	0.5	4.95	15	0.04
TGME49_225125-t26_1-p1 | transcript=TGME49_225125-t26_1 | gene=TGME49_225125 | organism=Toxoplasma_gondii_ME49 | gene_product=pre-rRNA processing protein | transcript_product=pre-rRNA processing protein | location=TGME49_chrX:2469050-2483704(+) | protein_l	1|2	3	1.5	2	0|0	0.5	1	0.5	1	0.5	4.95	15	0.04
TGME49_225160-t26_1-p1 | transcript=TGME49_225160-t26_1 | gene=TGME49_225160 | organism=Toxoplasma_gondii_ME49 | gene_product=hypothetical protein | transcript_product=hypothetical protein | location=TGME49_chrX:2445343-2446548(+) | protein_length=401 | se	3|0	3	1.5	2	0|0	0.5	1	0.5	1	0.5	2.45	15	0.02
TGME49_225940-t26_1-p1 | transcript=TGME49_225940-t26_1 | gene=TGME49_225940 | organism=Toxoplasma_gondii_ME49 | gene_product=hypothetical protein | transcript_product=hypothetical protein | location=TGME49_chrX:1921506-1923028(-) | protein_length=315 | se	1|2	3	1.5	2	0|0	0.5	1	0.5	1	0.5	4.95	15	0.04
TGME49_226020-t26_1-p1 | transcript=TGME49_226020-t26_1 | gene=TGME49_226020 | organism=Toxoplasma_gondii_ME49 | gene_product=transporter, major facilitator family protein | transcript_product=transporter, major facilitator family protein | location=TGME49	2|1	3	1.5	2	0|0	0.5	1	0.5	1	0.5	4.95	15	0.04
TGME49_226500-t26_1-p1 | transcript=TGME49_226500-t26_1 | gene=TGME49_226500 | organism=Toxoplasma_gondii_ME49 | gene_product=hypothetical protein | transcript_product=hypothetical protein | location=TGME49_chrX:1574363-1576182(+) | protein_length=92 | seq	2|1	3	1.5	2	0|0	0.5	1	0.5	1	0.5	4.95	15	0.04
TGME49_226580-t26_1-p1 | transcript=TGME49_226580-t26_1 | gene=TGME49_226580 | organism=Toxoplasma_gondii_ME49 | gene_product=hypothetical protein | transcript_product=hypothetical protein | location=TGME49_chrX:1524179-1529076(-) | protein_length=380 | se	2|1	3	1.5	2	0|0	0.5	1	0.5	1	0.5	4.95	15	0.04
TGME49_227650-t26_1-p1 | transcript=TGME49_227650-t26_1 | gene=TGME49_227650 | organism=Toxoplasma_gondii_ME49 | gene_product=microtubule-associated protein RP/EB family, putative | transcript_product=microtubule-associated protein RP/EB family, putative |	2|1	3	1.5	2	0|0	0.5	1	0.5	1	0.5	4.95	15	0.04
TGME49_228360-t26_1-p1 | transcript=TGME49_228360-t26_1 | gene=TGME49_228360 | organism=Toxoplasma_gondii_ME49 | gene_product=peptidyl-prolyl isomerase FKBP12, putative | transcript_product=peptidyl-prolyl isomerase FKBP12, putative | location=TGME49_chrX:	2|1	3	1.5	2	0|0	0.5	1	0.5	1	0.5	4.95	15	0.04
TGME49_229640-t26_1-p1 | transcript=TGME49_229640-t26_1 | gene=TGME49_229640 | organism=Toxoplasma_gondii_ME49 | gene_product=hypothetical protein | transcript_product=hypothetical protein | location=TGME49_chrVIII:350776-359116(+) | protein_length=1274 |	0|3	3	1.5	2	0|0	0.5	1	0.5	1	0.5	2.45	15	0.02
TGME49_230200-t26_1-p1 | transcript=TGME49_230200-t26_1 | gene=TGME49_230200 | organism=Toxoplasma_gondii_ME49 | gene_product=hypothetical protein | transcript_product=hypothetical protein | location=TGME49_chrVIII:678638-683208(+) | protein_length=577 | s	2|1	3	1.5	2	0|0	0.5	1	0.5	1	0.5	4.95	15	0.04
TGME49_233260-t26_1-p1 | transcript=TGME49_233260-t26_1 | gene=TGME49_233260 | organism=Toxoplasma_gondii_ME49 | gene_product=GTP-binding protein, putative | transcript_product=GTP-binding protein, putative | location=TGME49_chrVIII:2543674-2551999(-) | pr	2|1	3	1.5	2	0|0	0.5	1	0.5	1	0.5	4.95	15	0.04
TGME49_233350-t26_1-p1 | transcript=TGME49_233350-t26_1 | gene=TGME49_233350 | organism=Toxoplasma_gondii_ME49 | gene_product=nuclear transport factor 2, putative | transcript_product=nuclear transport factor 2, putative | location=TGME49_chrVIII:2605811-2	1|2	3	1.5	2	0|0	0.5	1	0.5	1	0.5	4.95	15	0.04
TGME49_235450-t26_1-p1 | transcript=TGME49_235450-t26_1 | gene=TGME49_235450 | organism=Toxoplasma_gondii_ME49 | gene_product=ubiquitin-conjugating enzyme subfamily protein | transcript_product=ubiquitin-conjugating enzyme subfamily protein | location=TGME	2|1	3	1.5	2	0|0	0.5	1	0.5	1	0.5	4.95	15	0.04
TGME49_242660-t26_1-p1 | transcript=TGME49_242660-t26_1 | gene=TGME49_242660 | organism=Toxoplasma_gondii_ME49 | gene_product=vacuolar sorting protein 35, putative | transcript_product=vacuolar sorting protein 35, putative | location=TGME49_chrVI:2163415-2	2|1	3	1.5	2	0|0	0.5	1	0.5	1	0.5	4.95	15	0.04
TGME49_244370-t26_1-p1 | transcript=TGME49_244370-t26_1 | gene=TGME49_244370 | organism=Toxoplasma_gondii_ME49 | gene_product=TDC1, putative | transcript_product=TDC1, putative | location=TGME49_chrVI:3217824-3219578(+) | protein_length=584 | sequence_SO=c	2|1	3	1.5	2	0|0	0.5	1	0.5	1	0.5	4.95	15	0.04
TGME49_244470-t26_1-p1 | transcript=TGME49_244470-t26_1 | gene=TGME49_244470 | organism=Toxoplasma_gondii_ME49 | gene_product=hypothetical protein | transcript_product=hypothetical protein | location=TGME49_chrVI:3289465-3300769(-) | protein_length=2595 |	1|2	3	1.5	2	0|0	0.5	1	0.5	1	0.5	4.95	15	0.04
TGME49_246500-t26_1-p1 | transcript=TGME49_246500-t26_1 | gene=TGME49_246500 | organism=Toxoplasma_gondii_ME49 | gene_product=surp module domain-containing protein | transcript_product=surp module domain-containing protein | location=TGME49_chrXII:2804225-	2|1	3	1.5	2	0|0	0.5	1	0.5	1	0.5	4.95	15	0.04
TGME49_246560-t26_1-p1 | transcript=TGME49_246560-t26_1 | gene=TGME49_246560 | organism=Toxoplasma_gondii_ME49 | gene_product=vacuolar ATP synthase subunit g, putative | transcript_product=vacuolar ATP synthase subunit g, putative | location=TGME49_chrXII:	1|2	3	1.5	2	0|0	0.5	1	0.5	1	0.5	4.95	15	0.04
TGME49_247440-t26_1-p1 | transcript=TGME49_247440-t26_1 | gene=TGME49_247440 | organism=Toxoplasma_gondii_ME49 | gene_product=hypothetical protein | transcript_product=hypothetical protein | location=TGME49_chrXII:3338791-3339927(-) | protein_length=378 |	3|0	3	1.5	2	0|0	0.5	1	0.5	1	0.5	2.45	15	0.02
TGME49_247450-t26_1-p1 | transcript=TGME49_247450-t26_1 | gene=TGME49_247450 | organism=Toxoplasma_gondii_ME49 | gene_product=hypothetical protein | transcript_product=hypothetical protein | location=TGME49_chrXII:3344268-3352546(+) | protein_length=2303 |	1|2	3	1.5	2	0|0	0.5	1	0.5	1	0.5	4.95	15	0.04
TGME49_249240-t26_1-p1 | transcript=TGME49_249240-t26_1 | gene=TGME49_249240 | organism=Toxoplasma_gondii_ME49 | gene_product=calmodulin, putative | transcript_product=calmodulin, putative | location=TGME49_chrXII:4392465-4394111(-) | protein_length=149 |	2|1	3	1.5	2	0|0	0.5	1	0.5	1	0.5	4.95	15	0.04
TGME49_252220-t26_1-p1 | transcript=TGME49_252220-t26_1 | gene=TGME49_252220 | organism=Toxoplasma_gondii_ME49 | gene_product=tetratricopeptide repeat domain containing protein | transcript_product=tetratricopeptide repeat domain containing protein | locat	1|2	3	1.5	2	0|0	0.5	1	0.5	1	0.5	4.95	15	0.04
TGME49_252430-t26_1-p1 | transcript=TGME49_252430-t26_1 | gene=TGME49_252430 | organism=Toxoplasma_gondii_ME49 | gene_product=hypothetical protein | transcript_product=hypothetical protein | location=TGME49_chrIII:569240-572076(+) | protein_length=767 | se	1|2	3	1.5	2	0|0	0.5	1	0.5	1	0.5	4.95	15	0.04
TGME49_254030-t26_1-p1 | transcript=TGME49_254030-t26_1 | gene=TGME49_254030 | organism=Toxoplasma_gondii_ME49 | gene_product=zinc finger CDGSH-type domain-containing protein | transcript_product=zinc finger CDGSH-type domain-containing protein | location=	2|1	3	1.5	2	0|0	0.5	1	0.5	1	0.5	4.95	15	0.04
TGME49_255220-t26_1-p1 | transcript=TGME49_255220-t26_1 | gene=TGME49_255220 | organism=Toxoplasma_gondii_ME49 | gene_product=AP2 domain transcription factor AP2VIIb-3 | transcript_product=AP2 domain transcription factor AP2VIIb-3 | location=TGME49_chrVIIb	2|1	3	1.5	2	0|0	0.5	1	0.5	1	0.5	4.95	15	0.04
TGME49_257040-t26_1-p1 | transcript=TGME49_257040-t26_1 | gene=TGME49_257040 | organism=Toxoplasma_gondii_ME49 | gene_product=TB2/DP1, HVA22 family protein | transcript_product=TB2/DP1, HVA22 family protein | location=TGME49_chrVIIb:4268545-4270491(+) | pr	2|1	3	1.5	2	0|0	0.5	1	0.5	1	0.5	4.95	15	0.04
TGME49_257340-t26_1-p1 | transcript=TGME49_257340-t26_1 | gene=TGME49_257340 | organism=Toxoplasma_gondii_ME49 | gene_product=Ras family protein | transcript_product=Ras family protein | location=TGME49_chrVIIb:4119972-4124141(+) | protein_length=214 | seq	1|2	3	1.5	2	0|0	0.5	1	0.5	1	0.5	4.95	15	0.04
TGME49_257960-t26_1-p1 | transcript=TGME49_257960-t26_1 | gene=TGME49_257960 | organism=Toxoplasma_gondii_ME49 | gene_product=GDP-D-mannose pyrophosphorylase | transcript_product=GDP-D-mannose pyrophosphorylase | location=TGME49_chrVIIb:3694342-3699053(-)	2|1	3	1.5	2	0|0	0.5	1	0.5	1	0.5	4.95	15	0.04
TGME49_258050-t26_1-p1 | transcript=TGME49_258050-t26_1 | gene=TGME49_258050 | organism=Toxoplasma_gondii_ME49 | gene_product=actin like protein ALP2a | transcript_product=actin like protein ALP2a | location=TGME49_chrVIIb:3621196-3623751(+) | protein_leng	1|2	3	1.5	2	0|0	0.5	1	0.5	1	0.5	4.95	15	0.04
TGME49_258660-t26_1-p1 | transcript=TGME49_258660-t26_1 | gene=TGME49_258660 | organism=Toxoplasma_gondii_ME49 | gene_product=rhoptry protein ROP6 | transcript_product=rhoptry protein ROP6 | location=TGME49_chrVIIb:3275147-3277596(-) | protein_length=480 |	1|2	3	1.5	2	0|0	0.5	1	0.5	1	0.5	4.95	15	0.04
TGME49_258970-t26_1-p1 | transcript=TGME49_258970-t26_1 | gene=TGME49_258970 | organism=Toxoplasma_gondii_ME49 | gene_product=hypothetical protein | transcript_product=hypothetical protein | location=TGME49_chrVIIb:3057863-3076202(-) | protein_length=3039	2|1	3	1.5	2	0|0	0.5	1	0.5	1	0.5	4.95	15	0.04
TGME49_261760-t26_1-p1 | transcript=TGME49_261760-t26_1 | gene=TGME49_261760 | organism=Toxoplasma_gondii_ME49 | gene_product=CDP-alcohol phosphatidyltransferase superfamily protein | transcript_product=CDP-alcohol phosphatidyltransferase superfamily prote	2|1	3	1.5	2	0|0	0.5	1	0.5	1	0.5	4.95	15	0.04
TGME49_262910-t26_1-p1 | transcript=TGME49_262910-t26_1 | gene=TGME49_262910 | organism=Toxoplasma_gondii_ME49 | gene_product=NADH-cytochrome b5 reductase 1, putative | transcript_product=NADH-cytochrome b5 reductase 1, putative | location=TGME49_chrVIIb:9	2|1	3	1.5	2	0|0	0.5	1	0.5	1	0.5	4.95	15	0.04
TGME49_263530-t26_1-p1 | transcript=TGME49_263530-t26_1 | gene=TGME49_263530 | organism=Toxoplasma_gondii_ME49 | gene_product=chaperonin, putative | transcript_product=chaperonin, putative | location=TGME49_chrVIIb:493203-495249(-) | protein_length=127 | s	2|1	3	1.5	2	0|0	0.5	1	0.5	1	0.5	4.95	15	0.04
TGME49_264430-t26_1-p1 | transcript=TGME49_264430-t26_1 | gene=TGME49_264430 | organism=Toxoplasma_gondii_ME49 | gene_product=hypothetical protein | transcript_product=hypothetical protein | location=TGME49_chrIX:2246458-2255058(+) | protein_length=2866 |	2|1	3	1.5	2	0|0	0.5	1	0.5	1	0.5	4.95	15	0.04
TGME49_264640-t26_1-p1 | transcript=TGME49_264640-t26_1 | gene=TGME49_264640 | organism=Toxoplasma_gondii_ME49 | gene_product=bromodomain-containing protein | transcript_product=bromodomain-containing protein | location=TGME49_chrIX:2154644-2159066(-) | pr	2|1	3	1.5	2	0|0	0.5	1	0.5	1	0.5	4.95	15	0.04
TGME49_265250-t26_1-p1 | transcript=TGME49_265250-t26_1 | gene=TGME49_265250 | organism=Toxoplasma_gondii_ME49 | gene_product=RNA recognition motif-containing protein | transcript_product=RNA recognition motif-containing protein | location=TGME49_chrIX:166	1|2	3	1.5	2	0|0	0.5	1	0.5	1	0.5	4.95	15	0.04
TGME49_266460-t26_1-p1 | transcript=TGME49_266460-t26_1 | gene=TGME49_266460 | organism=Toxoplasma_gondii_ME49 | gene_product=small ubiquitin family modifier, putative | transcript_product=small ubiquitin family modifier, putative | location=TGME49_chrIX:1	2|1	3	1.5	2	0|0	0.5	1	0.5	1	0.5	4.95	15	0.04
TGME49_267300-t26_1-p1 | transcript=TGME49_267300-t26_1 | gene=TGME49_267300 | organism=Toxoplasma_gondii_ME49 | gene_product=hypothetical protein | transcript_product=hypothetical protein | location=TGME49_chrIX:732865-736951(-) | protein_length=265 | seq	2|1	3	1.5	2	0|0	0.5	1	0.5	1	0.5	4.95	15	0.04
TGME49_267420-t26_1-p1 | transcript=TGME49_267420-t26_1 | gene=TGME49_267420 | organism=Toxoplasma_gondii_ME49 | gene_product=mago nashi family protein 2, putative | transcript_product=mago nashi family protein 2, putative | location=TGME49_chrIX:664197-66	2|1	3	1.5	2	0|0	0.5	1	0.5	1	0.5	4.95	15	0.04
TGME49_267800-t26_1-p1 | transcript=TGME49_267800-t26_1 | gene=TGME49_267800 | organism=Toxoplasma_gondii_ME49 | gene_product=dynamin-related protein DRPA | transcript_product=dynamin-related protein DRPA | location=TGME49_chrIX:346566-356769(+) | protein_	1|2	3	1.5	2	0|0	0.5	1	0.5	1	0.5	4.95	15	0.04
TGME49_268810-t26_1-p1 | transcript=TGME49_268810-t26_1 | gene=TGME49_268810 | organism=Toxoplasma_gondii_ME49 | gene_product=ck2 beta subunit | transcript_product=ck2 beta subunit | location=TGME49_chrVIII:6278516-6281629(-) | protein_length=315 | sequenc	2|1	3	1.5	2	0|0	0.5	1	0.5	1	0.5	4.95	15	0.04
TGME49_270070-t26_1-p1 | transcript=TGME49_270070-t26_1 | gene=TGME49_270070 | organism=Toxoplasma_gondii_ME49 | gene_product=synaptobrevin family protein | transcript_product=synaptobrevin family protein | location=TGME49_chrVIII:5434095-5437065(-) | prot	0|3	3	1.5	2	0|0	0.5	1	0.5	1	0.5	2.45	15	0.02
TGME49_270120-t26_1-p1 | transcript=TGME49_270120-t26_1 | gene=TGME49_270120 | organism=Toxoplasma_gondii_ME49 | gene_product=thioredoxin-like protein TLP1 | transcript_product=thioredoxin-like protein TLP1 | location=TGME49_chrVIII:5392780-5395954(+) | pr	1|2	3	1.5	2	0|0	0.5	1	0.5	1	0.5	4.95	15	0.04
TGME49_271935-t26_1-p1 | transcript=TGME49_271935-t26_1 | gene=TGME49_271935 | organism=Toxoplasma_gondii_ME49 | gene_product=hypothetical protein | transcript_product=hypothetical protein | location=TGME49_chrVIII:4276407-4276676(-) | protein_length=89 |	2|1	3	1.5	2	0|0	0.5	1	0.5	1	0.5	4.95	15	0.04
TGME49_273930-t26_1-p1 | transcript=TGME49_273930-t26_1 | gene=TGME49_273930 | organism=Toxoplasma_gondii_ME49 | gene_product=DNA topoisomerase domain-containing protein | transcript_product=DNA topoisomerase domain-containing protein | location=TGME49_chr	2|1	3	1.5	2	0|0	0.5	1	0.5	1	0.5	4.95	15	0.04
TGME49_274120-t26_1-p1 | transcript=TGME49_274120-t26_1 | gene=TGME49_274120 | organism=Toxoplasma_gondii_ME49 | gene_product=hypothetical protein | transcript_product=hypothetical protein | location=TGME49_chrVIII:3011427-3017968(-) | protein_length=674 |	1|2	3	1.5	2	0|0	0.5	1	0.5	1	0.5	4.95	15	0.04
TGME49_277000-t26_1-p1 | transcript=TGME49_277000-t26_1 | gene=TGME49_277000 | organism=Toxoplasma_gondii_ME49 | gene_product=transport protein Sec24, putative | transcript_product=transport protein Sec24, putative | location=TGME49_chrXII:6793742-6802522(	1|2	3	1.5	2	0|0	0.5	1	0.5	1	0.5	4.95	15	0.04
TGME49_280700-t26_1-p1 | transcript=TGME49_280700-t26_1 | gene=TGME49_280700 | organism=Toxoplasma_gondii_ME49 | gene_product=arginine decarboxylase | transcript_product=arginine decarboxylase | location=TGME49_chrVIIa:163923-171562(-) | protein_length=122	0|3	3	1.5	2	0|0	0.5	1	0.5	1	0.5	2.45	15	0.02
TGME49_280740-t26_1-p1 | transcript=TGME49_280740-t26_1 | gene=TGME49_280740 | organism=Toxoplasma_gondii_ME49 | gene_product=signal peptidase | transcript_product=signal peptidase | location=TGME49_chrVIIa:130477-133327(-) | protein_length=223 | sequence_	1|2	3	1.5	2	0|0	0.5	1	0.5	1	0.5	4.95	15	0.04
TGME49_281630-t26_1-p1 | transcript=TGME49_281630-t26_1 | gene=TGME49_281630 | organism=Toxoplasma_gondii_ME49 | gene_product=hydroxyacylglutathione hydrolase | transcript_product=hydroxyacylglutathione hydrolase | location=TGME49_chrVIIa:4229009-4234321(+	2|1	3	1.5	2	0|0	0.5	1	0.5	1	0.5	4.95	15	0.04
TGME49_281640-t26_1-p1 | transcript=TGME49_281640-t26_1 | gene=TGME49_281640 | organism=Toxoplasma_gondii_ME49 | gene_product=hypothetical protein | transcript_product=hypothetical protein | location=TGME49_chrVIIa:4237402-4243986(+) | protein_length=948 |	2|1	3	1.5	2	0|0	0.5	1	0.5	1	0.5	4.95	15	0.04
TGME49_283510-t26_1-p1 | transcript=TGME49_283510-t26_1 | gene=TGME49_283510 | organism=Toxoplasma_gondii_ME49 | gene_product=hypothetical protein | transcript_product=hypothetical protein | location=TGME49_chrV:3107086-3112326(+) | protein_length=315 | se	2|1	3	1.5	2	0|0	0.5	1	0.5	1	0.5	4.95	15	0.04
TGME49_283730-t26_1-p1 | transcript=TGME49_283730-t26_1 | gene=TGME49_283730 | organism=Toxoplasma_gondii_ME49 | gene_product=endomembrane protein 70 subfamily protein | transcript_product=endomembrane protein 70 subfamily protein | location=TGME49_chrV:30	2|1	3	1.5	2	0|0	0.5	1	0.5	1	0.5	4.95	15	0.04
TGME49_285240-t26_1-p1 | transcript=TGME49_285240-t26_1 | gene=TGME49_285240 | organism=Toxoplasma_gondii_ME49 | gene_product=3-oxo-5-alpha-steroid 4-dehydrogenase | transcript_product=3-oxo-5-alpha-steroid 4-dehydrogenase | location=TGME49_chrV:2493358-24	1|2	3	1.5	2	0|0	0.5	1	0.5	1	0.5	4.95	15	0.04
TGME49_286080-t26_1-p1 | transcript=TGME49_286080-t26_1 | gene=TGME49_286080 | organism=Toxoplasma_gondii_ME49 | gene_product=elongation factor 2 family protein | transcript_product=elongation factor 2 family protein | location=TGME49_chrV:2008581-2019709(	3|0	3	1.5	2	0|0	0.5	1	0.5	1	0.5	2.45	15	0.02
TGME49_286230-t26_1-p1 | transcript=TGME49_286230-t26_1 | gene=TGME49_286230 | organism=Toxoplasma_gondii_ME49 | gene_product=hypothetical protein | transcript_product=hypothetical protein | location=TGME49_chrV:1898055-1908950(-) | protein_length=2622 | s	2|1	3	1.5	2	0|0	0.5	1	0.5	1	0.5	4.95	15	0.04
TGME49_286750-t26_1-p1 | transcript=TGME49_286750-t26_1 | gene=TGME49_286750 | organism=Toxoplasma_gondii_ME49 | gene_product=MA3 domain-containing protein | transcript_product=MA3 domain-containing protein | location=TGME49_chrV:1688720-1696027(+) | prote	1|2	3	1.5	2	0|0	0.5	1	0.5	1	0.5	4.95	15	0.04
TGME49_289210-t26_1-p1 | transcript=TGME49_289210-t26_1 | gene=TGME49_289210 | organism=Toxoplasma_gondii_ME49 | gene_product=prefoldin subunit protein | transcript_product=prefoldin subunit protein | location=TGME49_chrIX:3082394-3084001(-) | protein_leng	1|2	3	1.5	2	0|0	0.5	1	0.5	1	0.5	4.95	15	0.04
TGME49_289560-t26_1-p1 | transcript=TGME49_289560-t26_1 | gene=TGME49_289560 | organism=Toxoplasma_gondii_ME49 | gene_product=RNA recognition motif-containing protein | transcript_product=RNA recognition motif-containing protein | location=TGME49_chrIX:330	1|2	3	1.5	2	0|0	0.5	1	0.5	1	0.5	4.95	15	0.04
TGME49_289620-t26_1-p1 | transcript=TGME49_289620-t26_1 | gene=TGME49_289620 | organism=Toxoplasma_gondii_ME49 | gene_product=cathepsin CPC1 | transcript_product=cathepsin CPC1 | location=TGME49_chrIX:3351310-3356580(-) | protein_length=733 | sequence_SO=c	2|1	3	1.5	2	0|0	0.5	1	0.5	1	0.5	4.95	15	0.04
TGME49_290840-t26_1-p1 | transcript=TGME49_290840-t26_1 | gene=TGME49_290840 | organism=Toxoplasma_gondii_ME49 | gene_product=serine protease | transcript_product=serine protease | location=TGME49_chrIX:3878405-3884738(+) | protein_length=960 | sequence_SO	1|2	3	1.5	2	0|0	0.5	1	0.5	1	0.5	4.95	15	0.04
TGME49_290850-t26_1-p1 | transcript=TGME49_290850-t26_1 | gene=TGME49_290850 | organism=Toxoplasma_gondii_ME49 | gene_product=WD-40 repeat protein | transcript_product=WD-40 repeat protein | location=TGME49_chrIX:3886575-3893637(-) | protein_length=521 | s	2|1	3	1.5	2	0|0	0.5	1	0.5	1	0.5	4.95	15	0.04
TGME49_291950-t26_1-p1 | transcript=TGME49_291950-t26_1 | gene=TGME49_291950 | organism=Toxoplasma_gondii_ME49 | gene_product=RNA recognition motif-containing protein | transcript_product=RNA recognition motif-containing protein | location=TGME49_chrIX:441	3|0	3	1.5	2	0|0	0.5	1	0.5	1	0.5	2.45	15	0.02
TGME49_293510-t26_1-p1 | transcript=TGME49_293510-t26_1 | gene=TGME49_293510 | organism=Toxoplasma_gondii_ME49 | gene_product=poly(ADP-ribose) polymerase and DNA-Ligase Zn-finger region domain-containing protein | transcript_product=poly(ADP-ribose) polyme	2|1	3	1.5	2	0|0	0.5	1	0.5	1	0.5	4.95	15	0.04
TGME49_293630-t26_1-p1 | transcript=TGME49_293630-t26_1 | gene=TGME49_293630 | organism=Toxoplasma_gondii_ME49 | gene_product=hypothetical protein | transcript_product=hypothetical protein | location=TGME49_chrIa:465303-475485(-) | protein_length=811 | seq	1|2	3	1.5	2	0|0	0.5	1	0.5	1	0.5	4.95	15	0.04
TGME49_293900-t26_1-p1 | transcript=TGME49_293900-t26_1 | gene=TGME49_293900 | organism=Toxoplasma_gondii_ME49 | gene_product=sporozoite protein with an altered thrombospondin repeat SPATR | transcript_product=sporozoite protein with an altered thrombospon	2|1	3	1.5	2	0|0	0.5	1	0.5	1	0.5	4.95	15	0.04
TGME49_294770-t26_1-p1 | transcript=TGME49_294770-t26_1 | gene=TGME49_294770 | organism=Toxoplasma_gondii_ME49 | gene_product=Armadillo/beta-catenin family repeat-containing protein | transcript_product=Armadillo/beta-catenin family repeat-containing prote	2|1	3	1.5	2	0|0	0.5	1	0.5	1	0.5	4.95	15	0.04
TGME49_297180-t26_1-p1 | transcript=TGME49_297180-t26_1 | gene=TGME49_297180 | organism=Toxoplasma_gondii_ME49 | gene_product=hypothetical protein | transcript_product=hypothetical protein | location=TGME49_chrII:1591977-1598773(-) | protein_length=871 | s	2|1	3	1.5	2	0|0	0.5	1	0.5	1	0.5	4.95	15	0.04
TGME49_298020-t26_1-p1 | transcript=TGME49_298020-t26_1 | gene=TGME49_298020 | organism=Toxoplasma_gondii_ME49 | gene_product=DEAD-family helicase | transcript_product=DEAD-family helicase | location=TGME49_chrII:2198046-2210150(+) | protein_length=1158 |	2|1	3	1.5	2	0|0	0.5	1	0.5	1	0.5	4.95	15	0.04
TGME49_298630-t26_1-p1 | transcript=TGME49_298630-t26_1 | gene=TGME49_298630 | organism=Toxoplasma_gondii_ME49 | gene_product=vacuolar transporter chaperone VTC2 | transcript_product=vacuolar transporter chaperone VTC2 | location=TGME49_chrXI:6609847-66176	2|1	3	1.5	2	0|0	0.5	1	0.5	1	0.5	4.95	15	0.04
TGME49_304500-t26_1-p1 | transcript=TGME49_304500-t26_1 | gene=TGME49_304500 | organism=Toxoplasma_gondii_ME49 | gene_product=hypothetical protein | transcript_product=hypothetical protein | location=TGME49_chrVIIa:528076-530057(+) | protein_length=262 | s	1|2	3	1.5	2	0|0	0.5	1	0.5	1	0.5	4.95	15	0.04
TGME49_306660-t26_1-p1 | transcript=TGME49_306660-t26_1 | gene=TGME49_306660 | organism=Toxoplasma_gondii_ME49 | gene_product=RNA pseudouridine synthase superfamily protein | transcript_product=RNA pseudouridine synthase superfamily protein | location=TGME	2|1	3	1.5	2	0|0	0.5	1	0.5	1	0.5	4.95	15	0.04
TGME49_306670-t26_1-p1 | transcript=TGME49_306670-t26_1 | gene=TGME49_306670 | organism=Toxoplasma_gondii_ME49 | gene_product=hypothetical protein | transcript_product=hypothetical protein | location=TGME49_chrIX:6269310-6270779(-) | protein_length=220 | s	1|2	3	1.5	2	0|0	0.5	1	0.5	1	0.5	4.95	15	0.04
TGME49_311290-t26_1-p1 | transcript=TGME49_311290-t26_1 | gene=TGME49_311290 | organism=Toxoplasma_gondii_ME49 | gene_product=protein tyrosine phosphatase family protein, ptpla protein | transcript_product=protein tyrosine phosphatase family protein, ptpla	1|2	3	1.5	2	0|0	0.5	1	0.5	1	0.5	4.95	15	0.04
TGME49_311890-t26_1-p1 | transcript=TGME49_311890-t26_1 | gene=TGME49_311890 | organism=Toxoplasma_gondii_ME49 | gene_product=hypothetical protein | transcript_product=hypothetical protein | location=TGME49_chrXI:2358433-2361428(+) | protein_length=394 | s	2|1	3	1.5	2	0|0	0.5	1	0.5	1	0.5	4.95	15	0.04
TGME49_312100-t26_1-p1 | transcript=TGME49_312100-t26_1 | gene=TGME49_312100 | organism=Toxoplasma_gondii_ME49 | gene_product=plasma membrane-type Ca(2+)-ATPase A1 PMCAA1 | transcript_product=plasma membrane-type Ca(2+)-ATPase A1 PMCAA1 | location=TGME49_c	1|2	3	1.5	2	0|0	0.5	1	0.5	1	0.5	4.95	15	0.04
TGME49_312260-t26_1-p1 | transcript=TGME49_312260-t26_1 | gene=TGME49_312260 | organism=Toxoplasma_gondii_ME49 | gene_product=hypothetical protein | transcript_product=hypothetical protein | location=TGME49_chrXI:2549114-2553635(-) | protein_length=915 | s	1|2	3	1.5	2	0|0	0.5	1	0.5	1	0.5	4.95	15	0.04
TGME49_312280-t26_1-p1 | transcript=TGME49_312280-t26_1 | gene=TGME49_312280 | organism=Toxoplasma_gondii_ME49 | gene_product=pre-mRNA-splicing factor ATP-dependent RNA helicase, putative | transcript_product=pre-mRNA-splicing factor ATP-dependent RNA heli	3|0	3	1.5	2	0|0	0.5	1	0.5	1	0.5	2.45	15	0.02
TGME49_312600-t26_1-p1 | transcript=TGME49_312600-t26_1 | gene=TGME49_312600 | organism=Toxoplasma_gondii_ME49 | gene_product=heat shock protein HSP21 | transcript_product=heat shock protein HSP21 | location=TGME49_chrXI:2818748-2820568(+) | protein_length	2|1	3	1.5	2	0|0	0.5	1	0.5	1	0.5	4.95	15	0.04
TGME49_312622-t26_1-p1 | transcript=TGME49_312622-t26_1 | gene=TGME49_312622 | organism=Toxoplasma_gondii_ME49 | gene_product=DUF803 domain-containing protein | transcript_product=DUF803 domain-containing protein | location=TGME49_chrXI:2829449-2837821(-)	1|2	3	1.5	2	0|0	0.5	1	0.5	1	0.5	4.95	15	0.04
TGME49_313440-t26_1-p1 | transcript=TGME49_313440-t26_1 | gene=TGME49_313440 | organism=Toxoplasma_gondii_ME49 | gene_product=hypothetical protein | transcript_product=hypothetical protein | location=TGME49_chrXI:3396545-3397474(-) | protein_length=309 | s	1|2	3	1.5	2	0|0	0.5	1	0.5	1	0.5	4.95	15	0.04
TGME49_313480-t26_1-p1 | transcript=TGME49_313480-t26_1 | gene=TGME49_313480 | organism=Toxoplasma_gondii_ME49 | gene_product=hypothetical protein | transcript_product=hypothetical protein | location=TGME49_chrXI:3423030-3438380(+) | protein_length=1381 |	1|2	3	1.5	2	0|0	0.5	1	0.5	1	0.5	4.95	15	0.04
TGME49_314100-t26_1-p1 | transcript=TGME49_314100-t26_1 | gene=TGME49_314100 | organism=Toxoplasma_gondii_ME49 | gene_product=tetratricopeptide repeat-containing protein | transcript_product=tetratricopeptide repeat-containing protein | location=TGME49_chr	2|1	3	1.5	2	0|0	0.5	1	0.5	1	0.5	4.95	15	0.04
TGME49_314740-t26_1-p1 | transcript=TGME49_314740-t26_1 | gene=TGME49_314740 | organism=Toxoplasma_gondii_ME49 | gene_product=PSP protein | transcript_product=PSP protein | location=TGME49_chrXI:4259598-4265278(+) | protein_length=758 | sequence_SO=chromos	2|1	3	1.5	2	0|0	0.5	1	0.5	1	0.5	4.95	15	0.04
TGME49_314875-t26_1-p1 | transcript=TGME49_314875-t26_1 | gene=TGME49_314875 | organism=Toxoplasma_gondii_ME49 | gene_product=RIC1 protein | transcript_product=RIC1 protein | location=TGME49_chrXI:4362604-4376592(-) | protein_length=3789 | sequence_SO=chro	2|1	3	1.5	2	0|0	0.5	1	0.5	1	0.5	4.95	15	0.04
TGME49_315210-t26_1-p1 | transcript=TGME49_315210-t26_1 | gene=TGME49_315210 | organism=Toxoplasma_gondii_ME49 | gene_product=rhoptry protein, putative | transcript_product=rhoptry protein, putative | location=TGME49_chrXI:4572179-4579521(-) | protein_leng	2|1	3	1.5	2	0|0	0.5	1	0.5	1	0.5	4.95	15	0.04
TGME49_316140-t26_1-p1 | transcript=TGME49_316140-t26_1 | gene=TGME49_316140 | organism=Toxoplasma_gondii_ME49 | gene_product=hypothetical protein | transcript_product=hypothetical protein | location=TGME49_chrXI:5151445-5155486(-) | protein_length=263 | s	1|2	3	1.5	2	0|0	0.5	1	0.5	1	0.5	4.95	15	0.04
TGME49_318580-t26_1-p1 | transcript=TGME49_318580-t26_1 | gene=TGME49_318580 | organism=Toxoplasma_gondii_ME49 | gene_product=glucosephosphate-mutase GPM2 | transcript_product=glucosephosphate-mutase GPM2 | location=TGME49_chrIV:1211733-1216840(-) | protei	2|1	3	1.5	2	0|0	0.5	1	0.5	1	0.5	4.95	15	0.04
TGME49_319510-t26_1-p1 | transcript=TGME49_319510-t26_1 | gene=TGME49_319510 | organism=Toxoplasma_gondii_ME49 | gene_product=hypothetical protein | transcript_product=hypothetical protein | location=TGME49_chrIV:952552-954032(-) | protein_length=284 | seq	0|3	3	1.5	2	0|0	0.5	1	0.5	1	0.5	2.45	15	0.02
TGME49_321520-t26_1-p1 | transcript=TGME49_321520-t26_1 | gene=TGME49_321520 | organism=Toxoplasma_gondii_ME49 | gene_product=hypothetical protein | transcript_product=hypothetical protein | location=TGME49_chrIb:1757922-1759877(+) | protein_length=226 | s	1|2	3	1.5	2	0|0	0.5	1	0.5	1	0.5	4.95	15	0.04
TGME49_202550-t26_1-p1 | transcript=TGME49_202550-t26_1 | gene=TGME49_202550 | organism=Toxoplasma_gondii_ME49 | gene_product=NLI interacting factor family phosphatase | transcript_product=NLI interacting factor family phosphatase | location=TGME49_chrVIIa	2|0	2	1	2	0|0	0.5	1	0.5	1	0.5	2.45	10	0.04
TGME49_205040-t26_1-p1 | transcript=TGME49_205040-t26_1 | gene=TGME49_205040 | organism=Toxoplasma_gondii_ME49 | gene_product=PGAP1 family protein | transcript_product=PGAP1 family protein | location=TGME49_chrVIIa:1657073-1664628(-) | protein_length=2110	2|0	2	1	2	0|0	0.5	1	0.5	1	0.5	2.45	10	0.04
TGME49_210360-t26_1-p1 | transcript=TGME49_210360-t26_1 | gene=TGME49_210360 | organism=Toxoplasma_gondii_ME49 | gene_product=DEAD (Asp-Glu-Ala-Asp) box polypeptide 41 family protein | transcript_product=DEAD (Asp-Glu-Ala-Asp) box polypeptide 41 family pro	2|0	2	1	2	0|0	0.5	1	0.5	1	0.5	2.45	10	0.04
TGME49_210980-t26_1-p1 | transcript=TGME49_210980-t26_1 | gene=TGME49_210980 | organism=Toxoplasma_gondii_ME49 | gene_product=alternative splicing type 3 and, putative | transcript_product=alternative splicing type 3 and, putative | location=TGME49_chrIV:1	2|0	2	1	2	0|0	0.5	1	0.5	1	0.5	2.45	10	0.04
TGME49_211020-t26_1-p1 | transcript=TGME49_211020-t26_1 | gene=TGME49_211020 | organism=Toxoplasma_gondii_ME49 | gene_product=RNA recognition motif-containing protein | transcript_product=RNA recognition motif-containing protein | location=TGME49_chrIV:196	2|0	2	1	2	0|0	0.5	1	0.5	1	0.5	2.45	10	0.04
TGME49_212820-t26_1-p1 | transcript=TGME49_212820-t26_1 | gene=TGME49_212820 | organism=Toxoplasma_gondii_ME49 | gene_product=ubiquitin family protein | transcript_product=ubiquitin family protein | location=TGME49_chrV:633282-639366(+) | protein_length=11	0|2	2	1	2	0|0	0.5	1	0.5	1	0.5	2.45	10	0.04
TGME49_213520-t26_1-p1 | transcript=TGME49_213520-t26_1 | gene=TGME49_213520 | organism=Toxoplasma_gondii_ME49 | gene_product=peptidase M20D, amidohydrolase | transcript_product=peptidase M20D, amidohydrolase | location=TGME49_chrV:1112711-1118922(-) | pro	2|0	2	1	2	0|0	0.5	1	0.5	1	0.5	2.45	10	0.04
TGME49_214180-t26_1-p1 | transcript=TGME49_214180-t26_1 | gene=TGME49_214180 | organism=Toxoplasma_gondii_ME49 | gene_product=ENTH domain-containing protein | transcript_product=ENTH domain-containing protein | location=TGME49_chrX:6086247-6093499(+) | pro	2|0	2	1	2	0|0	0.5	1	0.5	1	0.5	2.45	10	0.04
TGME49_216810-t26_1-p1 | transcript=TGME49_216810-t26_1 | gene=TGME49_216810 | organism=Toxoplasma_gondii_ME49 | gene_product=5-nucleotidase, C-terminal domain-containing protein | transcript_product=5-nucleotidase, C-terminal domain-containing protein |	2|0	2	1	2	0|0	0.5	1	0.5	1	0.5	2.45	10	0.04
TGME49_220890-t26_1-p1 | transcript=TGME49_220890-t26_1 | gene=TGME49_220890 | organism=Toxoplasma_gondii_ME49 | gene_product=hypothetical protein | transcript_product=hypothetical protein | location=TGME49_chrII:38762-41471(-) | protein_length=454 | seque	0|2	2	1	2	0|0	0.5	1	0.5	1	0.5	2.45	10	0.04
TGME49_222850-t26_1-p1 | transcript=TGME49_222850-t26_1 | gene=TGME49_222850 | organism=Toxoplasma_gondii_ME49 | gene_product=stress responsive a/b barrel domain-containing protein | transcript_product=stress responsive a/b barrel domain-containing protein	2|0	2	1	2	0|0	0.5	1	0.5	1	0.5	2.45	10	0.04
TGME49_223000-t26_1-p1 | transcript=TGME49_223000-t26_1 | gene=TGME49_223000 | organism=Toxoplasma_gondii_ME49 | gene_product=dynein light chain DLC | transcript_product=dynein light chain DLC | location=TGME49_chrII:1368821-1369885(+) | protein_length=138	2|0	2	1	2	0|0	0.5	1	0.5	1	0.5	2.45	10	0.04
TGME49_225550-t26_1-p1 | transcript=TGME49_225550-t26_1 | gene=TGME49_225550 | organism=Toxoplasma_gondii_ME49 | gene_product=phosphatidylserine decarboxylase | transcript_product=phosphatidylserine decarboxylase | location=TGME49_chrX:2166480-2170208(+) |	0|2	2	1	2	0|0	0.5	1	0.5	1	0.5	2.45	10	0.04
TGME49_228150-t26_1-p1 | transcript=TGME49_228150-t26_1 | gene=TGME49_228150 | organism=Toxoplasma_gondii_ME49 | gene_product=hypothetical protein | transcript_product=hypothetical protein | location=TGME49_chrX:540868-548551(+) | protein_length=2115 | seq	0|2	2	1	2	0|0	0.5	1	0.5	1	0.5	2.45	10	0.04
TGME49_233020-t26_1-p1 | transcript=TGME49_233020-t26_1 | gene=TGME49_233020 | organism=Toxoplasma_gondii_ME49 | gene_product=Not1 N-terminal domain, CCR4-Not complex component protein | transcript_product=Not1 N-terminal domain, CCR4-Not complex component	0|2	2	1	2	0|0	0.5	1	0.5	1	0.5	2.45	10	0.04
TGME49_234520-t26_1-p1 | transcript=TGME49_234520-t26_1 | gene=TGME49_234520 | organism=Toxoplasma_gondii_ME49 | gene_product=U2 snRNP auxilliary factor, large subunit, splicing factor subfamily protein | transcript_product=U2 snRNP auxilliary factor, larg	2|0	2	1	2	0|0	0.5	1	0.5	1	0.5	2.45	10	0.04
TGME49_236110-t26_1-p1 | transcript=TGME49_236110-t26_1 | gene=TGME49_236110 | organism=Toxoplasma_gondii_ME49 | gene_product=autophagy-related protein 3 atg3, putative | transcript_product=autophagy-related protein 3 atg3, putative | location=TGME49_chrX:	2|0	2	1	2	0|0	0.5	1	0.5	1	0.5	2.45	10	0.04
TGME49_236620-t26_1-p1 | transcript=TGME49_236620-t26_1 | gene=TGME49_236620 | organism=Toxoplasma_gondii_ME49 | gene_product=protein kinase (incomplete catalytic triad) | transcript_product=protein kinase (incomplete catalytic triad) | location=TGME49_chr	0|2	2	1	2	0|0	0.5	1	0.5	1	0.5	2.45	10	0.04
TGME49_237110-t26_1-p1 | transcript=TGME49_237110-t26_1 | gene=TGME49_237110 | organism=Toxoplasma_gondii_ME49 | gene_product=replication factor C subunit 2, putative | transcript_product=replication factor C subunit 2, putative | location=TGME49_chrX:5723	2|0	2	1	2	0|0	0.5	1	0.5	1	0.5	2.45	10	0.04
TGME49_237880-t26_1-p1 | transcript=TGME49_237880-t26_1 | gene=TGME49_237880 | organism=Toxoplasma_gondii_ME49 | gene_product=hypothetical protein | transcript_product=hypothetical protein | location=TGME49_chrIV:2626150-2626644(-) | protein_length=164 | s	0|2	2	1	2	0|0	0.5	1	0.5	1	0.5	2.45	10	0.04
TGME49_240590-t26_1-p1 | transcript=TGME49_240590-t26_1 | gene=TGME49_240590 | organism=Toxoplasma_gondii_ME49 | gene_product=DNA-directed RNA polymerase II RPB5 | transcript_product=DNA-directed RNA polymerase II RPB5 | location=TGME49_chrVI:1332822-13347	2|0	2	1	2	0|0	0.5	1	0.5	1	0.5	2.45	10	0.04
TGME49_246100-t26_1-p1 | transcript=TGME49_246100-t26_1 | gene=TGME49_246100 | organism=Toxoplasma_gondii_ME49 | gene_product=phosducin, putative | transcript_product=phosducin, putative | location=TGME49_chrXII:2665815-2667516(+) | protein_length=318 | se	2|0	2	1	2	0|0	0.5	1	0.5	1	0.5	2.45	10	0.04
TGME49_246950-t26_1-p1 | transcript=TGME49_246950-t26_1 | gene=TGME49_246950 | organism=Toxoplasma_gondii_ME49 | gene_product=hypothetical protein | transcript_product=hypothetical protein | location=TGME49_chrXII:3031225-3033141(-) | protein_length=452 |	0|2	2	1	2	0|0	0.5	1	0.5	1	0.5	2.45	10	0.04
TGME49_248320-t26_1-p1 | transcript=TGME49_248320-t26_1 | gene=TGME49_248320 | organism=Toxoplasma_gondii_ME49 | gene_product=carrier superfamily protein | transcript_product=carrier superfamily protein | location=TGME49_chrXII:3807124-3808200(-) | protein	2|0	2	1	2	0|0	0.5	1	0.5	1	0.5	2.45	10	0.04
TGME49_249690-t26_1-p1 | transcript=TGME49_249690-t26_1 | gene=TGME49_249690 | organism=Toxoplasma_gondii_ME49 | gene_product=hypothetical protein | transcript_product=hypothetical protein | location=TGME49_chrXII:4737060-4740678(+) | protein_length=568 |	0|2	2	1	2	0|0	0.5	1	0.5	1	0.5	2.45	10	0.04
TGME49_250700-t26_1-p1 | transcript=TGME49_250700-t26_1 | gene=TGME49_250700 | organism=Toxoplasma_gondii_ME49 | gene_product=hypothetical protein | transcript_product=hypothetical protein | location=TGME49_chrXII:5133986-5141036(+) | protein_length=1509 |	2|0	2	1	2	0|0	0.5	1	0.5	1	0.5	2.45	10	0.04
TGME49_250880-t26_1-p1 | transcript=TGME49_250880-t26_1 | gene=TGME49_250880 | organism=Toxoplasma_gondii_ME49 | gene_product=kinase, pfkB family protein | transcript_product=kinase, pfkB family protein | location=TGME49_chrXII:5296585-5300058(-) | protein	2|0	2	1	2	0|0	0.5	1	0.5	1	0.5	2.45	10	0.04
TGME49_251850-t26_1-p1 | transcript=TGME49_251850-t26_1 | gene=TGME49_251850 | organism=Toxoplasma_gondii_ME49 | gene_product=serine/threonine protein phosphatase | transcript_product=serine/threonine protein phosphatase | location=TGME49_chrXII:5612206-56	2|0	2	1	2	0|0	0.5	1	0.5	1	0.5	2.45	10	0.04
TGME49_254940-t26_1-p1 | transcript=TGME49_254940-t26_1 | gene=TGME49_254940 | organism=Toxoplasma_gondii_ME49 | gene_product=MIF4G domain-containing protein | transcript_product=MIF4G domain-containing protein | location=TGME49_chrIII:2047649-2063580(+) |	2|0	2	1	2	0|0	0.5	1	0.5	1	0.5	2.45	10	0.04
TGME49_258030-t26_1-p1 | transcript=TGME49_258030-t26_1 | gene=TGME49_258030 | organism=Toxoplasma_gondii_ME49 | gene_product=DNA polymerase | transcript_product=DNA polymerase | location=TGME49_chrVIIb:3625744-3639823(-) | protein_length=1268 | sequence_S	0|2	2	1	2	0|0	0.5	1	0.5	1	0.5	2.45	10	0.04
TGME49_258170-t26_1-p1 | transcript=TGME49_258170-t26_1 | gene=TGME49_258170 | organism=Toxoplasma_gondii_ME49 | gene_product=hypothetical protein | transcript_product=hypothetical protein | location=TGME49_chrVIIb:3534514-3539907(+) | protein_length=408 |	2|0	2	1	2	0|0	0.5	1	0.5	1	0.5	2.45	10	0.04
TGME49_262490-t26_1-p1 | transcript=TGME49_262490-t26_1 | gene=TGME49_262490 | organism=Toxoplasma_gondii_ME49 | gene_product=alpha/beta hydrolase, putative | transcript_product=alpha/beta hydrolase, putative | location=TGME49_chrVIIb:1209997-1212664(-) |	0|2	2	1	2	0|0	0.5	1	0.5	1	0.5	2.45	10	0.04
TGME49_265420-t26_1-p1 | transcript=TGME49_265420-t26_1 | gene=TGME49_265420 | organism=Toxoplasma_gondii_ME49 | gene_product=hypothetical protein | transcript_product=hypothetical protein | location=TGME49_chrIX:1564694-1569639(+) | protein_length=256 | s	2|0	2	1	2	0|0	0.5	1	0.5	1	0.5	2.45	10	0.04
TGME49_267050-t26_1-p1 | transcript=TGME49_267050-t26_1 | gene=TGME49_267050 | organism=Toxoplasma_gondii_ME49 | gene_product=hydrolase, alpha/beta fold family protein | transcript_product=hydrolase, alpha/beta fold family protein | location=TGME49_chrIX:8	2|0	2	1	2	0|0	0.5	1	0.5	1	0.5	2.45	10	0.04
TGME49_271370-t26_1-p1 | transcript=TGME49_271370-t26_1 | gene=TGME49_271370 | organism=Toxoplasma_gondii_ME49 | gene_product=hypothetical protein | transcript_product=hypothetical protein | location=TGME49_chrVIII:4536352-4546923(-) | protein_length=3523	2|0	2	1	2	0|0	0.5	1	0.5	1	0.5	2.45	10	0.04
TGME49_272350-t26_1-p1 | transcript=TGME49_272350-t26_1 | gene=TGME49_272350 | organism=Toxoplasma_gondii_ME49 | gene_product=mRNA export protein | transcript_product=mRNA export protein | location=TGME49_chrVIII:4056970-4063549(-) | protein_length=375 | s	0|2	2	1	2	0|0	0.5	1	0.5	1	0.5	2.45	10	0.04
TGME49_275670-t26_1-p1 | transcript=TGME49_275670-t26_1 | gene=TGME49_275670 | organism=Toxoplasma_gondii_ME49 | gene_product=alveolin domain containing intermediate filament IMC15 | transcript_product=alveolin domain containing intermediate filament IMC15	0|2	2	1	2	0|0	0.5	1	0.5	1	0.5	2.45	10	0.04
TGME49_278850-t26_1-p1 | transcript=TGME49_278850-t26_1 | gene=TGME49_278850 | organism=Toxoplasma_gondii_ME49 | gene_product=DHHC zinc finger domain-containing protein | transcript_product=DHHC zinc finger domain-containing protein | location=TGME49_chrXI	0|2	2	1	2	0|0	0.5	1	0.5	1	0.5	2.45	10	0.04
TGME49_283710-t26_1-p1 | transcript=TGME49_283710-t26_1 | gene=TGME49_283710 | organism=Toxoplasma_gondii_ME49 | gene_product=longevity-assurance protein (LAG1) domain-containing protein | transcript_product=longevity-assurance protein (LAG1) domain-contai	0|2	2	1	2	0|0	0.5	1	0.5	1	0.5	2.45	10	0.04
TGME49_288680-t26_1-p1 | transcript=TGME49_288680-t26_1 | gene=TGME49_288680 | organism=Toxoplasma_gondii_ME49 | gene_product=endonuclease IV APN | transcript_product=endonuclease IV APN | location=TGME49_chrIX:2668478-2673441(-) | protein_length=667 | seq	2|0	2	1	2	0|0	0.5	1	0.5	1	0.5	2.45	10	0.04
TGME49_290640-t26_1-p1 | transcript=TGME49_290640-t26_1 | gene=TGME49_290640 | organism=Toxoplasma_gondii_ME49 | gene_product=DNA mismatch repair protein MSH6-1, putative | transcript_product=DNA mismatch repair protein MSH6-1, putative | location=TGME49_c	0|2	2	1	2	0|0	0.5	1	0.5	1	0.5	2.45	10	0.04
TGME49_291180-t26_1-p1 | transcript=TGME49_291180-t26_1 | gene=TGME49_291180 | organism=Toxoplasma_gondii_ME49 | gene_product=hypothetical protein | transcript_product=hypothetical protein | location=TGME49_chrIX:4196983-4226344(-) | protein_length=5354 |	2|0	2	1	2	0|0	0.5	1	0.5	1	0.5	2.45	10	0.04
TGME49_291880-t26_1-p1 | transcript=TGME49_291880-t26_1 | gene=TGME49_291880 | organism=Toxoplasma_gondii_ME49 | gene_product=hypothetical protein | transcript_product=hypothetical protein | location=TGME49_chrIX:4386569-4393152(+) | protein_length=783 | s	2|0	2	1	2	0|0	0.5	1	0.5	1	0.5	2.45	10	0.04
TGME49_294930-t26_1-p1 | transcript=TGME49_294930-t26_1 | gene=TGME49_294930 | organism=Toxoplasma_gondii_ME49 | gene_product=leucine rich repeat-containing protein | transcript_product=leucine rich repeat-containing protein | location=TGME49_chrIa:1276904	2|0	2	1	2	0|0	0.5	1	0.5	1	0.5	2.45	10	0.04
TGME49_295040-t26_1-p1 | transcript=TGME49_295040-t26_1 | gene=TGME49_295040 | organism=Toxoplasma_gondii_ME49 | gene_product=HEAT repeat-containing protein | transcript_product=HEAT repeat-containing protein | location=TGME49_chrIa:1345929-1357349(-) | pr	2|0	2	1	2	0|0	0.5	1	0.5	1	0.5	2.45	10	0.04
TGME49_305450-t26_1-p1 | transcript=TGME49_305450-t26_1 | gene=TGME49_305450 | organism=Toxoplasma_gondii_ME49 | gene_product=acetyltransferase, GNAT family protein | transcript_product=acetyltransferase, GNAT family protein | location=TGME49_chrIX:5391463	2|0	2	1	2	0|0	0.5	1	0.5	1	0.5	2.45	10	0.04
TGME49_306895-t26_1-p1 | transcript=TGME49_306895-t26_1 | gene=TGME49_306895 | organism=Toxoplasma_gondii_ME49 | gene_product=hypothetical protein | transcript_product=hypothetical protein | location=TGME49_chrXI:206592-207101(-) | protein_length=169 | seq	0|2	2	1	2	0|0	0.5	1	0.5	1	0.5	2.45	10	0.04
TGME49_315490-t26_1-p1 | transcript=TGME49_315490-t26_1 | gene=TGME49_315490 | organism=Toxoplasma_gondii_ME49 | gene_product=rhoptry protein ROP10 | transcript_product=rhoptry protein ROP10 | location=TGME49_chrXI:4753282-4755042(-) | protein_length=586 |	0|2	2	1	2	0|0	0.5	1	0.5	1	0.5	2.45	10	0.04
TGME49_319550-t26_1-p1 | transcript=TGME49_319550-t26_1 | gene=TGME49_319550 | organism=Toxoplasma_gondii_ME49 | gene_product=membrane protein C17G8.08c, putative | transcript_product=membrane protein C17G8.08c, putative | location=TGME49_chrIV:916939-9210	0|2	2	1	2	0|0	0.5	1	0.5	1	0.5	2.45	10	0.04
TGME49_217540-t26_1-p1 | transcript=TGME49_217540-t26_1 | gene=TGME49_217540 | organism=Toxoplasma_gondii_ME49 | gene_product=RNA recognition motif-containing protein | transcript_product=RNA recognition motif-containing protein | location=TGME49_chrXII:18	4|1	5	2.5	2	0|1	0.5	1	0.5	1	0.5	2.62	5	0.11
TGME49_281980-t26_1-p1 | transcript=TGME49_281980-t26_1 | gene=TGME49_281980 | organism=Toxoplasma_gondii_ME49 | gene_product=phosphatidate cytidylyltransferase | transcript_product=phosphatidate cytidylyltransferase | location=TGME49_chrVIIa:4303342-43065	0|5	5	2.5	2	0|1	0.5	1	0.5	1	0.5	1.01	5	0.04
TGME49_240510-t26_1-p1 | transcript=TGME49_240510-t26_1 | gene=TGME49_240510 | organism=Toxoplasma_gondii_ME49 | gene_product=hypothetical protein | transcript_product=hypothetical protein | location=TGME49_chrVI:1299462-1303181(-) | protein_length=1239 |	4|0	4	2	2	1|0	0.5	1	0.5	1	0.5	1.01	4	0.11
TGME49_305270-t26_1-p1 | transcript=TGME49_305270-t26_1 | gene=TGME49_305270 | organism=Toxoplasma_gondii_ME49 | gene_product=hypothetical protein | transcript_product=hypothetical protein | location=TGME49_chrIX:5326221-5330716(+) | protein_length=738 | s	3|1	4	2	2	0|1	0.5	0.99	0.5	0.99	0.5	2.62	4	0.11
TGME49_273850-t26_1-p1 | transcript=TGME49_273850-t26_1 | gene=TGME49_273850 | organism=Toxoplasma_gondii_ME49 | gene_product=hypothetical protein | transcript_product=hypothetical protein | location=TGME49_chrVIII:3224251-3226422(-) | protein_length=723 |	0|3	3	1.5	2	0|1	0.5	0.99	0.5	0.99	0.5	1.01	3	0.11
TGME49_206480-t26_1-p1 | transcript=TGME49_206480-t26_1 | gene=TGME49_206480 | organism=Toxoplasma_gondii_ME49 | gene_product=hypothetical protein | transcript_product=hypothetical protein | location=TGME49_chrVIIa:943946-945669(-) | protein_length=207 | s	1|2	3	1.5	2	0|1	0.49	0.98	0.49	0.98	0.49	2.62	3	0.11
TGME49_218220-t26_1-p1 | transcript=TGME49_218220-t26_1 | gene=TGME49_218220 | organism=Toxoplasma_gondii_ME49 | gene_product=cell-cycle-associated protein kinase CDK, putative | transcript_product=cell-cycle-associated protein kinase CDK, putative | locat	1|2	3	1.5	2	0|1	0.49	0.98	0.49	0.98	0.49	2.62	3	0.11
TGME49_264990-t26_1-p1 | transcript=TGME49_264990-t26_1 | gene=TGME49_264990 | organism=Toxoplasma_gondii_ME49 | gene_product=hypothetical protein | transcript_product=hypothetical protein | location=TGME49_chrIX:1862051-1863741(+) | protein_length=259 | s	1|2	3	1.5	2	1|0	0.49	0.98	0.49	0.98	0.49	2.62	3	0.11
TGME49_319530-t26_1-p1 | transcript=TGME49_319530-t26_1 | gene=TGME49_319530 | organism=Toxoplasma_gondii_ME49 | gene_product=splicing factor SF2 | transcript_product=splicing factor SF2 | location=TGME49_chrIV:932427-938437(+) | protein_length=449 | seque	1|2	3	1.5	2	1|0	0.49	0.98	0.49	0.98	0.49	2.62	3	0.11
TGME49_202620-t26_1-p1 | transcript=TGME49_202620-t26_1 | gene=TGME49_202620 | organism=Toxoplasma_gondii_ME49 | gene_product=hypothetical protein | transcript_product=hypothetical protein | location=TGME49_chrVIIa:3165122-3166114(-) | protein_length=330 |	0|2	2	1	2	0|1	0.49	0.98	0.49	0.98	0.49	1.01	2	0.11
TGME49_236890-t26_1-p1 | transcript=TGME49_236890-t26_1 | gene=TGME49_236890 | organism=Toxoplasma_gondii_ME49 | gene_product=hypothetical protein | transcript_product=hypothetical protein | location=TGME49_chrX:5564950-5565970(-) | protein_length=218 | se	2|0	2	1	2	0|1	0.49	0.98	0.49	0.98	0.49	1.01	2	0.11
TGME49_248630-t26_1-p1 | transcript=TGME49_248630-t26_1 | gene=TGME49_248630 | organism=Toxoplasma_gondii_ME49 | gene_product=actin-related protein ARP1 | transcript_product=actin-related protein ARP1 | location=TGME49_chrXII:4034495-4039761(-) | protein_l	0|2	2	1	2	0|1	0.49	0.98	0.49	0.98	0.49	1.01	2	0.11
TGME49_254570-t26_1-p1 | transcript=TGME49_254570-t26_1 | gene=TGME49_254570 | organism=Toxoplasma_gondii_ME49 | gene_product=hypothetical protein | transcript_product=hypothetical protein | location=TGME49_chrIII:1832256-1845065(-) | protein_length=1972 |	1|3	4	2	2	0|2	0.49	0.97	0.49	0.97	0.49	1.06	2	0.11
TGME49_269920-t26_1-p1 | transcript=TGME49_269920-t26_1 | gene=TGME49_269920 | organism=Toxoplasma_gondii_ME49 | gene_product=phosphatidylserine decarboxylase | transcript_product=phosphatidylserine decarboxylase | location=TGME49_chrVIII:5537401-5545827(-	2|0	2	1	2	0|1	0.49	0.98	0.49	0.98	0.49	1.01	2	0.11
TGME49_201700-t26_1-p1 | transcript=TGME49_201700-t26_1 | gene=TGME49_201700 | organism=Toxoplasma_gondii_ME49 | gene_product=WD domain, G-beta repeat-containing protein | transcript_product=WD domain, G-beta repeat-containing protein | location=TGME49_chr	5|2	7	3.5	2	2|2	0.47	0.95	0.47	0.95	0.47	-1.26	1.75	0.12
TGME49_240060-t26_1-p1 | transcript=TGME49_240060-t26_1 | gene=TGME49_240060 | organism=Toxoplasma_gondii_ME49 | gene_product=hypothetical protein | transcript_product=hypothetical protein | location=TGME49_chrVI:1035230-1037761(+) | protein_length=843 | s	2|1	3	1.5	2	0|2	0.46	0.93	0.46	0.93	0.46	1.06	1.5	0.12
TGME49_310450-t26_1-p1 | transcript=TGME49_310450-t26_1 | gene=TGME49_310450 | organism=Toxoplasma_gondii_ME49 | gene_product=myosin heavy chain, putative | transcript_product=myosin heavy chain, putative | location=TGME49_chrXI:1349368-1364031(+) | protei	1|2	3	1.5	2	0|2	0.46	0.93	0.46	0.93	0.46	1.06	1.5	0.12
TGME49_209910-t26_1-p1 | transcript=TGME49_209910-t26_1 | gene=TGME49_209910 | organism=Toxoplasma_gondii_ME49 | gene_product=histone H2Bv | transcript_product=histone H2Bv | location=TGME49_chrIb:1546904-1547275(+) | protein_length=123 | sequence_SO=chrom	1|2	3	1.5	2	1|1	0.45	0.91	0.45	0.91	0.45	0.82	1.5	0.12
TGME49_225150-t26_1-p1 | transcript=TGME49_225150-t26_1 | gene=TGME49_225150 | organism=Toxoplasma_gondii_ME49 | gene_product=hypothetical protein | transcript_product=hypothetical protein | location=TGME49_chrX:2448305-2451764(+) | protein_length=691 | se	1|2	3	1.5	2	1|1	0.45	0.91	0.45	0.91	0.45	0.82	1.5	0.12
TGME49_294730-t26_1-p1 | transcript=TGME49_294730-t26_1 | gene=TGME49_294730 | organism=Toxoplasma_gondii_ME49 | gene_product=hypothetical protein | transcript_product=hypothetical protein | location=TGME49_chrIa:1099372-1107620(-) | protein_length=2142 |	2|1	3	1.5	2	1|1	0.45	0.91	0.45	0.91	0.45	0.82	1.5	0.12
TGME49_310220-t26_1-p1 | transcript=TGME49_310220-t26_1 | gene=TGME49_310220 | organism=Toxoplasma_gondii_ME49 | gene_product=hypothetical protein | transcript_product=hypothetical protein | location=TGME49_chrXI:1164143-1176974(+) | protein_length=1396 |	2|1	3	1.5	2	1|1	0.45	0.91	0.45	0.91	0.45	0.82	1.5	0.12
TGME49_201400-t26_1-p1 | transcript=TGME49_201400-t26_1 | gene=TGME49_201400 | organism=Toxoplasma_gondii_ME49 | gene_product=Sin3-associated polypeptide SAP18 | transcript_product=Sin3-associated polypeptide SAP18 | location=TGME49_chrVIIa:3901155-3906794	2|0	2	1	2	1|1	0.45	0.91	0.45	0.91	0.45	-0.59	1	0.12
TGME49_269690-t26_1-p1 | transcript=TGME49_269690-t26_1 | gene=TGME49_269690 | organism=Toxoplasma_gondii_ME49 | gene_product=hypothetical protein | transcript_product=hypothetical protein | location=TGME49_chrVIII:5681399-5683996(+) | protein_length=865 |	2|0	2	1	2	1|1	0.45	0.91	0.45	0.91	0.45	-0.59	1	0.12
TGME49_270240-t26_1-p1 | transcript=TGME49_270240-t26_1 | gene=TGME49_270240 | organism=Toxoplasma_gondii_ME49 | gene_product=MAG1 | transcript_product=MAG1 | location=TGME49_chrVIII:5312269-5313737(+) | protein_length=452 | sequence_SO=chromosome | SO=pro	15|15	30	15	2	3|10	0.43	0.43	0.43	0.43	0.43	-0.27	2.31	0.12
TGME49_263520-t26_1-p1 | transcript=TGME49_263520-t26_1 | gene=TGME49_263520 | organism=Toxoplasma_gondii_ME49 | gene_product=microtubule associated protein SPM1 | transcript_product=microtubule associated protein SPM1 | location=TGME49_chrVIIb:498809-5008	19|16	35	17.5	2	6|10	0.43	0.79	0.43	0.79	0.43	-2.6	2.19	0.12
TGME49_231640-t26_1-p1 | transcript=TGME49_231640-t26_1 | gene=TGME49_231640 | organism=Toxoplasma_gondii_ME49 | gene_product=alveolin domain containing intermediate filament IMC1 | transcript_product=alveolin domain containing intermediate filament IMC1 |	29|35	64	32	2	7|17	0.42	0.79	0.42	0.79	0.42	-2.85	2.67	0.12
TGME49_295110-t26_1-p1 | transcript=TGME49_295110-t26_1 | gene=TGME49_295110 | organism=Toxoplasma_gondii_ME49 | gene_product=rhoptry protein ROP7 | transcript_product=rhoptry protein ROP7 | location=TGME49_chrIa:1409060-1410787(-) | protein_length=575 | s	18|14	32	16	2	4|10	0.42	0.78	0.42	0.78	0.42	-2.52	2.29	0.12
TGME49_221380-t26_1-p1 | transcript=TGME49_221380-t26_1 | gene=TGME49_221380 | organism=Toxoplasma_gondii_ME49 | gene_product=alba 1 | transcript_product=alba 1 | location=TGME49_chrII:298565-299912(-) | protein_length=247 | sequence_SO=chromosome | SO=pro	4|3	7	3.5	2	4|1	0.36	0.51	0.36	0.51	0.36	-1.36	1.4	0.12
TGME49_311430-t26_1-p1 | transcript=TGME49_311430-t26_1 | gene=TGME49_311430 | organism=Toxoplasma_gondii_ME49 | gene_product=fibrillarin | transcript_product=fibrillarin | location=TGME49_chrXI:2068034-2069622(-) | protein_length=304 | sequence_SO=chromos	8|9	17	8.5	2	4|5	0.32	0.46	0.32	0.46	0.32	-1.51	1.89	0.12
TGME49_218820-t26_1-p1 | transcript=TGME49_218820-t26_1 | gene=TGME49_218820 | organism=Toxoplasma_gondii_ME49 | gene_product=alba 2 | transcript_product=alba 2 | location=TGME49_chrXII:1278904-1280705(+) | protein_length=148 | sequence_SO=chromosome | SO=	3|4	7	3.5	2	2|3	0.32	0.46	0.32	0.46	0.32	-1.56	1.4	0.12
TGME49_233460-t26_1-p1 | transcript=TGME49_233460-t26_1 | gene=TGME49_233460 | organism=Toxoplasma_gondii_ME49 | gene_product=SAG-related sequence SRS29B | transcript_product=SAG-related sequence SRS29B | location=TGME49_chrVIII:2664481-2665491(+) | protei	14|13	27	13.5	2	7|6	0.31	0.44	0.31	0.44	0.31	-1.56	2.08	0.12
TGME49_229670-t26_1-p1 | transcript=TGME49_229670-t26_1 | gene=TGME49_229670 | organism=Toxoplasma_gondii_ME49 | gene_product=ribosomal protein RPS23 | transcript_product=ribosomal protein RPS23 | location=TGME49_chrVIII:371876-374724(+) | protein_length=1	6|6	12	6	2	3|4	0.31	0.31	0.31	0.31	0.31	-0.82	1.71	0.12
TGME49_255260-t26_1-p1 | transcript=TGME49_255260-t26_1 | gene=TGME49_255260 | organism=Toxoplasma_gondii_ME49 | gene_product=apical membrane antigen AMA1 | transcript_product=apical membrane antigen AMA1 | location=TGME49_chrVIIb:4948498-4952962(+) | prot	14|14	28	14	2	4|9	0.29	0.29	0.29	0.29	0.29	-0.89	2.15	0.12
TGME49_243570-t26_1-p1 | transcript=TGME49_243570-t26_1 | gene=TGME49_243570 | organism=Toxoplasma_gondii_ME49 | gene_product=ribosomal protein RPS26 | transcript_product=ribosomal protein RPS26 | location=TGME49_chrVI:2725178-2726419(-) | protein_length=1	2|3	5	2.5	2	2|2	0.27	0.55	0.27	0.55	0.27	-1.26	1.25	0.12
TGME49_261250-t26_1-p1 | transcript=TGME49_261250-t26_1 | gene=TGME49_261250 | organism=Toxoplasma_gondii_ME49 | gene_product=histone H2A1 | transcript_product=histone H2A1 | location=TGME49_chrVIIb:1806965-1807507(-) | protein_length=180 | sequence_SO=chr	3|2	5	2.5	2	1|3	0.27	0.55	0.27	0.55	0.27	-1.26	1.25	0.12
TGME49_269840-t26_1-p1 | transcript=TGME49_269840-t26_1 | gene=TGME49_269840 | organism=Toxoplasma_gondii_ME49 | gene_product=proteasome regulatory subunit | transcript_product=proteasome regulatory subunit | location=TGME49_chrVIII:5581566-5584745(-) | pr	2|3	5	2.5	2	2|2	0.27	0.55	0.27	0.55	0.27	-1.26	1.25	0.12
TGME49_242330-t26_1-p1 | transcript=TGME49_242330-t26_1 | gene=TGME49_242330 | organism=Toxoplasma_gondii_ME49 | gene_product=ribosomal protein RPS5 | transcript_product=ribosomal protein RPS5 | location=TGME49_chrVI:1972872-1973938(-) | protein_length=192	13|15	28	14	2	7|7	0.2	0.36	0.2	0.36	0.2	-3.24	2	0.13
TGME49_250810-t26_1-p1 | transcript=TGME49_250810-t26_1 | gene=TGME49_250810 | organism=Toxoplasma_gondii_ME49 | gene_product=ribosomal protein RPL35 | transcript_product=ribosomal protein RPL35 | location=TGME49_chrXII:5238613-5240975(-) | protein_length=	5|6	11	5.5	2	3|4	0.2	0.31	0.2	0.31	0.2	-2.21	1.57	0.12
TGME49_310490-t26_1-p1 | transcript=TGME49_310490-t26_1 | gene=TGME49_310490 | organism=Toxoplasma_gondii_ME49 | gene_product=ribosomal protein RPL27A | transcript_product=ribosomal protein RPL27A | location=TGME49_chrXI:1382334-1383113(-) | protein_length	8|8	16	8	2	5|4	0.18	0.18	0.18	0.18	0.18	-1.51	1.78	0.13
TGME49_288720-t26_1-p1 | transcript=TGME49_288720-t26_1 | gene=TGME49_288720 | organism=Toxoplasma_gondii_ME49 | gene_product=ribosomal protein RPL10 | transcript_product=ribosomal protein RPL10 | location=TGME49_chrIX:2708880-2711191(-) | protein_length=2	13|13	26	13	2	6|7	0.17	0.17	0.17	0.17	0.17	-1.56	2	0.13
TGME49_238250-t26_1-p1 | transcript=TGME49_238250-t26_1 | gene=TGME49_238250 | organism=Toxoplasma_gondii_ME49 | gene_product=ribosomal protein RPL36 | transcript_product=ribosomal protein RPL36 | location=TGME49_chrVI:155358-156516(+) | protein_length=101	6|7	13	6.5	2	2|6	0.17	0.25	0.17	0.25	0.17	-2.36	1.62	0.13
TGME49_239760-t26_1-p1 | transcript=TGME49_239760-t26_1 | gene=TGME49_239760 | organism=Toxoplasma_gondii_ME49 | gene_product=ribosomal protein RPL22 | transcript_product=ribosomal protein RPL22 | location=TGME49_chrVI:901428-903242(-) | protein_length=133	3|3	6	3	2	2|3	0.17	0.17	0.17	0.17	0.17	-1.56	1.2	0.13
TGME49_218520-t26_1-p1 | transcript=TGME49_218520-t26_1 | gene=TGME49_218520 | organism=Toxoplasma_gondii_ME49 | gene_product=microneme protein MIC6 | transcript_product=microneme protein MIC6 | location=TGME49_chrXII:1478619-1479668(-) | protein_length=34	6|7	13	6.5	2	3|5	0.16	0.24	0.16	0.24	0.16	-2.54	1.62	0.13
TGME49_203310-t26_1-p1 | transcript=TGME49_203310-t26_1 | gene=TGME49_203310 | organism=Toxoplasma_gondii_ME49 | gene_product=dense granule protein GRA7 | transcript_product=dense granule protein GRA7 | location=TGME49_chrVIIa:2604424-2605134(+) | protein_	9|9	18	9	2	3|7	0.13	0.13	0.13	0.13	0.13	-1.91	1.8	0.13
TGME49_215460-t26_1-p1 | transcript=TGME49_215460-t26_1 | gene=TGME49_215460 | organism=Toxoplasma_gondii_ME49 | gene_product=ribosomal protein RPS24 | transcript_product=ribosomal protein RPS24 | location=TGME49_chrX:6972021-6973684(-) | protein_length=26	5|7	12	6	2	4|4	0.13	0.24	0.13	0.24	0.13	-3.96	1.5	0.13
TGME49_291890-t26_1-p1 | transcript=TGME49_291890-t26_1 | gene=TGME49_291890 | organism=Toxoplasma_gondii_ME49 | gene_product=microneme protein MIC1 | transcript_product=microneme protein MIC1 | location=TGME49_chrIX:4394433-4396776(-) | protein_length=456	15|15	30	15	2	7|8	0.1	0.1	0.1	0.1	0.1	-2.25	2	0.13
TGME49_227620-t26_1-p1 | transcript=TGME49_227620-t26_1 | gene=TGME49_227620 | organism=Toxoplasma_gondii_ME49 | gene_product=dense granule protein GRA2 | transcript_product=dense granule protein GRA2 | location=TGME49_chrX:870576-871374(-) | protein_lengt	5|5	10	5	2	2|5	0.1	0.1	0.1	0.1	0.1	-2.19	1.43	0.13
TGME49_227960-t26_1-p1 | transcript=TGME49_227960-t26_1 | gene=TGME49_227960 | organism=Toxoplasma_gondii_ME49 | gene_product=PCI domain-containing protein | transcript_product=PCI domain-containing protein | location=TGME49_chrX:703057-705828(-) | protein	3|2	5	2.5	2	2|3	0.09	0.17	0.09	0.17	0.09	-3.04	1	0.13
TGME49_245620-t26_1-p1 | transcript=TGME49_245620-t26_1 | gene=TGME49_245620 | organism=Toxoplasma_gondii_ME49 | gene_product=ribosomal-ubiquitin protein RPS27A | transcript_product=ribosomal-ubiquitin protein RPS27A | location=TGME49_chrXII:2435543-243762	3|2	5	2.5	2	2|3	0.09	0.17	0.09	0.17	0.09	-3.04	1	0.13
TGME49_300190-t26_1-p1 | transcript=TGME49_300190-t26_1 | gene=TGME49_300190 | organism=Toxoplasma_gondii_ME49 | gene_product=ribosomal protein RPL37A | transcript_product=ribosomal protein RPL37A | location=TGME49_chrXII:164207-166479(+) | protein_length=	4|3	7	3.5	2	3|3	0.07	0.13	0.07	0.13	0.07	-3.33	1.17	0.13
TGME49_212260-t26_1-p1 | transcript=TGME49_212260-t26_1 | gene=TGME49_212260 | organism=Toxoplasma_gondii_ME49 | gene_product=Sjogrens syndrome/scleroderma autoantigen 1 (Autoantigen p27) protein | transcript_product=Sjogrens syndrome/scleroderma autoant	5|4	9	4.5	2	2|5	0.06	0.1	0.06	0.1	0.06	-3.62	1.29	0.13
TGME49_239260-t26_1-p1 | transcript=TGME49_239260-t26_1 | gene=TGME49_239260 | organism=Toxoplasma_gondii_ME49 | gene_product=histone H4 | transcript_product=histone H4 | location=TGME49_chrVI:498086-498397(-) | protein_length=103 | sequence_SO=chromosome	5|6	11	5.5	2	3|5	0.05	0.07	0.05	0.07	0.05	-3.96	1.38	0.13
TGME49_244320-t26_1-p1 | transcript=TGME49_244320-t26_1 | gene=TGME49_244320 | organism=Toxoplasma_gondii_ME49 | gene_product=ribosomal protein RPL24 | transcript_product=ribosomal protein RPL24 | location=TGME49_chrVI:3188303-3191038(+) | protein_length=2	5|6	11	5.5	2	3|5	0.05	0.07	0.05	0.07	0.05	-3.96	1.38	0.13
TGME49_231630-t26_1-p1 | transcript=TGME49_231630-t26_1 | gene=TGME49_231630 | organism=Toxoplasma_gondii_ME49 | gene_product=alveolin domain containing intermediate filament IMC4 | transcript_product=alveolin domain containing intermediate filament IMC4 |	15|16	31	15.5	2	6|10	0.04	0.07	0.04	0.07	0.04	-3.93	1.94	0.14
TGME49_213350-t26_1-p1 | transcript=TGME49_213350-t26_1 | gene=TGME49_213350 | organism=Toxoplasma_gondii_ME49 | gene_product=ribosomal protein RPS15 | transcript_product=ribosomal protein RPS15 | location=TGME49_chrV:949899-951338(-) | protein_length=150	8|8	16	8	2	5|5	0.04	0.04	0.04	0.04	0.04	-3.22	1.6	0.14
TGME49_231080-t26_1-p1 | transcript=TGME49_231080-t26_1 | gene=TGME49_231080 | organism=Toxoplasma_gondii_ME49 | gene_product=ribosomal protein RPL38 | transcript_product=ribosomal protein RPL38 | location=TGME49_chrVIII:1230906-1231160(+) | protein_length	4|4	8	4	2	2|5	0.03	0.03	0.03	0.03	0.03	-3.62	1.14	0.14
TGME49_266070-t26_1-p1 | transcript=TGME49_266070-t26_1 | gene=TGME49_266070 | organism=Toxoplasma_gondii_ME49 | gene_product=ribosomal protein RPL31 | transcript_product=ribosomal protein RPL31 | location=TGME49_chrIX:1319959-1321330(+) | protein_length=1	4|4	8	4	2	3|4	0.03	0.03	0.03	0.03	0.03	-3.64	1.14	0.14
TGME49_266960-t26_1-p1 | transcript=TGME49_266960-t26_1 | gene=TGME49_266960 | organism=Toxoplasma_gondii_ME49 | gene_product=beta tubulin | transcript_product=beta tubulin | location=TGME49_chrIX:869327-871380(-) | protein_length=449 | sequence_SO=chromos	27|25	52	26	2	11|14	0.02	0.04	0.02	0.04	0.02	-5.73	2.08	0.14
TGME49_207370-t26_1-p1 | transcript=TGME49_207370-t26_1 | gene=TGME49_207370 | organism=Toxoplasma_gondii_ME49 | gene_product=hypothetical protein | transcript_product=hypothetical protein | location=TGME49_chrIb:11951-16550(-) | protein_length=1373 | sequ	13|13	26	13	2	6|9	0.01	0.01	0.01	0.01	0.01	-4.93	1.73	0.14
TGME49_263040-t26_1-p1 | transcript=TGME49_263040-t26_1 | gene=TGME49_263040 | organism=Toxoplasma_gondii_ME49 | gene_product=ribosomal protein RPS16 | transcript_product=ribosomal protein RPS16 | location=TGME49_chrVIIb:856869-858555(+) | protein_length=2	9|10	19	9.5	2	5|7	0.01	0.02	0.01	0.02	0.01	-5.28	1.58	0.14
TGME49_204020-t26_1-p1 | transcript=TGME49_204020-t26_1 | gene=TGME49_204020 | organism=Toxoplasma_gondii_ME49 | gene_product=ribosomal protein RPL8 | transcript_product=ribosomal protein RPL8 | location=TGME49_chrVIIa:2046086-2048555(+) | protein_length=2	9|9	18	9	2	7|5	0.01	0.01	0.01	0.01	0.01	-5.28	1.5	0.14
TGME49_295125-t26_1-p1 | transcript=TGME49_295125-t26_1 | gene=TGME49_295125 | organism=Toxoplasma_gondii_ME49 | gene_product=rhoptry protein ROP4 | transcript_product=rhoptry protein ROP4 | location=TGME49_chrIa:1413184-1414491(-) | protein_length=382 | s	10|8	18	9	2	3|9	0.01	0.02	0.01	0.02	0.01	-6.28	1.5	0.14
TGME49_248390-t26_1-p1 | transcript=TGME49_248390-t26_1 | gene=TGME49_248390 | organism=Toxoplasma_gondii_ME49 | gene_product=ribosomal protein RPL26 | transcript_product=ribosomal protein RPL26 | location=TGME49_chrXII:3830586-3831607(-) | protein_length=	6|9	15	7.5	2	5|6	0.01	0.03	0.01	0.03	0.01	-7.79	1.36	0.14
TGME49_289530-t26_1-p1 | transcript=TGME49_289530-t26_1 | gene=TGME49_289530 | organism=Toxoplasma_gondii_ME49 | gene_product=ribosomal protein RPL19 | transcript_product=ribosomal protein RPL19 | location=TGME49_chrIX:3287726-3290280(-) | protein_length=1	6|5	11	5.5	2	3|6	0.01	0.01	0.01	0.01	0.01	-5.71	1.22	0.14
TGME49_200360-t26_1-p1 | transcript=TGME49_200360-t26_1 | gene=TGME49_200360 | organism=Toxoplasma_gondii_ME49 | gene_product=hypothetical protein | transcript_product=hypothetical protein | location=TGME49_chrVIII:6824629-6825189(+) | protein_length=186 |	1|1	2	1	2	0|0	0	0	0	0	0	4.95	10	0.17
TGME49_202890-t26_1-p1 | transcript=TGME49_202890-t26_1 | gene=TGME49_202890 | organism=Toxoplasma_gondii_ME49 | gene_product=hypothetical protein | transcript_product=hypothetical protein | location=TGME49_chrVIIa:2959845-2960978(-) | protein_length=377 |	1|1	2	1	2	0|0	0	0	0	0	0	4.95	10	0.17
TGME49_202950-t26_1-p1 | transcript=TGME49_202950-t26_1 | gene=TGME49_202950 | organism=Toxoplasma_gondii_ME49 | gene_product=hypothetical protein | transcript_product=hypothetical protein | location=TGME49_chrVIIa:2923051-2935206(+) | protein_length=1414	1|1	2	1	2	0|0	0	0	0	0	0	4.95	10	0.17
TGME49_203490-t26_1-p1 | transcript=TGME49_203490-t26_1 | gene=TGME49_203490 | organism=Toxoplasma_gondii_ME49 | gene_product=GNL3L/Grn1 GTPase | transcript_product=GNL3L/Grn1 GTPase | location=TGME49_chrVIIa:2472989-2479668(+) | protein_length=702 | seque	1|1	2	1	2	0|0	0	0	0	0	0	4.95	10	0.17
TGME49_203540-t26_1-p1 | transcript=TGME49_203540-t26_1 | gene=TGME49_203540 | organism=Toxoplasma_gondii_ME49 | gene_product=RNA binding protein, putative | transcript_product=RNA binding protein, putative | location=TGME49_chrVIIa:2433624-2441166(-) | pr	1|1	2	1	2	0|0	0	0	0	0	0	4.95	10	0.17
TGME49_204370-t26_1-p1 | transcript=TGME49_204370-t26_1 | gene=TGME49_204370 | organism=Toxoplasma_gondii_ME49 | gene_product=WD-40 repeat protein | transcript_product=WD-40 repeat protein | location=TGME49_chrVIIa:1845988-1847956(+) | protein_length=135 |	1|1	2	1	2	0|0	0	0	0	0	0	4.95	10	0.17
TGME49_205220-t26_1-p1 | transcript=TGME49_205220-t26_1 | gene=TGME49_205220 | organism=Toxoplasma_gondii_ME49 | gene_product=U5 snRNP-associated subunit, putative | transcript_product=U5 snRNP-associated subunit, putative | location=TGME49_chrVIIa:1532428	1|1	2	1	2	0|0	0	0	0	0	0	4.95	10	0.17
TGME49_207900-t26_1-p1 | transcript=TGME49_207900-t26_1 | gene=TGME49_207900 | organism=Toxoplasma_gondii_ME49 | gene_product=transcription initiation factor TFIIIB | transcript_product=transcription initiation factor TFIIIB | location=TGME49_chrIb:410015-	1|1	2	1	2	0|0	0	0	0	0	0	4.95	10	0.17
TGME49_208450-t26_1-p1 | transcript=TGME49_208450-t26_1 | gene=TGME49_208450 | organism=Toxoplasma_gondii_ME49 | gene_product=protease inhibitor PI2 | transcript_product=protease inhibitor PI2 | location=TGME49_chrIb:712461-715433(-) | protein_length=318 |	1|1	2	1	2	0|0	0	0	0	0	0	4.95	10	0.17
TGME49_208530-t26_1-p1 | transcript=TGME49_208530-t26_1 | gene=TGME49_208530 | organism=Toxoplasma_gondii_ME49 | gene_product=nicotinate phosphoribosyltransferase | transcript_product=nicotinate phosphoribosyltransferase | location=TGME49_chrIb:750200-7604	1|1	2	1	2	0|0	0	0	0	0	0	4.95	10	0.17
TGME49_209010-t26_1-p1 | transcript=TGME49_209010-t26_1 | gene=TGME49_209010 | organism=Toxoplasma_gondii_ME49 | gene_product=elongation factor TS protein | transcript_product=elongation factor TS protein | location=TGME49_chrIb:983209-985603(+) | protein_	1|1	2	1	2	0|0	0	0	0	0	0	4.95	10	0.17
TGME49_209700-t26_1-p1 | transcript=TGME49_209700-t26_1 | gene=TGME49_209700 | organism=Toxoplasma_gondii_ME49 | gene_product=hypothetical protein | transcript_product=hypothetical protein | location=TGME49_chrIb:1405251-1406197(+) | protein_length=229 | s	1|1	2	1	2	0|0	0	0	0	0	0	4.95	10	0.17
TGME49_210810-t26_1-p1 | transcript=TGME49_210810-t26_1 | gene=TGME49_210810 | organism=Toxoplasma_gondii_ME49 | gene_product=hypothetical protein | transcript_product=hypothetical protein | location=TGME49_chrIV:2038441-2040353(+) | protein_length=107 | s	1|1	2	1	2	0|0	0	0	0	0	0	4.95	10	0.17
TGME49_210820-t26_1-p1 | transcript=TGME49_210820-t26_1 | gene=TGME49_210820 | organism=Toxoplasma_gondii_ME49 | gene_product=hypothetical protein | transcript_product=hypothetical protein | location=TGME49_chrIV:2029409-2033406(-) | protein_length=1062 |	1|1	2	1	2	0|0	0	0	0	0	0	4.95	10	0.17
TGME49_211060-t26_1-p1 | transcript=TGME49_211060-t26_1 | gene=TGME49_211060 | organism=Toxoplasma_gondii_ME49 | gene_product=hypothetical protein | transcript_product=hypothetical protein | location=TGME49_chrIV:1943945-1944265(+) | protein_length=106 | s	1|1	2	1	2	0|0	0	0	0	0	0	4.95	10	0.17
TGME49_212310-t26_1-p1 | transcript=TGME49_212310-t26_1 | gene=TGME49_212310 | organism=Toxoplasma_gondii_ME49 | gene_product=vacuolar ATP synthetase | transcript_product=vacuolar ATP synthetase | location=TGME49_chrX:3925691-3928163(-) | protein_length=15	1|1	2	1	2	0|0	0	0	0	0	0	4.95	10	0.17
TGME49_212780-t26_1-p1 | transcript=TGME49_212780-t26_1 | gene=TGME49_212780 | organism=Toxoplasma_gondii_ME49 | gene_product=hypothetical protein | transcript_product=hypothetical protein | location=TGME49_chrV:596907-606622(+) | protein_length=2334 | seq	1|1	2	1	2	0|0	0	0	0	0	0	4.95	10	0.17
TGME49_213000-t26_1-p1 | transcript=TGME49_213000-t26_1 | gene=TGME49_213000 | organism=Toxoplasma_gondii_ME49 | gene_product=replication factor C, subunit 5, putative | transcript_product=replication factor C, subunit 5, putative | location=TGME49_chrV:76	1|1	2	1	2	0|0	0	0	0	0	0	4.95	10	0.17
TGME49_213050-t26_1-p1 | transcript=TGME49_213050-t26_1 | gene=TGME49_213050 | organism=Toxoplasma_gondii_ME49 | gene_product=hypothetical protein | transcript_product=hypothetical protein | location=TGME49_chrV:819593-820171(+) | protein_length=192 | sequ	1|1	2	1	2	0|0	0	0	0	0	0	4.95	10	0.17
TGME49_213072-t26_1-p1 | transcript=TGME49_213072-t26_1 | gene=TGME49_213072 | organism=Toxoplasma_gondii_ME49 | gene_product=Sec1 family protein | transcript_product=Sec1 family protein | location=TGME49_chrV:843239-856481(+) | protein_length=1046 | seque	1|1	2	1	2	0|0	0	0	0	0	0	4.95	10	0.17
TGME49_213610-t26_1-p1 | transcript=TGME49_213610-t26_1 | gene=TGME49_213610 | organism=Toxoplasma_gondii_ME49 | gene_product=hypothetical protein | transcript_product=hypothetical protein | location=TGME49_chrV:1168951-1173831(-) | protein_length=1015 | s	1|1	2	1	2	0|0	0	0	0	0	0	4.95	10	0.17
TGME49_213670-t26_1-p1 | transcript=TGME49_213670-t26_1 | gene=TGME49_213670 | organism=Toxoplasma_gondii_ME49 | gene_product=hypothetical protein | transcript_product=hypothetical protein | location=TGME49_chrV:1219633-1226819(-) | protein_length=790 | se	1|1	2	1	2	0|0	0	0	0	0	0	4.95	10	0.17
TGME49_213830-t26_1-p1 | transcript=TGME49_213830-t26_1 | gene=TGME49_213830 | organism=Toxoplasma_gondii_ME49 | gene_product=Ufm1-conjugating enzyme 1, putative | transcript_product=Ufm1-conjugating enzyme 1, putative | location=TGME49_chrV:1357258-136116	1|1	2	1	2	0|0	0	0	0	0	0	4.95	10	0.17
TGME49_213910-t26_1-p1 | transcript=TGME49_213910-t26_1 | gene=TGME49_213910 | organism=Toxoplasma_gondii_ME49 | gene_product=hypothetical protein | transcript_product=hypothetical protein | location=TGME49_chrV:1425388-1427961(+) | protein_length=403 | se	1|1	2	1	2	0|0	0	0	0	0	0	4.95	10	0.17
TGME49_214260-t26_1-p1 | transcript=TGME49_214260-t26_1 | gene=TGME49_214260 | organism=Toxoplasma_gondii_ME49 | gene_product=alpha-glucan water dikinase 1, putative | transcript_product=alpha-glucan water dikinase 1, putative | location=TGME49_chrX:617962	1|1	2	1	2	0|0	0	0	0	0	0	4.95	10	0.17
TGME49_216630-t26_1-p1 | transcript=TGME49_216630-t26_1 | gene=TGME49_216630 | organism=Toxoplasma_gondii_ME49 | gene_product=trigger factor protein, putative | transcript_product=trigger factor protein, putative | location=TGME49_chrXI:5993493-6002704(-)	1|1	2	1	2	0|0	0	0	0	0	0	4.95	10	0.17
TGME49_217580-t26_1-p1 | transcript=TGME49_217580-t26_1 | gene=TGME49_217580 | organism=Toxoplasma_gondii_ME49 | gene_product=DNA-directed RNA polymerase III RPC6 | transcript_product=DNA-directed RNA polymerase III RPC6 | location=TGME49_chrXII:1916361-19	1|1	2	1	2	0|0	0	0	0	0	0	4.95	10	0.17
TGME49_218250-t26_1-p1 | transcript=TGME49_218250-t26_1 | gene=TGME49_218250 | organism=Toxoplasma_gondii_ME49 | gene_product=TAP42 family protein | transcript_product=TAP42 family protein | location=TGME49_chrXII:1640033-1649988(-) | protein_length=512 |	1|1	2	1	2	0|0	0	0	0	0	0	4.95	10	0.17
TGME49_218300-t26_1-p1 | transcript=TGME49_218300-t26_1 | gene=TGME49_218300 | organism=Toxoplasma_gondii_ME49 | gene_product=zinc finger (CCCH type) motif-containing protein | transcript_product=zinc finger (CCCH type) motif-containing protein | location=	1|1	2	1	2	0|0	0	0	0	0	0	4.95	10	0.17
TGME49_218530-t26_1-p1 | transcript=TGME49_218530-t26_1 | gene=TGME49_218530 | organism=Toxoplasma_gondii_ME49 | gene_product=proteasome-interacting thioredoxin domain-containing protein | transcript_product=proteasome-interacting thioredoxin domain-contai	1|1	2	1	2	0|0	0	0	0	0	0	4.95	10	0.17
TGME49_218590-t26_1-p1 | transcript=TGME49_218590-t26_1 | gene=TGME49_218590 | organism=Toxoplasma_gondii_ME49 | gene_product=protein phosphatase 2C domain-containing protein | transcript_product=protein phosphatase 2C domain-containing protein | location=	1|1	2	1	2	0|0	0	0	0	0	0	4.95	10	0.17
TGME49_219170-t26_1-p1 | transcript=TGME49_219170-t26_1 | gene=TGME49_219170 | organism=Toxoplasma_gondii_ME49 | gene_product=hypothetical protein | transcript_product=hypothetical protein | location=TGME49_chrXII:1095257-1096174(+) | protein_length=305 |	1|1	2	1	2	0|0	0	0	0	0	0	4.95	10	0.17
TGME49_221180-t26_1-p1 | transcript=TGME49_221180-t26_1 | gene=TGME49_221180 | organism=Toxoplasma_gondii_ME49 | gene_product=hypothetical protein | transcript_product=hypothetical protein | location=TGME49_chrII:109544-114763(-) | protein_length=768 | seq	1|1	2	1	2	0|0	0	0	0	0	0	4.95	10	0.17
TGME49_222360-t26_1-p1 | transcript=TGME49_222360-t26_1 | gene=TGME49_222360 | organism=Toxoplasma_gondii_ME49 | gene_product=hypothetical protein | transcript_product=hypothetical protein | location=TGME49_chrII:1066967-1076786(+) | protein_length=774 | s	1|1	2	1	2	0|0	0	0	0	0	0	4.95	10	0.17
TGME49_222910-t26_1-p1 | transcript=TGME49_222910-t26_1 | gene=TGME49_222910 | organism=Toxoplasma_gondii_ME49 | gene_product=phosphoglycerate mutase | transcript_product=phosphoglycerate mutase | location=TGME49_chrII:1305290-1309361(+) | protein_length=5	1|1	2	1	2	0|0	0	0	0	0	0	4.95	10	0.17
TGME49_223020-t26_1-p1 | transcript=TGME49_223020-t26_1 | gene=TGME49_223020 | organism=Toxoplasma_gondii_ME49 | gene_product=coproporphyrinogen III oxidase | transcript_product=coproporphyrinogen III oxidase | location=TGME49_chrII:1371970-1374101(-) | pr	1|1	2	1	2	0|0	0	0	0	0	0	4.95	10	0.17
TGME49_223110-t26_1-p1 | transcript=TGME49_223110-t26_1 | gene=TGME49_223110 | organism=Toxoplasma_gondii_ME49 | gene_product=glycolipid transfer protein GLTP | transcript_product=glycolipid transfer protein GLTP | location=TGME49_chrII:1449790-1452874(-)	1|1	2	1	2	0|0	0	0	0	0	0	4.95	10	0.17
TGME49_223790-t26_1-p1 | transcript=TGME49_223790-t26_1 | gene=TGME49_223790 | organism=Toxoplasma_gondii_ME49 | gene_product=hypothetical protein | transcript_product=hypothetical protein | location=TGME49_chrX:3574927-3581767(+) | protein_length=1003 | s	1|1	2	1	2	0|0	0	0	0	0	0	4.95	10	0.17
TGME49_224580-t26_1-p1 | transcript=TGME49_224580-t26_1 | gene=TGME49_224580 | organism=Toxoplasma_gondii_ME49 | gene_product=RNA recognition motif-containing protein | transcript_product=RNA recognition motif-containing protein | location=TGME49_chrX:2962	1|1	2	1	2	0|0	0	0	0	0	0	4.95	10	0.17
TGME49_225310-t26_1-p1 | transcript=TGME49_225310-t26_1 | gene=TGME49_225310 | organism=Toxoplasma_gondii_ME49 | gene_product=ARF1-directed GTPase-activating protein, putative | transcript_product=ARF1-directed GTPase-activating protein, putative | locatio	1|1	2	1	2	0|0	0	0	0	0	0	4.95	10	0.17
TGME49_225850-t26_1-p1 | transcript=TGME49_225850-t26_1 | gene=TGME49_225850 | organism=Toxoplasma_gondii_ME49 | gene_product=peptidase, M28 family protein | transcript_product=peptidase, M28 family protein | location=TGME49_chrX:1998525-2009384(+) | prote	1|1	2	1	2	0|0	0	0	0	0	0	4.95	10	0.17
TGME49_225880-t26_1-p1 | transcript=TGME49_225880-t26_1 | gene=TGME49_225880 | organism=Toxoplasma_gondii_ME49 | gene_product=UDP-glucose 4-epimerase | transcript_product=UDP-glucose 4-epimerase | location=TGME49_chrX:1967149-1970759(+) | protein_length=36	1|1	2	1	2	0|0	0	0	0	0	0	4.95	10	0.17
TGME49_226570-t26_1-p1 | transcript=TGME49_226570-t26_1 | gene=TGME49_226570 | organism=Toxoplasma_gondii_ME49 | gene_product=hypothetical protein | transcript_product=hypothetical protein | location=TGME49_chrX:1531761-1533277(-) | protein_length=139 | se	1|1	2	1	2	0|0	0	0	0	0	0	4.95	10	0.17
TGME49_226590-t26_1-p1 | transcript=TGME49_226590-t26_1 | gene=TGME49_226590 | organism=Toxoplasma_gondii_ME49 | gene_product=cytochrome C oxidase subunit IIa, putative | transcript_product=cytochrome C oxidase subunit IIa, putative | location=TGME49_chrX:	1|1	2	1	2	0|0	0	0	0	0	0	4.95	10	0.17
TGME49_227000-t26_1-p1 | transcript=TGME49_227000-t26_1 | gene=TGME49_227000 | organism=Toxoplasma_gondii_ME49 | gene_product=hypothetical protein | transcript_product=hypothetical protein | location=TGME49_chrX:1144996-1155370(+) | protein_length=1082 | s	1|1	2	1	2	0|0	0	0	0	0	0	4.95	10	0.17
TGME49_227790-t26_1-p1 | transcript=TGME49_227790-t26_1 | gene=TGME49_227790 | organism=Toxoplasma_gondii_ME49 | gene_product=glycosyltransferase, group 1 family protein | transcript_product=glycosyltransferase, group 1 family protein | location=TGME49_chr	1|1	2	1	2	0|0	0	0	0	0	0	4.95	10	0.17
TGME49_228490-t26_1-p1 | transcript=TGME49_228490-t26_1 | gene=TGME49_228490 | organism=Toxoplasma_gondii_ME49 | gene_product=hypothetical protein | transcript_product=hypothetical protein | location=TGME49_chrX:290295-293996(-) | protein_length=394 | sequ	1|1	2	1	2	0|0	0	0	0	0	0	4.95	10	0.17
TGME49_229650-t26_1-p1 | transcript=TGME49_229650-t26_1 | gene=TGME49_229650 | organism=Toxoplasma_gondii_ME49 | gene_product=josephin protein | transcript_product=josephin protein | location=TGME49_chrVIII:361813-367389(-) | protein_length=412 | sequence_	1|1	2	1	2	0|0	0	0	0	0	0	4.95	10	0.17
TGME49_230430-t26_1-p1 | transcript=TGME49_230430-t26_1 | gene=TGME49_230430 | organism=Toxoplasma_gondii_ME49 | gene_product=vesicle-associated membrane protein, putative | transcript_product=vesicle-associated membrane protein, putative | location=TGME49	1|1	2	1	2	0|0	0	0	0	0	0	4.95	10	0.17
TGME49_230510-t26_1-p1 | transcript=TGME49_230510-t26_1 | gene=TGME49_230510 | organism=Toxoplasma_gondii_ME49 | gene_product=hypothetical protein | transcript_product=hypothetical protein | location=TGME49_chrVIII:847363-848481(-) | protein_length=372 | s	1|1	2	1	2	0|0	0	0	0	0	0	4.95	10	0.17
TGME49_231150-t26_1-p1 | transcript=TGME49_231150-t26_1 | gene=TGME49_231150 | organism=Toxoplasma_gondii_ME49 | gene_product=hypothetical protein | transcript_product=hypothetical protein | location=TGME49_chrVIII:1270935-1273955(+) | protein_length=662 |	1|1	2	1	2	0|0	0	0	0	0	0	4.95	10	0.17
TGME49_231160-t26_1-p1 | transcript=TGME49_231160-t26_1 | gene=TGME49_231160 | organism=Toxoplasma_gondii_ME49 | gene_product=hypothetical protein | transcript_product=hypothetical protein | location=TGME49_chrVIII:1276871-1278429(+) | protein_length=178 |	1|1	2	1	2	0|0	0	0	0	0	0	4.95	10	0.17
TGME49_232020-t26_1-p1 | transcript=TGME49_232020-t26_1 | gene=TGME49_232020 | organism=Toxoplasma_gondii_ME49 | gene_product=hypothetical protein | transcript_product=hypothetical protein | location=TGME49_chrVIII:1765604-1769885(-) | protein_length=1257	1|1	2	1	2	0|0	0	0	0	0	0	4.95	10	0.17
TGME49_232260-t26_1-p1 | transcript=TGME49_232260-t26_1 | gene=TGME49_232260 | organism=Toxoplasma_gondii_ME49 | gene_product=hypothetical protein | transcript_product=hypothetical protein | location=TGME49_chrVIII:1983385-1985057(-) | protein_length=306 |	1|1	2	1	2	0|0	0	0	0	0	0	4.95	10	0.17
TGME49_232370-t26_1-p1 | transcript=TGME49_232370-t26_1 | gene=TGME49_232370 | organism=Toxoplasma_gondii_ME49 | gene_product=CW-type Zinc Finger protein | transcript_product=CW-type Zinc Finger protein | location=TGME49_chrVIII:2052019-2055691(-) | protei	1|1	2	1	2	0|0	0	0	0	0	0	4.95	10	0.17
TGME49_232520-t26_1-p1 | transcript=TGME49_232520-t26_1 | gene=TGME49_232520 | organism=Toxoplasma_gondii_ME49 | gene_product=brix domain-containing protein | transcript_product=brix domain-containing protein | location=TGME49_chrVIII:2135438-2137156(-) |	1|1	2	1	2	0|0	0	0	0	0	0	4.95	10	0.17
TGME49_232720-t26_1-p1 | transcript=TGME49_232720-t26_1 | gene=TGME49_232720 | organism=Toxoplasma_gondii_ME49 | gene_product=Lsm12, putative | transcript_product=Lsm12, putative | location=TGME49_chrVIII:2238493-2239831(-) | protein_length=249 | sequence_	1|1	2	1	2	0|0	0	0	0	0	0	4.95	10	0.17
TGME49_233540-t26_1-p1 | transcript=TGME49_233540-t26_1 | gene=TGME49_233540 | organism=Toxoplasma_gondii_ME49 | gene_product=transporter, major facilitator family protein | transcript_product=transporter, major facilitator family protein | location=TGME49	1|1	2	1	2	0|0	0	0	0	0	0	4.95	10	0.17
TGME49_233680-t26_1-p1 | transcript=TGME49_233680-t26_1 | gene=TGME49_233680 | organism=Toxoplasma_gondii_ME49 | gene_product=nuclear movement family protein | transcript_product=nuclear movement family protein | location=TGME49_chrVIII:2725389-2727578(+)	1|1	2	1	2	0|0	0	0	0	0	0	4.95	10	0.17
TGME49_233720-t26_1-p1 | transcript=TGME49_233720-t26_1 | gene=TGME49_233720 | organism=Toxoplasma_gondii_ME49 | gene_product=DNA-directed RNA polymerase II RPBABC8 | transcript_product=DNA-directed RNA polymerase II RPBABC8 | location=TGME49_chrVIII:27492	1|1	2	1	2	0|0	0	0	0	0	0	4.95	10	0.17
TGME49_233870-t26_1-p1 | transcript=TGME49_233870-t26_1 | gene=TGME49_233870 | organism=Toxoplasma_gondii_ME49 | gene_product=hypothetical protein | transcript_product=hypothetical protein | location=TGME49_chrVIII:2869643-2874613(-) | protein_length=1538	1|1	2	1	2	0|0	0	0	0	0	0	4.95	10	0.17
TGME49_235140-t26_1-p1 | transcript=TGME49_235140-t26_1 | gene=TGME49_235140 | organism=Toxoplasma_gondii_ME49 | gene_product=hypothetical protein | transcript_product=hypothetical protein | location=TGME49_chrX:4634094-4637851(+) | protein_length=444 | se	1|1	2	1	2	0|0	0	0	0	0	0	4.95	10	0.17
TGME49_236580-t26_1-p1 | transcript=TGME49_236580-t26_1 | gene=TGME49_236580 | organism=Toxoplasma_gondii_ME49 | gene_product=Prp31-15.5k-U4 Snrna Complex family protein | transcript_product=Prp31-15.5k-U4 Snrna Complex family protein | location=TGME49_chr	1|1	2	1	2	0|0	0	0	0	0	0	4.95	10	0.17
TGME49_237000-t26_1-p1 | transcript=TGME49_237000-t26_1 | gene=TGME49_237000 | organism=Toxoplasma_gondii_ME49 | gene_product=polyphosphoinositide binding protein, putative | transcript_product=polyphosphoinositide binding protein, putative | location=TGME	1|1	2	1	2	0|0	0	0	0	0	0	4.95	10	0.17
TGME49_237130-t26_1-p1 | transcript=TGME49_237130-t26_1 | gene=TGME49_237130 | organism=Toxoplasma_gondii_ME49 | gene_product=cytochrome b, putative | transcript_product=cytochrome b, putative | location=TGME49_chrX:5734085-5734555(+) | protein_length=156	1|1	2	1	2	0|0	0	0	0	0	0	4.95	10	0.17
TGME49_240270-t26_1-p1 | transcript=TGME49_240270-t26_1 | gene=TGME49_240270 | organism=Toxoplasma_gondii_ME49 | gene_product=hypothetical protein | transcript_product=hypothetical protein | location=TGME49_chrVI:1129271-1130130(+) | protein_length=88 | se	1|1	2	1	2	0|0	0	0	0	0	0	4.95	10	0.17
TGME49_240640-t26_1-p1 | transcript=TGME49_240640-t26_1 | gene=TGME49_240640 | organism=Toxoplasma_gondii_ME49 | gene_product=casein kinase I | transcript_product=casein kinase I | location=TGME49_chrVI:1350786-1354190(+) | protein_length=324 | sequence_SO	1|1	2	1	2	0|0	0	0	0	0	0	4.95	10	0.17
TGME49_240880-t26_1-p1 | transcript=TGME49_240880-t26_1 | gene=TGME49_240880 | organism=Toxoplasma_gondii_ME49 | gene_product=hypothetical protein | transcript_product=hypothetical protein | location=TGME49_chrVI:1505406-1509193(+) | protein_length=817 | s	1|1	2	1	2	0|0	0	0	0	0	0	4.95	10	0.17
TGME49_242380-t26_1-p1 | transcript=TGME49_242380-t26_1 | gene=TGME49_242380 | organism=Toxoplasma_gondii_ME49 | gene_product=fatty acid elongase | transcript_product=fatty acid elongase | location=TGME49_chrVI:2002069-2004913(+) | protein_length=350 | seq	1|1	2	1	2	0|0	0	0	0	0	0	4.95	10	0.17
TGME49_243390-t26_1-p1 | transcript=TGME49_243390-t26_1 | gene=TGME49_243390 | organism=Toxoplasma_gondii_ME49 | gene_product=hypothetical protein | transcript_product=hypothetical protein | location=TGME49_chrVI:2602368-2603381(+) | protein_length=337 | s	1|1	2	1	2	0|0	0	0	0	0	0	4.95	10	0.17
TGME49_243460-t26_1-p1 | transcript=TGME49_243460-t26_1 | gene=TGME49_243460 | organism=Toxoplasma_gondii_ME49 | gene_product=hypothetical protein | transcript_product=hypothetical protein | location=TGME49_chrVI:2646239-2653492(-) | protein_length=2011 |	1|1	2	1	2	0|0	0	0	0	0	0	4.95	10	0.17
TGME49_244100-t26_1-p1 | transcript=TGME49_244100-t26_1 | gene=TGME49_244100 | organism=Toxoplasma_gondii_ME49 | gene_product=snoRNA binding domain-containing protein | transcript_product=snoRNA binding domain-containing protein | location=TGME49_chrVI:302	1|1	2	1	2	0|0	0	0	0	0	0	4.95	10	0.17
TGME49_244550-t26_1-p1 | transcript=TGME49_244550-t26_1 | gene=TGME49_244550 | organism=Toxoplasma_gondii_ME49 | gene_product=hypothetical protein | transcript_product=hypothetical protein | location=TGME49_chrVI:3352497-3354392(-) | protein_length=631 | s	1|1	2	1	2	0|0	0	0	0	0	0	4.95	10	0.17
TGME49_247000-t26_1-p1 | transcript=TGME49_247000-t26_1 | gene=TGME49_247000 | organism=Toxoplasma_gondii_ME49 | gene_product=tetratricopeptide repeat-containing protein | transcript_product=tetratricopeptide repeat-containing protein | location=TGME49_chr	1|1	2	1	2	0|0	0	0	0	0	0	4.95	10	0.17
TGME49_247485-t26_1-p1 | transcript=TGME49_247485-t26_1 | gene=TGME49_247485 | organism=Toxoplasma_gondii_ME49 | gene_product=zinc finger, C3HC4 type (RING finger) domain-containing protein | transcript_product=zinc finger, C3HC4 type (RING finger) domain-	1|1	2	1	2	0|0	0	0	0	0	0	4.95	10	0.17
TGME49_247770-t26_1-p1 | transcript=TGME49_247770-t26_1 | gene=TGME49_247770 | organism=Toxoplasma_gondii_ME49 | gene_product=hypothetical protein | transcript_product=hypothetical protein | location=TGME49_chrXII:3579927-3580430(+) | protein_length=167 |	1|1	2	1	2	0|0	0	0	0	0	0	4.95	10	0.17
TGME49_248360-t26_1-p1 | transcript=TGME49_248360-t26_1 | gene=TGME49_248360 | organism=Toxoplasma_gondii_ME49 | gene_product=hypothetical protein | transcript_product=hypothetical protein | location=TGME49_chrXII:3825104-3826538(-) | protein_length=247 |	1|1	2	1	2	0|0	0	0	0	0	0	4.95	10	0.17
TGME49_248520-t26_1-p1 | transcript=TGME49_248520-t26_1 | gene=TGME49_248520 | organism=Toxoplasma_gondii_ME49 | gene_product=hypothetical protein | transcript_product=hypothetical protein | location=TGME49_chrXII:3939405-3941773(-) | protein_length=283 |	1|1	2	1	2	0|0	0	0	0	0	0	4.95	10	0.17
TGME49_249310-t26_1-p1 | transcript=TGME49_249310-t26_1 | gene=TGME49_249310 | organism=Toxoplasma_gondii_ME49 | gene_product=hypothetical protein | transcript_product=hypothetical protein | location=TGME49_chrXII:4449050-4452785(+) | protein_length=337 |	1|1	2	1	2	0|0	0	0	0	0	0	4.95	10	0.17
TGME49_249610-t26_1-p1 | transcript=TGME49_249610-t26_1 | gene=TGME49_249610 | organism=Toxoplasma_gondii_ME49 | gene_product=hypothetical protein | transcript_product=hypothetical protein | location=TGME49_chrXII:4682833-4692564(-) | protein_length=1201 |	1|1	2	1	2	0|0	0	0	0	0	0	4.95	10	0.17
TGME49_249880-t26_1-p1 | transcript=TGME49_249880-t26_1 | gene=TGME49_249880 | organism=Toxoplasma_gondii_ME49 | gene_product=hypothetical protein | transcript_product=hypothetical protein | location=TGME49_chrXII:4922417-4927364(+) | protein_length=1500 |	1|1	2	1	2	0|0	0	0	0	0	0	4.95	10	0.17
TGME49_250330-t26_1-p1 | transcript=TGME49_250330-t26_1 | gene=TGME49_250330 | organism=Toxoplasma_gondii_ME49 | gene_product=hypothetical protein | transcript_product=hypothetical protein | location=TGME49_chrXII:5051063-5054368(-) | protein_length=413 |	1|1	2	1	2	0|0	0	0	0	0	0	4.95	10	0.17
TGME49_252440-t26_1-p1 | transcript=TGME49_252440-t26_1 | gene=TGME49_252440 | organism=Toxoplasma_gondii_ME49 | gene_product=peptidase c13 family protein | transcript_product=peptidase c13 family protein | location=TGME49_chrIII:574496-576310(-) | protein	1|1	2	1	2	0|0	0	0	0	0	0	4.95	10	0.17
TGME49_254390-t26_1-p1 | transcript=TGME49_254390-t26_1 | gene=TGME49_254390 | organism=Toxoplasma_gondii_ME49 | gene_product=CRAL/TRIO domain-containing protein | transcript_product=CRAL/TRIO domain-containing protein | location=TGME49_chrIII:1701044-1706	1|1	2	1	2	0|0	0	0	0	0	0	4.95	10	0.17
TGME49_255350-t26_1-p1 | transcript=TGME49_255350-t26_1 | gene=TGME49_255350 | organism=Toxoplasma_gondii_ME49 | gene_product=ATPase, putative | transcript_product=ATPase, putative | location=TGME49_chrVIIb:4879511-4886434(-) | protein_length=656 | sequenc	1|1	2	1	2	0|0	0	0	0	0	0	4.95	10	0.17
TGME49_255660-t26_1-p1 | transcript=TGME49_255660-t26_1 | gene=TGME49_255660 | organism=Toxoplasma_gondii_ME49 | gene_product=EF hand domain-containing protein | transcript_product=EF hand domain-containing protein | location=TGME49_chrVIIb:4749474-4750240	1|1	2	1	2	0|0	0	0	0	0	0	4.95	10	0.17
TGME49_255890-t26_1-p1 | transcript=TGME49_255890-t26_1 | gene=TGME49_255890 | organism=Toxoplasma_gondii_ME49 | gene_product=pyridine nucleotide-disulfide oxidoreductase domain-containing protein | transcript_product=pyridine nucleotide-disulfide oxidored	1|1	2	1	2	0|0	0	0	0	0	0	4.95	10	0.17
TGME49_257470-t26_1-p1 | transcript=TGME49_257470-t26_1 | gene=TGME49_257470 | organism=Toxoplasma_gondii_ME49 | gene_product=myosin J | transcript_product=myosin J | location=TGME49_chrVIIb:4030642-4041711(+) | protein_length=2532 | sequence_SO=chromosome	1|1	2	1	2	0|0	0	0	0	0	0	4.95	10	0.17
TGME49_257510-t26_1-p1 | transcript=TGME49_257510-t26_1 | gene=TGME49_257510 | organism=Toxoplasma_gondii_ME49 | gene_product=CDP-alcohol phosphatidyltransferase superfamily protein | transcript_product=CDP-alcohol phosphatidyltransferase superfamily prote	1|1	2	1	2	0|0	0	0	0	0	0	4.95	10	0.17
TGME49_258360-t26_1-p1 | transcript=TGME49_258360-t26_1 | gene=TGME49_258360 | organism=Toxoplasma_gondii_ME49 | gene_product=hypothetical protein | transcript_product=hypothetical protein | location=TGME49_chrVIIb:3453918-3457465(-) | protein_length=538 |	1|1	2	1	2	0|0	0	0	0	0	0	4.95	10	0.17
TGME49_258820-t26_1-p1 | transcript=TGME49_258820-t26_1 | gene=TGME49_258820 | organism=Toxoplasma_gondii_ME49 | gene_product=hypothetical protein | transcript_product=hypothetical protein | location=TGME49_chrVIIb:3168231-3170229(-) | protein_length=129 |	1|1	2	1	2	0|0	0	0	0	0	0	4.95	10	0.17
TGME49_259880-t26_1-p1 | transcript=TGME49_259880-t26_1 | gene=TGME49_259880 | organism=Toxoplasma_gondii_ME49 | gene_product=hypothetical protein | transcript_product=hypothetical protein | location=TGME49_chrVIIb:2637123-2639665(-) | protein_length=776 |	1|1	2	1	2	0|0	0	0	0	0	0	4.95	10	0.17
TGME49_260190-t26_1-p1 | transcript=TGME49_260190-t26_1 | gene=TGME49_260190 | organism=Toxoplasma_gondii_ME49 | gene_product=microneme protein MIC13 | transcript_product=microneme protein MIC13 | location=TGME49_chrVIIb:2470805-2473311(+) | protein_length	1|1	2	1	2	0|0	0	0	0	0	0	4.95	10	0.17
TGME49_260260-t26_1-p1 | transcript=TGME49_260260-t26_1 | gene=TGME49_260260 | organism=Toxoplasma_gondii_ME49 | gene_product=ribosomal protein RPP1 | transcript_product=ribosomal protein RPP1 | location=TGME49_chrVIIb:2415053-2416856(-) | protein_length=1	1|1	2	1	2	0|0	0	0	0	0	0	4.95	10	0.17
TGME49_260825-t26_1-p1 | transcript=TGME49_260825-t26_1 | gene=TGME49_260825 | organism=Toxoplasma_gondii_ME49 | gene_product=hypothetical protein | transcript_product=hypothetical protein | location=TGME49_chrVIIb:2023073-2023964(-) | protein_length=92 |	1|1	2	1	2	0|0	0	0	0	0	0	4.95	10	0.17
TGME49_260870-t26_1-p1 | transcript=TGME49_260870-t26_1 | gene=TGME49_260870 | organism=Toxoplasma_gondii_ME49 | gene_product=zinc finger cdgsh type protein | transcript_product=zinc finger cdgsh type protein | location=TGME49_chrVIIb:1993620-1995879(-) |	1|1	2	1	2	0|0	0	0	0	0	0	4.95	10	0.17
TGME49_261440-t26_1-p1 | transcript=TGME49_261440-t26_1 | gene=TGME49_261440 | organism=Toxoplasma_gondii_ME49 | gene_product=ARM repeats containing protein | transcript_product=ARM repeats containing protein | location=TGME49_chrVIIb:1750851-1756273(+) |	1|1	2	1	2	0|0	0	0	0	0	0	4.95	10	0.17
TGME49_261500-t26_1-p1 | transcript=TGME49_261500-t26_1 | gene=TGME49_261500 | organism=Toxoplasma_gondii_ME49 | gene_product=hydrolase | transcript_product=hydrolase | location=TGME49_chrVIIb:1690596-1695251(-) | protein_length=501 | sequence_SO=chromosom	1|1	2	1	2	0|0	0	0	0	0	0	4.95	10	0.17
TGME49_261720-t26_1-p1 | transcript=TGME49_261720-t26_1 | gene=TGME49_261720 | organism=Toxoplasma_gondii_ME49 | gene_product=metal cation transporter, ZIP family protein | transcript_product=metal cation transporter, ZIP family protein | location=TGME49_c	1|1	2	1	2	0|0	0	0	0	0	0	4.95	10	0.17
TGME49_262980-t26_1-p1 | transcript=TGME49_262980-t26_1 | gene=TGME49_262980 | organism=Toxoplasma_gondii_ME49 | gene_product=hypothetical protein | transcript_product=hypothetical protein | location=TGME49_chrVIIb:885691-888474(+) | protein_length=277 | s	1|1	2	1	2	0|0	0	0	0	0	0	4.95	10	0.17
TGME49_266090-t26_1-p1 | transcript=TGME49_266090-t26_1 | gene=TGME49_266090 | organism=Toxoplasma_gondii_ME49 | gene_product=hypothetical protein | transcript_product=hypothetical protein | location=TGME49_chrIX:1308223-1311306(-) | protein_length=451 | s	1|1	2	1	2	0|0	0	0	0	0	0	4.95	10	0.17
TGME49_266120-t26_1-p1 | transcript=TGME49_266120-t26_1 | gene=TGME49_266120 | organism=Toxoplasma_gondii_ME49 | gene_product=thioredoxin-dependent peroxidase TPX1/2 | transcript_product=thioredoxin-dependent peroxidase TPX1/2 | location=TGME49_chrIX:12887	1|1	2	1	2	0|0	0	0	0	0	0	4.95	10	0.17
TGME49_267090-t26_1-p1 | transcript=TGME49_267090-t26_1 | gene=TGME49_267090 | organism=Toxoplasma_gondii_ME49 | gene_product=hypothetical protein | transcript_product=hypothetical protein | location=TGME49_chrIX:784608-786293(+) | protein_length=561 | seq	1|1	2	1	2	0|0	0	0	0	0	0	4.95	10	0.17
TGME49_267480-t26_1-p1 | transcript=TGME49_267480-t26_1 | gene=TGME49_267480 | organism=Toxoplasma_gondii_ME49 | gene_product=tRNA (guanine(26)-N(2))-dimethyltransferase, putative | transcript_product=tRNA (guanine(26)-N(2))-dimethyltransferase, putative |	1|1	2	1	2	0|0	0	0	0	0	0	4.95	10	0.17
TGME49_268570-t26_1-p1 | transcript=TGME49_268570-t26_1 | gene=TGME49_268570 | organism=Toxoplasma_gondii_ME49 | gene_product=zinc finger (CCCH type) motif-containing protein | transcript_product=zinc finger (CCCH type) motif-containing protein | location=	1|1	2	1	2	0|0	0	0	0	0	0	4.95	10	0.17
TGME49_268580-t26_1-p1 | transcript=TGME49_268580-t26_1 | gene=TGME49_268580 | organism=Toxoplasma_gondii_ME49 | gene_product=hypothetical protein | transcript_product=hypothetical protein | location=TGME49_chrVIII:6415296-6420311(-) | protein_length=476 |	1|1	2	1	2	0|0	0	0	0	0	0	4.95	10	0.17
TGME49_269340-t26_1-p1 | transcript=TGME49_269340-t26_1 | gene=TGME49_269340 | organism=Toxoplasma_gondii_ME49 | gene_product=hypothetical protein | transcript_product=hypothetical protein | location=TGME49_chrVIII:5884005-5887047(-) | protein_length=577 |	1|1	2	1	2	0|0	0	0	0	0	0	4.95	10	0.17
TGME49_269800-t26_1-p1 | transcript=TGME49_269800-t26_1 | gene=TGME49_269800 | organism=Toxoplasma_gondii_ME49 | gene_product=glutamine-dependent NAD(+) synthetase protein, putative | transcript_product=glutamine-dependent NAD(+) synthetase protein, putati	1|1	2	1	2	0|0	0	0	0	0	0	4.95	10	0.17
TGME49_269960-t26_1-p1 | transcript=TGME49_269960-t26_1 | gene=TGME49_269960 | organism=Toxoplasma_gondii_ME49 | gene_product=14-3-3 superfamily protein | transcript_product=14-3-3 superfamily protein | location=TGME49_chrVIII:5494680-5500465(+) | protein_	1|1	2	1	2	0|0	0	0	0	0	0	4.95	10	0.17
TGME49_270270-t26_1-p1 | transcript=TGME49_270270-t26_1 | gene=TGME49_270270 | organism=Toxoplasma_gondii_ME49 | gene_product=hypothetical protein | transcript_product=hypothetical protein | location=TGME49_chrVIII:5300947-5305096(+) | protein_length=377 |	1|1	2	1	2	0|0	0	0	0	0	0	4.95	10	0.17
TGME49_270370-t26_1-p1 | transcript=TGME49_270370-t26_1 | gene=TGME49_270370 | organism=Toxoplasma_gondii_ME49 | gene_product=clathrin assembly protein AP19, putative | transcript_product=clathrin assembly protein AP19, putative | location=TGME49_chrVIII:5	1|1	2	1	2	0|0	0	0	0	0	0	4.95	10	0.17
TGME49_270550-t26_1-p1 | transcript=TGME49_270550-t26_1 | gene=TGME49_270550 | organism=Toxoplasma_gondii_ME49 | gene_product=gamma-glutamyl phosphate reductase, putative | transcript_product=gamma-glutamyl phosphate reductase, putative | location=TGME49_c	1|1	2	1	2	0|0	0	0	0	0	0	4.95	10	0.17
TGME49_270690-t26_1-p1 | transcript=TGME49_270690-t26_1 | gene=TGME49_270690 | organism=Toxoplasma_gondii_ME49 | gene_product=arginyl-tRNA synthetase | transcript_product=arginyl-tRNA synthetase | location=TGME49_chrVIII:5070401-5083219(-) | protein_length	1|1	2	1	2	0|0	0	0	0	0	0	4.95	10	0.17
TGME49_270720-t26_1-p1 | transcript=TGME49_270720-t26_1 | gene=TGME49_270720 | organism=Toxoplasma_gondii_ME49 | gene_product=hypothetical protein | transcript_product=hypothetical protein | location=TGME49_chrVIII:5038833-5055589(+) | protein_length=4335	1|1	2	1	2	0|0	0	0	0	0	0	4.95	10	0.17
TGME49_271350-t26_1-p1 | transcript=TGME49_271350-t26_1 | gene=TGME49_271350 | organism=Toxoplasma_gondii_ME49 | gene_product=bifunctional protein FolC subfamily protein | transcript_product=bifunctional protein FolC subfamily protein | location=TGME49_chr	1|1	2	1	2	0|0	0	0	0	0	0	4.95	10	0.17
TGME49_272010-t26_1-p1 | transcript=TGME49_272010-t26_1 | gene=TGME49_272010 | organism=Toxoplasma_gondii_ME49 | gene_product=Gar1 protein RNA binding region protein | transcript_product=Gar1 protein RNA binding region protein | location=TGME49_chrVIII:421	1|1	2	1	2	0|0	0	0	0	0	0	4.95	10	0.17
TGME49_272600-t26_1-p1 | transcript=TGME49_272600-t26_1 | gene=TGME49_272600 | organism=Toxoplasma_gondii_ME49 | gene_product=adaptin c-terminal domain-containing protein | transcript_product=adaptin c-terminal domain-containing protein | location=TGME49_c	1|1	2	1	2	0|0	0	0	0	0	0	4.95	10	0.17
TGME49_272630-t26_1-p1 | transcript=TGME49_272630-t26_1 | gene=TGME49_272630 | organism=Toxoplasma_gondii_ME49 | gene_product=U6 snRNA-associated Sm family protein LSm8, putative | transcript_product=U6 snRNA-associated Sm family protein LSm8, putative | l	1|1	2	1	2	0|0	0	0	0	0	0	4.95	10	0.17
TGME49_275568-t26_1-p1 | transcript=TGME49_275568-t26_1 | gene=TGME49_275568 | organism=Toxoplasma_gondii_ME49 | gene_product=GPI transamidase subunit PIG-U protein | transcript_product=GPI transamidase subunit PIG-U protein | location=TGME49_chrXII:659131	1|1	2	1	2	0|0	0	0	0	0	0	4.95	10	0.17
TGME49_275860-t26_1-p1 | transcript=TGME49_275860-t26_1 | gene=TGME49_275860 | organism=Toxoplasma_gondii_ME49 | gene_product=hypothetical protein | transcript_product=hypothetical protein | location=TGME49_chrIII:181059-183237(+) | protein_length=383 | se	1|1	2	1	2	0|0	0	0	0	0	0	4.95	10	0.17
TGME49_276110-t26_1-p1 | transcript=TGME49_276110-t26_1 | gene=TGME49_276110 | organism=Toxoplasma_gondii_ME49 | gene_product=cytochrome b5 family heme/steroid binding domain-containing protein | transcript_product=cytochrome b5 family heme/steroid binding	1|1	2	1	2	0|0	0	0	0	0	0	4.95	10	0.17
TGME49_277690-t26_1-p1 | transcript=TGME49_277690-t26_1 | gene=TGME49_277690 | organism=Toxoplasma_gondii_ME49 | gene_product=hypothetical protein | transcript_product=hypothetical protein | location=TGME49_chrXII:6569055-6573041(+) | protein_length=639 |	1|1	2	1	2	0|0	0	0	0	0	0	4.95	10	0.17
TGME49_278390-t26_1-p1 | transcript=TGME49_278390-t26_1 | gene=TGME49_278390 | organism=Toxoplasma_gondii_ME49 | gene_product=Toxoplasma gondii family A protein | transcript_product=Toxoplasma gondii family A protein | location=TGME49_chrXII:6125937-612705	1|1	2	1	2	0|0	0	0	0	0	0	4.95	10	0.17
TGME49_278720-t26_1-p1 | transcript=TGME49_278720-t26_1 | gene=TGME49_278720 | organism=Toxoplasma_gondii_ME49 | gene_product=hypothetical protein | transcript_product=hypothetical protein | location=TGME49_chrXII:5922241-5924208(-) | protein_length=655 |	1|1	2	1	2	0|0	0	0	0	0	0	4.95	10	0.17
TGME49_279450-t26_1-p1 | transcript=TGME49_279450-t26_1 | gene=TGME49_279450 | organism=Toxoplasma_gondii_ME49 | gene_product=adenylosuccinate synthetase, putative | transcript_product=adenylosuccinate synthetase, putative | location=TGME49_chrIX:182971-18	1|1	2	1	2	0|0	0	0	0	0	0	4.95	10	0.17
TGME49_280730-t26_1-p1 | transcript=TGME49_280730-t26_1 | gene=TGME49_280730 | organism=Toxoplasma_gondii_ME49 | gene_product=cytosolic fe-s cluster assembling factor nbp35, putative | transcript_product=cytosolic fe-s cluster assembling factor nbp35, puta	1|1	2	1	2	0|0	0	0	0	0	0	4.95	10	0.17
TGME49_282070-t26_1-p1 | transcript=TGME49_282070-t26_1 | gene=TGME49_282070 | organism=Toxoplasma_gondii_ME49 | gene_product=hypothetical protein | transcript_product=hypothetical protein | location=TGME49_chrVIIa:4367705-4373811(+) | protein_length=1172	1|1	2	1	2	0|0	0	0	0	0	0	4.95	10	0.17
TGME49_284050-t26_1-p1 | transcript=TGME49_284050-t26_1 | gene=TGME49_284050 | organism=Toxoplasma_gondii_ME49 | gene_product=DEAD/DEAH box helicase domain-containing protein | transcript_product=DEAD/DEAH box helicase domain-containing protein | location=	1|1	2	1	2	0|0	0	0	0	0	0	4.95	10	0.17
TGME49_284630-t26_1-p1 | transcript=TGME49_284630-t26_1 | gene=TGME49_284630 | organism=Toxoplasma_gondii_ME49 | gene_product=hypothetical protein | transcript_product=hypothetical protein | location=TGME49_chrV:2650554-2650784(-) | protein_length=76 | seq	1|1	2	1	2	0|0	0	0	0	0	0	4.95	10	0.17
TGME49_285680-t26_1-p1 | transcript=TGME49_285680-t26_1 | gene=TGME49_285680 | organism=Toxoplasma_gondii_ME49 | gene_product=dihydrolipoamide acyltransferase, putative | transcript_product=dihydrolipoamide acyltransferase, putative | location=TGME49_chrV:	1|1	2	1	2	0|0	0	0	0	0	0	4.95	10	0.17
TGME49_286530-t26_1-p1 | transcript=TGME49_286530-t26_1 | gene=TGME49_286530 | organism=Toxoplasma_gondii_ME49 | gene_product=hypothetical protein | transcript_product=hypothetical protein | location=TGME49_chrV:1791334-1792982(+) | protein_length=218 | se	1|1	2	1	2	0|0	0	0	0	0	0	4.95	10	0.17
TGME49_286710-t26_1-p1 | transcript=TGME49_286710-t26_1 | gene=TGME49_286710 | organism=Toxoplasma_gondii_ME49 | gene_product=zinc finger, c2h2 type domain-containing protein | transcript_product=zinc finger, c2h2 type domain-containing protein | location=	1|1	2	1	2	0|0	0	0	0	0	0	4.95	10	0.17
TGME49_287170-t26_1-p1 | transcript=TGME49_287170-t26_1 | gene=TGME49_287170 | organism=Toxoplasma_gondii_ME49 | gene_product=hypothetical protein | transcript_product=hypothetical protein | location=TGME49_chrV:1553291-1555738(-) | protein_length=363 | se	1|1	2	1	2	0|0	0	0	0	0	0	4.95	10	0.17
TGME49_288440-t26_1-p1 | transcript=TGME49_288440-t26_1 | gene=TGME49_288440 | organism=Toxoplasma_gondii_ME49 | gene_product=NEK kinase | transcript_product=NEK kinase | location=TGME49_chrIX:2523782-2545520(-) | protein_length=4907 | sequence_SO=chromoso	1|1	2	1	2	0|0	0	0	0	0	0	4.95	10	0.17
TGME49_288570-t26_1-p1 | transcript=TGME49_288570-t26_1 | gene=TGME49_288570 | organism=Toxoplasma_gondii_ME49 | gene_product=hypothetical protein | transcript_product=hypothetical protein | location=TGME49_chrIX:2623196-2625217(-) | protein_length=417 | s	1|1	2	1	2	0|0	0	0	0	0	0	4.95	10	0.17
TGME49_290890-t26_1-p1 | transcript=TGME49_290890-t26_1 | gene=TGME49_290890 | organism=Toxoplasma_gondii_ME49 | gene_product=carbonyl reductase 1, putative | transcript_product=carbonyl reductase 1, putative | location=TGME49_chrIX:3919217-3923066(+) | pr	1|1	2	1	2	0|0	0	0	0	0	0	4.95	10	0.17
TGME49_290940-t26_1-p1 | transcript=TGME49_290940-t26_1 | gene=TGME49_290940 | organism=Toxoplasma_gondii_ME49 | gene_product=EMP/nonaspanin domain family protein | transcript_product=EMP/nonaspanin domain family protein | location=TGME49_chrIX:3951130-395	1|1	2	1	2	0|0	0	0	0	0	0	4.95	10	0.17
TGME49_292020-t26_1-p1 | transcript=TGME49_292020-t26_1 | gene=TGME49_292020 | organism=Toxoplasma_gondii_ME49 | gene_product=GCC2 and GCC3 domain-containing protein | transcript_product=GCC2 and GCC3 domain-containing protein | location=TGME49_chrIX:44789	1|1	2	1	2	0|0	0	0	0	0	0	4.95	10	0.17
TGME49_293470-t26_1-p1 | transcript=TGME49_293470-t26_1 | gene=TGME49_293470 | organism=Toxoplasma_gondii_ME49 | gene_product=hypothetical protein | transcript_product=hypothetical protein | location=TGME49_chrIa:348414-350725(-) | protein_length=400 | seq	1|1	2	1	2	0|0	0	0	0	0	0	4.95	10	0.17
TGME49_293740-t26_1-p1 | transcript=TGME49_293740-t26_1 | gene=TGME49_293740 | organism=Toxoplasma_gondii_ME49 | gene_product=hypothetical protein | transcript_product=hypothetical protein | location=TGME49_chrIa:541224-542910(+) | protein_length=96 | sequ	1|1	2	1	2	0|0	0	0	0	0	0	4.95	10	0.17
TGME49_294290-t26_1-p1 | transcript=TGME49_294290-t26_1 | gene=TGME49_294290 | organism=Toxoplasma_gondii_ME49 | gene_product=Der1ER1 | transcript_product=Der1ER1 | location=TGME49_chrIa:784385-785544(-) | protein_length=293 | sequence_SO=chromosome | SO=p	1|1	2	1	2	0|0	0	0	0	0	0	4.95	10	0.17
TGME49_295720-t26_1-p1 | transcript=TGME49_295720-t26_1 | gene=TGME49_295720 | organism=Toxoplasma_gondii_ME49 | gene_product=sulfite oxidase, putative | transcript_product=sulfite oxidase, putative | location=TGME49_chrIa:1563486-1569419(+) | protein_leng	1|1	2	1	2	0|0	0	0	0	0	0	4.95	10	0.17
TGME49_301160-t26_1-p1 | transcript=TGME49_301160-t26_1 | gene=TGME49_301160 | organism=Toxoplasma_gondii_ME49 | gene_product=SAG-related sequence SRS19C | transcript_product=SAG-related sequence SRS19C | location=TGME49_chrIV:2289819-2291009(-) | protein_	1|1	2	1	2	0|0	0	0	0	0	0	4.95	10	0.17
TGME49_301480-t26_1-p1 | transcript=TGME49_301480-t26_1 | gene=TGME49_301480 | organism=Toxoplasma_gondii_ME49 | gene_product=hypothetical protein | transcript_product=hypothetical protein | location=TGME49_chrIV:2519568-2523485(+) | protein_length=1305 |	1|1	2	1	2	0|0	0	0	0	0	0	4.95	10	0.17
TGME49_304680-t26_1-p1 | transcript=TGME49_304680-t26_1 | gene=TGME49_304680 | organism=Toxoplasma_gondii_ME49 | gene_product=ubiquitin family protein | transcript_product=ubiquitin family protein | location=TGME49_chrVIIa:620779-625071(-) | protein_length	1|1	2	1	2	0|0	0	0	0	0	0	4.95	10	0.17
TGME49_304760-t26_1-p1 | transcript=TGME49_304760-t26_1 | gene=TGME49_304760 | organism=Toxoplasma_gondii_ME49 | gene_product=RNA recognition motif-containing protein | transcript_product=RNA recognition motif-containing protein | location=TGME49_chrVIIa:6	1|1	2	1	2	0|0	0	0	0	0	0	4.95	10	0.17
TGME49_305010-t26_1-p1 | transcript=TGME49_305010-t26_1 | gene=TGME49_305010 | organism=Toxoplasma_gondii_ME49 | gene_product=pre-mRNA branch site protein p14, putative | transcript_product=pre-mRNA branch site protein p14, putative | location=TGME49_chrIX	1|1	2	1	2	0|0	0	0	0	0	0	4.95	10	0.17
TGME49_306430-t26_1-p1 | transcript=TGME49_306430-t26_1 | gene=TGME49_306430 | organism=Toxoplasma_gondii_ME49 | gene_product=hypothetical protein | transcript_product=hypothetical protein | location=TGME49_chrIX:6069890-6077602(-) | protein_length=1150 |	1|1	2	1	2	0|0	0	0	0	0	0	4.95	10	0.17
TGME49_308920-t26_1-p1 | transcript=TGME49_308920-t26_1 | gene=TGME49_308920 | organism=Toxoplasma_gondii_ME49 | gene_product=splicing factor U2AF protein | transcript_product=splicing factor U2AF protein | location=TGME49_chrXI:355769-362611(-) | protein_	1|1	2	1	2	0|0	0	0	0	0	0	4.95	10	0.17
TGME49_310310-t26_1-p1 | transcript=TGME49_310310-t26_1 | gene=TGME49_310310 | organism=Toxoplasma_gondii_ME49 | gene_product=WD domain, G-beta repeat-containing protein | transcript_product=WD domain, G-beta repeat-containing protein | location=TGME49_chr	1|1	2	1	2	0|0	0	0	0	0	0	4.95	10	0.17
TGME49_310360-t26_1-p1 | transcript=TGME49_310360-t26_1 | gene=TGME49_310360 | organism=Toxoplasma_gondii_ME49 | gene_product=hypothetical protein | transcript_product=hypothetical protein | location=TGME49_chrXI:1292319-1294281(+) | protein_length=224 | s	1|1	2	1	2	0|0	0	0	0	0	0	4.95	10	0.17
TGME49_310420-t26_1-p1 | transcript=TGME49_310420-t26_1 | gene=TGME49_310420 | organism=Toxoplasma_gondii_ME49 | gene_product=hypothetical protein | transcript_product=hypothetical protein | location=TGME49_chrXI:1329952-1331785(-) | protein_length=210 | s	1|1	2	1	2	0|0	0	0	0	0	0	4.95	10	0.17
TGME49_310960-t26_1-p1 | transcript=TGME49_310960-t26_1 | gene=TGME49_310960 | organism=Toxoplasma_gondii_ME49 | gene_product=vacuolar atp synthase subunit f, putative | transcript_product=vacuolar atp synthase subunit f, putative | location=TGME49_chrXI:1	1|1	2	1	2	0|0	0	0	0	0	0	4.95	10	0.17
TGME49_311210-t26_1-p1 | transcript=TGME49_311210-t26_1 | gene=TGME49_311210 | organism=Toxoplasma_gondii_ME49 | gene_product=hypothetical protein | transcript_product=hypothetical protein | location=TGME49_chrXI:1859046-1869362(+) | protein_length=1818 |	1|1	2	1	2	0|0	0	0	0	0	0	4.95	10	0.17
TGME49_311260-t26_1-p1 | transcript=TGME49_311260-t26_1 | gene=TGME49_311260 | organism=Toxoplasma_gondii_ME49 | gene_product=myosin light chain MLC1, putative | transcript_product=myosin light chain MLC1, putative | location=TGME49_chrXI:1929840-1930665(+	1|1	2	1	2	0|0	0	0	0	0	0	4.95	10	0.17
TGME49_311840-t26_1-p1 | transcript=TGME49_311840-t26_1 | gene=TGME49_311840 | organism=Toxoplasma_gondii_ME49 | gene_product=hypothetical protein | transcript_product=hypothetical protein | location=TGME49_chrXI:2315191-2316523(-) | protein_length=233 | s	1|1	2	1	2	0|0	0	0	0	0	0	4.95	10	0.17
TGME49_312220-t26_1-p1 | transcript=TGME49_312220-t26_1 | gene=TGME49_312220 | organism=Toxoplasma_gondii_ME49 | gene_product=mitochondrial inner membrane translocase subunit TIM17, putative | transcript_product=mitochondrial inner membrane translocase sub	1|1	2	1	2	0|0	0	0	0	0	0	4.95	10	0.17
TGME49_313290-t26_1-p1 | transcript=TGME49_313290-t26_1 | gene=TGME49_313290 | organism=Toxoplasma_gondii_ME49 | gene_product=MORN repeat-containing protein | transcript_product=MORN repeat-containing protein | location=TGME49_chrXI:3245358-3249309(-) | pr	1|1	2	1	2	0|0	0	0	0	0	0	4.95	10	0.17
TGME49_313430-t26_1-p1 | transcript=TGME49_313430-t26_1 | gene=TGME49_313430 | organism=Toxoplasma_gondii_ME49 | gene_product=hypothetical protein | transcript_product=hypothetical protein | location=TGME49_chrXI:3371880-3393994(+) | protein_length=5638 |	1|1	2	1	2	0|0	0	0	0	0	0	4.95	10	0.17
TGME49_313445-t26_1-p1 | transcript=TGME49_313445-t26_1 | gene=TGME49_313445 | organism=Toxoplasma_gondii_ME49 | gene_product=hypothetical protein | transcript_product=hypothetical protein | location=TGME49_chrXI:3401592-3404186(+) | protein_length=864 | s	1|1	2	1	2	0|0	0	0	0	0	0	4.95	10	0.17
TGME49_314790-t26_1-p1 | transcript=TGME49_314790-t26_1 | gene=TGME49_314790 | organism=Toxoplasma_gondii_ME49 | gene_product=small nuclear ribonucleoprotein G, putative | transcript_product=small nuclear ribonucleoprotein G, putative | location=TGME49_chr	1|1	2	1	2	0|0	0	0	0	0	0	4.95	10	0.17
TGME49_315690-t26_1-p1 | transcript=TGME49_315690-t26_1 | gene=TGME49_315690 | organism=Toxoplasma_gondii_ME49 | gene_product=DnaJ domain-containing protein | transcript_product=DnaJ domain-containing protein | location=TGME49_chrXI:4904888-4907840(+) | pr	1|1	2	1	2	0|0	0	0	0	0	0	4.95	10	0.17
TGME49_315750-t26_1-p1 | transcript=TGME49_315750-t26_1 | gene=TGME49_315750 | organism=Toxoplasma_gondii_ME49 | gene_product=hypothetical protein | transcript_product=hypothetical protein | location=TGME49_chrXI:4945243-4946828(-) | protein_length=231 | s	1|1	2	1	2	0|0	0	0	0	0	0	4.95	10	0.17
TGME49_315950-t26_1-p1 | transcript=TGME49_315950-t26_1 | gene=TGME49_315950 | organism=Toxoplasma_gondii_ME49 | gene_product=zinc finger, C3HC4 type (RING finger) domain-containing protein | transcript_product=zinc finger, C3HC4 type (RING finger) domain-	1|1	2	1	2	0|0	0	0	0	0	0	4.95	10	0.17
TGME49_316670-t26_1-p1 | transcript=TGME49_316670-t26_1 | gene=TGME49_316670 | organism=Toxoplasma_gondii_ME49 | gene_product=Toxoplasma gondii family D protein | transcript_product=Toxoplasma gondii family D protein | location=TGME49_chrXI:5483404-5485338	1|1	2	1	2	0|0	0	0	0	0	0	4.95	10	0.17
TGME49_316760-t26_1-p1 | transcript=TGME49_316760-t26_1 | gene=TGME49_316760 | organism=Toxoplasma_gondii_ME49 | gene_product=hypothetical protein | transcript_product=hypothetical protein | location=TGME49_chrXI:5572787-5575321(-) | protein_length=544 | s	1|1	2	1	2	0|0	0	0	0	0	0	4.95	10	0.17
TGME49_319300-t26_1-p1 | transcript=TGME49_319300-t26_1 | gene=TGME49_319300 | organism=Toxoplasma_gondii_ME49 | gene_product=hypothetical protein | transcript_product=hypothetical protein | location=TGME49_chrIV:1073088-1079597(-) | protein_length=1011 |	1|1	2	1	2	0|0	0	0	0	0	0	4.95	10	0.17
TGME49_320110-t26_1-p1 | transcript=TGME49_320110-t26_1 | gene=TGME49_320110 | organism=Toxoplasma_gondii_ME49 | gene_product=proliferating cell nuclear antigen PCNA2 | transcript_product=proliferating cell nuclear antigen PCNA2 | location=TGME49_chrIV:486	1|1	2	1	2	0|0	0	0	0	0	0	4.95	10	0.17
TGME49_321400-t26_1-p1 | transcript=TGME49_321400-t26_1 | gene=TGME49_321400 | organism=Toxoplasma_gondii_ME49 | gene_product=microsomal signal peptidase (spc12) domain-containing protein | transcript_product=microsomal signal peptidase (spc12) domain-cont	1|1	2	1	2	0|0	0	0	0	0	0	4.95	10	0.17
TGME49_200320-t26_1-p1 | transcript=TGME49_200320-t26_1 | gene=TGME49_200320 | organism=Toxoplasma_gondii_ME49 | gene_product=hypoxanthine-xanthine-guanine phosphoribosyl transferase HXGPRT | transcript_product=hypoxanthine-xanthine-guanine phosphoribosyl	1|0	1	0.5	2	0|0	0	0	0	0	0	2.45	5	0.17
TGME49_201520-t26_1-p1 | transcript=TGME49_201520-t26_1 | gene=TGME49_201520 | organism=Toxoplasma_gondii_ME49 | gene_product=protein phosphatase 2C domain-containing protein | transcript_product=protein phosphatase 2C domain-containing protein | location=	1|0	1	0.5	2	0|0	0	0	0	0	0	2.45	5	0.17
TGME49_202300-t26_1-p1 | transcript=TGME49_202300-t26_1 | gene=TGME49_202300 | organism=Toxoplasma_gondii_ME49 | gene_product=inosine triphosphate pyrophosphatase, putative | transcript_product=inosine triphosphate pyrophosphatase, putative | location=TGME	0|1	1	0.5	2	0|0	0	0	0	0	0	2.45	5	0.17
TGME49_202572-t26_1-p1 | transcript=TGME49_202572-t26_1 | gene=TGME49_202572 | organism=Toxoplasma_gondii_ME49 | gene_product=ribophorin i protein | transcript_product=ribophorin i protein | location=TGME49_chrVIIa:3207915-3216124(-) | protein_length=959 |	1|0	1	0.5	2	0|0	0	0	0	0	0	2.45	5	0.17
TGME49_202690-t26_1-p1 | transcript=TGME49_202690-t26_1 | gene=TGME49_202690 | organism=Toxoplasma_gondii_ME49 | gene_product=DNA-directed RNA polymerase II RPB9 | transcript_product=DNA-directed RNA polymerase II RPB9 | location=TGME49_chrVIIa:3102935-310	0|1	1	0.5	2	0|0	0	0	0	0	0	2.45	5	0.17
TGME49_203510-t26_1-p1 | transcript=TGME49_203510-t26_1 | gene=TGME49_203510 | organism=Toxoplasma_gondii_ME49 | gene_product=zinc finger, C3HC4 type (RING finger) domain-containing protein | transcript_product=zinc finger, C3HC4 type (RING finger) domain-	1|0	1	0.5	2	0|0	0	0	0	0	0	2.45	5	0.17
TGME49_204060-t26_1-p1 | transcript=TGME49_204060-t26_1 | gene=TGME49_204060 | organism=Toxoplasma_gondii_ME49 | gene_product=SNARE domain-containing protein | transcript_product=SNARE domain-containing protein | location=TGME49_chrVIIa:2021297-2027499(+)	0|1	1	0.5	2	0|0	0	0	0	0	0	2.45	5	0.17
TGME49_206340-t26_1-p1 | transcript=TGME49_206340-t26_1 | gene=TGME49_206340 | organism=Toxoplasma_gondii_ME49 | gene_product=hypothetical protein | transcript_product=hypothetical protein | location=TGME49_chrVIIa:1054024-1055163(-) | protein_length=187 |	1|0	1	0.5	2	0|0	0	0	0	0	0	2.45	5	0.17
TGME49_208970-t26_1-p1 | transcript=TGME49_208970-t26_1 | gene=TGME49_208970 | organism=Toxoplasma_gondii_ME49 | gene_product=RNA recognition motif-containing protein | transcript_product=RNA recognition motif-containing protein | location=TGME49_chrIb:926	1|0	1	0.5	2	0|0	0	0	0	0	0	2.45	5	0.17
TGME49_209060-t26_1-p1 | transcript=TGME49_209060-t26_1 | gene=TGME49_209060 | organism=Toxoplasma_gondii_ME49 | gene_product=thrombospondin type 1 domain-containing protein | transcript_product=thrombospondin type 1 domain-containing protein | location=TG	1|0	1	0.5	2	0|0	0	0	0	0	0	2.45	5	0.17
TGME49_209080-t26_1-p1 | transcript=TGME49_209080-t26_1 | gene=TGME49_209080 | organism=Toxoplasma_gondii_ME49 | gene_product=transport protein particle (trapp) component, bet3 protein | transcript_product=transport protein particle (trapp) component, bet3	0|1	1	0.5	2	0|0	0	0	0	0	0	2.45	5	0.17
TGME49_209108-t26_1-p1 | transcript=TGME49_209108-t26_1 | gene=TGME49_209108 | organism=Toxoplasma_gondii_ME49 | gene_product=hypothetical protein | transcript_product=hypothetical protein | location=TGME49_chrIb:1049483-1052176(-) | protein_length=400 | s	0|1	1	0.5	2	0|0	0	0	0	0	0	2.45	5	0.17
TGME49_209690-t26_1-p1 | transcript=TGME49_209690-t26_1 | gene=TGME49_209690 | organism=Toxoplasma_gondii_ME49 | gene_product=small nuclear ribonucleoprotein | transcript_product=small nuclear ribonucleoprotein | location=TGME49_chrIb:1402434-1403766(+) |	1|0	1	0.5	2	0|0	0	0	0	0	0	2.45	5	0.17
TGME49_209800-t26_1-p1 | transcript=TGME49_209800-t26_1 | gene=TGME49_209800 | organism=Toxoplasma_gondii_ME49 | gene_product=formate/nitrite transporter protein | transcript_product=formate/nitrite transporter protein | location=TGME49_chrIb:1461176-14624	0|1	1	0.5	2	0|0	0	0	0	0	0	2.45	5	0.17
TGME49_210800-t26_1-p1 | transcript=TGME49_210800-t26_1 | gene=TGME49_210800 | organism=Toxoplasma_gondii_ME49 | gene_product=activator of hsp90 ATPase, putative | transcript_product=activator of hsp90 ATPase, putative | location=TGME49_chrIV:2042002-20476	1|0	1	0.5	2	0|0	0	0	0	0	0	2.45	5	0.17
TGME49_212220-t26_1-p1 | transcript=TGME49_212220-t26_1 | gene=TGME49_212220 | organism=Toxoplasma_gondii_ME49 | gene_product=hypothetical protein | transcript_product=hypothetical protein | location=TGME49_chrX:3971703-3974648(+) | protein_length=981 | se	1|0	1	0.5	2	0|0	0	0	0	0	0	2.45	5	0.17
TGME49_212930-t26_1-p1 | transcript=TGME49_212930-t26_1 | gene=TGME49_212930 | organism=Toxoplasma_gondii_ME49 | gene_product=NifU family domain-containing protein | transcript_product=NifU family domain-containing protein | location=TGME49_chrV:701431-703	1|0	1	0.5	2	0|0	0	0	0	0	0	2.45	5	0.17
[truncated: 219 more rows]
