# Supplementary material for: The Crk4-Cyc4 complex regulates G2/M transition in Toxoplasma gondii
Source: EMBO J. 2024 Apr 10;43(11):2094–126. doi: 10.1038/s44318-024-00095-4 (PMC11148040; doi:10.1038/s44318-024-00095-4)
Supplement: Supplementary file 14 — Source data Fig. 7 [file 44318_2024_95_MOESM14_ESM.zip]

Archive with 80 entries (70 files):
- SD Figure 7/
- SD Figure 7/.DS_Store
- __MACOSX/SD Figure 7/._.DS_Store
- SD Figure 7/7J/
- SD Figure 7/7D/
- SD Figure 7/7C/
- SD Figure 7/7B/
- SD Figure 7/7I/
- SD Figure 7/7G/
- SD Figure 7/7F/
- SD Figure 7/7A/
- SD Figure 7/7H/
- SD Figure 7/7J/iRD1 myc.tif
- __MACOSX/SD Figure 7/7J/._iRD1 myc.tif
- SD Figure 7/7J/iRD1 HA.tif
- __MACOSX/SD Figure 7/7J/._iRD1 HA.tif
- SD Figure 7/7J/.DS_Store
- __MACOSX/SD Figure 7/7J/._.DS_Store
- SD Figure 7/7J/iRD1 GRA7.tif
- __MACOSX/SD Figure 7/7J/._iRD1 GRA7.tif
- SD Figure 7/7J/readme.pdf
- __MACOSX/SD Figure 7/7J/._readme.pdf
- SD Figure 7/7D/iRD1 block centrosome per bud counts.xlsx
- __MACOSX/SD Figure 7/7D/._iRD1 block centrosome per bud counts.xlsx
- SD Figure 7/7C/iRD1 -aux 4h DAPI.jpg
- SD Figure 7/7C/iRD1 +aux 4h DAPI.jpg
- SD Figure 7/7C/iRD1 -aux 4h IMC1.jpg
- SD Figure 7/7C/iRD1 -aux 4h centrin.jpg
- SD Figure 7/7C/iRD1 +aux 4h IMC1.jpg
- SD Figure 7/7C/iRD1 +aux 4h centrin.jpg
- SD Figure 7/7B/iRD1 block centrosome counts.xlsx
- __MACOSX/SD Figure 7/7B/._iRD1 block centrosome counts.xlsx
- SD Figure 7/7I/iRD1 myc.tif
- __MACOSX/SD Figure 7/7I/._iRD1 myc.tif
- SD Figure 7/7I/.DS_Store
- __MACOSX/SD Figure 7/7I/._.DS_Store
- SD Figure 7/7I/iRD1 GRA7.tif
- __MACOSX/SD Figure 7/7I/._iRD1 GRA7.tif
- SD Figure 7/7I/readme.pdf
- __MACOSX/SD Figure 7/7I/._readme.pdf
- SD Figure 7/7G/iRD1 HA.tif
- __MACOSX/SD Figure 7/7G/._iRD1 HA.tif
- SD Figure 7/7G/Tubulin.tif
- __MACOSX/SD Figure 7/7G/._Tubulin.tif
- SD Figure 7/7G/.DS_Store
- __MACOSX/SD Figure 7/7G/._.DS_Store
- SD Figure 7/7G/CEP250-L1 myc.tif
- __MACOSX/SD Figure 7/7G/._CEP250-L1 myc.tif
- SD Figure 7/7G/readme.pdf
- __MACOSX/SD Figure 7/7G/._readme.pdf
- SD Figure 7/7F/iRD1+CEP250L-1 no aux myc panel-2.jpg
- SD Figure 7/7F/iRD1+CEP250L-1 4h aux centrin panel-1.jpg
- SD Figure 7/7F/iRD1+CEP250L-1 no aux myc panel-1.jpg
- SD Figure 7/7F/iRD1+CEP250L-1 4h aux myc panel-2.jpg
- SD Figure 7/7F/.DS_Store
- __MACOSX/SD Figure 7/7F/._.DS_Store
- SD Figure 7/7F/iRD1+CEP250L-1 4h aux myc panel-1.jpg
- SD Figure 7/7F/iRD1+CEP250L-1 no aux DAPI panel-1.jpg
- SD Figure 7/7F/iRD1+CEP250L-1 no aux centrin panel-1.jpg
- SD Figure 7/7F/iRD1+CEP250L-1 no aux DAPI panel-2.jpg
- SD Figure 7/7F/iRD1+CEP250L-1 no aux centrin panel-2.jpg
- SD Figure 7/7F/iRD1+CEP250L-1 4h aux centrin1 panel-2.jpg
- SD Figure 7/7F/iRD1+CEP250L-1 4h aux DAPI panel-2.jpg
- SD Figure 7/7F/readme.pdf
- __MACOSX/SD Figure 7/7F/._readme.pdf
- SD Figure 7/7F/iRD1+CEP250L-1 4h aux DAPI panel-1.jpg
- SD Figure 7/7A/.DS_Store
- __MACOSX/SD Figure 7/7A/._.DS_Store
- SD Figure 7/7A/iRD1 0h IAA.fcs
- __MACOSX/SD Figure 7/7A/._iRD1 0h IAA.fcs
- SD Figure 7/7A/iRD1 7h IAA.fcs
- __MACOSX/SD Figure 7/7A/._iRD1 7h IAA.fcs
- SD Figure 7/7A/iRD1 4h IAA.fcs
- __MACOSX/SD Figure 7/7A/._iRD1 4h IAA.fcs
- SD Figure 7/7H/iRD1+CEP250L-1 4h aux IMC1.jpg
- SD Figure 7/7H/iRD1+CEP250L-1 -aux DAPI.jpg
- SD Figure 7/7H/iRD1+CEP250L-1 -aux IMC1.jpg
- SD Figure 7/7H/iRD1+CEP250L-1 4h aux myc.jpg
- SD Figure 7/7H/iRD1+CEP250L-1 -aux myc.jpg
- SD Figure 7/7H/iRD1+CEP250L-1 4h aux DAPI.jpg
