# Supplementary material for: The Crk4-Cyc4 complex regulates G2/M transition in Toxoplasma gondii
Source: EMBO J. 2024 Apr 10;43(11):2094–126. doi: 10.1038/s44318-024-00095-4 (PMC11148040; doi:10.1038/s44318-024-00095-4)
Supplement: Supplementary file 14 — Source data Fig. 7 [file 44318_2024_95_MOESM14_ESM.zip › SD Figure 7/7D/iRD1 block centrosome per bud counts.xlsx]

## Sheet: Sheet1
TgiRD1 AID HA : No auxin: stained with anti-Centrin antibodies
Budding parasites with 1 or 2 centrosomes
	1 centrsomes	2 centrosomes
COUNT 1	99	1
COUNT 2	89	11
COUNT 3	85	15
AVERAGE	91	9
STDEV	7.2111	7.2111
TgiRD1 AID HA : 4h auxin block : stained with anti-Centrin antibodies
Budding parasites with 1 or 2 centrosomes
	1 centrsomes	2 centrosomes		T-test
COUNT 1	28	72		0.000364926
COUNT 2	12	88
COUNT 3	14	86
AVERAGE	18	82
STDEV	8.7178	8.7178
