# Supplementary material for: The Crk4-Cyc4 complex regulates G2/M transition in Toxoplasma gondii
Source: EMBO J. 2024 Apr 10;43(11):2094–126. doi: 10.1038/s44318-024-00095-4 (PMC11148040; doi:10.1038/s44318-024-00095-4)
Supplement: Supplementary file 14 — Source data Fig. 7 [file 44318_2024_95_MOESM14_ESM.zip › SD Figure 7/7B/iRD1 block centrosome counts.xlsx]

## Sheet: Sheet1
TgiRD1 AID HA : No auxin: stained with anti-Centrin antibodies
1 or 2+ centrosomes
	1 centrsomes	2+ centrosomes
COUNT 1	60	40
COUNT 2	53	47
COUNT 3	50	50
AVERAGE	54.3333	45.6667
STDEV	5.1316	5.1316
TgiRD1 AID HA : 4h auxin block: stained with anti-Centrin antibodies
1 or 2+ centrosomes
	1 centrsomes	2+ centrosomes		T-test
COUNT 1	26	74		0.000673776
COUNT 2	22	78
COUNT 3	22	78
AVERAGE	23.3333	76.6667
STDEV	2.3094	2.3094
